# Supplementary material for: Evaluating whole genome sequence data from the Genetic Absence Epilepsy Rat from Strasbourg and its related non-epileptic strain
Source: PLoS One. 2017 Jul 14;12(7):e0179924. doi: 10.1371/journal.pone.0179924 (PMC5510834; doi:10.1371/journal.pone.0179924)
Supplement: S1 Table — (XLSX) [file pone.0179924.s001.xlsx]

## Sheet: GAERS_LGD
Supplemental table 1: List of genes showing gain or loss of stop codon, or splice acceptor/donor site in GAERS compared to BN reference genome
Chr (rn5)	Position (rn5)	Chr (rn4)	Position (rn4)	Alleles ^	GAERS Coverage	GAERS QUAL	GAERS MQ	GAERS (DP4:GT:PL:GQ)	GAERS %VarAllele	OBSERVED#	Obs(Atanur 2013; Tally)	Obs(Hermsen 2015; Tally)	cDNA_position	CDS_position	Amino acid position	Peptide allele $	Codon change	intron/exon	Consequence	ENSEMBL protein id	CANONICAL	ENSEMBL transcript id	ENSEMBL gene id	RepeatMasker-Region	Known GAERS QTL	Gene symbol	%GC content	%identity_human	MAPS_to_HG19	HG19_Gene	HG19_CCDS	HG19_GERP	OMIM_MobidMap	Ion_Channel_list	Lemke_list	MGI_Essential	MGI_Seizure	cn5 Coverage	cn5 (DP4:GT:PL:GQ)	cn16 Coverage	cn16 (DP4:GT:PL:GQ)	cn24 Coverage	cn24 (DP4:GT:PL:GQ)	cn39 Coverage	cn39 (DP4:GT:PL:GQ)
1	17083742	1	15334582	G/A	12	163	MQ=60	DP4=0,0,7,5;1/1:196,36,0:69	1	Yes	Yes : (8)	Yes : (13)	-	-	-	-	-	INTRON=12/51	ESSENTIAL_SPLICE_SITE	ENSRNOP00000051338		ENSRNOT00000051496	ENSRNOG00000031700	-	-	RGD1306565	45.43	71	chr6:136971589	MAP3K5	CCDS5179.1	-0.705	-	-	-	-	-	44	DP4=16,9,8,11:0/1:247,0,255:99	26	DP4=6,5,7,7:0/1:255,0,221:99	25	-	28	DP4=3,8,7,90/1:255,0,178:99
1	63833863	1	59415170	T/A	14	133	MQ=55	DP4=0,0,5,9;1/1:166,42,0:81	1	Yes	Yes : (8)	Yes : (15)	481	340	114	*/K	Taa/Aaa	EXON=1/1	STOP_LOST	ENSRNOP00000039140	YES	ENSRNOT00000044359	ENSRNOG00000042285	-:RNSAT1:Satellite	-	F1LZ32_RAT	33.38	-	-	-	-	-	-	-	-	-	-	34	DP4=0,0,11,20:1/1:255,93,0:99	28	DP4=7,6,5,9:0/1:227,0,236:99	22	DP4=2,7,4,7:0/1:200,0,192:99	28	-
1	208846877	1	190817370	T/A	14	141	MQ=53	DP4=0,0,7,7;1/1:174,42,0:81	1	No	Yes : (4)	Yes : (5)	-	-	-	-	-	INTRON=18/27	ESSENTIAL_SPLICE_SITE	ENSRNOP00000035553		ENSRNOT00000039130	ENSRNOG00000022737	-	-	F1LY71_RAT	43.23	-	chr10:124548470	-	-	4.09	-	-	-	-	-	34	DP4=11,6,9,3:0/1:172,0,255:99	39	DP4=0,0,16,18:1/1:255,102,0:99	22	DP4=0,0,11,8:1/1:255,57,0:99	21	-
1	208846877	1	190817370	T/A	14	141	MQ=53	DP4=0,0,7,7;1/1:174,42,0:81	1	No	Yes : (4)	Yes : (5)	-	-	-	-	-	INTRON=16/16	ESSENTIAL_SPLICE_SITE	ENSRNOP00000034033	YES	ENSRNOT00000031040	ENSRNOG00000022737	-	-	F1LY71_RAT	43.23	-	chr10:124548470	-	-	4.09	-	-	-	-	-	34	DP4=11,6,9,3:0/1:172,0,255:99	39	DP4=0,0,16,18:1/1:255,102,0:99	22	DP4=0,0,11,8:1/1:255,57,0:99	21	-
2	173147245	2	152983731	C/T	10	80	MQ=60	DP4=0,0,8,2;1/1:113,30,0:57	1	Yes	Yes : (12)	Yes : (18)	95	95	32	W/*	tGg/tAg	EXON=1/3	STOP_GAINED	ENSRNOP00000034624	YES	ENSRNOT00000033266	ENSRNOG00000028772	-	-	F1M254_RAT	40.21	80	chr14:103805094	EIF5	CCDS9980.1	4.57	-	-	-	-	-	35	DP4=0,0,14,20:1/1:255,102,0:99	32	DP4=0,0,13,13:1/1:255,78,0:99	20	DP4=0,0,13,4:1/1:255,51,0:99	31	DP4=0,0,21,61/1:255,81,0:99
2	193673493	2	166781311	A/G	15	187	MQ=58	DP4=0,0,9,6;1/1:220,45,0:87	1	No	Yes : (1)	Yes : (1)	-	-	-	-	-	INTRON=9/15	ESSENTIAL_SPLICE_SITE	ENSRNOP00000060365	YES	ENSRNOT00000064588	ENSRNOG00000024213	-	-	Golim4	40.64	77	chr3:167747571	GOLIM4	CCDS3204.1	-5.33	-	-	-	-	-	19	-	27	-	14	-	16	-
2	227952875	2	201158315	C/T	10	123	MQ=60	DP4=0,0,3,7;1/1:156,30,0:57	1	No	No	No	347	219	73	A	gcC/gcT	EXON=1/4	ESSENTIAL_SPLICE_SITE,SYNONYMOUS_CODING,SPLICE_SITE	ENSRNOP00000046340		ENSRNOT00000050538	ENSRNOG00000015788	-	-	Adora3	46.69	29	chr1:112045764	ADORA3	CCDS838.1	-1.17	-	-	-	-	-	45	DP4=0,0,21,22:1/1:255,129,0:99	23	DP4=3,4,10,6:0/1:255,0,146:99	29	DP4=6,3,7,12:0/1:255,0,152:99	23	DP4=8,5,4,60/1:218,0,255:99
2	238500656	2	213130576	A/C	13	161	MQ=58	DP4=0,0,5,8;1/1:194,39,0:75	1	Yes	Yes : (14)	Yes : (23)	-	-	-	-	-	INTRON=4/16	ESSENTIAL_SPLICE_SITE	ENSRNOP00000021989	YES	ENSRNOT00000021988	ENSRNOG00000016351	-	-	D4A8Z3_RAT	43.21	66	chr1:100206681	FRRS1	CCDS30780.1	-0.461	-	-	-	YES	-	30	DP4=0,0,19,10:1/1:255,87,0:99	24	DP4=7,4,8,5:0/1:222,0,227:99	17	DP4=5,5,1,6:0/1:144,0,223:99	29	DP4=5,7,8,70/1:239,0,241:99
3	54173662	3	43460710	T/C	14	222	MQ=58	DP4=0,0,8,6;1/1:255,39,0:75	1	Yes	Yes : (13)	Yes : (23)	-	-	-	-	-	INTRON=5/8	ESSENTIAL_SPLICE_SITE	ENSRNOP00000011794	YES	ENSRNOT00000011794	ENSRNOG00000008859	-:MTEb:LTR	-	Tank	38.76	78	-	TANK	-	-	-	-	-	-	-	52	DP4=10,15,11,12:0/1:255,0,255:99	24	-	25	DP4=4,5,7,7:0/1:255,0,181:99	32	DP4=9,6,8,90/1:251,0,222:99
3	54173662	3	43460710	T/C	14	222	MQ=58	DP4=0,0,8,6;1/1:255,39,0:75	1	Yes	Yes : (13)	Yes : (23)	-	-	-	-	-	INTRON=6/9	ESSENTIAL_SPLICE_SITE	ENSRNOP00000061890		ENSRNOT00000066734	ENSRNOG00000008859	-:MTEb:LTR	-	Tank	38.76	78	-	TANK	-	-	-	-	-	-	-	52	DP4=10,15,11,12:0/1:255,0,255:99	24	-	25	DP4=4,5,7,7:0/1:255,0,181:99	32	DP4=9,6,8,90/1:251,0,222:99
3	67210829	3	56432606	C/T	10	104	MQ=60	DP4=0,0,3,7;1/1:137,30,0:57	1	Yes	Yes : (19)	Yes : (30)	-	-	-	-	-	INTRON=12/13	ESSENTIAL_SPLICE_SITE	ENSRNOP00000041220	YES	ENSRNOT00000040551	ENSRNOG00000001597	-	-	Atf2	36.11	75	-	ATF2	-	-	-	-	-	YES	-	39	DP4=13,7,11,8:0/1:255,0,255:99	30	-	33	-	30	DP4=0,0,17,111/1:255,84,0:99
3	70391769	3	59649915	C/T	12	167	MQ=60	DP4=0,0,6,6;1/1:200,36,0:69	1	No	Yes : (12)	Yes : (17)	1817	1817	606	W/*	tGg/tAg	EXON=10/11	STOP_GAINED	ENSRNOP00000033967		ENSRNOT00000030978	ENSRNOG00000022637	-	-	D4A4B0_RAT	42.55	-	chr2:179655418	TTN	CCDS54424.1	-1.3	-	-	-	YES	-	31	DP4=10,4,7,9:0/1:255,0,227:99	27	-	25	-	16	DP4=0,0,7,81/1:255,45,0:87
3	97404560	3	86332316	A/T	13	222	MQ=60	DP4=0,0,8,5;1/1:255,39,0:75	1	No	Yes : (12)	Yes : (19)	-	-	-	-	-	INTRON=3/6	ESSENTIAL_SPLICE_SITE	ENSRNOP00000048432	YES	ENSRNOT00000040741	ENSRNOG00000032177	-	-	LOC499843	38.8	-	-	-	-	-	-	-	-	-	-	43	DP4=0,0,20,21:1/1:255,123,0:99	34	DP4=8,5,9,10:0/1:255,0,223:99	22	-	24	DP4=0,0,13,111/1:255,72,0:99
4	223124986	4	159745825	C/A	11	165	MQ=49	DP4=0,0,6,5;1/1:198,33,0:63	1	No	Yes : (10)	Yes : (18)	88	59	20	S/*	tCa/tAa	EXON=2/6	STOP_GAINED	ENSRNOP00000029845	YES	ENSRNOT00000038297	ENSRNOG00000027655	-	-	Clec4b2	38.93	41	chr12:8610527	CLEC6A	CCDS31739.1	1.1	-	-	-	-	-	30	DP4=0,0,18,12:1/1:255,90,0:99	29	DP4=4,4,13,8:0/1:255,0,147:99	17	DP4=6,2,5,3:0/1:157,0,175:99	19	DP4=2,4,7,40/1:213,0,128:99
4	227500373	4	166008310	A/T	15	162	MQ=60	DP4=0,0,4,11;1/1:195,45,0:87	1	No	Yes : (2)	Yes : (2)	886	701	234	*/L	tAg/tTg	EXON=6/6	STOP_LOST	ENSRNOP00000010098	YES	ENSRNOT00000010098	ENSRNOG00000007623	-	-	Clec2d	42.69	-	-	-	-	-	-	-	-	-	-	38	DP4=0,0,21,16:1/1:255,111,0:99	27	DP4=8,8,6,5:0/1:223,0,255:99	30	DP4=6,8,8,8:0/1:255,0,255:99	28	DP4=7,4,10,60/1:255,0,214:99
4	229553176	4	170088607	T/G	15	151	MQ=60	DP4=0,0,11,4;1/1:184,45,0:87	1	No	Yes : (4)	Yes : (7)	947	947	316	*/S	tAa/tCa	EXON=1/1	STOP_LOST	ENSRNOP00000048668	YES	ENSRNOT00000051110	ENSRNOG00000031107	-	-	Tas2r129	35.65	44	chr12:11090860	TAS2R14	CCDS8637.1	1.35	-	-	-	-	-	52	DP4=0,0,29,21:1/1:255,151,0:99	32	DP4=6,8,7,10:0/1:255,0,255:99	34	DP4=8,4,13,9:0/1:255,0,222:99	24	DP4=9,6,2,60/1:164,0,255:99
6	74550851	6	64127376	C/G	10	102	MQ=60	DP4=0,0,5,5;1/1:135,30,0:57	1	Yes	Yes : (19)	Yes : (24)	68	68	23	S/*	tCa/tGa	EXON=1/6	STOP_GAINED	ENSRNOP00000040935	YES	ENSRNOT00000039044	ENSRNOG00000028472	-	-	D4A1S5_RAT	45.65	47	chr1:156568771	GPATCH4	CCDS44245.1	5.41	-	-	-	-	-	35	-	31	-	38	DP4=8,9,12,8:0/1:255,0,255:99	25	DP4=3,4,6,90/1:235,0,150:99
6	74551021	6	64127546	C/A	17	180	MQ=59	DP4=0,0,7,10;1/1:213,51,0:99	1	No	No	No	227	227	76	S/*	tCa/tAa	EXON=2/6	STOP_GAINED	ENSRNOP00000040935	YES	ENSRNOT00000039044	ENSRNOG00000028472	-	-	D4A1S5_RAT	45.65	47	chr1:156567964	GPATCH4	CCDS1145.1	0.202	-	-	-	-	-	31	-	22	-	29	DP4=6,9,6,8:0/1:255,0,255:99	23	DP4=6,3,6,70/1:255,0,180:99
6	104528294	6	94592841	C/A	13	158	MQ=54	DP4=0,0,4,9;1/1:191,39,0:75	1	Yes	Yes : (14)	Yes : (19)	283	283	95	E/*	Gaa/Taa	EXON=2/2	STOP_GAINED	ENSRNOP00000049215	YES	ENSRNOT00000041959	ENSRNOG00000033126	-	-	F1M289_RAT	54.52	89	chr14:70352200	SMOC1	CCDS32110.1	2.9	MICROPHTHALMIA WITH LIMB ANOMALIES	-	-	YES	-	36	-	34	DP4=6,7,8,6:0/1:242,0,244:99	35	DP4=8,5,8,5:0/1:218,0,214:99	22	-
7	10801136	7	9065751	G/A	18	189	MQ=55	DP4=0,0,8,10;1/1:222,54,0:99	1	Yes	Yes : (12)	Yes : (12)	493	493	165	Q/*	Cag/Tag	EXON=3/3	STOP_GAINED	ENSRNOP00000031413	YES	ENSRNOT00000033740	ENSRNOG00000039927	-	-	D3ZCS7_RAT	49.22	83	chr12:12924487	STX8	CCDS44833.1	1.6	-	-	-	-	-	32	DP4=6,12,5,8:0/1:225,0,255:99	33	DP4=0,0,19,14:1/1:255,99,0:99	25	DP4=7,5,4,7:0/1:216,0,234:99	21	-
7	71238262	7	67759700	G/C	19	222	MQ=40	DP4=0,0,13,6;1/1:255,57,0:99	1	Yes	No	No	-	-	-	-	-	INTRON=1/3	ESSENTIAL_SPLICE_SITE	ENSRNOP00000039311		ENSRNOT00000051075	ENSRNOG00000029651	-	-	Rdh2	47.05	71	chr12:57350936	RDH16	CCDS41797.1	-1.25	-	-	-	-	-	42	DP4=12,14,13,1:0/1:144,0,255:99	35	DP4=15,9,7,3:0/1:125,0,255:99	30	DP4=9,11,8,1:0/1:80,0,255:83	49	DP4=12,23,10,30/1:101,0,255:99
7	130032445	7	127671301	G/A	11	124	MQ=60	DP4=0,0,4,7;1/1:157,33,0:63	1	Yes	Yes : (13)	Yes : (23)	-	-	-	-	-	INTRON=1/9	ESSENTIAL_SPLICE_SITE	ENSRNOP00000062441		ENSRNOT00000064814	ENSRNOG00000032394	-	QTL 2 [LOD 3.7]	Tymp	56.15	80	chr22:50968104	TYMP	CCDS14096.1	0.763	MITOCHONDRIAL DNA DEPLETION SYNDROME 1 (MNGIE TYPE); MTDPS1	-	-	-	-	35	DP4=2,10,11,10:0/1:255,0,173:99	32	DP4=0,0,17,13:1/1:255,90,0:99	35	DP4=8,9,7,10:0/1:255,0,255:99	21	DP4=3,5,6,60/1:255,0,167:99
8	16421099	8	14646537	C/A	13	116	MQ=60	DP4=0,0,9,4;1/1:149,39,0:75	1	Yes	Yes : (10)	Yes : (15)	-	-	-	-	-	INTRON=1/4	ESSENTIAL_SPLICE_SITE	ENSRNOP00000043403	YES	ENSRNOT00000041021	ENSRNOG00000031660	-:Lx:LINE	-	LOC500948	39.42	-	-	-	-	-	-	-	-	-	-	39	DP4=13,10,7,7:0/1:172,0,255:99	31	DP4=9,12,3,7:0/1:112,0,255:99	24	DP4=7,8,3,4:0/1:113,0,255:99	32	-
8	55460640	8	55728371	G/A	18	222	MQ=59	DP4=0,0,7,11;1/1:255,54,0:99	1	No	No	No	436	436	146	Q/*	Cag/Tag	EXON=2/8	STOP_GAINED	ENSRNOP00000038745	YES	ENSRNOT00000035438	ENSRNOG00000027199	-	QTL 3 [LOD 3.5]	D4A0X4_RAT	41.58	-	chr9:135895311	EEF1A1P5	-	2.53	-	-	-	-	-	34	DP4=6,9,7,11:0/1:255,0,255:99	22	DP4=7,1,5,9:0/1:255,0,151:99	28	DP4=0,0,11,14:1/1:255,75,0:99	29	DP4=0,0,18,91/1:255,81,0:99
8	58677539	8	59085985	G/A	11	166	MQ=60	DP4=0,0,6,5;1/1:199,33,0:63	1	No	Yes : (6)	Yes : (12)	25	25	9	R/*	Cga/Tga	EXON=1/1	STOP_GAINED	ENSRNOP00000020553	YES	ENSRNOT00000020553	ENSRNOG00000015333	-	QTL 3 [LOD 3.5]	Bola2	59	50	chr6:21602383	SOX4	CCDS4547.1	-2.92	-	-	-	YES	-	47	DP4=12,12,13,9:0/1:255,0,255:99	30	DP4=9,7,8,6:0/1:255,0,255:99	24	DP4=0,0,12,12:1/1:255,72,0:99	20	DP4=0,0,10,101/1:255,60,0:99
8	103245114	8	101039148	T/C	12	222	MQ=58	DP4=0,0,4,8;1/1:255,36,0:69	1	Yes	Yes : (23)	Yes : (23)	-	-	-	-	-	INTRON=10/42	ESSENTIAL_SPLICE_SITE	ENSRNOP00000014481	YES	ENSRNOT00000014481	ENSRNOG00000042951	-	-	Xrn1	39.49	88	chr3:142139862	XRN1	CCDS3123.1	-3.87	-	-	-	-	-	37	DP4=0,0,16,21:1/1:255,111,0:99	32	DP4=0,0,13,18:1/1:255,93,0:99	25	DP4=0,0,15,9:1/1:255,72,0:99	25	DP4=0,0,9,161/1:255,75,0:99
8	118172355	8	114942830	A/G	12	148	MQ=58	DP4=0,0,5,7;1/1:181,36,0:69	1	Yes	Yes : (14)	Yes : (22)	-	-	-	-	-	INTRON=7/25	ESSENTIAL_SPLICE_SITE	ENSRNOP00000028408		ENSRNOT00000028409	ENSRNOG00000020915	-	-	Setd2	40.5	84	chr3:47149778	SETD2	CCDS2749.2	1.42	-	-	-	YES	-	31	DP4=6,8,6,9:0/1:255,0,255:99	34	DP4=10,11,4,6:0/1:184,0,255:99	26	DP4=2,4,8,12:0/1:255,0,121:99	26	DP4=6,6,5,60/1:245,0,255:99
8	118172355	8	114942830	A/G	12	148	MQ=58	DP4=0,0,5,7;1/1:181,36,0:69	1	Yes	Yes : (14)	Yes : (22)	-	-	-	-	-	INTRON=7/25	ESSENTIAL_SPLICE_SITE	ENSRNOP00000040274	YES	ENSRNOT00000041599	ENSRNOG00000020915	-	-	Setd2	40.5	84	chr3:47149778	SETD2	CCDS2749.2	1.42	-	-	-	YES	-	31	DP4=6,8,6,9:0/1:255,0,255:99	34	DP4=10,11,4,6:0/1:184,0,255:99	26	DP4=2,4,8,12:0/1:255,0,121:99	26	DP4=6,6,5,60/1:245,0,255:99
8	131093234	8	127596618	G/A	13	168	MQ=60	DP4=0,0,8,5;1/1:201,39,0:75	1	No	Yes : (7)	Yes : (11)	-	-	-	-	-	INTRON=3/5	ESSENTIAL_SPLICE_SITE	ENSRNOP00000051121	YES	ENSRNOT00000043784	ENSRNOG00000004104	-	-	Zfp167	47.71	71	chr3:44607136	ZNF167	CCDS2715.1	-7.83	-	-	-	-	-	49	DP4=0,0,26,23:1/1:255,148,0:99	26	-	28	DP4=6,9,5,8:0/1:229,0,255:99	30	DP4=7,7,3,130/1:219,0,255:99
9	15630748	9	9749874	G/A	10	148	MQ=58	DP4=0,0,7,3;1/1:181,30,0:57	1	No	No	No	-	-	-	-	-	INTRON=18/18	ESSENTIAL_SPLICE_SITE	ENSRNOP00000024558	YES	ENSRNOT00000024558	ENSRNOG00000039976	-	-	D3ZHG3_RAT	50.67	80	chr6:43126433	PTK7	CCDS4884.1	-2.61	-	-	-	YES	-	45	-	29	DP4=0,0,17,12:1/1:255,87,0:99	29	DP4=0,0,16,10:1/1:255,78,0:99	27	-
9	15630748	9	9749874	G/A	10	148	MQ=58	DP4=0,0,7,3;1/1:181,30,0:57	1	No	No	No	-	-	-	-	-	INTRON=17/17	ESSENTIAL_SPLICE_SITE	ENSRNOP00000058151		ENSRNOT00000061432	ENSRNOG00000039976	-	-	D3ZHG3_RAT	50.67	80	chr6:43126433	PTK7	CCDS4884.1	-2.61	-	-	-	YES	-	45	-	29	DP4=0,0,17,12:1/1:255,87,0:99	29	DP4=0,0,16,10:1/1:255,78,0:99	27	-
9	29073962	9	22719403	T/C	13	97	MQ=41	DP4=0,0,10,3;1/1:130,39,0:75	1	No	Yes : (11)	Yes : (14)	-	-	-	-	-	INTRON=1/3	ESSENTIAL_SPLICE_SITE	ENSRNOP00000061289	YES	ENSRNOT00000064014	ENSRNOG00000028087	-	-	LOC685888	46.09	63	chr6:71289252	C6orf57	CCDS4972.1	5.72	-	-	-	-	-	44	-	32	DP4=0,0,16,8:1/1:194,72,0:99	19	DP4=0,0,7,8:1/1:176,45,0:87	26	DP4=0,0,6,131/1:176,57,0:99
10	6849739	10	7922193	G/A	22	215	MQ=59	DP4=0,0,12,10;1/1:248,66,0:99	1	Yes	Yes : (7)	Yes : (12)	875	875	292	W/*	tGg/tAg	EXON=4/5	STOP_GAINED	ENSRNOP00000059498	YES	ENSRNOT00000036983	ENSRNOG00000025467	-	-	F1M4V8_RAT	46.73	-	chr1:220800282	MARK1	CCDS31029.2	0.832	-	-	-	-	-	25	DP4=0,0,13,12:1/1:255,75,0:99	21	DP4=0,0,9,11:1/1:255,60,0:99	26	-	22	-
10	31523316	10	31719831	G/C	18	163	MQ=60	DP4=0,0,8,10;1/1:196,54,0:99	1	Yes	Yes : (11)	Yes : (17)	-	-	-	-	-	INTRON=2/6	ESSENTIAL_SPLICE_SITE	ENSRNOP00000061051	YES	ENSRNOT00000067312	ENSRNOG00000043293	-	-	Dppa1	42.26	-	-	-	-	-	-	-	-	-	-	27	DP4=0,0,9,18:1/1:255,81,0:99	21	DP4=2,5,6,8:0/1:251,0,146:99	25	DP4=6,6,7,5:0/1:222,0,234:99	30	DP4=11,5,4,100/1:205,0,255:99
10	85729938	10	86751589	T/C	12	131	MQ=58	DP4=0,0,5,7;1/1:164,36,0:69	1	Yes	Yes : (12)	Yes : (16)	-	-	-	-	-	INTRON=6/6	ESSENTIAL_SPLICE_SITE	ENSRNOP00000029510	YES	ENSRNOT00000037318	ENSRNOG00000036880	-	-	Arl5c	50.44	79	chr17:37312083	PLXDC1	CCDS45664.1	0.417	-	-	-	-	-	35	DP4=0,0,9,24:1/1:255,99,0:99	21	DP4=0,0,4,16:1/1:255,60,0:99	22	DP4=0,0,3,14:1/1:255,51,0:99	20	DP4=0,0,4,141/1:255,54,0:99
10	91319428	10	92645800	A/G	14	222	MQ=60	DP4=0,0,7,7;1/1:255,42,0:81	1	No	Yes : (6)	Yes : (7)	-	-	-	-	-	INTRON=20/24	ESSENTIAL_SPLICE_SITE	ENSRNOP00000061861		ENSRNOT00000068686	ENSRNOG00000042025	-	-	F1M3M7_RAT	45.06	58	-	LRRC37A3	-	-	-	-	-	-	-	40	DP4=8,12,9,10:0/1:228,0,255:99	32	DP4=11,6,8,6:0/1:192,0,255:99	21	DP4=6,5,6,4:0/1:177,0,225:99	22	DP4=6,6,7,30/1:160,0,250:99
10	91319428	10	92645800	A/G	14	222	MQ=60	DP4=0,0,7,7;1/1:255,42,0:81	1	No	Yes : (6)	Yes : (7)	-	-	-	-	-	INTRON=19/23	ESSENTIAL_SPLICE_SITE	ENSRNOP00000061128	YES	ENSRNOT00000066453	ENSRNOG00000042025	-	-	F1M3M7_RAT	45.06	58	-	LRRC37A3	-	-	-	-	-	-	-	40	DP4=8,12,9,10:0/1:228,0,255:99	32	DP4=11,6,8,6:0/1:192,0,255:99	21	DP4=6,5,6,4:0/1:177,0,225:99	22	DP4=6,6,7,30/1:160,0,250:99
11	57188435	11	52682201	A/G	18	222	MQ=60	DP4=0,0,8,10;1/1:255,54,0:99	1	Yes	Yes : (12)	Yes : (19)	-	-	-	-	-	INTRON=16/51	ESSENTIAL_SPLICE_SITE	ENSRNOP00000057258	YES	ENSRNOT00000060516	ENSRNOG00000039485	-	-	F1LTV5_RAT	40.28	75	chr3:108175267	MYH15	CCDS43127.1	-2.09	-	-	-	-	-	38	DP4=0,0,19,17:1/1:255,108,0:99	30	DP4=0,0,15,15:1/1:255,90,0:99	28	DP4=0,0,12,13:1/1:255,75,0:99	20	DP4=0,0,10,101/1:255,60,0:99
11	57203436	11	52697378	G/A	21	222	MQ=60	DP4=1,0,11,9;1/1:255,31,0:59	0.952381	Yes	Yes : (12)	Yes : (19)	-	-	-	-	-	INTRON=6/51	ESSENTIAL_SPLICE_SITE	ENSRNOP00000057258	YES	ENSRNOT00000060516	ENSRNOG00000039485	-	-	F1LTV5_RAT	40.28	75	chr3:108189666	MYH15	CCDS43127.1	4.22	-	-	-	-	-	47	DP4=0,0,25,21:1/1:255,138,0:99	20	DP4=1,0,10,9:1/1:255,25,0:47	25	DP4=0,0,12,11:1/1:255,69,0:99	28	DP4=0,0,12,141/1:255,78,0:99
12	40347199	12	34170444	G/A	10	222	MQ=60	DP4=0,0,4,6;1/1:255,30,0:57	1	No	Yes : (5)	Yes : (10)	-	-	-	-	-	INTRON=10/19	ESSENTIAL_SPLICE_SITE	ENSRNOP00000011458	YES	ENSRNOT00000011458	ENSRNOG00000008562	-	-	D3ZRT3_RAT	48.34	84	-	-	-	-	-	-	-	-	-	38	-	18	-	28	-	27	-
12	40347199	12	34170444	G/A	10	222	MQ=60	DP4=0,0,4,6;1/1:255,30,0:57	1	No	Yes : (5)	Yes : (10)	-	-	-	-	-	INTRON=9/18	ESSENTIAL_SPLICE_SITE	ENSRNOP00000059816		ENSRNOT00000065264	ENSRNOG00000008562	-	-	D3ZRT3_RAT	48.34	84	-	-	-	-	-	-	-	-	-	38	-	18	-	28	-	27	-
12	40759677	12	34578018	C/T	15	169	MQ=58	DP4=0,0,6,9;1/1:202,45,0:87	1	Yes	Yes : (16)	Yes : (26)	-	-	-	-	-	INTRON=20/39	ESSENTIAL_SPLICE_SITE	ENSRNOP00000001807	YES	ENSRNOT00000001807	ENSRNOG00000001337	-	-	F1LWJ1_RAT	54.19	72	-	SETD1B	-	-	-	-	-	-	-	31	-	28	-	25	-	22	-
12	40759677	12	34578018	C/T	15	169	MQ=58	DP4=0,0,6,9;1/1:202,45,0:87	1	Yes	Yes : (16)	Yes : (26)	-	-	-	-	-	INTRON=20/38	ESSENTIAL_SPLICE_SITE	ENSRNOP00000042424		ENSRNOT00000047609	ENSRNOG00000001337	-	-	F1LWJ1_RAT	54.19	72	-	SETD1B	-	-	-	-	-	-	-	31	-	28	-	25	-	22	-
13	65525277	13	57574673	G/A	12	107	MQ=60	DP4=0,0,7,5;1/1:140,36,0:69	1	No	Yes : (1)	Yes : (3)	-	-	-	-	-	INTRON=4/4	ESSENTIAL_SPLICE_SITE	ENSRNOP00000061630	YES	ENSRNOT00000066851	ENSRNOG00000003385	-	-	Glrx2	43.13	44	chr1:193066635	GLRX2	CCDS1380.1	3.2	-	-	-	-	-	38	DP4=0,0,17,20:1/1:255,111,0:99	35	DP4=12,13,7,3:0/1:151,0,255:99	25	DP4=0,0,12,13:1/1:255,75,0:99	37	DP4=0,0,17,201/1:255,111,0:99
13	85020066	13	77911436	G/A	14	131	MQ=60	DP4=0,0,8,6;1/1:164,42,0:81	1	Yes	Yes : (16)	Yes : (24)	-	-	-	-	-	INTRON=1/1	ESSENTIAL_SPLICE_SITE	ENSRNOP00000040730	YES	ENSRNOT00000044190	ENSRNOG00000029459	-	-	Mir199a	46.69	96	chr1:172113048	DNM3	CCDS53431.1	-2.04	-	-	-	-	-	41	DP4=0,1,12,23:1/1:255,73,0:99	44	DP4=8,14,10,10:0/1:255,0,255:99	38	DP4=0,0,15,20:1/1:255,105,0:99	33	DP4=0,0,17,141/1:255,93,0:99
13	91388893	13	84200320	C/T	11	104	MQ=60	DP4=0,0,4,7;1/1:137,33,0:63	1	Yes	Yes : (21)	Yes : (29)	710	710	237	W/*	tGg/tAg	EXON=4/4	STOP_GAINED	ENSRNOP00000030204	YES	ENSRNOT00000033611	ENSRNOG00000025006	-	-	F1M465_RAT	39.65	-	chr18:36914927	-	-	1.84	-	-	-	-	-	32	DP4=0,0,12,19:1/1:255,93,0:99	28	DP4=4,7,8,9:0/1:255,0,207:99	27	DP4=3,7,5,8:0/1:255,0,196:99	26	DP4=7,11,4,30/1:136,0,255:99
13	103527981	13	95940761	C/T	11	115	MQ=60	DP4=0,0,3,8;1/1:148,33,0:63	1	No	Yes : (2)	Yes : (10)	1027	918	306	W/*	tgG/tgA	EXON=7/8	STOP_GAINED,SPLICE_SITE	ENSRNOP00000049605		ENSRNOT00000040203	ENSRNOG00000002879	-	-	Psen2	51.11	95	chr1:227077867	PSEN2	CCDS1556.1	2.89	CARDIOMYOPATHY, DILATED, 1V; CMD1V	-	-	-	-	35	-	30	-	18	-	24	-
13	108813093	13	102260473	G/A	18	192	MQ=57	DP4=0,0,8,10;1/1:225,54,0:99	1	No	Yes : (5)	Yes : (5)	22	22	8	R/*	Cga/Tga	EXON=1/1	STOP_GAINED	ENSRNOP00000063004	YES	ENSRNOT00000031419	ENSRNOG00000023091	-	-	F1M3C2_RAT	55.17	-	chr6:153603835	-	-	-4.52	-	-	-	-	-	17	-	22	-	24	-	27	-
14	14408039	14	14340010	G/A	12	152	MQ=52	DP4=0,0,3,9;1/1:185,36,0:69	1	Yes	Yes : (22)	Yes : (31)	9403	9403	3135	R/*	Cga/Tga	EXON=62/82	STOP_GAINED,SPLICE_SITE	ENSRNOP00000002814	YES	ENSRNOT00000002814	ENSRNOG00000002053	-	-	F1M3H3_RAT	43.97	82	chr4:79428762	FRAS1	CCDS54771.1	-3.73	-	-	-	YES	-	26	-	18	DP4=0,0,6,12:1/1:255,54,0:99	17	-	23	-
14	87146898	14	79564926	G/A	15	173	MQ=54	DP4=0,0,6,9;1/1:206,45,0:87	1	No	Yes : (11)	Yes : (16)	1322	1320	440	W/*	tgG/tgA	EXON=10/25	STOP_GAINED	ENSRNOP00000044466	YES	ENSRNOT00000043744	ENSRNOG00000005526	-	-	Mrfap1	51.45	74	-	MAN2B2	-	-	-	-	-	-	-	41	-	22	DP4=0,0,7,14:1/1:255,63,0:99	19	DP4=6,8,2,3:0/1:95,0,255:98	21	-
16	14361193	16	13416625	C/T	18	118	MQ=59	DP4=0,0,12,6;1/1:151,54,0:99	1	Yes	Yes : (17)	Yes : (28)	429	429	143	W/*	tgG/tgA	EXON=3/10	STOP_GAINED,SPLICE_SITE	ENSRNOP00000033044	YES	ENSRNOT00000036732	ENSRNOG00000022629	-	-	D4ABN1_RAT	47.89	67	chr12:64588339	C12orf66	CCDS41803.1	5.82	-	-	-	-	-	23	DP4=0,0,13,10:1/1:255,69,0:99	20	DP4=4,4,3,8:0/1:223,0,149:99	27	DP4=4,4,13,6:0/1:255,0,128:99	20	DP4=0,0,13,71/1:255,60,0:99
16	41379767	16	41773410	T/A	14	165	MQ=60	DP4=0,0,6,8;1/1:198,42,0:81	1	No	Yes : (2)	Yes : (2)	289	289	97	K/*	Aag/Tag	EXON=3/11	STOP_GAINED	ENSRNOP00000041860	YES	ENSRNOT00000045541	ENSRNOG00000034147	-	-	F1LWP9_RAT	47.95	65	chr12:64609675	C12orf66	CCDS41803.1	4.81	-	-	-	-	-	45	DP4=0,0,20,20:1/1:255,120,0:99	30	DP4=9,11,8,2:0/1:126,0,255:99	30	DP4=0,0,11,19:1/1:255,90,0:99	31	DP4=0,0,16,151/1:255,93,0:99
16	41379767	16	41773410	T/A	14	165	MQ=60	DP4=0,0,6,8;1/1:198,42,0:81	1	No	Yes : (2)	Yes : (2)	274	274	92	K/*	Aag/Tag	EXON=2/9	STOP_GAINED	ENSRNOP00000056241		ENSRNOT00000059484	ENSRNOG00000034147	-	-	F1LWP9_RAT	47.95	65	chr12:64609675	C12orf66	CCDS41803.1	4.81	-	-	-	-	-	45	DP4=0,0,20,20:1/1:255,120,0:99	30	DP4=9,11,8,2:0/1:126,0,255:99	30	DP4=0,0,11,19:1/1:255,90,0:99	31	DP4=0,0,16,151/1:255,93,0:99
17	44601450	17	44300941	C/T	15	222	MQ=58	DP4=0,0,9,6;1/1:255,45,0:87	1	No	Yes : (12)	Yes : (15)	-	-	-	-	-	INTRON=2/4	ESSENTIAL_SPLICE_SITE	ENSRNOP00000023063	YES	ENSRNOT00000023063	ENSRNOG00000017103	-	-	Prl3a1	37.87	41	chr6:22294637	PRL	CCDS4548.1	5.17	-	-	-	-	-	43	DP4=20,10,9,3:0/1:188,0,255:99	37	DP4=12,6,7,11:0/1:255,0,255:99	21	-	31	DP4=8,6,11,40/1:255,0,254:99
17	44601450	17	44300941	C/T	15	222	MQ=58	DP4=0,0,9,6;1/1:255,45,0:87	1	No	Yes : (12)	Yes : (15)	-	-	-	-	-	INTRON=3/5	ESSENTIAL_SPLICE_SITE	ENSRNOP00000056395		ENSRNOT00000059641	ENSRNOG00000017103	-	-	Prl3a1	37.87	41	chr6:22294637	PRL	CCDS4548.1	5.17	-	-	-	-	-	43	DP4=20,10,9,3:0/1:188,0,255:99	37	DP4=12,6,7,11:0/1:255,0,255:99	21	-	31	DP4=8,6,11,40/1:255,0,254:99
18	30804600	18	30898191	C/T	18	155	MQ=58	DP4=0,0,12,6;1/1:188,54,0:99	1	Yes	Yes : (9)	Yes : (17)	-	-	-	-	-	INTRON=30/35	ESSENTIAL_SPLICE_SITE	ENSRNOP00000026342	YES	ENSRNOT00000026342	ENSRNOG00000027025	+:ID4_:SINE	-	D4ADI5_RAT	48.87	81	-	ARAP3	-	-	-	-	-	YES	-	35	DP4=7,11,7,9:0/1:255,0,255:99	19	DP4=8,3,1,5:0/1:101,0,211:99	27	DP4=0,0,16,11:1/1:255,81,0:99	22	DP4=5,5,6,50/1:209,0,224:99
18	30804600	18	30898191	C/T	18	155	MQ=58	DP4=0,0,12,6;1/1:188,54,0:99	1	Yes	Yes : (9)	Yes : (17)	-	-	-	-	-	INTRON=20/27	ESSENTIAL_SPLICE_SITE	ENSRNOP00000057095		ENSRNOT00000060347	ENSRNOG00000027025	+:ID4_:SINE	-	D4ADI5_RAT	48.87	81	-	ARAP3	-	-	-	-	-	YES	-	35	DP4=7,11,7,9:0/1:255,0,255:99	19	DP4=8,3,1,5:0/1:101,0,211:99	27	DP4=0,0,16,11:1/1:255,81,0:99	22	DP4=5,5,6,50/1:209,0,224:99
18	51054746	18	52544925	C/T	13	222	MQ=60	DP4=0,0,7,6;1/1:255,39,0:75	1	No	Yes : (6)	Yes : (8)	-	-	-	-	-	INTRON=4/4	ESSENTIAL_SPLICE_SITE	ENSRNOP00000056524		ENSRNOT00000059772	ENSRNOG00000023013	-	-	MARCH3	43	99	chr5:126213857	MARCH3	CCDS4141.1	2.37	-	-	-	-	-	35	DP4=13,9,7,6:0/1:221,0,255:99	11	DP4=4,4,1,2:0/1:50,0,188:53	20	DP4=0,0,9,10:1/1:255,57,0:99	15	DP4=3,4,1,50/1:116,0,165:99
18	57208092	18	58671950	A/T	14	177	MQ=58	DP4=0,0,6,8;1/1:210,42,0:81	1	Yes	Yes : (5)	Yes : (12)	719	483	161	*/Y	taA/taT	EXON=9/9	STOP_LOST	ENSRNOP00000035896	YES	ENSRNOT00000039466	ENSRNOG00000043250	-	-	LOC100361300	40.17	-	-	-	-	-	-	-	-	-	-	40	DP4=13,6,12,8:0/1:255,0,255:99	26	DP4=5,7,9,3:0/1:215,0,242:99	28	DP4=0,0,14,14:1/1:255,84,0:99	23	DP4=10,4,6,30/1:170,0,241:99
18	65913563	18	68249143	A/T	11	113	MQ=55	DP4=0,0,4,7;1/1:146,33,0:63	1	No	Yes : (2)	Yes : (2)	485	485	162	*/L	tAa/tTa	EXON=2/2	STOP_LOST	ENSRNOP00000021161	YES	ENSRNOT00000021161	ENSRNOG00000015806	-	-	D4A9T8_RAT	48.62	89	chr1:212224867	DTL	CCDS1502.1	-3.63	-	-	-	YES	-	25	DP4=7,7,6,5:0/1:201,0,255:99	33	DP4=3,16,5,9:0/1:219,0,245:99	25	DP4=0,0,12,12:1/1:255,72,0:99	32	DP4=8,7,11,50/1:240,0,255:99
20	457247	20	248427	C/A	22	222	MQ=52	DP4=0,1,15,6;1/1:255,53,0:99	0.954545	No	No	No	331	331	111	E/*	Gag/Tag	EXON=1/1	STOP_GAINED	ENSRNOP00000039819	YES	ENSRNOT00000046628	ENSRNOG00000033237	-	-	Olr1678	42.92	-	chr6:29106263	OR2N1P	-	4.22	-	-	-	-	-	28	DP4=0,0,16,9:1/1:255,72,0:99	17	DP4=0,0,4,12:1/1:255,48,0:93	25	DP4=0,0,15,10:1/1:255,75,0:99	26	DP4=0,0,14,91/1:255,69,0:99
20	15657651	20	13047973	C/T	10	173	MQ=60	DP4=0,0,4,6;1/1:206,30,0:57	1	No	Yes : (4)	Yes : (4)	118	118	40	Q/*	Cag/Tag	EXON=1/3	STOP_GAINED	ENSRNOP00000036681	YES	ENSRNOT00000032427	ENSRNOG00000028412	-	-	RGD1563194	46.99	73	chr17:17287209	RPL13	-	2	-	-	-	-	-	36	DP4=0,0,12,23:1/1:255,105,0:99	29	DP4=5,12,7,4:0/1:137,0,255:99	22	DP4=4,6,3,4:0/1:143,0,204:99	22	-
X	26149755	X	45030596	G/A	14	162	MQ=60	DP4=0,0,7,7;1/1:195,42,0:81	1	No	Yes : (5)	Yes : (7)	585	530	177	W/*	tGg/tAg	EXON=1/1	STOP_GAINED	ENSRNOP00000004893	YES	ENSRNOT00000004893	ENSRNOG00000003688	-	-	RGD1563947	37.87	68	chr2:160319236	BAZ2B	CCDS2209.2	1.4	-	-	-	-	-	13	DP4=0,0,4,8:1/1:255,36,0:69	15	DP4=0,0,6,8:1/1:255,42,0:81	11	DP4=0,0,5,6:1/1:255,33,0:63	15	DP4=0,0,7,81/1:255,45,0:87
X	79435652	X	96389882	A/G	12	142	MQ=44	DP4=0,0,7,5;1/1:175,36,0:69	1	No	Yes : (9)	Yes : (9)	-	-	-	-	-	INTRON=1/2	ESSENTIAL_SPLICE_SITE	ENSRNOP00000054263	YES	ENSRNOT00000057455	ENSRNOG00000037826	-	-	F1M6Q4_RAT	39.02	-	-	-	-	-	-	-	-	-	-	17	DP4=0,0,7,5:1/1:221,36,0:69	11	DP4=0,0,3,4:1/1:196,21,0:39	11	DP4=0,0,0,6:1/1:130,18,0:33	13	-
^ Base in BN reference genome / Base in GAERS.
# Observed in one or more of STAR SNP panel, dbSNP_rat, ensemblSNP_rat, SHR_rat
ObsLoF(Atanur): Observed among the Atanur et al. (2013) paper as a LoF allele among 26 Laboratory strain - exception made for the epileptic WAG/Rij strain
$ Amino acid in BN / Amino acid in GAERS; * = Stop codon
RepeatMasker-Region "repName:repClass:repFamily": acquired from UCSC Server "Rat_rn4_rptmasker" - downloaded 27th September 2012
For HG19 mapping, where multiple transcripts were available, CCDS and then Canonical Transcripts were prioritized.
%GC content and %identity_human acquired from ensembl BioMart, accessed 24th August 2012
MAPS_to_HG19: derived from ensembl Liftover tool (12th August 2012)
HG19_GERP: derived from ensembl conservation table (12th August 2012)
OMIM_MobidMap: downloaded 20th August 2012
Ion_Channel_list: acquired from Klassen et al (2011), Exome Sequencing of Ion Channel Genes Reveals Complex Profiles Confounding Personal Risk Assessment in Epilepsy. Cell; Volume 145, Issue 7, 24 June 2011, Pages 1036–1048
Lemke_list: acquired from Lemke et al (2012), Targeted next generation sequencing as a diagnostic tool in epileptic disorders. Epilepsia; 2012 Aug;53(8):1387-1398. doi: 10.1111/j.1528-1167.2012.03516.x. Epub 2012 May 21
Essential Genes: MGI Database "lethality" genes as defined by Georgi et al (2013).
MGI Seizure genes: MGI Database "Seizure" genes.
Chr – chromosome. rn5 - Genome sequence Rattus norvegicus version 5. rn4 - Genome sequence Rattus norvegicus version 4. Obs – observed. cDNA – complementary deoxyribonucleic acid.
CDS – coding DNA sequence. GERP - Genomic Evolutionary Rate Profiling. GC - guanine-cytosine. GAERS – Genetic Absence Epilepsy Rats from Strasbourg.
NEC – Non-Epileptic Control. HG19 – human genome version 19. CCDS - Consensus Coding Sequence.
MIM - Motif Independent Measure. MGI – mouse genome informatics. cn5, cn16, cn24, cn39 – F2 rats ID.

## Sheet: GAERS_MISSENSE
Supplemental table: List of genes showing missense codon specific to GAERS compared to BN reference genome (i.e., absent in NEC)
Chr (rn5)	Position (rn5)	Chr (rn4)	Position (rn4)	Alleles ^	GAERS Coverage	GAERS QUAL	GAERS MQ	GAERS (DP4:GT:PL:GQ)	GAERS %VarAllele	OBSERVED#	Obs(Atanur 2013; Tally)	Obs(Hermsen 2015; Tally)	cDNA_position	CDS_position	Amino acid position	Peptide allele $	Codon change	intron/exon	Consequence	ENSEMBL protein id	CANONICAL	ENSEMBL transcript id	ENSEMBL gene id	RepeatMasker-Region	Known GAERS QTL	Gene symbol	%GC content	%identity_human	MAPS_to_HG19	HG19_Gene	HG19_CCDS	HG19_GERP	MIM_MobidMap	Ion_Channel_list	Lemke_list	MGI_Essential	MGI_Seizure	cn5 Coverage	cn5 (DP4:GT:PL:GQ)	cn16 Coverage	cn16 (DP4:GT:PL:GQ)	cn24 Coverage	cn24 (DP4:GT:PL:GQ)	cn39 Coverage	cn39 (DP4:GT:PL:GQ)
1	6314371	1	5218248	T/G	10	114	50	DP4=0,0,9,1;1/1:147,30,0:57	1	Yes	No	Yes : (16)	169	26	9	Q/P	cAg/cCg	EXON=1/3	NON_SYNONYMOUS_CODING	ENSRNOP00000019121	YES	ENSRNOT00000019121	ENSRNOG00000014258	-	-	Rab32	42.72	83	chr6:146865033	RAB32	CCDS5210.1	-1.81	-	-	-	-	-	28	-	22	-	23	-	14	-
1	6930532	1	5885673	G/A	10	211	60	DP4=0,0,7,3;1/1:244,30,0:57	1	Yes	Yes : (12)	Yes : (20)	4210	4015	1339	V/I	Gta/Ata	EXON=23/31	NON_SYNONYMOUS_CODING	ENSRNOP00000060868	-	ENSRNOT00000065146	ENSRNOG00000014450	-	-	Shprh	40.24	85	chr6:146240591	SHPRH	CCDS43513.2	4.62	-	-	-	-	-	41	-	29	-	26	-	32	-
1	6930532	1	5885673	G/A	10	211	60	DP4=0,0,7,3;1/1:244,30,0:57	1	Yes	Yes : (12)	Yes : (20)	4210	4015	1339	V/I	Gta/Ata	EXON=23/30	NON_SYNONYMOUS_CODING	ENSRNOP00000058648	-	ENSRNOT00000061932	ENSRNOG00000014450	-	-	Shprh	40.24	85	chr6:146240591	SHPRH	CCDS43513.2	4.62	-	-	-	-	-	41	-	29	-	26	-	32	-
1	6930532	1	5885673	G/A	10	211	60	DP4=0,0,7,3;1/1:244,30,0:57	1	Yes	Yes : (12)	Yes : (20)	4294	4099	1367	V/I	Gta/Ata	EXON=23/31	NON_SYNONYMOUS_CODING	ENSRNOP00000019893	YES	ENSRNOT00000019893	ENSRNOG00000014450	-	-	Shprh	40.24	85	chr6:146240591	SHPRH	CCDS43513.2	4.62	-	-	-	-	-	41	-	29	-	26	-	32	-
1	7032039	1	5983406	G/A	12	108	60	DP4=0,0,8,4;1/1:141,36,0:69	1	No	Yes : (12)	Yes : (12)	889	718	240	D/N	Gat/Aat	EXON=2/3	NON_SYNONYMOUS_CODING	ENSRNOP00000019918	YES	ENSRNOT00000019918	ENSRNOG00000014852	-	-	Fbxo30	38.6	88	chr6:146126833	FBXO30	CCDS5208.1	4.74	-	-	-	-	-	33	-	33	-	27	-	26	-
1	8808954	1	7820051	G/A	18	147	59	DP4=0,0,12,6;1/1:180,54,0:99	1	Yes	Yes : (18)	Yes : (28)	46	46	16	E/K	Gaa/Aaa	EXON=1/3	NON_SYNONYMOUS_CODING	ENSRNOP00000063293	YES	ENSRNOT00000020018	ENSRNOG00000014913	-	-	F1M3D8_RAT	56.67	-	chr20:4004603	FTLP3	-	2.93	-	-	-	-	-	26	-	26	-	20	-	18	-
1	8809181	1	7820278	C/T	15	168	58	DP4=0,0,7,8;1/1:201,45,0:87	1	Yes	Yes : (18)	Yes : (27)	272	272	91	T/I	aCc/aTc	EXON=2/3	NON_SYNONYMOUS_CODING	ENSRNOP00000063293	YES	ENSRNOT00000020018	ENSRNOG00000014913	-	-	F1M3D8_RAT	56.67	-	chr20:4004841	FTLP3	-	0.651	-	-	-	-	-	35	-	24	-	25	-	14	-
1	9936339	1	9014994	C/G	12	160	60	DP4=0,0,5,7;1/1:193,36,0:69	1	No	Yes : (5)	Yes : (10)	4746	4746	1582	D/E	gaC/gaG	EXON=2/7	NON_SYNONYMOUS_CODING	ENSRNOP00000062907	-	ENSRNOT00000067798	ENSRNOG00000011015	-	-	Hivep2	43.51	88	chr6:143091088	HIVEP2	CCDS43510.1	-0.244	-	-	-	-	-	45	-	33	-	16	-	31	-
1	9936339	1	9014994	C/G	12	160	60	DP4=0,0,5,7;1/1:193,36,0:69	1	No	Yes : (5)	Yes : (10)	5196	4761	1587	D/E	gaC/gaG	EXON=2/7	NON_SYNONYMOUS_CODING	ENSRNOP00000015131	YES	ENSRNOT00000015131	ENSRNOG00000011015	-	-	Hivep2	43.51	88	chr6:143091088	HIVEP2	CCDS43510.1	-0.244	-	-	-	-	-	45	-	33	-	16	-	31	-
1	16612594	1	14851008	C/G	12	159	49	DP4=0,0,4,8;1/1:192,36,0:69	1	No	Yes : (3)	Yes : (4)	223	151	51	Q/E	Cag/Gag	EXON=2/7	NON_SYNONYMOUS_CODING	ENSRNOP00000016286	YES	ENSRNOT00000016286	ENSRNOG00000012074	-	-	Ifngr1	46.06	48	chr6:137528149	IFNGR1	CCDS5185.1	4.68	HELICOBACTER PYLORI INFECTION, SUSCEPTIBILITY TO	-	-	-	-	33	-	21	-	31	-	26	DP4=3,9,6,3:0/1:143,0,217:99
1	16622604	1	14861018	C/T	18	198	60	DP4=0,0,8,10;1/1:231,54,0:99	1	Yes	Yes : (8)	Yes : (12)	758	686	229	A/V	gCc/gTc	EXON=5/7	NON_SYNONYMOUS_CODING	ENSRNOP00000016286	YES	ENSRNOT00000016286	ENSRNOG00000012074	-	-	Ifngr1	46.06	48	chr6:137524668	IFNGR1	CCDS5185.1	-3.75	HELICOBACTER PYLORI INFECTION, SUSCEPTIBILITY TO	-	-	-	-	39	DP4=13,15,5,6:0/1:185,0,255:99	28	DP4=8,6,8,5:0/1:235,0,255:99	27	-	26	DP4=6,5,10,5:0/1:255,0,213:99
1	16770080	1	15009123	G/A	16	132	59	DP4=0,0,11,5;1/1:165,48,0:93	1	Yes	Yes : (9)	Yes : (13)	1234	1184	395	G/E	gGa/gAa	EXON=7/7	NON_SYNONYMOUS_CODING	ENSRNOP00000041938	YES	ENSRNOT00000050656	ENSRNOG00000012286	-	-	Il20ra	43.54	61	chr6:137323173	IL20RA	CCDS5181.1	-2.83	-	-	-	-	-	26	DP4=10,4,7,5:0/1:244,0,238:99	19	DP4=5,4,4,4:0/1:193,0,203:99	17	-	31	DP4=9,6,8,7:0/1:254,0,255:99
1	16770157	1	15009200	T/C	11	154	60	DP4=0,0,7,4;1/1:187,33,0:63	1	Yes	Yes : (9)	Yes : (13)	1311	1261	421	S/P	Tcg/Ccg	EXON=7/7	NON_SYNONYMOUS_CODING	ENSRNOP00000041938	YES	ENSRNOT00000050656	ENSRNOG00000012286	-	-	Il20ra	43.54	61	chr6:137323093	IL20RA	CCDS5181.1	4.97	-	-	-	-	-	32	DP4=13,6,7,5:0/1:227,0,255:99	19	DP4=3,5,4,6:0/1:222,0,170:99	24	-	31	DP4=5,8,8,10:0/1:255,0,192:99
1	16770382	1	15009425	T/C	16	222	57	DP4=0,0,8,8;1/1:255,48,0:93	1	Yes	Yes : (9)	Yes : (13)	1536	1486	496	C/R	Tgt/Cgt	EXON=7/7	NON_SYNONYMOUS_CODING	ENSRNOP00000041938	YES	ENSRNOT00000050656	ENSRNOG00000012286	-	-	Il20ra	43.54	61	chr6:137322841	IL20RA	CCDS5181.1	-0.246	-	-	-	-	-	45	DP4=11,10,7,14:0/1:255,0,255:99	32	DP4=6,5,9,11:0/1:255,0,156:99	18	-	29	DP4=3,9,8,7:0/1:255,0,214:99
1	17084845	1	15335685	A/T	20	168	57	DP4=0,0,7,13;1/1:201,60,0:99	1	Yes	Yes : (8)	Yes : (13)	2057	2057	686	D/V	gAt/gTt	EXON=18/59	NON_SYNONYMOUS_CODING	ENSRNOP00000063417	YES	ENSRNOT00000067070	ENSRNOG00000031700	-	-	RGD1306565	45.43	71	-	MAP3K5	-	-	-	-	-	-	-	28	DP4=6,7,3,10:0/1:192,0,255:99	29	DP4=3,9,5,12:0/1:255,0,206:99	32	-	30	DP4=7,10,3,9:0/1:199,0,255:99
1	17086929	1	15337769	A/G	13	159	60	DP4=0,0,4,9;1/1:192,39,0:75	1	Yes	Yes : (8)	Yes : (13)	2092	2092	698	T/A	Acc/Gcc	EXON=19/52	NON_SYNONYMOUS_CODING	ENSRNOP00000051338	-	ENSRNOT00000051496	ENSRNOG00000031700	-	-	RGD1306565	45.43	71	-	MAP3K5	-	-	-	-	-	-	-	19	DP4=5,4,2,6:0/1:173,0,191:99	20	DP4=4,5,6,5:0/1:215,0,174:99	31	-	24	DP4=1,9,5,8:0/1:241,0,129:99
1	17091689	1	15342529	G/A	13	112	46	DP4=0,0,2,11;1/1:145,39,0:75	1	Yes	Yes : (8)	Yes : (13)	2602	2602	868	G/R	Ggg/Agg	EXON=30/52	NON_SYNONYMOUS_CODING	ENSRNOP00000051338	-	ENSRNOT00000051496	ENSRNOG00000031700	-:RLTR42-int:LTR	-	RGD1306565	45.43	71	-	MAP3K5	-	-	-	-	-	-	-	38	DP4=11,10,8,9:0/1:246,0,255:99	36	DP4=11,10,5,10:0/1:218,0,255:99	30	-	26	DP4=6,9,4,7:0/1:191,0,255:99
1	18217141	1	16911349	G/A	12	137	60	DP4=0,0,9,3;1/1:170,36,0:69	1	No	Yes : (11)	Yes : (13)	685	685	229	H/Y	Cat/Tat	EXON=8/10	NON_SYNONYMOUS_CODING	ENSRNOP00000059983	-	ENSRNOT00000068074	ENSRNOG00000043253	-	-	F1LVR5_RAT	36.93	-	chr6:127987181	-	-	1.86	-	-	-	-	-	38	DP4=14,8,6,8:0/1:233,0,255:99	42	DP4=13,12,7,8:0/1:237,0,255:99	35	-	25	DP4=5,2,7,10:0/1:255,0,134:99
1	18217141	1	16911349	G/A	12	137	60	DP4=0,0,9,3;1/1:170,36,0:69	1	No	Yes : (11)	Yes : (13)	667	667	223	H/Y	Cat/Tat	EXON=6/8	NON_SYNONYMOUS_CODING	ENSRNOP00000062324	YES	ENSRNOT00000064225	ENSRNOG00000043253	-	-	F1LVR5_RAT	36.93	-	chr6:127987181	-	-	1.86	-	-	-	-	-	38	DP4=14,8,6,8:0/1:233,0,255:99	42	DP4=13,12,7,8:0/1:237,0,255:99	35	-	25	DP4=5,2,7,10:0/1:255,0,134:99
1	18222966	1	16917174	C/A	20	222	59	DP4=0,0,18,2;1/1:255,60,0:99	1	Yes	Yes : (14)	Yes : (19)	191	191	64	R/L	cGa/cTa	EXON=3/10	NON_SYNONYMOUS_CODING	ENSRNOP00000059983	-	ENSRNOT00000068074	ENSRNOG00000043253	-	-	F1LVR5_RAT	36.93	-	-	-	-	-	-	-	-	-	-	41	DP4=14,8,12,6:0/1:255,0,255:99	28	DP4=12,7,5,4:0/1:185,0,255:99	13	-	31	DP4=6,4,10,7:0/1:255,0,187:99
1	18222966	1	16917174	C/A	20	222	59	DP4=0,0,18,2;1/1:255,60,0:99	1	Yes	Yes : (14)	Yes : (19)	182	182	61	R/L	cGa/cTa	EXON=2/8	NON_SYNONYMOUS_CODING	ENSRNOP00000062324	YES	ENSRNOT00000064225	ENSRNOG00000043253	-	-	F1LVR5_RAT	36.93	-	-	-	-	-	-	-	-	-	-	41	DP4=14,8,12,6:0/1:255,0,255:99	28	DP4=12,7,5,4:0/1:185,0,255:99	13	-	31	DP4=6,4,10,7:0/1:255,0,187:99
1	18424383	1	17140037	T/C	16	152	60	DP4=0,0,4,12;1/1:185,48,0:93	1	Yes	Yes : (11)	Yes : (14)	353	353	118	K/R	aAg/aGg	EXON=2/5	NON_SYNONYMOUS_CODING	ENSRNOP00000046557	YES	ENSRNOT00000049323	ENSRNOG00000023914	-	-	F1LX10_RAT	50.25	61	chr2:242594710	ATG4B	CCDS46564.1	5.13	-	-	-	YES	-	36	DP4=9,10,7,9:0/1:255,0,255:99	25	DP4=7,6,6,6:0/1:243,0,240:99	33	-	25	DP4=5,9,6,4:0/1:205,0,255:99
1	23122968	1	21118696	A/G	11	125	60	DP4=0,0,8,3;1/1:158,33,0:63	1	No	Yes : (12)	Yes : (12)	660	601	201	M/V	Atg/Gtg	EXON=7/25	NON_SYNONYMOUS_CODING	ENSRNOP00000018695	YES	ENSRNOT00000018695	ENSRNOG00000013791	-	-	Enpp3	42.3	81	chr6:131992423	ENPP3	CCDS5148.1	-1.19	-	-	-	-	-	37	DP4=9,11,11,5:0/1:255,0,255:99	30	DP4=14,5,6,5:0/1:203,0,255:99	18	-	22	DP4=8,5,3,6:0/1:195,0,255:99
1	23279821	1	21275572	T/G	11	165	52	DP4=0,0,4,7;1/1:198,33,0:63	1	No	No	No	1774	1774	592	F/V	Ttc/Gtc	EXON=18/25	NON_SYNONYMOUS_CODING	ENSRNOP00000019519	YES	ENSRNOT00000019519	ENSRNOG00000013994	-	-	Enpp1	42.68	78	chr6:132198236	ENPP1	CCDS5150.2	-1.58	HYPOPHOSPHATEMIC RICKETS, AUTOSOMAL RECESSIVE, 2; ARHR2	-	-	-	-	39	DP4=13,10,5,10:0/1:182,0,255:99	27	DP4=6,7,6,7:0/1:171,0,244:99	23	-	25	DP4=4,8,7,4:0/1:170,0,228:99
1	23282444	1	21278195	A/C	13	102	52	DP4=0,0,6,7;1/1:135,39,0:75	1	No	Yes : (12)	Yes : (18)	1918	1918	640	N/H	Aac/Cac	EXON=20/25	NON_SYNONYMOUS_CODING	ENSRNOP00000019519	YES	ENSRNOT00000019519	ENSRNOG00000013994	-	-	Enpp1	42.68	78	chr6:132201049	ENPP1	CCDS5150.2	4.66	HYPOPHOSPHATEMIC RICKETS, AUTOSOMAL RECESSIVE, 2; ARHR2	-	-	-	-	44	DP4=15,12,9,5:0/1:180,0,255:99	23	DP4=4,7,5,5:0/1:176,0,206:99	31	-	28	DP4=5,6,6,8:0/1:205,0,217:99
1	23286275	1	21282026	G/A	11	222	60	DP4=0,0,6,5;1/1:255,33,0:63	1	Yes	Yes : (7)	Yes : (9)	2320	2320	774	V/I	Gtt/Att	EXON=23/25	NON_SYNONYMOUS_CODING	ENSRNOP00000019519	YES	ENSRNOT00000019519	ENSRNOG00000013994	-	-	Enpp1	42.68	78	chr6:132206136	ENPP1	CCDS5150.2	5.91	HYPOPHOSPHATEMIC RICKETS, AUTOSOMAL RECESSIVE, 2; ARHR2	-	-	-	-	38	DP4=9,9,6,11:0/1:255,0,255:99	27	DP4=9,3,7,7:0/1:255,0,208:99	32	-	36	DP4=9,11,8,8:0/1:251,0,255:99
1	23288122	1	21283873	A/T	21	129	53	DP4=0,0,11,10;1/1:162,63,0:99	1	No	Yes : (12)	Yes : (18)	2417	2417	806	N/I	aAt/aTt	EXON=24/25	NON_SYNONYMOUS_CODING	ENSRNOP00000019519	YES	ENSRNOT00000019519	ENSRNOG00000013994	-	-	Enpp1	42.68	78	chr6:132207731	ENPP1	CCDS5150.2	4.9	HYPOPHOSPHATEMIC RICKETS, AUTOSOMAL RECESSIVE, 2; ARHR2	-	-	-	-	37	DP4=14,8,9,6:0/1:253,0,255:99	28	DP4=7,6,6,8:0/1:255,0,255:99	26	-	22	DP4=8,2,5,6:0/1:235,0,184:99
1	23288254	1	21284005	C/T	14	222	47	DP4=0,0,6,8;1/1:255,42,0:81	1	No	Yes : (7)	Yes : (9)	2549	2549	850	T/I	aCa/aTa	EXON=24/25	NON_SYNONYMOUS_CODING,SPLICE_SITE	ENSRNOP00000019519	YES	ENSRNOT00000019519	ENSRNOG00000013994	-	-	Enpp1	42.68	78	chr6:132207863	ENPP1	CCDS5150.2	-3.85	HYPOPHOSPHATEMIC RICKETS, AUTOSOMAL RECESSIVE, 2; ARHR2	-	-	-	-	47	DP4=8,14,11,12:0/1:255,0,255:99	26	DP4=8,3,7,8:0/1:218,0,198:99	15	-	32	DP4=8,9,8,7:0/1:214,0,255:99
1	43116302	1	35973155	T/C	15	222	60	DP4=0,0,7,8;1/1:255,45,0:87	1	Yes	Yes : (6)	Yes : (6)	16657	16657	5553	T/A	Act/Gct	EXON=84/150	NON_SYNONYMOUS_CODING	ENSRNOP00000050794	YES	ENSRNOT00000047472	ENSRNOG00000018960	-	-	D3ZEA8_RAT	41.86	75	chr6:152639347	SYNE1	CCDS5236.2	1.91	EMERY-DREIFUSS MUSCULAR DYSTROPHY 4, AUTOSOMAL DOMINANT; EDMD4	-	-	YES	-	53	-	27	-	29	-	31	-
1	43127520	1	35984965	T/G	11	83	43	DP4=0,0,0,11;1/1:116,33,0:63	1	No	No	Yes : (6)	15227	15227	5076	E/A	gAa/gCa	EXON=77/150	NON_SYNONYMOUS_CODING	ENSRNOP00000050794	YES	ENSRNOT00000047472	ENSRNOG00000018960	-	-	D3ZEA8_RAT	41.86	75	chr6:152647713	SYNE1	CCDS5236.2	4.73	EMERY-DREIFUSS MUSCULAR DYSTROPHY 4, AUTOSOMAL DOMINANT; EDMD4	-	-	YES	-	30	-	17	-	18	-	23	-
1	43131487	1	35989977	A/G	11	222	60	DP4=0,0,5,6;1/1:255,33,0:63	1	Yes	Yes : (6)	Yes : (6)	14801	14801	4934	M/T	aTg/aCg	EXON=76/150	NON_SYNONYMOUS_CODING	ENSRNOP00000050794	YES	ENSRNOT00000047472	ENSRNOG00000018960	-	-	D3ZEA8_RAT	41.86	75	chr6:152651214	SYNE1	CCDS5236.2	2.96	EMERY-DREIFUSS MUSCULAR DYSTROPHY 4, AUTOSOMAL DOMINANT; EDMD4	-	-	YES	-	25	-	29	-	17	-	32	-
1	43132151	1	35990641	T/G	17	171	60	DP4=0,0,10,7;1/1:204,51,0:99	1	Yes	Yes : (6)	Yes : (6)	14137	14137	4713	M/L	Atg/Ctg	EXON=76/150	NON_SYNONYMOUS_CODING	ENSRNOP00000050794	YES	ENSRNOT00000047472	ENSRNOG00000018960	-	-	D3ZEA8_RAT	41.86	75	chr6:152651878	SYNE1	CCDS5236.2	-1.35	EMERY-DREIFUSS MUSCULAR DYSTROPHY 4, AUTOSOMAL DOMINANT; EDMD4	-	-	YES	-	50	-	38	-	23	-	27	-
1	43132457	1	35990947	T/C	17	222	59	DP4=0,0,5,12;1/1:255,51,0:99	1	Yes	Yes : (6)	Yes : (6)	13831	13831	4611	I/V	Att/Gtt	EXON=76/150	NON_SYNONYMOUS_CODING	ENSRNOP00000050794	YES	ENSRNOT00000047472	ENSRNOG00000018960	-	-	D3ZEA8_RAT	41.86	75	chr6:152652184	SYNE1	CCDS5236.2	5.15	EMERY-DREIFUSS MUSCULAR DYSTROPHY 4, AUTOSOMAL DOMINANT; EDMD4	-	-	YES	-	42	-	26	-	27	-	24	-
1	43149114	1	36007153	T/A	12	222	54	DP4=0,0,6,6;1/1:255,36,0:69	1	No	Yes : (6)	Yes : (6)	11876	11876	3959	D/V	gAc/gTc	EXON=69/150	NON_SYNONYMOUS_CODING	ENSRNOP00000050794	YES	ENSRNOT00000047472	ENSRNOG00000018960	-	-	D3ZEA8_RAT	41.86	75	chr6:152671805	SYNE1	CCDS5236.2	6.03	EMERY-DREIFUSS MUSCULAR DYSTROPHY 4, AUTOSOMAL DOMINANT; EDMD4	-	-	YES	-	33	-	32	-	25	-	30	-
1	43149178	1	36007217	T/C	11	209	56	DP4=0,0,6,5;1/1:242,33,0:63	1	Yes	Yes : (15)	Yes : (21)	11812	11812	3938	M/V	Atg/Gtg	EXON=69/150	NON_SYNONYMOUS_CODING	ENSRNOP00000050794	YES	ENSRNOT00000047472	ENSRNOG00000018960	-	-	D3ZEA8_RAT	41.86	75	chr6:152671869	SYNE1	CCDS5236.2	3.29	EMERY-DREIFUSS MUSCULAR DYSTROPHY 4, AUTOSOMAL DOMINANT; EDMD4	-	-	YES	-	44	DP4=11,8,14,10:0/1:255,0,255:99	30	DP4=7,4,9,9:0/1:255,0,212:99	28	DP4=9,10,6,2:0/1:140,0,255:99	35	-
1	43204287	1	36060344	C/A	12	128	60	DP4=0,0,6,6;1/1:161,36,0:69	1	No	Yes : (6)	Yes : (6)	7328	7328	2443	R/L	cGg/cTg	EXON=46/150	NON_SYNONYMOUS_CODING	ENSRNOP00000050794	YES	ENSRNOT00000047472	ENSRNOG00000018960	-	-	D3ZEA8_RAT	41.86	75	chr6:152720855	SYNE1	CCDS5236.2	4.88	EMERY-DREIFUSS MUSCULAR DYSTROPHY 4, AUTOSOMAL DOMINANT; EDMD4	-	-	YES	-	25	-	22	-	36	-	23	-
1	44324645	1	37209491	C/T	12	161	58	DP4=0,0,5,7;1/1:194,36,0:69	1	Yes	Yes : (6)	Yes : (6)	107	107	36	T/I	aCc/aTc	EXON=1/1	NON_SYNONYMOUS_CODING	ENSRNOP00000057380	YES	ENSRNOT00000060647	ENSRNOG00000039563	-	-	D4AAI3_RAT	49.82	21	chr10:104850480	NT5C2	CCDS7544.1	6.06	-	-	-	-	-	28	-	25	-	32	-	16	-
1	45143004	1	37888278	A/G	13	222	60	DP4=0,0,6,7;1/1:255,39,0:75	1	Yes	Yes : (14)	Yes : (20)	1100	581	194	M/T	aTg/aCg	EXON=6/13	NON_SYNONYMOUS_CODING	ENSRNOP00000024418	YES	ENSRNOT00000024418	ENSRNOG00000018052	-	-	Cnksr3	47.08	-	chr6:154751694	CNKSR3	CCDS5246.1	5.05	-	-	-	-	-	31	DP4=7,7,10,7:0/1:255,0,255:99	27	DP4=2,14,2,9:0/1:182,0,219:99	27	DP4=1,12,5,7:0/1:241,0,197:99	29	-
1	45701830	1	38445455	A/G	12	111	58	DP4=0,0,5,7;1/1:144,36,0:69	1	Yes	Yes : (11)	Yes : (14)	2999	2999	1000	D/G	gAc/gGc	EXON=12/31	NON_SYNONYMOUS_CODING	ENSRNOP00000060330	-	ENSRNOT00000065386	ENSRNOG00000016728	-	-	LOC100362710	46.23	88	chr6:155504497	TIAM2	CCDS34558.1	0.49	-	-	-	-	-	37	DP4=13,5,10,7:0/1:255,0,246:99	27	DP4=7,3,9,6:0/1:236,0,190:99	25	DP4=9,6,8,2:0/1:169,0,255:99	18	-
1	45701830	1	38445455	A/G	12	111	58	DP4=0,0,5,7;1/1:144,36,0:69	1	Yes	Yes : (11)	Yes : (14)	3008	3008	1003	D/G	gAc/gGc	EXON=13/29	NON_SYNONYMOUS_CODING	ENSRNOP00000022567	YES	ENSRNOT00000022567	ENSRNOG00000016728	-	-	LOC100362710	46.23	88	chr6:155504497	TIAM2	CCDS34558.1	0.49	-	-	-	-	-	37	DP4=13,5,10,7:0/1:255,0,246:99	27	DP4=7,3,9,6:0/1:236,0,190:99	25	DP4=9,6,8,2:0/1:169,0,255:99	18	-
1	45736792	1	38487648	G/A	12	149	56	DP4=0,0,7,5;1/1:182,36,0:69	1	Yes	Yes : (11)	Yes : (14)	3214	3214	1072	G/S	Ggt/Agt	EXON=15/29	NON_SYNONYMOUS_CODING	ENSRNOP00000022567	YES	ENSRNOT00000022567	ENSRNOG00000016728	-	-	LOC100362710	46.23	88	chr6:155546930	TIAM2	CCDS34558.1	1.59	-	-	-	-	-	33	DP4=11,8,7,6:0/1:239,0,255:99	29	DP4=4,8,5,12:0/1:255,0,223:99	23	DP4=5,3,9,6:0/1:255,0,169:99	24	-
1	45921513	1	38682641	G/A	13	222	60	DP4=0,0,6,7;1/1:255,39,0:75	1	Yes	Yes : (13)	Yes : (18)	991	991	331	R/C	Cgt/Tgt	EXON=10/14	NON_SYNONYMOUS_CODING	ENSRNOP00000022148	YES	ENSRNOT00000022148	ENSRNOG00000016490	-	-	Nox3	42.06	81	chr6:155750136	NOX3	CCDS5250.1	4.79	-	-	-	-	-	31	DP4=12,6,8,4:0/1:202,0,255:99	33	DP4=10,5,12,6:0/1:255,0,239:99	28	DP4=4,8,6,10:0/1:255,0,213:99	25	-
1	45946307	1	38707784	C/T	14	222	60	DP4=0,0,9,5;1/1:255,42,0:81	1	Yes	Yes : (13)	Yes : (16)	5	5	2	R/H	cGc/cAc	EXON=1/14	NON_SYNONYMOUS_CODING	ENSRNOP00000022148	YES	ENSRNOT00000022148	ENSRNOG00000016490	-	-	Nox3	42.06	81	chr6:155776991	NOX3	CCDS5250.1	-0.37	-	-	-	-	-	28	DP4=7,9,6,6:0/1:229,0,255:99	31	DP4=6,6,8,9:0/1:255,0,229:99	30	DP4=6,7,7,9:0/1:255,0,237:99	29	-
1	48234830	1	40817278	T/C	10	126	60	DP4=0,0,5,5;1/1:159,30,0:57	1	No	Yes : (14)	Yes : (14)	3462	3460	1154	S/P	Tca/Cca	EXON=25/25	NON_SYNONYMOUS_CODING	ENSRNOP00000045401	-	ENSRNOT00000045572	ENSRNOG00000017114	-	-	Synj2	47.77	79	chr6:158516659	SYNJ2	CCDS5254.1	4.51	-	-	-	-	-	41	DP4=8,15,7,11:0/1:255,0,255:99	29	DP4=4,5,10,10:0/1:255,0,176:99	28	DP4=5,7,9,5:0/1:255,0,238:99	29	-
1	48234830	1	40817278	T/C	10	126	60	DP4=0,0,5,5;1/1:159,30,0:57	1	No	Yes : (14)	Yes : (14)	3514	3514	1172	S/P	Tca/Cca	EXON=26/26	NON_SYNONYMOUS_CODING	ENSRNOP00000062564	YES	ENSRNOT00000067661	ENSRNOG00000017114	-	-	Synj2	47.77	79	chr6:158516659	SYNJ2	CCDS5254.1	4.51	-	-	-	-	-	41	DP4=8,15,7,11:0/1:255,0,255:99	29	DP4=4,5,10,10:0/1:255,0,176:99	28	DP4=5,7,9,5:0/1:255,0,238:99	29	-
1	48537189	1	41124259	A/G	14	192	60	DP4=0,0,6,8;1/1:225,42,0:81	1	Yes	Yes : (14)	Yes : (17)	395	203	68	Q/R	cAg/cGg	EXON=2/15	NON_SYNONYMOUS_CODING	ENSRNOP00000024967	YES	ENSRNOT00000024967	ENSRNOG00000018321	-	-	Sytl3	47.52	79	chr6:159086519	SYTL3	CCDS56458.1	-2.89	-	-	-	-	-	26	DP4=8,6,4,6:0/1:188,0,249:99	27	DP4=3,6,8,7:0/1:255,0,170:99	26	DP4=5,3,12,5:0/1:255,0,142:99	28	-
1	48560895	1	41148159	A/G	10	148	58	DP4=0,0,5,5;1/1:181,30,0:57	1	Yes	Yes : (13)	Yes : (15)	704	512	171	N/S	aAc/aGc	EXON=5/15	NON_SYNONYMOUS_CODING	ENSRNOP00000024967	YES	ENSRNOT00000024967	ENSRNOG00000018321	-	-	Sytl3	47.52	79	chr6:159129419	SYTL3	CCDS56458.1	-1.54	-	-	-	-	-	35	DP4=7,11,5,11:0/1:236,0,255:99	18	DP4=6,5,3,4:0/1:157,0,203:99	24	DP4=7,5,5,6:0/1:190,0,227:99	19	-
1	48798319	1	41384652	C/G	12	118	60	DP4=0,0,5,7;1/1:151,36,0:69	1	No	Yes : (9)	Yes : (13)	1983	1832	611	G/A	gGc/gCc	EXON=10/10	NON_SYNONYMOUS_CODING	ENSRNOP00000025580	YES	ENSRNOT00000025580	ENSRNOG00000018915	-	-	D3ZXG5_RAT	45.38	67	chr6:159457220	TAGAP	CCDS5261.1	4.88	-	-	-	-	-	20	DP4=4,4,7,5:0/1:249,0,182:99	31	DP4=2,9,10,8:0/1:255,0,175:99	24	DP4=8,6,6,3:0/1:194,0,255:99	36	-
1	48799151	1	41385484	A/T	13	222	60	DP4=0,0,7,6;1/1:255,39,0:75	1	No	Yes : (9)	Yes : (13)	1151	1000	334	S/T	Tct/Act	EXON=10/10	NON_SYNONYMOUS_CODING	ENSRNOP00000025580	YES	ENSRNOT00000025580	ENSRNOG00000018915	-	-	D3ZXG5_RAT	45.38	67	chr6:159458049	TAGAP	CCDS5261.1	-3.41	-	-	-	-	-	30	DP4=6,5,11,6:0/1:255,0,205:99	42	DP4=16,8,10,8:0/1:247,0,255:99	27	DP4=6,8,7,5:0/1:228,0,255:99	29	-
1	48954119	1	41549652	A/G	13	133	58	DP4=0,0,9,4;1/1:166,39,0:75	1	No	Yes : (10)	Yes : (15)	1477	1477	493	N/D	Aat/Gat	EXON=9/21	NON_SYNONYMOUS_CODING	ENSRNOP00000029878	YES	ENSRNOT00000034842	ENSRNOG00000030210	-	-	Fndc1	45.26	67	chr6:159653195	FNDC1	CCDS47512.1	-1.92	-	-	-	-	-	33	DP4=3,8,7,14:0/1:255,0,182:99	28	DP4=6,7,5,8:0/1:246,0,255:99	17	DP4=8,4,1,3:0/1:93,0,244:96	25	-
1	48955689	1	41551222	C/G	10	131	60	DP4=0,0,5,5;1/1:164,30,0:57	1	No	Yes : (12)	Yes : (16)	3047	3047	1016	P/R	cCc/cGc	EXON=9/21	NON_SYNONYMOUS_CODING	ENSRNOP00000029878	YES	ENSRNOT00000034842	ENSRNOG00000030210	-	-	Fndc1	45.26	67	chr6:159654930	FNDC1	CCDS47512.1	1.64	-	-	-	-	-	28	DP4=7,9,7,4:0/1:193,0,255:99	29	DP4=11,4,7,7:0/1:248,0,255:99	20	DP4=9,2,4,4:0/1:174,0,216:99	20	-
1	51729246	1	42101031	G/A	10	161	30	DP4=0,0,7,3;1/1:194,30,0:57	1	Yes	Yes : (16)	Yes : (16)	640	640	214	A/T	Gct/Act	EXON=6/9	NON_SYNONYMOUS_CODING	ENSRNOP00000018934	YES	ENSRNOT00000018934	ENSRNOG00000013975	-	-	RGD1562948	46.4	84	chr6:160197187	ACAT2	CCDS5268.1	2.02	-	-	-	-	-	31	DP4=10,5,14,2:0/1:136,0,249:99	24	DP4=3,11,7,2:0/1:95,0,216:98	28	DP4=12,6,3,6:0/1:112,0,255:99	22	-
1	51718512	1	42111765	G/A	10	217	60	DP4=0,0,4,6;1/1:250,30,0:57	1	Yes	Yes : (16)	Yes : (21)	119	29	10	C/Y	tGt/tAt	EXON=1/4	NON_SYNONYMOUS_CODING	ENSRNOP00000020064	YES	ENSRNOT00000020064	ENSRNOG00000014582	-	-	Mrpl18	44.78	81	chr6:160211648	MRPL18	CCDS5270.1	2.24	-	-	-	-	-	34	DP4=10,8,5,9:0/1:213,0,255:99	37	DP4=10,13,6,8:0/1:205,0,255:99	27	DP4=11,8,5,3:0/1:124,0,255:99	38	-
1	51718141	1	42112136	G/A	15	179	52	DP4=0,0,10,5;1/1:212,45,0:87	1	No	Yes : (16)	Yes : (21)	223	133	45	A/T	Gcc/Acc	EXON=2/4	NON_SYNONYMOUS_CODING	ENSRNOP00000020064	YES	ENSRNOT00000020064	ENSRNOG00000014582	-	-	Mrpl18	44.78	81	chr6:160212052	MRPL18	CCDS5270.1	5.33	-	-	-	-	-	29	DP4=11,10,4,4:0/1:96,0,255:99	32	DP4=7,10,7,6:0/1:185,0,255:99	21	DP4=6,4,1,6:0/1:95,0,218:98	20	-
1	51490373	1	42340040	G/C	14	107	60	DP4=0,0,4,10;1/1:140,42,0:81	1	No	Yes : (17)	Yes : (21)	7183	7099	2367	A/P	Gcc/Ccc	EXON=48/48	NON_SYNONYMOUS_CODING	ENSRNOP00000021840	YES	ENSRNOT00000021840	ENSRNOG00000014997	-	-	Igf2r	48.28	80	chr6:160525775	IGF2R	CCDS5273.1	2.06	-	-	-	YES	-	32	DP4=6,11,8,7:0/1:255,0,255:99	27	DP4=7,8,9,3:0/1:207,0,255:99	32	DP4=9,7,10,5:0/1:255,0,255:99	27	-
1	51320604	1	42690918	G/A	15	173	55	DP4=0,0,10,5;1/1:206,45,0:87	1	No	Yes : (8)	Yes : (9)	761	370	124	G/S	Ggc/Agc	EXON=1/11	NON_SYNONYMOUS_CODING	ENSRNOP00000029748	YES	ENSRNOT00000037369	ENSRNOG00000022946	-	-	Slc22a3	45.11	87	chr6:160769836	SLC22A3	CCDS5277.1	2.82	-	-	-	-	-	32	-	26	-	32	-	25	-
1	51222316	1	42794576	A/T	15	216	57	DP4=1,0,11,3;1/1:249,13,0:23	0.933333	Yes	Yes : (9)	Yes : (10)	1946	1946	649	L/Q	cTg/cAg	EXON=15/20	NON_SYNONYMOUS_CODING	ENSRNOP00000042323	-	ENSRNOT00000042674	ENSRNOG00000017223	-	-	Plg	45.85	78	chr6:160883037	LPAL2	-	-4.25	-	-	-	-	-	37	-	33	-	21	-	25	-
1	51216495	1	42800397	G/C	19	156	60	DP4=0,0,10,9;1/1:189,57,0:99	1	Yes	Yes : (9)	Yes : (10)	1306	1306	436	R/G	Cga/Gga	EXON=11/20	NON_SYNONYMOUS_CODING	ENSRNOP00000042323	-	ENSRNOT00000042674	ENSRNOG00000017223	+:ORR1E:LTR	-	Plg	45.85	78	-	PLG	-	-	PLASMINOGEN DEFICIENCY, TYPE I	-	-	-	-	36	-	26	-	26	-	28	-
1	51208396	1	42808496	T/C	23	222	58	DP4=0,0,10,13;1/1:255,69,0:99	1	Yes	Yes : (10)	Yes : (11)	763	763	255	I/V	Atc/Gtc	EXON=7/20	NON_SYNONYMOUS_CODING	ENSRNOP00000042323	-	ENSRNOT00000042674	ENSRNOG00000017223	+:(ATG)n:Simple_repeat	-	Plg	45.85	78	-	PLG	-	-	PLASMINOGEN DEFICIENCY, TYPE I	-	-	-	-	30	-	26	-	19	-	21	-
1	51085635	1	42936157	G/T	15	222	60	DP4=0,0,9,6;1/1:255,45,0:87	1	Yes	Yes : (7)	Yes : (8)	1376	1120	374	A/S	Gcg/Tcg	EXON=2/24	NON_SYNONYMOUS_CODING	ENSRNOP00000062453	-	ENSRNOT00000064018	ENSRNOG00000017419	-	-	Map3k4	47.36	86	chr6:161470772	MAP3K4	CCDS34565.1	-7.27	-	-	-	YES	-	37	-	18	-	33	-	26	-
1	51085635	1	42936157	G/T	15	222	60	DP4=0,0,9,6;1/1:255,45,0:87	1	Yes	Yes : (7)	Yes : (8)	1318	1318	440	A/S	Gcg/Tcg	EXON=2/26	NON_SYNONYMOUS_CODING	ENSRNOP00000023496	YES	ENSRNOT00000023496	ENSRNOG00000017419	-	-	Map3k4	47.36	86	chr6:161470772	MAP3K4	CCDS34565.1	-7.27	-	-	-	YES	-	37	-	18	-	33	-	26	-
1	51085635	1	42936157	G/T	15	222	60	DP4=0,0,9,6;1/1:255,45,0:87	1	Yes	Yes : (7)	Yes : (8)	1318	1318	440	A/S	Gcg/Tcg	EXON=2/25	NON_SYNONYMOUS_CODING	ENSRNOP00000023503	-	ENSRNOT00000023503	ENSRNOG00000017419	-	-	Map3k4	47.36	86	chr6:161470772	MAP3K4	CCDS34565.1	-7.27	-	-	-	YES	-	37	-	18	-	33	-	26	-
1	53606653	1	46382222	C/T	12	152	58	DP4=0,0,7,5;1/1:185,36,0:69	1	Yes	Yes : (6)	Yes : (10)	679	658	220	V/I	Gta/Ata	EXON=2/10	NON_SYNONYMOUS_CODING	ENSRNOP00000015010	YES	ENSRNOT00000015010	ENSRNOG00000011243	-	-	MGC94891	44.82	57	chr6:165715132	C6orf118	CCDS5288.1	4.92	-	-	-	-	-	52	DP4=17,14,8,12:0/1:255,0,255:99	24	DP4=9,7,5,2:0/1:142,0,255:99	39	DP4=12,9,11,3:0/1:211,0,255:99	30	-
1	54961900	1	48906852	G/T	10	127	60	DP4=0,0,4,6;1/1:160,30,0:57	1	No	No	No	3463	3462	1154	E/D	gaG/gaT	EXON=20/22	NON_SYNONYMOUS_CODING	ENSRNOP00000048254	-	ENSRNOT00000044959	ENSRNOG00000023753	-	-	Mllt4	40.37	77	chr6:168366703	MLLT4	-	3.97	-	-	-	YES	-	23	DP4=5,6,5,5:0/1:215,0,232:99	27	DP4=3,4,7,8:0/1:255,0,156:99	28	DP4=4,9,4,9:0/1:234,0,247:99	23	-
1	54961900	1	48906852	G/T	10	127	60	DP4=0,0,4,6;1/1:160,30,0:57	1	No	No	No	5058	5058	1686	E/D	gaG/gaT	EXON=44/46	NON_SYNONYMOUS_CODING	ENSRNOP00000029044	YES	ENSRNOT00000032667	ENSRNOG00000023753	-	-	Mllt4	40.37	77	chr6:168366703	MLLT4	-	3.97	-	-	-	YES	-	23	DP4=5,6,5,5:0/1:215,0,232:99	27	DP4=3,4,7,8:0/1:255,0,156:99	28	DP4=4,9,4,9:0/1:234,0,247:99	23	-
1	56693064	1	49024216	C/T	19	182	57	DP4=0,0,15,4;1/1:215,57,0:99	1	No	No	No	32	32	11	P/L	cCg/cTg	EXON=1/11	NON_SYNONYMOUS_CODING	ENSRNOP00000039294	YES	ENSRNOT00000045258	ENSRNOG00000033713	-	-	F1LWY7_RAT	43.34	-	-	-	-	-	-	-	-	-	-	44	DP4=13,6,13,10:0/1:255,0,255:99	23	DP4=4,3,7,9:0/1:255,0,154:99	28	DP4=7,5,7,9:0/1:254,0,228:99	27	-
1	56692542	1	49024738	G/A	22	222	60	DP4=0,0,9,13;1/1:255,66,0:99	1	No	No	No	524	524	175	C/Y	tGt/tAt	EXON=3/11	NON_SYNONYMOUS_CODING	ENSRNOP00000039294	YES	ENSRNOT00000045258	ENSRNOG00000033713	-	-	F1LWY7_RAT	43.34	-	-	-	-	-	-	-	-	-	-	33	DP4=6,14,5,7:0/1:194,0,255:99	33	DP4=8,6,8,10:0/1:255,0,252:99	26	DP4=7,7,6,6:0/1:227,0,255:99	32	-
1	56692542	1	49024738	G/A	22	222	60	DP4=0,0,9,13;1/1:255,66,0:99	1	No	No	No	308	308	103	C/Y	tGt/tAt	EXON=2/10	NON_SYNONYMOUS_CODING	ENSRNOP00000043091	-	ENSRNOT00000051032	ENSRNOG00000033713	-	-	F1LWY7_RAT	43.34	-	-	-	-	-	-	-	-	-	-	33	DP4=6,14,5,7:0/1:194,0,255:99	33	DP4=8,6,8,10:0/1:255,0,252:99	26	DP4=7,7,6,6:0/1:227,0,255:99	32	-
1	56692542	1	49024738	G/A	22	222	60	DP4=0,0,9,13;1/1:255,66,0:99	1	No	No	No	308	308	103	C/Y	tGt/tAt	EXON=2/9	NON_SYNONYMOUS_CODING	ENSRNOP00000048244	-	ENSRNOT00000043557	ENSRNOG00000033713	-	-	F1LWY7_RAT	43.34	-	-	-	-	-	-	-	-	-	-	33	DP4=6,14,5,7:0/1:194,0,255:99	33	DP4=8,6,8,10:0/1:255,0,252:99	26	DP4=7,7,6,6:0/1:227,0,255:99	32	-
1	56686839	1	49030441	G/A	15	222	54	DP4=0,0,5,10;1/1:255,45,0:87	1	No	No	No	880	880	294	A/T	Gct/Act	EXON=9/11	NON_SYNONYMOUS_CODING	ENSRNOP00000039294	YES	ENSRNOT00000045258	ENSRNOG00000033713	-	-	F1LWY7_RAT	43.34	-	-	-	-	-	-	-	-	-	-	33	DP4=6,8,6,11:0/1:250,0,228:99	39	DP4=12,13,4,9:0/1:208,0,255:99	34	DP4=7,9,9,9:0/1:255,0,252:99	28	-
1	56686839	1	49030441	G/A	15	222	54	DP4=0,0,5,10;1/1:255,45,0:87	1	No	No	No	664	664	222	A/T	Gct/Act	EXON=7/10	NON_SYNONYMOUS_CODING	ENSRNOP00000043091	-	ENSRNOT00000051032	ENSRNOG00000033713	-	-	F1LWY7_RAT	43.34	-	-	-	-	-	-	-	-	-	-	33	DP4=6,8,6,11:0/1:250,0,228:99	39	DP4=12,13,4,9:0/1:208,0,255:99	34	DP4=7,9,9,9:0/1:255,0,252:99	28	-
1	56686839	1	49030441	G/A	15	222	54	DP4=0,0,5,10;1/1:255,45,0:87	1	No	No	No	667	667	223	A/T	Gct/Act	EXON=7/9	NON_SYNONYMOUS_CODING	ENSRNOP00000048244	-	ENSRNOT00000043557	ENSRNOG00000033713	-	-	F1LWY7_RAT	43.34	-	-	-	-	-	-	-	-	-	-	33	DP4=6,8,6,11:0/1:250,0,228:99	39	DP4=12,13,4,9:0/1:208,0,255:99	34	DP4=7,9,9,9:0/1:255,0,252:99	28	-
1	176366582	1	49446335	A/G	11	147	60	DP4=0,0,4,7;1/1:180,33,0:63	1	Yes	Yes : (14)	Yes : (17)	362	362	121	L/P	cTg/cCg	EXON=3/3	NON_SYNONYMOUS_CODING	ENSRNOP00000056772	YES	ENSRNOT00000060021	ENSRNOG00000039215	-	-	D3ZUP2_RAT	44.11	77	chr14:92069400	POLR3G	CCDS32142.1	1.5	-	-	-	-	-	33	DP4=11,7,9,3:0/1:208,0,255:99	19	DP4=3,4,6,3:0/1:208,0,161:99	24	DP4=8,3,10,3:0/1:224,0,207:99	23	-
1	55379981	1	51080958	C/T	14	145	49	DP4=0,0,8,6;1/1:178,42,0:81	1	Yes	Yes : (10)	Yes : (10)	890	890	297	G/E	gGg/gAg	EXON=8/11	NON_SYNONYMOUS_CODING	ENSRNOP00000056681	YES	ENSRNOT00000059936	ENSRNOG00000042703	-	-	D3ZY67_RAT	46.55	-	-	-	-	-	-	-	-	-	-	42	DP4=14,8,15,5:0/1:238,0,255:99	27	DP4=9,3,6,7:0/1:204,0,193:99	33	DP4=7,5,9,8:0/1:255,0,225:99	26	-
1	117322419	1	56731826	T/G	13	96	50	DP4=0,0,5,8;1/1:129,39,0:75	1	Yes	Yes : (11)	Yes : (18)	903	903	301	F/L	ttT/ttG	EXON=2/2	NON_SYNONYMOUS_CODING	ENSRNOP00000061936	YES	ENSRNOT00000064917	ENSRNOG00000042605	-	-	F1M670_RAT	41.46	58	chr19:52272826	FPR2	CCDS12840.1	2.9	-	-	-	-	-	38	DP4=0,0,12,4:1/1:236,48,0:93	26	DP4=9,6,3,2:0/1:58,0,255:61	39	DP4=17,7,2,6:0/1:79,0,255:82	31	-
1	87792505	1	57361589	G/T	13	222	60	DP4=0,0,5,8;1/1:255,39,0:75	1	No	Yes : (6)	Yes : (10)	1724	1724	575	A/D	gCt/gAt	EXON=6/6	NON_SYNONYMOUS_CODING	ENSRNOP00000051176	YES	ENSRNOT00000042425	ENSRNOG00000033775	-	-	Vom2r11	33.22	-	chr16:77254367	-	-	-6.54	-	-	-	-	-	42	DP4=0,0,20,21:1/1:255,123,0:99	27	DP4=6,10,4,6:0/1:206,0,255:99	24	DP4=7,7,4,6:0/1:181,0,255:99	20	-
1	61032590	1	57764543	G/A	11	93	60	DP4=0,0,6,5;1/1:126,33,0:63	1	No	Yes : (8)	Yes : (10)	355	355	119	E/K	Gaa/Aaa	EXON=1/1	NON_SYNONYMOUS_CODING	ENSRNOP00000056440	YES	ENSRNOT00000059688	ENSRNOG00000039030	-	-	Vom1r8	36.07	-	chr19:53770567	VN1R4	CCDS33099.1	-1.28	-	-	-	-	-	32	DP4=0,0,14,17:1/1:255,93,0:99	22	DP4=6,6,4,6:0/1:209,0,250:99	26	DP4=6,6,9,4:0/1:240,0,251:99	25	-
1	61240637	1	57899459	G/A	15	168	57	DP4=0,0,9,6;1/1:201,45,0:87	1	No	Yes : (6)	Yes : (6)	73	73	25	V/I	Gta/Ata	EXON=1/1	NON_SYNONYMOUS_CODING	ENSRNOP00000056432	YES	ENSRNOT00000059681	ENSRNOG00000039027	-	-	Vom1r9	37.01	-	chr19:53818411	VN1R6P	-	-6.91	-	-	-	-	-	32	DP4=0,0,21,9:1/1:255,90,0:99	33	DP4=8,4,11,10:0/1:255,0,221:99	23	DP4=6,3,7,4:0/1:241,0,202:99	23	-
1	61276118	1	57931445	G/A	13	119	52	DP4=0,0,6,7;1/1:152,39,0:75	1	No	Yes : (11)	Yes : (18)	632	632	211	T/I	aCt/aTt	EXON=1/1	NON_SYNONYMOUS_CODING	ENSRNOP00000046046	YES	ENSRNOT00000047164	ENSRNOG00000030707	-	-	Vom1r10	36.54	-	chr19:53819005	VN1R6P	-	2.72	-	-	-	-	-	42	DP4=0,0,24,17:1/1:255,123,0:99	23	DP4=9,1,5,7:0/1:224,0,166:99	26	DP4=6,5,7,7:0/1:255,0,207:99	20	-
1	62297850	1	58822158	A/G	29	151	58	DP4=0,0,15,14;1/1:184,87,0:99	1	No	Yes : (3)	Yes : (7)	86	86	29	N/S	aAt/aGt	EXON=1/1	NON_SYNONYMOUS_CODING	ENSRNOP00000051202	YES	ENSRNOT00000041434	ENSRNOG00000028807	-	-	Vom1r20	40.26	-	chr19:53818475	VN1R6P	-	2.35	-	-	-	-	-	35	DP4=0,0,20,15:1/1:255,105,0:99	24	DP4=3,10,3,7:0/1:194,0,242:99	34	DP4=10,12,4,6:0/1:183,0,255:99	34	-
1	62297853	1	58822161	T/A	29	144	58	DP4=0,0,15,14;1/1:177,87,0:99	1	No	Yes : (3)	Yes : (7)	89	89	30	F/Y	tTc/tAc	EXON=1/1	NON_SYNONYMOUS_CODING	ENSRNOP00000051202	YES	ENSRNOT00000041434	ENSRNOG00000028807	-	-	Vom1r20	40.26	-	chr19:53818478	VN1R6P	-	2.46	-	-	-	-	-	34	DP4=0,0,19,15:1/1:255,102,0:99	25	DP4=4,9,3,7:0/1:193,0,255:99	35	DP4=11,12,4,6:0/1:174,0,255:99	35	-
1	63799156	1	59378503	T/A	13	222	60	DP4=0,0,6,7;1/1:255,39,0:75	1	Yes	Yes : (13)	Yes : (22)	274	274	92	C/S	Tgt/Agt	EXON=5/6	NON_SYNONYMOUS_CODING,SPLICE_SITE	ENSRNOP00000030267	YES	ENSRNOT00000029103	ENSRNOG00000029957	-	-	Zfp51	37.73	-	-	-	-	-	-	-	-	-	-	38	DP4=0,0,16,21:1/1:255,111,0:99	34	DP4=10,5,12,5:0/1:255,0,255:99	35	DP4=5,11,11,8:0/1:255,0,240:99	30	-
1	63799156	1	59378503	T/A	13	222	60	DP4=0,0,6,7;1/1:255,39,0:75	1	Yes	Yes : (13)	Yes : (22)	196	31	11	C/S	Tgt/Agt	EXON=3/4	NON_SYNONYMOUS_CODING,SPLICE_SITE	ENSRNOP00000031852	-	ENSRNOT00000031821	ENSRNOG00000029957	-	-	Zfp51	37.73	-	-	-	-	-	-	-	-	-	-	38	DP4=0,0,16,21:1/1:255,111,0:99	34	DP4=10,5,12,5:0/1:255,0,255:99	35	DP4=5,11,11,8:0/1:255,0,240:99	30	-
1	63802145	1	59381491	T/C	14	147	44	DP4=0,0,8,6;1/1:180,42,0:81	1	Yes	Yes : (13)	Yes : (22)	547	547	183	Y/H	Tac/Cac	EXON=6/6	NON_SYNONYMOUS_CODING	ENSRNOP00000030267	YES	ENSRNOT00000029103	ENSRNOG00000029957	-	-	Zfp51	37.73	52	chr19:21606758	ZNF493	CCDS42536.1	1.03	-	-	-	-	-	34	DP4=0,0,6,8:1/1:255,42,0:81	31	DP4=7,6,2,8:0/1:188,0,255:99	26	DP4=8,6,2,5:0/1:144,0,255:99	20	-
1	63802145	1	59381491	T/C	14	147	44	DP4=0,0,8,6;1/1:180,42,0:81	1	Yes	Yes : (13)	Yes : (22)	469	304	102	Y/H	Tac/Cac	EXON=4/4	NON_SYNONYMOUS_CODING	ENSRNOP00000031852	-	ENSRNOT00000031821	ENSRNOG00000029957	-	-	Zfp51	37.73	52	chr19:21606758	ZNF493	CCDS42536.1	1.03	-	-	-	-	-	34	DP4=0,0,6,8:1/1:255,42,0:81	31	DP4=7,6,2,8:0/1:188,0,255:99	26	DP4=8,6,2,5:0/1:144,0,255:99	20	-
1	63802170	1	59381516	T/C	21	183	34	DP4=0,0,13,8;1/1:216,63,0:99	1	Yes	Yes : (13)	Yes : (13)	572	572	191	V/A	gTc/gCc	EXON=6/6	NON_SYNONYMOUS_CODING	ENSRNOP00000030267	YES	ENSRNOT00000029103	ENSRNOG00000029957	-	-	Zfp51	37.73	52	chr19:21606783	ZNF493	CCDS42536.1	1.03	-	-	-	-	-	33	DP4=0,0,3,1:1/1:85,12,0:21	22	-	23	-	22	-
1	63802170	1	59381516	T/C	21	183	34	DP4=0,0,13,8;1/1:216,63,0:99	1	Yes	Yes : (13)	Yes : (13)	494	329	110	V/A	gTc/gCc	EXON=4/4	NON_SYNONYMOUS_CODING	ENSRNOP00000031852	-	ENSRNOT00000031821	ENSRNOG00000029957	-	-	Zfp51	37.73	52	chr19:21606783	ZNF493	CCDS42536.1	1.03	-	-	-	-	-	33	DP4=0,0,3,1:1/1:85,12,0:21	22	-	23	-	22	-
1	63802187	1	59381533	A/G	28	140	33	DP4=0,0,16,12;1/1:173,84,0:99	1	Yes	Yes : (13)	Yes : (13)	589	589	197	N/D	Aac/Gac	EXON=6/6	NON_SYNONYMOUS_CODING	ENSRNOP00000030267	YES	ENSRNOT00000029103	ENSRNOG00000029957	-	-	Zfp51	37.73	52	chr19:21606800	ZNF493	CCDS42536.1	-1.89	-	-	-	-	-	34	-	24	-	25	-	23	-
1	63802187	1	59381533	A/G	28	140	33	DP4=0,0,16,12;1/1:173,84,0:99	1	Yes	Yes : (13)	Yes : (13)	511	346	116	N/D	Aac/Gac	EXON=4/4	NON_SYNONYMOUS_CODING	ENSRNOP00000031852	-	ENSRNOT00000031821	ENSRNOG00000029957	-	-	Zfp51	37.73	52	chr19:21606800	ZNF493	CCDS42536.1	-1.89	-	-	-	-	-	34	-	24	-	25	-	23	-
1	63802189	1	59381535	C/G	27	136	33	DP4=0,0,16,11;1/1:169,81,0:99	1	No	Yes : (13)	Yes : (13)	591	591	197	N/K	aaC/aaG	EXON=6/6	NON_SYNONYMOUS_CODING	ENSRNOP00000030267	YES	ENSRNOT00000029103	ENSRNOG00000029957	-	-	Zfp51	37.73	52	chr19:21606802	ZNF493	CCDS42536.1	-0.142	-	-	-	-	-	34	-	25	-	25	-	24	-
1	63802189	1	59381535	C/G	27	136	33	DP4=0,0,16,11;1/1:169,81,0:99	1	No	Yes : (13)	Yes : (13)	513	348	116	N/K	aaC/aaG	EXON=4/4	NON_SYNONYMOUS_CODING	ENSRNOP00000031852	-	ENSRNOT00000031821	ENSRNOG00000029957	-	-	Zfp51	37.73	52	chr19:21606802	ZNF493	CCDS42536.1	-0.142	-	-	-	-	-	34	-	25	-	25	-	24	-
1	63802194	1	59381540	A/G	29	207	33	DP4=0,0,17,12;1/1:240,87,0:99	1	Yes	Yes : (13)	Yes : (13)	596	596	199	D/G	gAt/gGt	EXON=6/6	NON_SYNONYMOUS_CODING	ENSRNOP00000030267	YES	ENSRNOT00000029103	ENSRNOG00000029957	-	-	Zfp51	37.73	52	chr19:21606807	ZNF493	CCDS42536.1	1.03	-	-	-	-	-	37	DP4=0,0,2,2:1/1:80,12,0:21	25	-	27	-	24	-
1	63802194	1	59381540	A/G	29	207	33	DP4=0,0,17,12;1/1:240,87,0:99	1	Yes	Yes : (13)	Yes : (13)	518	353	118	D/G	gAt/gGt	EXON=4/4	NON_SYNONYMOUS_CODING	ENSRNOP00000031852	-	ENSRNOT00000031821	ENSRNOG00000029957	-	-	Zfp51	37.73	52	chr19:21606807	ZNF493	CCDS42536.1	1.03	-	-	-	-	-	37	DP4=0,0,2,2:1/1:80,12,0:21	25	-	27	-	24	-
1	63802238	1	59381584	G/A	36	157	46	DP4=0,0,20,16;1/1:190,108,0:99	1	Yes	Yes : (13)	Yes : (22)	640	640	214	E/K	Gaa/Aaa	EXON=6/6	NON_SYNONYMOUS_CODING	ENSRNOP00000030267	YES	ENSRNOT00000029103	ENSRNOG00000029957	-	-	Zfp51	37.73	52	chr19:21606851	ZNF493	CCDS42536.1	-0.143	-	-	-	-	-	32	DP4=0,0,11,10:1/1:255,63,0:99	36	DP4=7,9,8,4:0/1:214,0,255:99	27	DP4=8,7,1,4:0/1:80,0,255:83	28	-
1	63802238	1	59381584	G/A	36	157	46	DP4=0,0,20,16;1/1:190,108,0:99	1	Yes	Yes : (13)	Yes : (22)	562	397	133	E/K	Gaa/Aaa	EXON=4/4	NON_SYNONYMOUS_CODING	ENSRNOP00000031852	-	ENSRNOT00000031821	ENSRNOG00000029957	-	-	Zfp51	37.73	52	chr19:21606851	ZNF493	CCDS42536.1	-0.143	-	-	-	-	-	32	DP4=0,0,11,10:1/1:255,63,0:99	36	DP4=7,9,8,4:0/1:214,0,255:99	27	DP4=8,7,1,4:0/1:80,0,255:83	28	-
1	63802241	1	59381587	G/A	36	147	46	DP4=0,0,20,16;1/1:180,108,0:99	1	Yes	Yes : (13)	Yes : (22)	643	643	215	D/N	Gac/Aac	EXON=6/6	NON_SYNONYMOUS_CODING	ENSRNOP00000030267	YES	ENSRNOT00000029103	ENSRNOG00000029957	-	-	Zfp51	37.73	52	chr19:21606854	ZNF493	CCDS42536.1	-0.906	-	-	-	-	-	33	DP4=0,0,12,10:1/1:255,66,0:99	34	DP4=7,9,8,4:0/1:214,0,255:99	26	DP4=8,7,1,4:0/1:62,0,255:65	28	-
1	63802241	1	59381587	G/A	36	147	46	DP4=0,0,20,16;1/1:180,108,0:99	1	Yes	Yes : (13)	Yes : (22)	565	400	134	D/N	Gac/Aac	EXON=4/4	NON_SYNONYMOUS_CODING	ENSRNOP00000031852	-	ENSRNOT00000031821	ENSRNOG00000029957	-	-	Zfp51	37.73	52	chr19:21606854	ZNF493	CCDS42536.1	-0.906	-	-	-	-	-	33	DP4=0,0,12,10:1/1:255,66,0:99	34	DP4=7,9,8,4:0/1:214,0,255:99	26	DP4=8,7,1,4:0/1:62,0,255:65	28	-
Deleted	Deleted	1	59414988	C/T	15	166	60	DP4=0,0,9,6;1/1:199,45,0:87	1	No	Yes : (3)	Yes : (3)	299	158	53	T/I	aCt/aTt	EXON=1/1	NON_SYNONYMOUS_CODING	ENSRNOP00000039140	YES	ENSRNOT00000044359	ENSRNOG00000042285	-:RNSAT1:Satellite	-	F1LZ32_RAT	33.38	-	-	-	-	-	-	-	-	-	-	35	DP4=0,0,16,18:1/1:255,102,0:99	35	DP4=7,6,9,13:0/1:255,0,227:99	26	DP4=5,7,8,5:0/1:237,0,239:99	32	-
1	63833764	1	59415071	A/C	10	108	56	DP4=0,0,4,6;1/1:141,30,0:57	1	No	Yes : (4)	Yes : (7)	382	241	81	I/L	Att/Ctt	EXON=1/1	NON_SYNONYMOUS_CODING	ENSRNOP00000039140	YES	ENSRNOT00000044359	ENSRNOG00000042285	-:RNSAT1:Satellite	-	F1LZ32_RAT	33.38	-	-	-	-	-	-	-	-	-	-	40	DP4=0,0,24,15:1/1:255,117,0:99	32	DP4=10,6,8,6:0/1:209,0,255:99	29	DP4=7,6,9,4:0/1:218,0,253:99	30	-
1	63833801	1	59415108	A/C	11	222	60	DP4=0,0,3,8;1/1:255,33,0:63	1	No	Yes : (3)	Yes : (7)	419	278	93	Y/S	tAt/tCt	EXON=1/1	NON_SYNONYMOUS_CODING	ENSRNOP00000039140	YES	ENSRNOT00000044359	ENSRNOG00000042285	-:RNSAT1:Satellite	-	F1LZ32_RAT	33.38	-	-	-	-	-	-	-	-	-	-	37	DP4=0,0,18,13:1/1:255,93,0:99	28	DP4=8,9,5,5:0/1:132,0,255:99	20	DP4=3,7,6,3:0/1:106,0,215:99	28	-
1	63833815	1	59415122	G/A	10	207	60	DP4=0,0,3,7;1/1:240,30,0:57	1	Yes	Yes : (9)	Yes : (16)	433	292	98	A/T	Gcc/Acc	EXON=1/1	NON_SYNONYMOUS_CODING	ENSRNOP00000039140	YES	ENSRNOT00000044359	ENSRNOG00000042285	-:RNSAT1:Satellite	-	F1LZ32_RAT	33.38	-	-	-	-	-	-	-	-	-	-	37	DP4=0,0,15,16:1/1:249,93,0:99	30	DP4=8,8,3,7:0/1:111,0,255:99	22	DP4=4,8,6,3:0/1:104,0,233:99	28	-
1	62448828	1	59495560	G/T	12	100	51	DP4=0,0,5,7;1/1:133,36,0:69	1	Yes	Yes : (14)	Yes : (23)	343	343	115	G/C	Ggt/Tgt	EXON=4/5	NON_SYNONYMOUS_CODING	ENSRNOP00000015343	YES	ENSRNOT00000015343	ENSRNOG00000042347	-	-	Zfp53	38.75	55	chr19:22156782	ZNF208	CCDS54240.1	-5.3	-	-	-	-	-	32	DP4=0,0,17,15:1/1:255,96,0:99	31	DP4=12,6,6,6:0/1:208,0,255:99	22	DP4=5,8,6,3:0/1:152,0,205:99	34	-
1	62448907	1	59495639	G/A	13	121	53	DP4=0,0,7,6;1/1:154,39,0:75	1	Yes	Yes : (14)	Yes : (23)	422	422	141	G/D	gGt/gAt	EXON=4/5	NON_SYNONYMOUS_CODING	ENSRNOP00000015343	YES	ENSRNOT00000015343	ENSRNOG00000042347	-	-	Zfp53	38.75	55	chr19:22156709	ZNF208	CCDS54240.1	1.54	-	-	-	-	-	38	DP4=0,0,19,17:1/1:255,108,0:99	36	DP4=13,6,4,12:0/1:224,0,255:99	32	DP4=7,9,6,8:0/1:248,0,255:99	27	-
1	62626625	1	59703296	A/G	15	183	60	DP4=0,0,9,6;1/1:216,45,0:87	1	Yes	Yes : (16)	Yes : (26)	332	332	111	Q/R	cAa/cGa	EXON=1/1	NON_SYNONYMOUS_CODING	ENSRNOP00000059772	YES	ENSRNOT00000068694	ENSRNOG00000042547	-	-	RGD1565566	55.56	-	chr12:104659418	RPL18AP3	CCDS53820.1	-3.42	-	-	-	-	-	29	DP4=0,0,15,11:1/1:255,78,0:99	31	DP4=5,9,8,8:0/1:255,0,245:99	19	DP4=10,2,3,4:0/1:159,0,198:99	22	-
1	62626655	1	59703326	C/G	13	143	60	DP4=0,0,7,6;1/1:176,39,0:75	1	Yes	Yes : (16)	Yes : (26)	362	362	121	A/G	gCg/gGg	EXON=1/1	NON_SYNONYMOUS_CODING	ENSRNOP00000059772	YES	ENSRNOT00000068694	ENSRNOG00000042547	-	-	RGD1565566	55.56	-	chr12:104659448	RPL18AP3	CCDS53820.1	1.07	-	-	-	-	-	35	DP4=0,0,17,16:1/1:255,99,0:99	26	DP4=5,10,4,5:0/1:173,0,252:99	19	DP4=7,1,5,5:0/1:185,0,141:99	23	-
1	63875978	1	59830383	C/T	14	222	60	DP4=0,0,10,4;1/1:255,42,0:81	1	Yes	Yes : (8)	Yes : (15)	664	664	222	V/I	Gtt/Att	EXON=1/1	NON_SYNONYMOUS_CODING	ENSRNOP00000058889	YES	ENSRNOT00000059638	ENSRNOG00000039005	-	-	Vom1r23	40.08	-	chr19:54007300	-	-	-3.19	-	-	-	-	-	46	DP4=0,0,19,25:1/1:255,132,0:99	29	DP4=10,7,7,4:0/1:212,0,255:99	29	DP4=13,5,4,7:0/1:209,0,255:99	28	-
1	63876614	1	59831019	T/C	16	167	59	DP4=0,0,9,7;1/1:200,48,0:93	1	Yes	Yes : (16)	Yes : (19)	28	28	10	M/V	Atg/Gtg	EXON=1/1	NON_SYNONYMOUS_CODING	ENSRNOP00000058889	YES	ENSRNOT00000059638	ENSRNOG00000039005	-	-	Vom1r23	40.08	-	chr19:54006672	-	-	0.627	-	-	-	-	-	46	DP4=0,0,22,21:1/1:255,129,0:99	28	DP4=8,7,7,5:0/1:241,0,255:99	26	DP4=7,6,6,5:0/1:233,0,248:99	30	-
1	64008861	1	59971696	A/G	16	140	59	DP4=0,0,9,7;1/1:173,48,0:93	1	Yes	Yes : (12)	Yes : (19)	1465	1465	489	S/P	Tct/Cct	EXON=7/9	NON_SYNONYMOUS_CODING	ENSRNOP00000039766	-	ENSRNOT00000045104	ENSRNOG00000025894	-	-	Vom2r-ps24	38.82	-	-	-	-	-	-	-	-	-	-	28	DP4=0,0,19,7:1/1:255,78,0:99	35	DP4=8,8,10,9:0/1:255,0,255:99	26	DP4=2,3,13,8:0/1:255,0,93:96	22	-
1	64008861	1	59971696	A/G	16	140	59	DP4=0,0,9,7;1/1:173,48,0:93	1	Yes	Yes : (12)	Yes : (19)	1072	1072	358	S/P	Tct/Cct	EXON=6/8	NON_SYNONYMOUS_CODING	ENSRNOP00000046715	-	ENSRNOT00000049878	ENSRNOG00000025894	-	-	Vom2r-ps24	38.82	-	-	-	-	-	-	-	-	-	-	28	DP4=0,0,19,7:1/1:255,78,0:99	35	DP4=8,8,10,9:0/1:255,0,255:99	26	DP4=2,3,13,8:0/1:255,0,93:96	22	-
1	64008861	1	59971696	A/G	16	140	59	DP4=0,0,9,7;1/1:173,48,0:93	1	Yes	Yes : (12)	Yes : (19)	2139	1429	477	S/P	Tct/Cct	EXON=10/13	NON_SYNONYMOUS_CODING	ENSRNOP00000046626	YES	ENSRNOT00000048946	ENSRNOG00000025894	-	-	Vom2r-ps24	38.82	-	-	-	-	-	-	-	-	-	-	28	DP4=0,0,19,7:1/1:255,78,0:99	35	DP4=8,8,10,9:0/1:255,0,255:99	26	DP4=2,3,13,8:0/1:255,0,93:96	22	-
1	64008861	1	59971696	A/G	16	140	59	DP4=0,0,9,7;1/1:173,48,0:93	1	Yes	Yes : (12)	Yes : (19)	1477	1477	493	S/P	Tct/Cct	EXON=6/8	NON_SYNONYMOUS_CODING	ENSRNOP00000044894	-	ENSRNOT00000051726	ENSRNOG00000025894	-	-	Vom2r-ps24	38.82	-	-	-	-	-	-	-	-	-	-	28	DP4=0,0,19,7:1/1:255,78,0:99	35	DP4=8,8,10,9:0/1:255,0,255:99	26	DP4=2,3,13,8:0/1:255,0,93:96	22	-
1	64008861	1	59971696	A/G	16	140	59	DP4=0,0,9,7;1/1:173,48,0:93	1	Yes	Yes : (12)	Yes : (19)	1309	1309	437	S/P	Tct/Cct	EXON=5/8	NON_SYNONYMOUS_CODING	ENSRNOP00000043336	-	ENSRNOT00000045085	ENSRNOG00000025894	-	-	Vom2r-ps24	38.82	-	-	-	-	-	-	-	-	-	-	28	DP4=0,0,19,7:1/1:255,78,0:99	35	DP4=8,8,10,9:0/1:255,0,255:99	26	DP4=2,3,13,8:0/1:255,0,93:96	22	-
1	64008861	1	59971696	A/G	16	140	59	DP4=0,0,9,7;1/1:173,48,0:93	1	Yes	Yes : (12)	Yes : (19)	1216	1216	406	S/P	Tct/Cct	EXON=5/7	NON_SYNONYMOUS_CODING	ENSRNOP00000046482	-	ENSRNOT00000050916	ENSRNOG00000025894	-	-	Vom2r-ps24	38.82	-	-	-	-	-	-	-	-	-	-	28	DP4=0,0,19,7:1/1:255,78,0:99	35	DP4=8,8,10,9:0/1:255,0,255:99	26	DP4=2,3,13,8:0/1:255,0,93:96	22	-
1	64008861	1	59971696	A/G	16	140	59	DP4=0,0,9,7;1/1:173,48,0:93	1	Yes	Yes : (12)	Yes : (19)	1450	1450	484	S/P	Tct/Cct	EXON=5/6	NON_SYNONYMOUS_CODING	ENSRNOP00000044159	-	ENSRNOT00000049917	ENSRNOG00000025894	-	-	Vom2r-ps24	38.82	-	-	-	-	-	-	-	-	-	-	28	DP4=0,0,19,7:1/1:255,78,0:99	35	DP4=8,8,10,9:0/1:255,0,255:99	26	DP4=2,3,13,8:0/1:255,0,93:96	22	-
1	64269257	1	60145578	A/C	16	121	55	DP4=0,0,11,5;1/1:154,48,0:93	1	No	Yes : (12)	Yes : (12)	933	933	311	E/D	gaA/gaC	EXON=3/6	NON_SYNONYMOUS_CODING	ENSRNOP00000043738	YES	ENSRNOT00000051493	ENSRNOG00000010717	-	-	Vom2r12	37.09	-	-	-	-	-	-	-	-	-	-	33	DP4=0,0,14,19:1/1:255,99,0:99	38	DP4=10,14,4,9:0/1:191,0,255:99	26	DP4=4,5,5,11:0/1:255,0,190:99	27	-
1	64553798	1	60274978	A/G	20	197	57	DP4=0,0,13,7;1/1:230,60,0:99	1	No	Yes : (4)	Yes : (7)	652	652	218	N/D	Aat/Gat	EXON=3/6	NON_SYNONYMOUS_CODING	ENSRNOP00000044630	YES	ENSRNOT00000040595	ENSRNOG00000026774	-	-	Vom2r13	38.34	-	chr9:40074414	VN2R4P	-	1.99	-	-	-	-	-	38	DP4=0,0,16,19:1/1:255,105,0:99	35	DP4=8,12,3,10:0/1:211,0,255:99	28	DP4=11,6,3,8:0/1:201,0,255:99	27	-
8	3858092	1	62378531	G/T	21	193	58	DP4=0,1,6,14;1/1:226,45,0:87	0.952381	No	Yes : (1)	Yes : (1)	2027	2027	676	S/I	aGt/aTt	EXON=6/6	NON_SYNONYMOUS_CODING	ENSRNOP00000049950	YES	ENSRNOT00000048018	ENSRNOG00000038873	-	-	Vom2r25	36.08	-	chr16:77254664	-	-	4.09	-	-	-	-	-	38	DP4=0,0,15,22:1/1:255,111,0:99	34	DP4=18,2,4,10:0/1:238,0,235:99	26	DP4=6,9,5,5:0/1:199,0,255:99	25	-
1	78882615	1	76135415	C/T	25	211	59	DP4=0,0,12,13;1/1:244,75,0:99	1	Yes	Yes : (19)	Yes : (25)	178	178	60	P/S	Cca/Tca	EXON=1/3	NON_SYNONYMOUS_CODING	ENSRNOP00000036530	YES	ENSRNOT00000039628	ENSRNOG00000022151	-	-	Obox6	46.29	-	-	-	-	-	-	-	-	-	-	35	DP4=0,0,18,17:1/1:255,105,0:99	31	DP4=8,7,11,5:0/1:255,0,250:99	25	DP4=8,4,9,3:0/1:220,0,229:99	29	-
1	79234751	1	76412345	C/G	13	168	60	DP4=0,0,5,8;1/1:201,39,0:75	1	Yes	Yes : (18)	Yes : (24)	31	31	11	P/A	Cca/Gca	EXON=1/14	NON_SYNONYMOUS_CODING	ENSRNOP00000055040	YES	ENSRNOT00000058241	ENSRNOG00000021800	-	-	D3Z8I0_RAT	46.42	73	chr19:48059083	ZNF541	CCDS46133.1	-1.63	-	-	-	-	-	29	DP4=0,0,10,19:1/1:255,87,0:99	18	DP4=4,3,3,8:0/1:222,0,148:99	24	DP4=6,5,8,5:0/1:252,0,222:99	24	-
1	79667439	1	76718734	G/A	10	205	60	DP4=0,0,5,5;1/1:238,30,0:57	1	Yes	Yes : (11)	Yes : (15)	590	409	137	A/T	Gct/Act	EXON=3/3	NON_SYNONYMOUS_CODING	ENSRNOP00000020609	YES	ENSRNOT00000020609	ENSRNOG00000015304	-	-	Tmem160	55.52	94	chr19:47549403	TMEM160	CCDS12695.1	2.15	-	-	-	-	-	30	DP4=0,0,12,17:1/1:255,87,0:99	34	DP4=10,2,8,12:0/1:255,0,166:99	15	DP4=4,5,4,2:0/1:102,0,205:99	22	-
1	79933388	1	77085076	G/A	13	164	56	DP4=0,0,5,8;1/1:197,39,0:75	1	No	Yes : (11)	Yes : (13)	220	220	74	R/C	Cgc/Tgc	EXON=1/1	NON_SYNONYMOUS_CODING	ENSRNOP00000043849	YES	ENSRNOT00000047079	ENSRNOG00000034106	-	-	LOC679748	60.06	86	chr22:24237070	MIF	CCDS13819.1	2.89	RHEUMATOID ARTHRITIS, SYSTEMIC JUVENILE	-	-	-	-	37	DP4=0,1,18,17:1/1:255,91,0:99	30	DP4=9,8,3,9:0/1:191,0,255:99	22	DP4=4,6,5,7:0/1:231,0,201:99	27	-
1	79933396	1	77085084	A/G	11	128	55	DP4=0,0,4,7;1/1:161,33,0:63	1	No	Yes : (11)	Yes : (13)	212	212	71	I/T	aTc/aCc	EXON=1/1	NON_SYNONYMOUS_CODING	ENSRNOP00000043849	YES	ENSRNOT00000047079	ENSRNOG00000034106	-	-	LOC679748	60.06	86	chr22:24237062	MIF	CCDS13819.1	4.06	RHEUMATOID ARTHRITIS, SYSTEMIC JUVENILE	-	-	-	-	38	DP4=0,0,18,19:1/1:255,111,0:99	25	DP4=8,7,2,8:0/1:159,0,255:99	25	DP4=4,7,5,9:0/1:242,0,208:99	29	-
1	79958118	1	77111552	A/G	12	120	60	DP4=0,0,2,10;1/1:153,36,0:69	1	Yes	Yes : (17)	Yes : (22)	471	80	27	K/R	aAg/aGg	EXON=1/9	NON_SYNONYMOUS_CODING	ENSRNOP00000049131	YES	ENSRNOT00000045669	ENSRNOG00000015948	-	-	Slc1a5	49.84	80	chr19:47291146	SLC1A5	CCDS12692.1	-9.14	-	-	-	-	-	27	DP4=0,0,11,15:1/1:255,78,0:99	11	DP4=3,4,2,2:0/1:95,0,171:98	22	DP4=8,5,2,6:0/1:143,0,244:99	20	-
1	79958118	1	77111552	A/G	12	120	60	DP4=0,0,2,10;1/1:153,36,0:69	1	Yes	Yes : (17)	Yes : (22)	80	80	27	K/R	aAg/aGg	EXON=1/12	NON_SYNONYMOUS_CODING	ENSRNOP00000021465	-	ENSRNOT00000021465	ENSRNOG00000015948	-	-	Slc1a5	49.84	80	chr19:47291146	SLC1A5	CCDS12692.1	-9.14	-	-	-	-	-	27	DP4=0,0,11,15:1/1:255,78,0:99	11	DP4=3,4,2,2:0/1:95,0,171:98	22	DP4=8,5,2,6:0/1:143,0,244:99	20	-
1	79958118	1	77111552	A/G	12	120	60	DP4=0,0,2,10;1/1:153,36,0:69	1	Yes	Yes : (17)	Yes : (22)	471	80	27	K/R	aAg/aGg	EXON=1/12	NON_SYNONYMOUS_CODING	ENSRNOP00000060053	-	ENSRNOT00000064332	ENSRNOG00000015948	-	-	Slc1a5	49.84	80	chr19:47291146	SLC1A5	CCDS12692.1	-9.14	-	-	-	-	-	27	DP4=0,0,11,15:1/1:255,78,0:99	11	DP4=3,4,2,2:0/1:95,0,171:98	22	DP4=8,5,2,6:0/1:143,0,244:99	20	-
1	79958118	1	77111552	A/G	12	120	60	DP4=0,0,2,10;1/1:153,36,0:69	1	Yes	Yes : (17)	Yes : (22)	471	80	27	K/R	aAg/aGg	EXON=1/8	NON_SYNONYMOUS_CODING	ENSRNOP00000021455	-	ENSRNOT00000021455	ENSRNOG00000015948	-	-	Slc1a5	49.84	80	chr19:47291146	SLC1A5	CCDS12692.1	-9.14	-	-	-	-	-	27	DP4=0,0,11,15:1/1:255,78,0:99	11	DP4=3,4,2,2:0/1:95,0,171:98	22	DP4=8,5,2,6:0/1:143,0,244:99	20	-
1	80125039	1	77278618	T/A	16	176	59	DP4=0,0,7,9;1/1:209,48,0:93	1	Yes	Yes : (16)	Yes : (21)	1277	927	309	D/E	gaT/gaA	EXON=1/1	NON_SYNONYMOUS_CODING	ENSRNOP00000022610	YES	ENSRNOT00000022610	ENSRNOG00000016863	+:(ATG)n:Simple_repeat	-	Pnmal2	58.37	54	-	PNMAL2	-	-	-	-	-	-	-	44	DP4=0,0,20,22:1/1:255,126,0:99	15	DP4=4,1,1,8:0/1:159,0,109:99	16	DP4=4,6,2,4:0/1:147,0,226:99	28	-
1	80125116	1	77278695	G/A	14	179	60	DP4=0,0,8,6;1/1:212,42,0:81	1	Yes	Yes : (16)	Yes : (21)	1354	1004	335	G/D	gGt/gAt	EXON=1/1	NON_SYNONYMOUS_CODING	ENSRNOP00000022610	YES	ENSRNOT00000022610	ENSRNOG00000016863	-	-	Pnmal2	58.37	54	chr19:46997791	PNMAL2	-	-5.15	-	-	-	-	-	32	DP4=0,0,17,14:1/1:255,93,0:99	26	DP4=8,4,6,8:0/1:253,0,224:99	17	DP4=4,5,3,5:0/1:174,0,195:99	17	-
1	80130731	1	77284310	C/T	14	139	60	DP4=0,0,10,4;1/1:172,42,0:81	1	Yes	Yes : (16)	Yes : (21)	343	343	115	E/K	Gaa/Aaa	EXON=3/3	NON_SYNONYMOUS_CODING	ENSRNOP00000046354	YES	ENSRNOT00000009447	ENSRNOG00000007148	-	-	D3ZK70_RAT	51.23	-	chr7:44507889	NUDCD3	CCDS5490.2	1.98	-	-	-	-	-	38	DP4=0,0,15,18:1/1:255,99,0:99	38	DP4=17,8,7,6:0/1:216,0,255:99	30	DP4=11,4,9,4:0/1:233,0,255:99	29	-
1	80373445	1	77534662	A/G	19	171	42	DP4=0,0,8,11;1/1:204,57,0:99	1	Yes	Yes : (11)	Yes : (11)	768	647	216	N/S	aAc/aGc	EXON=3/7	NON_SYNONYMOUS_CODING	ENSRNOP00000023663	YES	ENSRNOT00000023663	ENSRNOG00000027607	-	-	Ceacam3	48.38	-	chr19:42132112	CEACAM4	CCDS33033.1	-0.72	-	-	-	-	-	41	DP4=0,0,20,16:1/1:255,108,0:99	27	DP4=6,3,5,12:0/1:239,0,170:99	33	DP4=8,8,7,10:0/1:236,0,255:99	22	-
1	80375088	1	77536305	C/T	11	137	60	DP4=0,0,6,5;1/1:170,33,0:63	1	Yes	Yes : (11)	Yes : (14)	1005	884	295	A/V	gCt/gTt	EXON=4/7	NON_SYNONYMOUS_CODING	ENSRNOP00000023663	YES	ENSRNOT00000023663	ENSRNOG00000027607	-	-	Ceacam3	48.38	-	chr19:43031453	CEACAM1	CCDS12609.1	-3.55	-	-	-	-	-	38	DP4=0,0,20,15:1/1:255,105,0:99	32	DP4=12,3,8,8:0/1:231,0,228:99	31	DP4=9,4,9,7:0/1:215,0,232:99	23	-
1	80375136	1	77536353	C/T	13	222	60	DP4=0,0,5,8;1/1:255,39,0:75	1	Yes	Yes : (11)	Yes : (14)	1053	932	311	A/V	gCg/gTg	EXON=4/7	NON_SYNONYMOUS_CODING	ENSRNOP00000023663	YES	ENSRNOT00000023663	ENSRNOG00000027607	-	-	Ceacam3	48.38	-	chr19:43031405	CEACAM1	CCDS12609.1	0.192	-	-	-	-	-	39	DP4=1,0,20,15:1/1:255,88,0:99	25	DP4=6,3,7,5:0/1:138,0,185:99	41	DP4=10,6,13,11:0/1:252,0,249:99	28	-
1	80376577	1	77537794	C/T	12	135	60	DP4=0,0,5,7;1/1:168,36,0:69	1	No	Yes : (11)	Yes : (14)	1299	1178	393	P/L	cCa/cTa	EXON=5/7	NON_SYNONYMOUS_CODING	ENSRNOP00000023663	YES	ENSRNOT00000023663	ENSRNOG00000027607	-	-	Ceacam3	48.38	-	chr19:43439882	PSG7	-	1.41	-	-	-	-	-	40	DP4=0,0,22,16:1/1:255,114,0:99	27	DP4=7,7,2,10:0/1:196,0,252:99	25	DP4=9,6,6,3:0/1:173,0,255:99	23	-
1	80434751	1	77594957	G/C	15	222	60	DP4=0,0,5,10;1/1:255,45,0:87	1	Yes	Yes : (9)	Yes : (11)	879	476	159	S/T	aGt/aCt	EXON=4/6	NON_SYNONYMOUS_CODING	ENSRNOP00000034066	YES	ENSRNOT00000037132	ENSRNOG00000027288	-	-	Psgb1	44.24	-	chr19:42190822	CEACAM7	CCDS12583.1	-3.36	-	-	-	-	-	42	DP4=0,0,17,25:1/1:255,126,0:99	26	DP4=5,7,7,7:0/1:255,0,237:99	36	DP4=9,11,7,9:0/1:253,0,255:99	28	-
1	80437517	1	77597723	G/A	12	163	60	DP4=0,0,4,8;1/1:196,36,0:69	1	Yes	Yes : (17)	Yes : (22)	1499	1096	366	D/N	Gac/Aac	EXON=6/6	NON_SYNONYMOUS_CODING	ENSRNOP00000034066	YES	ENSRNOT00000037132	ENSRNOG00000027288	-	-	Psgb1	44.24	-	chr19:42085933	CEACAM21	CCDS46086.1	1.38	-	-	-	-	-	30	DP4=0,0,18,11:1/1:255,87,0:99	35	DP4=8,11,9,5:0/1:255,0,255:99	24	DP4=7,4,8,5:0/1:244,0,226:99	19	-
1	80534307	1	77690595	C/G	13	222	56	DP4=0,0,7,6;1/1:255,39,0:75	1	Yes	Yes : (17)	Yes : (22)	59	16	6	L/V	Ctg/Gtg	EXON=1/12	NON_SYNONYMOUS_CODING	ENSRNOP00000024155	YES	ENSRNOT00000024155	ENSRNOG00000034000	-	-	D3ZAN0_RAT	42.76	-	chr19:42082491	CEACAM21	CCDS46086.1	1.17	-	-	-	-	-	38	DP4=0,1,16,20:1/1:255,74,0:99	35	DP4=12,11,5,7:0/1:216,0,255:99	25	DP4=7,11,2,5:0/1:129,0,255:99	27	-
1	80537251	1	77693539	A/T	17	180	48	DP4=0,0,5,12;1/1:213,51,0:99	1	Yes	Yes : (17)	Yes : (22)	626	583	195	N/Y	Aac/Tac	EXON=3/12	NON_SYNONYMOUS_CODING	ENSRNOP00000024155	YES	ENSRNOT00000024155	ENSRNOG00000034000	-	-	D3ZAN0_RAT	42.76	-	-	-	-	-	-	-	-	-	-	30	DP4=0,0,18,11:1/1:255,87,0:99	27	DP4=7,5,12,2:0/1:156,0,229:99	32	DP4=8,7,11,5:0/1:226,0,253:99	28	-
1	80542676	1	77698964	T/C	18	176	60	DP4=0,0,8,10;1/1:209,54,0:99	1	Yes	Yes : (18)	Yes : (24)	908	865	289	S/P	Tca/Cca	EXON=10/12	NON_SYNONYMOUS_CODING	ENSRNOP00000024155	YES	ENSRNOT00000024155	ENSRNOG00000034000	-	-	D3ZAN0_RAT	42.76	-	chr19:43807629	CEACAMP4	-	0.35	-	-	-	-	-	34	DP4=0,0,19,11:1/1:255,90,0:99	25	DP4=7,6,6,6:0/1:233,0,251:99	23	DP4=5,7,3,8:0/1:190,0,240:99	28	-
1	80584201	1	77745691	A/T	14	222	35	DP4=0,0,9,5;1/1:255,42,0:81	1	No	Yes : (18)	Yes : (24)	86	86	29	H/L	cAc/cTc	EXON=2/6	NON_SYNONYMOUS_CODING	ENSRNOP00000054849	YES	ENSRNOT00000058040	ENSRNOG00000017519	-	-	D3ZT23_RAT	40.47	-	chr19:43420618	PSG6	CCDS12613.1	-2.93	-	-	-	-	-	30	DP4=0,0,19,11:1/1:255,90,0:99	27	DP4=8,9,3,4:0/1:87,0,238:90	26	DP4=7,6,5,6:0/1:198,0,175:99	32	-
1	80595551	1	77759956	A/G	15	222	57	DP4=0,0,9,6;1/1:255,45,0:87	1	No	Yes : (9)	Yes : (11)	527	527	176	H/R	cAt/cGt	EXON=3/6	NON_SYNONYMOUS_CODING	ENSRNOP00000054849	YES	ENSRNOT00000058040	ENSRNOG00000017519	-	-	D3ZT23_RAT	40.47	-	chr19:42213701	CEACAM5	CCDS12584.1	0.886	-	-	-	-	-	39	DP4=0,0,15,21:1/1:255,108,0:99	24	DP4=8,5,5,6:0/1:219,0,250:99	21	DP4=3,4,5,8:0/1:250,0,147:99	28	-
1	80595628	1	77760033	C/T	16	222	59	DP4=0,0,7,9;1/1:255,48,0:93	1	No	Yes : (9)	Yes : (11)	604	604	202	H/Y	Cac/Tac	EXON=3/6	NON_SYNONYMOUS_CODING	ENSRNOP00000054849	YES	ENSRNOT00000058040	ENSRNOG00000017519	-	-	D3ZT23_RAT	40.47	-	chr19:42213778	CEACAM5	CCDS12584.1	2.56	-	-	-	-	-	40	DP4=0,0,18,22:1/1:255,120,0:99	18	DP4=4,2,2,8:0/1:190,0,147:99	29	DP4=9,7,7,4:0/1:204,0,255:99	31	-
1	80643577	1	77809907	C/T	17	204	60	DP4=0,0,8,9;1/1:237,51,0:99	1	No	Yes : (8)	Yes : (10)	122	95	32	T/I	aCc/aTc	EXON=2/4	NON_SYNONYMOUS_CODING	ENSRNOP00000023686	YES	ENSRNOT00000023686	ENSRNOG00000017620	-	-	Ceacam11	42.58	-	chr19:42213629	CEACAM5	CCDS12584.1	1.92	-	-	-	-	-	33	DP4=0,0,21,10:1/1:255,93,0:99	28	DP4=8,6,8,6:0/1:255,0,255:99	31	DP4=10,6,10,4:0/1:242,0,255:99	29	-
1	80648577	1	77814907	C/T	15	172	60	DP4=0,0,7,8;1/1:205,45,0:87	1	No	Yes : (10)	Yes : (13)	869	842	281	T/I	aCc/aTc	EXON=4/4	NON_SYNONYMOUS_CODING	ENSRNOP00000023686	YES	ENSRNOT00000023686	ENSRNOG00000017620	-	-	Ceacam11	42.58	-	-	-	-	-	-	-	-	-	-	40	DP4=0,0,18,20:1/1:255,114,0:99	34	DP4=9,11,9,5:0/1:238,0,255:99	24	DP4=3,8,5,8:0/1:254,0,186:99	22	-
1	80720968	1	77918896	G/A	14	136	60	DP4=0,0,6,8;1/1:169,42,0:81	1	No	Yes : (8)	Yes : (10)	462	346	116	D/N	Gac/Aac	EXON=2/2	NON_SYNONYMOUS_CODING	ENSRNOP00000047257	YES	ENSRNOT00000044927	ENSRNOG00000042158	-	-	LOC100362680	45.97	-	chr19:43064666	CEACAMP2	-	1.03	-	-	-	-	-	35	DP4=0,0,16,18:1/1:255,102,0:99	22	DP4=7,3,7,5:0/1:242,0,202:99	29	DP4=8,8,6,5:0/1:221,0,255:99	33	-
1	80907866	1	78095838	T/A	13	99	60	DP4=0,0,5,8;1/1:132,39,0:75	1	Yes	Yes : (15)	Yes : (20)	792	756	252	N/K	aaT/aaA	EXON=5/8	NON_SYNONYMOUS_CODING	ENSRNOP00000033032	YES	ENSRNOT00000035286	ENSRNOG00000017699	-	-	Mill1	42.98	-	chr6:31474830	MICB	CCDS43449.1	-0.387	RHEUMATOID ARTHRITIS; RA	-	-	-	-	22	DP4=0,0,15,7:1/1:255,66,0:99	20	DP4=5,3,5,6:0/1:231,0,165:99	22	DP4=3,3,9,7:0/1:255,0,130:99	29	-
1	80937978	1	78126109	C/T	19	183	60	DP4=0,0,10,9;1/1:216,57,0:99	1	Yes	Yes : (17)	Yes : (23)	1421	1421	474	S/N	aGt/aAt	EXON=5/5	NON_SYNONYMOUS_CODING	ENSRNOP00000054809	YES	ENSRNOT00000058000	ENSRNOG00000017721	-	-	Psg19	49.99	-	chr19:42085982	CEACAM21	CCDS46086.1	3.56	-	-	-	-	-	27	DP4=1,0,11,13:1/1:255,39,0:75	26	DP4=10,3,8,4:0/1:186,0,234:99	30	DP4=9,7,8,6:0/1:224,0,255:99	23	-
1	80937978	1	78126109	C/T	19	183	60	DP4=0,0,10,9;1/1:216,57,0:99	1	Yes	Yes : (17)	Yes : (23)	1061	1061	354	S/N	aGt/aAt	EXON=4/4	NON_SYNONYMOUS_CODING	ENSRNOP00000023915	-	ENSRNOT00000023915	ENSRNOG00000017721	-	-	Psg19	49.99	-	chr19:42085982	CEACAM21	CCDS46086.1	3.56	-	-	-	-	-	27	DP4=1,0,11,13:1/1:255,39,0:75	26	DP4=10,3,8,4:0/1:186,0,234:99	30	DP4=9,7,8,6:0/1:224,0,255:99	23	-
1	80938071	1	78126202	A/T	11	131	46	DP4=0,0,8,3;1/1:164,33,0:63	1	Yes	Yes : (12)	Yes : (23)	1328	1328	443	V/D	gTt/gAt	EXON=5/5	NON_SYNONYMOUS_CODING	ENSRNOP00000054809	YES	ENSRNOT00000058000	ENSRNOG00000017721	-	-	Psg19	49.99	-	chr19:42085889	CEACAM21	CCDS46086.1	-1.81	-	-	-	-	-	32	DP4=0,1,13,10:1/1:211,40,0:77	30	DP4=8,10,4,5:0/1:76,0,255:79	27	DP4=4,7,8,7:0/1:174,0,224:99	22	-
1	80938071	1	78126202	A/T	11	131	46	DP4=0,0,8,3;1/1:164,33,0:63	1	Yes	Yes : (12)	Yes : (23)	968	968	323	V/D	gTt/gAt	EXON=4/4	NON_SYNONYMOUS_CODING	ENSRNOP00000023915	-	ENSRNOT00000023915	ENSRNOG00000017721	-	-	Psg19	49.99	-	chr19:42085889	CEACAM21	CCDS46086.1	-1.81	-	-	-	-	-	32	DP4=0,1,13,10:1/1:211,40,0:77	30	DP4=8,10,4,5:0/1:76,0,255:79	27	DP4=4,7,8,7:0/1:174,0,224:99	22	-
1	80938221	1	78126352	A/T	20	222	54	DP4=0,0,11,9;1/1:255,60,0:99	1	Yes	Yes : (17)	Yes : (23)	1178	1178	393	V/E	gTg/gAg	EXON=5/5	NON_SYNONYMOUS_CODING	ENSRNOP00000054809	YES	ENSRNOT00000058000	ENSRNOG00000017721	-	-	Psg19	49.99	-	chr19:42085739	CEACAM21	CCDS46086.1	-2.93	-	-	-	-	-	42	DP4=0,0,17,24:1/1:255,123,0:99	22	DP4=6,5,6,5:0/1:211,0,224:99	17	DP4=2,6,3,5:0/1:147,0,169:99	38	-
1	80938221	1	78126352	A/T	20	222	54	DP4=0,0,11,9;1/1:255,60,0:99	1	Yes	Yes : (17)	Yes : (23)	818	818	273	V/E	gTg/gAg	EXON=4/4	NON_SYNONYMOUS_CODING	ENSRNOP00000023915	-	ENSRNOT00000023915	ENSRNOG00000017721	-	-	Psg19	49.99	-	chr19:42085739	CEACAM21	CCDS46086.1	-2.93	-	-	-	-	-	42	DP4=0,0,17,24:1/1:255,123,0:99	22	DP4=6,5,6,5:0/1:211,0,224:99	17	DP4=2,6,3,5:0/1:147,0,169:99	38	-
1	81220065	1	78408372	G/C	11	146	60	DP4=0,0,5,6;1/1:179,33,0:63	1	Yes	Yes : (9)	Yes : (13)	662	601	201	V/L	Gtg/Ctg	EXON=1/6	NON_SYNONYMOUS_CODING	ENSRNOP00000020084	YES	ENSRNOT00000020084	ENSRNOG00000014788	-	-	Rshl1	50.05	76	chr19:46317804	RSPH6A	CCDS12675.1	-1.36	-	-	-	-	-	39	DP4=0,0,13,23:1/1:255,108,0:99	28	DP4=7,5,10,4:0/1:241,0,227:99	29	DP4=8,8,6,6:0/1:233,0,255:99	22	-
1	81220065	1	78408372	G/C	11	146	60	DP4=0,0,5,6;1/1:179,33,0:63	1	Yes	Yes : (9)	Yes : (13)	662	601	201	V/L	Gtg/Ctg	EXON=1/5	NON_SYNONYMOUS_CODING	ENSRNOP00000019866	-	ENSRNOT00000019866	ENSRNOG00000014788	-	-	Rshl1	50.05	76	chr19:46317804	RSPH6A	CCDS12675.1	-1.36	-	-	-	-	-	39	DP4=0,0,13,23:1/1:255,108,0:99	28	DP4=7,5,10,4:0/1:241,0,227:99	29	DP4=8,8,6,6:0/1:233,0,255:99	22	-
1	81265868	1	78449851	C/T	10	103	60	DP4=0,0,5,5;1/1:136,30,0:57	1	Yes	Yes : (4)	Yes : (5)	1579	1579	527	P/S	Ccg/Tcg	EXON=15/16	NON_SYNONYMOUS_CODING	ENSRNOP00000043772	-	ENSRNOT00000041817	ENSRNOG00000015085	-	-	D4A0F0_RAT	54.92	79	chr19:46274306	DMPK	CCDS46119.1	3.14	MYOTONIC DYSTROPHY 1; DM1	-	-	-	-	33	DP4=1,0,13,17:1/1:255,55,0:99	23	DP4=2,4,6,8:0/1:253,0,101:99	19	DP4=3,6,5,4:0/1:176,0,183:99	26	-
1	81265868	1	78449851	C/T	10	103	60	DP4=0,0,5,5;1/1:136,30,0:57	1	Yes	Yes : (4)	Yes : (5)	1666	1666	556	P/S	Ccg/Tcg	EXON=14/15	NON_SYNONYMOUS_CODING	ENSRNOP00000020428	YES	ENSRNOT00000020428	ENSRNOG00000015085	-	-	D4A0F0_RAT	54.92	79	chr19:46274306	DMPK	CCDS46119.1	3.14	MYOTONIC DYSTROPHY 1; DM1	-	-	-	-	33	DP4=1,0,13,17:1/1:255,55,0:99	23	DP4=2,4,6,8:0/1:253,0,101:99	19	DP4=3,6,5,4:0/1:176,0,183:99	26	-
1	81668800	1	78846610	C/T	11	120	60	DP4=0,0,7,4;1/1:153,33,0:63	1	No	Yes : (3)	Yes : (5)	464	464	155	S/F	tCt/tTt	EXON=5/5	NON_SYNONYMOUS_CODING	ENSRNOP00000023451	-	ENSRNOT00000023451	ENSRNOG00000017448	-	-	LOC686809	52.08	89	chr19:45716447	EXOC3L2	CCDS12657.1	3.28	-	-	-	-	-	28	DP4=0,0,10,12:1/1:255,66,0:99	25	DP4=7,6,5,6:0/1:203,0,237:99	24	DP4=6,9,4,4:0/1:170,0,255:99	21	-
1	81668809	1	78846619	T/C	13	187	60	DP4=0,0,7,6;1/1:220,39,0:75	1	No	Yes : (3)	Yes : (5)	473	473	158	V/A	gTc/gCc	EXON=5/5	NON_SYNONYMOUS_CODING	ENSRNOP00000023451	-	ENSRNOT00000023451	ENSRNOG00000017448	-	-	LOC686809	52.08	89	chr19:45716438	EXOC3L2	CCDS12657.1	-0.56	-	-	-	-	-	24	DP4=0,0,10,11:1/1:255,63,0:99	25	DP4=7,6,4,7:0/1:204,0,235:99	28	DP4=7,10,5,5:0/1:192,0,255:99	22	-
1	81669059	1	78846869	C/A	10	92	60	DP4=0,0,2,8;1/1:125,30,0:57	1	Yes	Yes : (4)	Yes : (6)	723	723	241	N/K	aaC/aaA	EXON=5/5	NON_SYNONYMOUS_CODING	ENSRNOP00000023451	-	ENSRNOT00000023451	ENSRNOG00000017448	-:MIR3:SINE	-	LOC686809	52.08	89	-	EXOC3L2	-	-	-	-	-	-	-	30	DP4=0,0,18,11:1/1:255,87,0:99	33	DP4=6,6,15,6:0/1:255,0,205:99	29	DP4=7,9,7,5:0/1:209,0,255:99	25	-
1	81706895	1	78885567	G/T	10	103	60	DP4=0,0,8,2;1/1:136,30,0:57	1	No	Yes : (4)	Yes : (6)	719	716	239	P/H	cCc/cAc	EXON=3/5	NON_SYNONYMOUS_CODING	ENSRNOP00000023866	YES	ENSRNOT00000023867	ENSRNOG00000017692	-	-	Lrrc68	62.11	41	chr19:45648969	PPP1R37	CCDS56096.1	3.66	-	-	-	-	-	32	DP4=0,0,14,14:1/1:255,84,0:99	29	DP4=7,10,6,5:0/1:190,0,255:99	17	DP4=5,3,6,3:0/1:187,0,175:99	19	-
1	81970181	1	79096914	T/C	11	114	60	DP4=0,0,8,3;1/1:147,33,0:63	1	No	Yes : (5)	Yes : (7)	1232	1225	409	N/D	Aac/Gac	EXON=8/11	NON_SYNONYMOUS_CODING	ENSRNOP00000061850	-	ENSRNOT00000067527	ENSRNOG00000018953	-	-	Cblc	51.46	73	chr19:45297520	CBLC	CCDS12643.1	-0.718	-	-	-	-	-	28	DP4=0,0,17,6:1/1:255,69,0:99	21	DP4=6,4,7,2:0/1:177,0,217:99	17	DP4=1,6,3,7:0/1:215,0,143:99	22	-
1	81970181	1	79096914	T/C	11	114	60	DP4=0,0,8,3;1/1:147,33,0:63	1	No	Yes : (5)	Yes : (7)	1364	1357	453	N/D	Aac/Gac	EXON=9/12	NON_SYNONYMOUS_CODING	ENSRNOP00000025829	YES	ENSRNOT00000025829	ENSRNOG00000018953	-	-	Cblc	51.46	73	chr19:45297520	CBLC	CCDS12643.1	-0.718	-	-	-	-	-	28	DP4=0,0,17,6:1/1:255,69,0:99	21	DP4=6,4,7,2:0/1:177,0,217:99	17	DP4=1,6,3,7:0/1:215,0,143:99	22	-
1	82070242	1	79197505	T/C	12	155	60	DP4=0,0,6,6;1/1:188,36,0:69	1	Yes	Yes : (5)	Yes : (7)	490	490	164	T/A	Aca/Gca	EXON=4/8	NON_SYNONYMOUS_CODING	ENSRNOP00000043820	YES	ENSRNOT00000045073	ENSRNOG00000043088	-	-	D3ZE93_RAT	49.59	64	chr19:45179596	CEACAM19	CCDS12641.1	1.05	-	-	-	-	-	32	DP4=0,0,12,18:1/1:255,90,0:99	21	DP4=3,6,2,9:0/1:199,0,199:99	36	DP4=11,9,9,6:0/1:240,0,255:99	19	-
1	82089147	1	79217246	A/G	10	181	60	DP4=0,0,8,2;1/1:214,30,0:57	1	Yes	Yes : (4)	Yes : (6)	1183	1118	373	V/A	gTa/gCa	EXON=6/8	NON_SYNONYMOUS_CODING	ENSRNOP00000061458	-	ENSRNOT00000064305	ENSRNOG00000019202	-	-	PVR	48.69	-	-	-	-	-	-	-	-	-	-	40	DP4=0,0,22,15:1/1:255,111,0:99	26	DP4=7,3,9,7:0/1:255,0,196:99	22	DP4=11,4,1,6:0/1:121,0,254:99	37	-
1	82123102	1	79252376	A/G	16	140	47	DP4=0,0,6,10;1/1:173,48,0:93	1	Yes	Yes : (4)	Yes : (5)	241	241	81	S/P	Tct/Cct	EXON=2/4	NON_SYNONYMOUS_CODING	ENSRNOP00000026006	YES	ENSRNOT00000026006	ENSRNOG00000024630	-	-	LOC100363841	50.77	43	chr19:45121587	IGSF23	CCDS54277.1	0.424	-	-	-	-	-	46	DP4=0,0,13,9:1/1:255,66,0:99	26	DP4=11,4,2,1:0/1:32,0,246:31	27	DP4=6,7,4,4:0/1:142,0,248:99	15	-
1	82123140	1	79252414	G/T	16	187	49	DP4=0,0,9,7;1/1:220,48,0:93	1	Yes	Yes : (4)	Yes : (5)	203	203	68	P/Q	cCg/cAg	EXON=2/4	NON_SYNONYMOUS_CODING	ENSRNOP00000026006	YES	ENSRNOT00000026006	ENSRNOG00000024630	-	-	LOC100363841	50.77	43	chr19:45121546	IGSF23	CCDS54277.1	0.504	-	-	-	-	-	36	DP4=0,0,6,6:1/1:218,36,0:69	24	DP4=7,4,2,4:0/1:91,0,219:94	18	DP4=4,5,3,1:0/1:45,0,203:48	20	-
1	82221323	1	79342248	G/T	13	103	58	DP4=0,0,7,6;1/1:136,39,0:75	1	Yes	Yes : (6)	Yes : (10)	314	314	105	W/L	tGg/tTg	EXON=3/3	NON_SYNONYMOUS_CODING	ENSRNOP00000038599	YES	ENSRNOT00000030440	ENSRNOG00000029022	-	-	Zfp112	50.35	-	chr19:44833975	ZFP112	CCDS54276.1	-0.993	-	-	-	-	-	42	DP4=0,1,20,15:1/1:255,69,0:99	27	DP4=8,8,5,6:0/1:224,0,255:99	25	DP4=5,7,6,6:0/1:255,0,241:99	29	-
1	82222141	1	79343066	C/T	10	119	60	DP4=0,0,7,3;1/1:152,30,0:57	1	Yes	Yes : (11)	Yes : (18)	1132	1132	378	H/Y	Cat/Tat	EXON=3/3	NON_SYNONYMOUS_CODING	ENSRNOP00000038599	YES	ENSRNOT00000030440	ENSRNOG00000029022	-	-	Zfp112	50.35	-	chr19:44833163	ZFP112	CCDS54276.1	2.51	-	-	-	-	-	44	DP4=0,0,24,20:1/1:255,132,0:99	33	DP4=8,8,8,9:0/1:255,0,255:99	25	DP4=4,5,8,7:0/1:255,0,194:99	18	-
1	82223679	1	79344604	C/A	11	91	48	DP4=0,0,8,3;1/1:124,33,0:63	1	No	Yes : (4)	Yes : (7)	2670	2670	890	N/K	aaC/aaA	EXON=3/3	NON_SYNONYMOUS_CODING	ENSRNOP00000038599	YES	ENSRNOT00000030440	ENSRNOG00000029022	-	-	Zfp112	50.35	-	chr19:44831607	ZFP112	CCDS54276.1	-0.661	-	-	-	-	-	33	DP4=0,0,9,22:1/1:255,93,0:99	28	DP4=5,9,10,4:0/1:224,0,232:99	20	DP4=3,8,6,3:0/1:184,0,222:99	21	-
1	82302527	1	79419098	C/G	10	95	55	DP4=0,0,3,7;1/1:128,30,0:57	1	No	Yes : (5)	Yes : (8)	355	355	119	A/P	Gct/Cct	EXON=3/3	NON_SYNONYMOUS_CODING	ENSRNOP00000046964	YES	ENSRNOT00000051473	ENSRNOG00000024376	-	-	Zfp111	50.29	28	chr19:44777264	ZNF233	CCDS33047.1	-2.39	-	-	-	-	-	38	DP4=0,0,19,15:1/1:255,102,0:99	22	DP4=3,4,3,6:0/1:174,0,172:99	18	DP4=3,6,5,2:0/1:124,0,199:99	25	-
1	82302532	1	79419103	G/C	10	96	58	DP4=0,0,2,8;1/1:129,30,0:57	1	No	Yes : (5)	Yes : (8)	350	350	117	P/R	cCc/cGc	EXON=3/3	NON_SYNONYMOUS_CODING	ENSRNOP00000046964	YES	ENSRNOT00000051473	ENSRNOG00000024376	-	-	Zfp111	50.29	28	chr19:44777259	ZNF233	CCDS33047.1	-0.298	-	-	-	-	-	41	DP4=0,0,19,16:1/1:255,105,0:99	20	DP4=3,6,3,6:0/1:168,0,191:99	17	DP4=3,5,5,2:0/1:125,0,185:99	24	-
1	82302605	1	79419176	T/G	11	116	58	DP4=0,0,3,8;1/1:149,33,0:63	1	No	Yes : (5)	Yes : (8)	277	277	93	N/H	Aac/Cac	EXON=3/3	NON_SYNONYMOUS_CODING	ENSRNOP00000046964	YES	ENSRNOT00000051473	ENSRNOG00000024376	-	-	Zfp111	50.29	28	chr19:44777186	ZNF233	CCDS33047.1	1.47	-	-	-	-	-	35	DP4=0,0,13,21:1/1:255,102,0:99	19	DP4=3,7,3,5:0/1:159,0,200:99	24	DP4=7,7,2,8:0/1:179,0,254:99	20	-
1	82302693	1	79419264	T/C	10	132	60	DP4=0,0,3,7;1/1:165,30,0:57	1	No	Yes : (5)	Yes : (8)	189	189	63	I/M	atA/atG	EXON=3/3	NON_SYNONYMOUS_CODING	ENSRNOP00000046964	YES	ENSRNOT00000051473	ENSRNOG00000024376	-	-	Zfp111	50.29	28	chr19:44777098	ZNF233	CCDS33047.1	2.49	-	-	-	-	-	38	DP4=0,0,14,22:1/1:255,108,0:99	20	DP4=1,5,7,6:0/1:207,0,130:99	20	DP4=10,2,4,4:0/1:166,0,218:99	26	-
1	82302695	1	79419266	T/C	10	125	60	DP4=0,0,3,7;1/1:158,30,0:57	1	No	Yes : (5)	Yes : (8)	187	187	63	I/V	Ata/Gta	EXON=3/3	NON_SYNONYMOUS_CODING	ENSRNOP00000046964	YES	ENSRNOT00000051473	ENSRNOG00000024376	-	-	Zfp111	50.29	28	chr19:44777096	ZNF233	CCDS33047.1	0.271	-	-	-	-	-	38	DP4=0,0,14,22:1/1:255,108,0:99	22	DP4=2,5,6,6:0/1:227,0,154:99	23	DP4=11,2,4,4:0/1:170,0,224:99	27	-
1	83679538	1	80832648	G/A	14	174	60	DP4=0,0,5,9;1/1:207,42,0:81	1	No	Yes : (1)	Yes : (1)	732	727	243	D/N	Gat/Aat	EXON=6/6	NON_SYNONYMOUS_CODING	ENSRNOP00000027960	YES	ENSRNOT00000027960	ENSRNOG00000020596	-	-	Atp5sl	51.62	63	chr19:41938174	ATP5SL	CCDS54270.1	1.37	-	-	-	-	-	26	DP4=0,0,11,15:1/1:255,78,0:99	30	DP4=8,3,10,8:0/1:255,0,201:99	17	DP4=0,2,7,7:0/1:255,0,23:26	23	-
1	83679538	1	80832648	G/A	14	174	60	DP4=0,0,5,9;1/1:207,42,0:81	1	No	Yes : (1)	Yes : (1)	724	724	242	D/N	Gat/Aat	EXON=6/6	NON_SYNONYMOUS_CODING	ENSRNOP00000062632	-	ENSRNOT00000066572	ENSRNOG00000020596	-	-	Atp5sl	51.62	63	chr19:41938174	ATP5SL	CCDS54270.1	1.37	-	-	-	-	-	26	DP4=0,0,11,15:1/1:255,78,0:99	30	DP4=8,3,10,8:0/1:255,0,201:99	17	DP4=0,2,7,7:0/1:255,0,23:26	23	-
1	84376446	1	81358972	A/T	20	196	52	DP4=0,0,11,9;1/1:229,60,0:99	1	No	Yes : (3)	Yes : (5)	1459	1442	481	K/M	aAg/aTg	EXON=9/9	NON_SYNONYMOUS_CODING	ENSRNOP00000028196	YES	ENSRNOT00000028196	ENSRNOG00000020775	-	-	Cyp2b2	44.58	75	chr19:41455081	CYP2B6	-	-7.28	EFAVIRENZ, POOR METABOLISM OF	-	-	-	-	44	DP4=3,0,13,25:1/1:255,83,0:99	26	DP4=7,5,6,6:0/1:235,0,211:99	33	DP4=9,8,6,10:0/1:252,0,244:99	11	-
1	84672826	1	81687082	A/G	11	116	60	DP4=0,0,5,6;1/1:149,33,0:63	1	Yes	Yes : (12)	Yes : (16)	42	34	12	F/L	Ttc/Ctc	EXON=1/9	NON_SYNONYMOUS_CODING	ENSRNOP00000042986	YES	ENSRNOT00000049175	ENSRNOG00000032004	-	-	Cyp2b21	41.89	73	chr19:41430211	CYP2B	-	-1.09	-	-	-	-	-	21	DP4=0,0,9,10:1/1:255,57,0:99	28	DP4=9,6,7,6:0/1:249,0,255:99	37	DP4=7,10,6,12:0/1:255,0,255:99	22	-
1	84852150	1	81927599	T/C	17	148	59	DP4=0,0,8,9;1/1:181,51,0:99	1	No	Yes : (5)	Yes : (5)	1150	1150	384	F/L	Ttc/Ctc	EXON=7/9	NON_SYNONYMOUS_CODING	ENSRNOP00000028261	YES	ENSRNOT00000028261	ENSRNOG00000020827	-	-	Cyp2g1	42.13	-	chr19:41558193	-	-	-5.48	-	-	-	-	-	31	DP4=0,0,19,10:1/1:255,87,0:99	25	DP4=7,7,4,6:0/1:190,0,255:99	38	DP4=11,10,7,9:0/1:255,0,255:99	23	-
1	85030802	1	82119319	C/T	20	222	59	DP4=0,0,12,8;1/1:255,60,0:99	1	No	Yes : (3)	Yes : (3)	1282	1282	428	V/I	Gta/Ata	EXON=2/2	NON_SYNONYMOUS_CODING	ENSRNOP00000041954	-	ENSRNOT00000041995	ENSRNOG00000037725	-	-	F1LP94_RAT	41.93	45	chr14:50251368	NEMF	CCDS9694.1	3.72	-	-	-	-	-	31	DP4=0,1,19,10:1/1:255,76,0:99	23	DP4=4,4,5,9:0/1:250,0,157:99	22	DP4=3,3,8,7:0/1:255,0,127:99	24	-
1	85031255	1	82119772	G/T	14	126	41	DP4=0,0,8,6;1/1:159,42,0:81	1	No	Yes : (5)	Yes : (5)	829	829	277	P/T	Ccc/Acc	EXON=2/2	NON_SYNONYMOUS_CODING	ENSRNOP00000041954	-	ENSRNOT00000041995	ENSRNOG00000037725	-	-	F1LP94_RAT	41.93	45	chr14:50255998	NEMF	CCDS9694.1	3.89	-	-	-	-	-	24	DP4=0,1,9,13:1/1:255,56,0:99	36	DP4=9,8,8,9:0/1:203,0,255:99	29	DP4=7,9,3,8:0/1:166,0,220:99	30	-
1	85031839	1	82120356	G/A	13	164	50	DP4=0,0,7,6;1/1:197,39,0:75	1	No	Yes : (5)	Yes : (5)	287	287	96	T/M	aCg/aTg	EXON=1/2	NON_SYNONYMOUS_CODING	ENSRNOP00000041954	-	ENSRNOT00000041995	ENSRNOG00000037725	-	-	F1LP94_RAT	41.93	45	chr14:50267366	NEMF	CCDS9694.1	3.87	-	-	-	-	-	47	DP4=0,0,20,25:1/1:255,135,0:99	23	DP4=7,6,4,6:0/1:155,0,232:99	20	DP4=4,10,2,3:0/1:88,0,207:91	30	-
1	85031839	1	82120356	G/A	13	164	50	DP4=0,0,7,6;1/1:197,39,0:75	1	No	Yes : (5)	Yes : (5)	1259	1259	420	T/M	aCg/aTg	EXON=3/3	NON_SYNONYMOUS_CODING	ENSRNOP00000063809	YES	ENSRNOT00000057247	ENSRNOG00000037725	-	-	F1LP94_RAT	41.93	45	chr14:50267366	NEMF	CCDS9694.1	3.87	-	-	-	-	-	47	DP4=0,0,20,25:1/1:255,135,0:99	23	DP4=7,6,4,6:0/1:155,0,232:99	20	DP4=4,10,2,3:0/1:88,0,207:91	30	-
1	85031942	1	82120459	T/C	15	96	56	DP4=0,0,3,12;1/1:129,45,0:87	1	No	Yes : (5)	Yes : (5)	184	184	62	K/E	Aaa/Gaa	EXON=1/2	NON_SYNONYMOUS_CODING	ENSRNOP00000041954	-	ENSRNOT00000041995	ENSRNOG00000037725	-	-	F1LP94_RAT	41.93	45	chr14:50269225	NEMF	CCDS9694.1	5.27	-	-	-	-	-	35	DP4=1,0,18,15:1/1:255,61,0:99	26	DP4=8,4,11,2:0/1:187,0,222:99	20	DP4=3,6,6,4:0/1:172,0,193:99	19	-
1	85031942	1	82120459	T/C	15	96	56	DP4=0,0,3,12;1/1:129,45,0:87	1	No	Yes : (5)	Yes : (5)	1156	1156	386	K/E	Aaa/Gaa	EXON=3/3	NON_SYNONYMOUS_CODING	ENSRNOP00000063809	YES	ENSRNOT00000057247	ENSRNOG00000037725	-	-	F1LP94_RAT	41.93	45	chr14:50269225	NEMF	CCDS9694.1	5.27	-	-	-	-	-	35	DP4=1,0,18,15:1/1:255,61,0:99	26	DP4=8,4,11,2:0/1:187,0,222:99	20	DP4=3,6,6,4:0/1:172,0,193:99	19	-
1	85031965	1	82120482	T/A	13	201	56	DP4=0,0,2,11;1/1:234,39,0:75	1	No	Yes : (5)	Yes : (5)	161	161	54	D/V	gAc/gTc	EXON=1/2	NON_SYNONYMOUS_CODING	ENSRNOP00000041954	-	ENSRNOT00000041995	ENSRNOG00000037725	-	-	F1LP94_RAT	41.93	45	chr14:50269248	NEMF	CCDS9694.1	5.34	-	-	-	-	-	34	DP4=1,0,16,16:1/1:255,59,0:99	29	DP4=6,4,16,3:0/1:237,0,202:99	23	DP4=5,5,8,5:0/1:209,0,214:99	21	-
1	85031965	1	82120482	T/A	13	201	56	DP4=0,0,2,11;1/1:234,39,0:75	1	No	Yes : (5)	Yes : (5)	1133	1133	378	D/V	gAc/gTc	EXON=3/3	NON_SYNONYMOUS_CODING	ENSRNOP00000063809	YES	ENSRNOT00000057247	ENSRNOG00000037725	-	-	F1LP94_RAT	41.93	45	chr14:50269248	NEMF	CCDS9694.1	5.34	-	-	-	-	-	34	DP4=1,0,16,16:1/1:255,59,0:99	29	DP4=6,4,16,3:0/1:237,0,202:99	23	DP4=5,5,8,5:0/1:209,0,214:99	21	-
1	85032353	1	82120870	C/T	20	204	58	DP4=0,0,11,9;1/1:237,60,0:99	1	No	Yes : (5)	Yes : (5)	745	745	249	G/S	Ggt/Agt	EXON=3/3	NON_SYNONYMOUS_CODING	ENSRNOP00000063809	YES	ENSRNOT00000057247	ENSRNOG00000037725	-	-	F1LP94_RAT	41.93	45	chr14:50281523	NEMF	CCDS9694.1	4.95	-	-	-	-	-	32	DP4=0,0,16,15:1/1:255,93,0:99	34	DP4=9,7,11,7:0/1:255,0,246:99	27	DP4=5,9,2,9:0/1:190,0,246:99	24	-
1	85032514	1	82121031	A/G	22	205	53	DP4=0,0,14,8;1/1:238,66,0:99	1	No	Yes : (5)	Yes : (5)	584	584	195	I/T	aTt/aCt	EXON=3/3	NON_SYNONYMOUS_CODING	ENSRNOP00000063809	YES	ENSRNOT00000057247	ENSRNOG00000037725	-	-	F1LP94_RAT	41.93	45	chr14:50295028	NEMF	CCDS9694.1	5.16	-	-	-	-	-	30	DP4=0,0,17,12:1/1:255,87,0:99	28	DP4=6,6,7,9:0/1:255,0,234:99	32	DP4=10,5,6,8:0/1:255,0,255:99	31	-
1	85032803	1	82121320	T/G	15	143	42	DP4=0,0,5,10;1/1:176,45,0:87	1	No	Yes : (5)	Yes : (5)	350	350	117	H/P	cAt/cCt	EXON=2/3	NON_SYNONYMOUS_CODING	ENSRNOP00000063809	YES	ENSRNOT00000057247	ENSRNOG00000037725	-	-	F1LP94_RAT	41.93	45	chr14:50295832	NEMF	CCDS9694.1	4.43	-	-	-	-	-	31	DP4=0,0,16,14:1/1:255,90,0:99	27	DP4=8,5,9,5:0/1:196,0,255:99	16	DP4=1,4,7,4:0/1:204,0,107:99	27	-
1	85033659	1	82122176	G/A	10	137	58	DP4=0,0,3,7;1/1:170,30,0:57	1	No	Yes : (5)	Yes : (5)	253	253	85	R/W	Cgg/Tgg	EXON=1/3	NON_SYNONYMOUS_CODING	ENSRNOP00000063809	YES	ENSRNOT00000057247	ENSRNOG00000037725	-	-	F1LP94_RAT	41.93	45	chr14:50312962	NEMF	CCDS9694.1	5.29	-	-	-	-	-	40	DP4=0,0,19,21:1/1:255,120,0:99	24	DP4=8,6,5,5:0/1:180,0,255:99	26	DP4=5,9,4,8:0/1:186,0,255:99	35	-
1	85033684	1	82122201	C/T	10	115	58	DP4=0,0,3,7;1/1:148,30,0:57	1	No	Yes : (5)	Yes : (5)	228	228	76	M/I	atG/atA	EXON=1/3	NON_SYNONYMOUS_CODING	ENSRNOP00000063809	YES	ENSRNOT00000057247	ENSRNOG00000037725	-	-	F1LP94_RAT	41.93	45	chr14:50318284	NEMF	CCDS9694.1	5.17	-	-	-	-	-	41	DP4=0,0,22,18:1/1:255,120,0:99	24	DP4=7,7,5,5:0/1:189,0,255:99	25	DP4=6,9,3,7:0/1:175,0,255:99	36	-
1	85033857	1	82122374	C/A	10	104	57	DP4=0,0,9,1;1/1:137,30,0:57	1	No	Yes : (5)	Yes : (5)	55	55	19	A/S	Gcg/Tcg	EXON=1/3	NON_SYNONYMOUS_CODING	ENSRNOP00000063809	YES	ENSRNOT00000057247	ENSRNOG00000037725	-	-	F1LP94_RAT	41.93	45	chr14:50319417	NEMF	CCDS9694.1	3.5	-	-	-	-	-	51	DP4=0,0,29,18:1/1:255,141,0:99	22	DP4=6,4,8,4:0/1:219,0,203:99	28	DP4=8,6,9,5:0/1:232,0,250:99	31	-
1	85272053	1	82326867	G/A	10	65	60	DP4=0,0,0,10;1/1:98,30,0:57	1	No	Yes : (3)	Yes : (3)	1146	1070	357	R/Q	cGg/cAg	EXON=13/16	NON_SYNONYMOUS_CODING	ENSRNOP00000054046	YES	ENSRNOT00000057220	ENSRNOG00000020848	-	-	Adck4	49.25	82	chr19:41206048	ADCK4	CCDS12562.1	3.75	-	-	-	-	-	42	DP4=0,0,23,15:1/1:255,114,0:99	24	DP4=10,4,4,5:0/1:181,0,251:99	37	DP4=8,4,4,19:0/1:255,0,215:99	31	-
1	85272053	1	82326867	G/A	10	65	60	DP4=0,0,0,10;1/1:98,30,0:57	1	No	Yes : (3)	Yes : (3)	1131	1055	352	R/Q	cGg/cAg	EXON=12/15	NON_SYNONYMOUS_CODING	ENSRNOP00000028290	-	ENSRNOT00000028290	ENSRNOG00000020848	-	-	Adck4	49.25	82	chr19:41206048	ADCK4	CCDS12562.1	3.75	-	-	-	-	-	42	DP4=0,0,23,15:1/1:255,114,0:99	24	DP4=10,4,4,5:0/1:181,0,251:99	37	DP4=8,4,4,19:0/1:255,0,215:99	31	-
1	88348724	1	84361389	C/T	14	222	58	DP4=0,0,7,7;1/1:255,42,0:81	1	No	Yes : (1)	Yes : (1)	253	52	18	A/T	Gca/Aca	EXON=3/4	NON_SYNONYMOUS_CODING	ENSRNOP00000061815	-	ENSRNOT00000032394	ENSRNOG00000020598	-	-	Kcnk6	51.25	84	chr19:38817364	KCNK6	CCDS12513.1	-5.08	-	KCNK6	-	-	-	34	DP4=0,1,13,17:1/1:255,62,0:99	20	DP4=3,7,3,5:0/1:172,0,191:99	29	DP4=10,10,3,5:0/1:112,0,255:99	30	-
1	88348724	1	84361389	C/T	14	222	58	DP4=0,0,7,7;1/1:255,42,0:81	1	No	Yes : (1)	Yes : (1)	454	454	152	A/T	Gca/Aca	EXON=2/3	NON_SYNONYMOUS_CODING	ENSRNOP00000027973	YES	ENSRNOT00000027974	ENSRNOG00000020598	-	-	Kcnk6	51.25	84	chr19:38817364	KCNK6	CCDS12513.1	-5.08	-	KCNK6	-	-	-	34	DP4=0,1,13,17:1/1:255,62,0:99	20	DP4=3,7,3,5:0/1:172,0,191:99	29	DP4=10,10,3,5:0/1:112,0,255:99	30	-
1	88833939	1	84787771	A/G	13	165	60	DP4=0,0,5,8;1/1:198,39,0:75	1	Yes	Yes : (17)	Yes : (21)	722	608	203	N/S	aAc/aGc	EXON=5/7	NON_SYNONYMOUS_CODING	ENSRNOP00000028138	-	ENSRNOT00000028138	ENSRNOG00000029043	-	-	Zfp84	44.13	40	chr19:38161097	ZNF781	CCDS12507.1	1.13	-	-	-	-	-	37	DP4=0,0,15,20:1/1:255,105,0:99	24	DP4=4,7,7,6:0/1:255,0,231:99	28	DP4=4,12,6,4:0/1:198,0,244:99	20	-
1	88833939	1	84787771	A/G	13	165	60	DP4=0,0,5,8;1/1:198,39,0:75	1	Yes	Yes : (17)	Yes : (21)	722	608	203	N/S	aAc/aGc	EXON=5/5	NON_SYNONYMOUS_CODING	ENSRNOP00000029398	YES	ENSRNOT00000035994	ENSRNOG00000029043	-	-	Zfp84	44.13	40	chr19:38161097	ZNF781	CCDS12507.1	1.13	-	-	-	-	-	37	DP4=0,0,15,20:1/1:255,105,0:99	24	DP4=4,7,7,6:0/1:255,0,231:99	28	DP4=4,12,6,4:0/1:198,0,244:99	20	-
1	88954516	1	84912705	T/C	11	158	56	DP4=0,0,6,5;1/1:191,33,0:63	1	Yes	Yes : (17)	Yes : (17)	679	679	227	N/D	Aac/Gac	EXON=2/3	NON_SYNONYMOUS_CODING	ENSRNOP00000038232	-	ENSRNOT00000037288	ENSRNOG00000023350	+:RNSAT1:Satellite	-	LOC100366140	48.28	-	chr19:37210479	ZNF567	CCDS12495.1	-0.777	-	-	-	-	-	23	DP4=0,0,12,11:1/1:255,69,0:99	37	DP4=7,7,8,13:0/1:255,0,250:99	20	DP4=5,5,5,4:0/1:211,0,222:99	27	-
1	88954516	1	84912705	T/C	11	158	56	DP4=0,0,6,5;1/1:191,33,0:63	1	Yes	Yes : (17)	Yes : (17)	679	679	227	N/D	Aac/Gac	EXON=2/2	NON_SYNONYMOUS_CODING	ENSRNOP00000037725	YES	ENSRNOT00000038642	ENSRNOG00000023350	+:RNSAT1:Satellite	-	LOC100366140	48.28	-	chr19:37210479	ZNF567	CCDS12495.1	-0.777	-	-	-	-	-	23	DP4=0,0,12,11:1/1:255,69,0:99	37	DP4=7,7,8,13:0/1:255,0,250:99	20	DP4=5,5,5,4:0/1:211,0,222:99	27	-
1	88955031	1	84913220	G/A	12	170	58	DP4=0,0,8,4;1/1:203,36,0:69	1	No	Yes : (6)	Yes : (6)	164	164	55	A/V	gCc/gTc	EXON=2/3	NON_SYNONYMOUS_CODING	ENSRNOP00000038232	-	ENSRNOT00000037288	ENSRNOG00000023350	-	-	LOC100366140	48.28	-	-	-	-	-	-	-	-	-	-	35	DP4=0,0,16,16:1/1:255,96,0:99	33	DP4=6,8,7,12:0/1:255,0,251:99	26	DP4=9,5,5,5:0/1:190,0,255:99	17	-
1	88955031	1	84913220	G/A	12	170	58	DP4=0,0,8,4;1/1:203,36,0:69	1	No	Yes : (6)	Yes : (6)	164	164	55	A/V	gCc/gTc	EXON=2/2	NON_SYNONYMOUS_CODING	ENSRNOP00000037725	YES	ENSRNOT00000038642	ENSRNOG00000023350	-	-	LOC100366140	48.28	-	-	-	-	-	-	-	-	-	-	35	DP4=0,0,16,16:1/1:255,96,0:99	33	DP4=6,8,7,12:0/1:255,0,251:99	26	DP4=9,5,5,5:0/1:190,0,255:99	17	-
1	88996333	1	84955800	G/T	17	222	60	DP4=0,0,6,11;1/1:255,51,0:99	1	Yes	Yes : (4)	Yes : (4)	478	478	160	R/S	Cgt/Agt	EXON=3/3	NON_SYNONYMOUS_CODING	ENSRNOP00000033902	YES	ENSRNOT00000034158	ENSRNOG00000020765	-	-	Zfp74	44.86	84	chr19:37905070	ZNF569	CCDS12503.1	-2.79	-	-	-	-	-	36	DP4=0,0,19,15:1/1:255,102,0:99	26	DP4=7,2,5,9:0/1:247,0,158:99	37	DP4=7,10,8,11:0/1:255,0,255:99	22	-
1	89492414	1	85047672	A/G	19	222	59	DP4=0,0,13,6;1/1:255,57,0:99	1	Yes	Yes : (17)	Yes : (17)	1027	1027	343	I/V	Atc/Gtc	EXON=9/9	NON_SYNONYMOUS_CODING	ENSRNOP00000038967	YES	ENSRNOT00000039872	ENSRNOG00000033571	-	-	F1M1A3_RAT	45.38	-	chr19:37487635	ZNF568	CCDS56093.1	0.493	-	-	-	-	-	34	DP4=0,0,16,17:1/1:255,99,0:99	42	DP4=12,13,6,8:0/1:221,0,255:99	24	DP4=5,11,5,2:0/1:151,0,255:99	28	-
1	89513233	1	85065520	C/T	12	121	47	DP4=0,0,4,8;1/1:154,36,0:69	1	Yes	Yes : (17)	Yes : (17)	845	845	282	R/K	aGg/aAg	EXON=2/3	NON_SYNONYMOUS_CODING	ENSRNOP00000045724	-	ENSRNOT00000050869	ENSRNOG00000030932	+:RNSAT1:Satellite	-	LOC499124	46.78	80	chr19:36831211	ZFP14	CCDS33002.1	2.87	-	-	-	-	-	31	DP4=0,0,11,15:1/1:255,78,0:99	24	DP4=3,6,7,6:0/1:222,0,178:99	27	DP4=3,9,5,7:0/1:210,0,215:99	27	-
1	89513233	1	85065520	C/T	12	121	47	DP4=0,0,4,8;1/1:154,36,0:69	1	Yes	Yes : (17)	Yes : (17)	1500	1421	474	R/K	aGg/aAg	EXON=3/3	NON_SYNONYMOUS_CODING	ENSRNOP00000035384	YES	ENSRNOT00000033661	ENSRNOG00000030932	+:RNSAT1:Satellite	-	LOC499124	46.78	80	chr19:36831211	ZFP14	CCDS33002.1	2.87	-	-	-	-	-	31	DP4=0,0,11,15:1/1:255,78,0:99	24	DP4=3,6,7,6:0/1:222,0,178:99	27	DP4=3,9,5,7:0/1:210,0,215:99	27	-
1	89513630	1	85065917	T/C	11	129	53	DP4=0,0,3,8;1/1:162,33,0:63	1	Yes	Yes : (15)	Yes : (15)	532	532	178	R/G	Agg/Ggg	EXON=1/3	NON_SYNONYMOUS_CODING	ENSRNOP00000045724	-	ENSRNOT00000050869	ENSRNOG00000030932	+:RNSAT1:Satellite	-	LOC499124	46.78	80	chr19:36831608	ZFP14	CCDS33002.1	2.86	-	-	-	-	-	33	DP4=1,1,8,20:1/1:234,21,0:39	27	DP4=6,7,9,4:0/1:166,0,250:99	23	DP4=4,8,2,9:0/1:149,0,234:99	21	-
1	89513630	1	85065917	T/C	11	129	53	DP4=0,0,3,8;1/1:162,33,0:63	1	Yes	Yes : (15)	Yes : (15)	1103	1024	342	R/G	Agg/Ggg	EXON=3/3	NON_SYNONYMOUS_CODING	ENSRNOP00000035384	YES	ENSRNOT00000033661	ENSRNOG00000030932	+:RNSAT1:Satellite	-	LOC499124	46.78	80	chr19:36831608	ZFP14	CCDS33002.1	2.86	-	-	-	-	-	33	DP4=1,1,8,20:1/1:234,21,0:39	27	DP4=6,7,9,4:0/1:166,0,250:99	23	DP4=4,8,2,9:0/1:149,0,234:99	21	-
1	89548515	1	85100343	T/G	13	140	47	DP4=0,0,3,10;1/1:173,39,0:75	1	Yes	Yes : (17)	Yes : (17)	49	49	17	K/Q	Aag/Cag	EXON=2/5	NON_SYNONYMOUS_CODING	ENSRNOP00000025573	YES	ENSRNOT00000025573	ENSRNOG00000034117	-:MurSatRep1:Unknown	-	F1LYC6_RAT	47.15	83	-	ZFP82	-	-	-	-	-	-	-	34	DP4=0,0,12,21:1/1:255,99,0:99	30	DP4=7,8,6,8:0/1:247,0,255:99	17	DP4=3,5,4,4:0/1:178,0,186:99	21	-
1	89548515	1	85100343	T/G	13	140	47	DP4=0,0,3,10;1/1:173,39,0:75	1	Yes	Yes : (17)	Yes : (17)	49	49	17	K/Q	Aag/Cag	EXON=1/4	NON_SYNONYMOUS_CODING	ENSRNOP00000034731	-	ENSRNOT00000033643	ENSRNOG00000034117	-:MurSatRep1:Unknown	-	F1LYC6_RAT	47.15	83	-	ZFP82	-	-	-	-	-	-	-	34	DP4=0,0,12,21:1/1:255,99,0:99	30	DP4=7,8,6,8:0/1:247,0,255:99	17	DP4=3,5,4,4:0/1:178,0,186:99	21	-
1	89928938	1	85261237	T/C	15	135	60	DP4=0,0,10,5;1/1:168,45,0:87	1	No	Yes : (1)	Yes : (1)	90	17	6	L/P	cTt/cCt	EXON=1/7	NON_SYNONYMOUS_CODING	ENSRNOP00000044396	-	ENSRNOT00000051422	ENSRNOG00000020830	-	-	RGD1304580	53.41	46	chr19:36499567	C19orf46	CCDS42553.1	-0.0225	-	-	-	-	-	31	DP4=0,0,23,8:1/1:255,93,0:99	27	DP4=3,7,9,8:0/1:255,0,184:99	21	DP4=1,5,7,7:0/1:255,0,113:99	22	-
1	89928938	1	85261237	T/C	15	135	60	DP4=0,0,10,5;1/1:168,45,0:87	1	No	Yes : (1)	Yes : (1)	90	17	6	L/P	cTt/cCt	EXON=1/8	NON_SYNONYMOUS_CODING	ENSRNOP00000028265	YES	ENSRNOT00000028265	ENSRNOG00000020830	-	-	RGD1304580	53.41	46	chr19:36499567	C19orf46	CCDS42553.1	-0.0225	-	-	-	-	-	31	DP4=0,0,23,8:1/1:255,93,0:99	27	DP4=3,7,9,8:0/1:255,0,184:99	21	DP4=1,5,7,7:0/1:255,0,113:99	22	-
1	89932874	1	85265173	T/C	14	125	60	DP4=0,0,8,6;1/1:158,42,0:81	1	Yes	Yes : (9)	Yes : (9)	953	880	294	F/L	Ttc/Ctc	EXON=7/7	NON_SYNONYMOUS_CODING	ENSRNOP00000044396	-	ENSRNOT00000051422	ENSRNOG00000020830	-	-	RGD1304580	53.41	46	chr19:36494388	C19orf46	CCDS42553.1	1.42	-	-	-	-	-	32	DP4=0,0,16,12:1/1:255,84,0:99	19	DP4=6,2,6,4:0/1:214,0,151:99	20	DP4=7,6,3,2:0/1:74,0,234:77	17	-
1	89932874	1	85265173	T/C	14	125	60	DP4=0,0,8,6;1/1:158,42,0:81	1	Yes	Yes : (9)	Yes : (9)	1097	1024	342	F/L	Ttc/Ctc	EXON=8/8	NON_SYNONYMOUS_CODING	ENSRNOP00000028265	YES	ENSRNOT00000028265	ENSRNOG00000020830	-	-	RGD1304580	53.41	46	chr19:36494388	C19orf46	CCDS42553.1	1.42	-	-	-	-	-	32	DP4=0,0,16,12:1/1:255,84,0:99	19	DP4=6,2,6,4:0/1:214,0,151:99	20	DP4=7,6,3,2:0/1:74,0,234:77	17	-
1	90175813	1	85611956	C/T	15	222	58	DP4=0,0,7,8;1/1:255,45,0:87	1	Yes	Yes : (8)	Yes : (12)	316	179	60	A/V	gCg/gTg	EXON=2/4	NON_SYNONYMOUS_CODING	ENSRNOP00000028442	YES	ENSRNOT00000028442	ENSRNOG00000020957	-	-	Tmem149	55.46	56	chr19:36231453	IGFLR1	CCDS12472.1	-8.81	-	-	-	-	-	25	DP4=0,0,9,15:1/1:255,72,0:99	29	DP4=6,8,8,7:0/1:239,0,255:99	29	DP4=6,8,7,7:0/1:255,0,248:99	23	-
1	90220331	1	85659385	C/T	14	170	57	DP4=0,0,7,7;1/1:203,42,0:81	1	Yes	Yes : (8)	Yes : (12)	452	452	151	R/Q	cGg/cAg	EXON=4/7	NON_SYNONYMOUS_CODING	ENSRNOP00000036268	YES	ENSRNOT00000033621	ENSRNOG00000024331	-	-	Upk1a	50.96	93	chr19:36164434	UPK1A	CCDS12470.1	4.5	-	-	-	-	-	38	DP4=0,0,14,22:1/1:255,108,0:99	16	DP4=5,4,2,5:0/1:149,0,193:99	26	DP4=5,6,3,10:0/1:218,0,217:99	22	-
1	90249043	1	85686884	C/G	15	222	58	DP4=0,0,8,7;1/1:255,45,0:87	1	Yes	Yes : (17)	Yes : (24)	31	31	11	V/L	Gtg/Ctg	EXON=1/6	NON_SYNONYMOUS_CODING	ENSRNOP00000036461	YES	ENSRNOT00000031873	ENSRNOG00000024288	-	-	Etv2	56.75	61	chr19:36133393	ETV2	CCDS32995.2	-0.487	-	-	-	YES	-	36	DP4=0,0,12,22:1/1:255,102,0:99	20	DP4=3,7,6,4:0/1:185,0,201:99	20	DP4=5,4,6,5:0/1:205,0,205:99	25	-
1	90269137	1	85706977	C/T	10	212	60	DP4=0,0,7,3;1/1:245,30,0:57	1	Yes	Yes : (11)	Yes : (15)	1771	1771	591	V/I	Gtt/Att	EXON=18/19	NON_SYNONYMOUS_CODING	ENSRNOP00000033357	YES	ENSRNOT00000031044	ENSRNOG00000024266	-	-	LOC100362495	51.3	73	chr19:36113625	HAUS5	CCDS42550.1	0.304	-	-	-	-	-	33	DP4=0,0,18,14:1/1:255,96,0:99	37	DP4=8,11,8,7:0/1:255,0,255:99	28	DP4=5,9,7,6:0/1:255,0,247:99	24	-
1	90273290	1	85711132	G/T	16	222	60	DP4=0,0,7,9;1/1:255,48,0:93	1	Yes	Yes : (11)	Yes : (15)	1072	1072	358	L/I	Ctt/Att	EXON=13/19	NON_SYNONYMOUS_CODING	ENSRNOP00000033357	YES	ENSRNOT00000031044	ENSRNOG00000024266	-	-	LOC100362495	51.3	73	chr19:36109844	HAUS5	CCDS42550.1	5.6	-	-	-	-	-	36	DP4=0,0,15,19:1/1:255,102,0:99	21	DP4=5,7,5,3:0/1:156,0,238:99	24	DP4=6,4,9,5:0/1:252,0,192:99	27	-
1	90274044	1	85711886	C/T	10	134	60	DP4=0,0,6,4;1/1:167,30,0:57	1	Yes	Yes : (8)	Yes : (12)	776	776	259	R/Q	cGg/cAg	EXON=10/19	NON_SYNONYMOUS_CODING	ENSRNOP00000033357	YES	ENSRNOT00000031044	ENSRNOG00000024266	-	-	LOC100362495	51.3	73	chr19:36109052	HAUS5	CCDS42550.1	-2.92	-	-	-	-	-	33	DP4=0,0,15,17:1/1:255,96,0:99	31	DP4=8,5,6,11:0/1:255,0,237:99	12	DP4=2,3,5,2:0/1:154,0,126:99	12	-
1	90277360	1	85715202	G/A	10	140	60	DP4=0,0,5,5;1/1:173,30,0:57	1	Yes	Yes : (11)	Yes : (15)	421	421	141	R/C	Cgt/Tgt	EXON=6/19	NON_SYNONYMOUS_CODING	ENSRNOP00000033357	YES	ENSRNOT00000031044	ENSRNOG00000024266	-	-	LOC100362495	51.3	73	chr19:36106224	HAUS5	CCDS42550.1	4.79	-	-	-	-	-	33	DP4=0,0,15,16:1/1:255,93,0:99	22	DP4=5,6,3,7:0/1:208,0,219:99	14	DP4=0,8,3,2:0/1:120,0,125:99	20	-
1	90317783	1	85756542	A/G	11	96	60	DP4=0,0,6,5;1/1:129,33,0:63	1	Yes	Yes : (15)	Yes : (22)	119	58	20	N/D	Aac/Gac	EXON=2/22	NON_SYNONYMOUS_CODING	ENSRNOP00000028508	YES	ENSRNOT00000028508	ENSRNOG00000020985	-	-	Atp4a	53.28	98	chr19:36054381	ATP4A	CCDS12467.1	2.21	-	-	-	-	-	29	DP4=0,0,14,14:1/1:255,84,0:99	23	DP4=5,8,4,5:0/1:179,0,249:99	12	DP4=2,5,2,3:0/1:120,0,164:99	21	-
1	98798554	1	92519942	C/T	21	204	60	DP4=0,0,14,7;1/1:237,63,0:99	1	Yes	Yes : (16)	Yes : (19)	223	52	18	P/S	Cca/Tca	EXON=2/3	NON_SYNONYMOUS_CODING	ENSRNOP00000027745	YES	ENSRNOT00000027745	ENSRNOG00000027112	-	-	MGC114499	44.67	38	chr2:74040648	C2orf78	CCDS46338.1	4.76	-	-	-	-	-	27	DP4=0,0,10,17:1/1:255,81,0:99	37	DP4=10,5,8,13:0/1:255,0,251:99	36	DP4=8,10,7,9:0/1:255,0,255:99	28	-
1	98863953	1	92613036	A/G	18	157	60	DP4=0,0,11,7;1/1:190,54,0:99	1	Yes	Yes : (22)	Yes : (30)	1502	1502	501	K/R	aAa/aGa	EXON=3/4	NON_SYNONYMOUS_CODING	ENSRNOP00000048301	-	ENSRNOT00000047233	ENSRNOG00000027102	-	-	F1LZU6_RAT	48.4	46	chr2:74043050	C2orf78	CCDS46338.1	2.23	-	-	-	-	-	38	DP4=0,0,18,17:1/1:255,105,0:99	21	DP4=8,7,2,4:0/1:135,0,255:99	26	DP4=9,5,6,4:0/1:204,0,255:99	33	-
1	98863953	1	92613036	A/G	18	157	60	DP4=0,0,11,7;1/1:190,54,0:99	1	Yes	Yes : (22)	Yes : (30)	929	929	310	K/R	aAa/aGa	EXON=3/4	NON_SYNONYMOUS_CODING	ENSRNOP00000053370	-	ENSRNOT00000056530	ENSRNOG00000027102	-	-	F1LZU6_RAT	48.4	46	chr2:74043050	C2orf78	CCDS46338.1	2.23	-	-	-	-	-	38	DP4=0,0,18,17:1/1:255,105,0:99	21	DP4=8,7,2,4:0/1:135,0,255:99	26	DP4=9,5,6,4:0/1:204,0,255:99	33	-
1	98863953	1	92613036	A/G	18	157	60	DP4=0,0,11,7;1/1:190,54,0:99	1	Yes	Yes : (22)	Yes : (30)	1502	1502	501	K/R	aAa/aGa	EXON=3/3	NON_SYNONYMOUS_CODING	ENSRNOP00000034943	YES	ENSRNOT00000030895	ENSRNOG00000027102	-	-	F1LZU6_RAT	48.4	46	chr2:74043050	C2orf78	CCDS46338.1	2.23	-	-	-	-	-	38	DP4=0,0,18,17:1/1:255,105,0:99	21	DP4=8,7,2,4:0/1:135,0,255:99	26	DP4=9,5,6,4:0/1:204,0,255:99	33	-
1	100207747	1	93212781	T/C	11	143	34	DP4=0,0,8,3;1/1:176,33,0:63	1	Yes	Yes : (20)	Yes : (20)	284	284	95	V/A	gTt/gCt	EXON=2/6	NON_SYNONYMOUS_CODING	ENSRNOP00000053355	YES	ENSRNOT00000056515	ENSRNOG00000043280	-	-	Vom2r37	38.48	-	chr9:39026846	VN2R3P	-	2.39	-	-	-	-	-	28	DP4=0,0,16,11:1/1:255,81,0:99	22	DP4=5,5,5,6:0/1:185,0,207:99	36	DP4=14,9,8,5:0/1:176,0,255:99	24	-
1	100034810	1	93333257	T/A	16	182	59	DP4=0,0,12,4;1/1:215,48,0:93	1	Yes	Yes : (24)	Yes : (38)	1370	1370	457	V/D	gTt/gAt	EXON=4/6	NON_SYNONYMOUS_CODING	ENSRNOP00000023732	YES	ENSRNOT00000023732	ENSRNOG00000017648	-	-	Vom2r38	38.54	-	-	-	-	-	-	-	-	-	-	52	DP4=0,0,23,21:1/1:255,132,0:99	29	DP4=8,3,5,10:0/1:255,0,197:99	37	DP4=7,7,11,4:0/1:254,0,255:99	39	-
1	110124286	1	102991113	G/T	13	222	60	DP4=0,0,8,5;1/1:255,39,0:75	1	No	Yes : (7)	Yes : (7)	89	89	30	S/I	aGc/aTc	EXON=1/6	NON_SYNONYMOUS_CODING	ENSRNOP00000059276	YES	ENSRNOT00000013847	ENSRNOG00000023294	-	-	F1M549_RAT	50.48	-	chr9:35972220	YBX1P10	-	0.467	-	-	-	-	-	28	DP4=0,0,10,17:1/1:255,81,0:99	31	DP4=4,6,10,11:0/1:255,0,182:99	25	DP4=5,11,3,5:0/1:158,0,255:99	26	-
1	113285562	1	108276866	C/T	26	206	60	DP4=0,1,12,13;1/1:239,47,0:91	0.961538	No	Yes : (2)	Yes : (5)	94	94	32	D/N	Gac/Aac	EXON=2/7	NON_SYNONYMOUS_CODING	ENSRNOP00000043299	YES	ENSRNOT00000042228	ENSRNOG00000032462	-	-	D3ZB85_RAT	44.92	-	chr18:6462919	-	-	0.835	-	-	-	-	-	49	-	18	-	26	-	40	-
1	114355665	1	109361038	T/G	16	222	57	DP4=0,0,7,9;1/1:255,48,0:93	1	Yes	Yes : (8)	Yes : (14)	643	643	215	M/L	Atg/Ctg	EXON=4/5	NON_SYNONYMOUS_CODING	ENSRNOP00000052798	YES	ENSRNOT00000030707	ENSRNOG00000028324	-	-	F1M721_RAT	51.09	65	chr16:84163374	HSDL1	CCDS10942.1	1.17	-	-	-	-	-	26	-	21	-	28	-	24	-
1	117618074	1	110610637	C/A	14	222	60	DP4=0,0,6,8;1/1:255,42,0:81	1	No	No	No	776	776	259	A/D	gCt/gAt	EXON=5/10	NON_SYNONYMOUS_CODING	ENSRNOP00000052792	YES	ENSRNOT00000031110	ENSRNOG00000027518	-	-	F1M723_RAT	43.6	-	chr2:10582233	ODC1	CCDS1672.1	5.06	-	-	-	YES	-	24	DP4=0,0,10,13:1/1:255,69,0:99	21	DP4=0,0,7,12:1/1:255,57,0:99	29	DP4=10,5,5,5:0/1:208,0,255:99	33	-
Deleted	Deleted	1	116739449	A/G	16	222	47	DP4=0,0,11,5;1/1:255,48,0:93	1	Yes	Yes : (8)	Yes : (8)	85	85	29	Y/H	Tac/Cac	EXON=1/4	NON_SYNONYMOUS_CODING	ENSRNOP00000048343	YES	ENSRNOT00000049126	ENSRNOG00000037099	-	-	F1LVP7_RAT	49.04	5	chr1:171556244	PRRC2C	CCDS1296.2	5.34	-	-	-	-	-	39	DP4=0,0,22,16:1/1:255,114,0:99	30	DP4=0,0,13,14:1/1:255,81,0:99	37	DP4=8,12,3,11:0/1:222,0,255:99	14	-
1	126907837	1	119407828	G/A	16	222	60	DP4=0,0,7,9;1/1:255,48,0:93	1	No	Yes : (7)	Yes : (12)	398	398	133	C/Y	tGt/tAt	EXON=3/7	NON_SYNONYMOUS_CODING	ENSRNOP00000052764	-	ENSRNOT00000055913	ENSRNOG00000037093	-	-	F1M7Y6_RAT	44.22	-	-	-	-	-	-	-	-	-	-	34	DP4=1,0,21,9:1/1:255,54,0:99	17	DP4=0,0,10,7:1/1:255,51,0:99	25	DP4=6,4,6,7:0/1:244,0,211:99	24	-
1	126907837	1	119407828	G/A	16	222	60	DP4=0,0,7,9;1/1:255,48,0:93	1	No	Yes : (7)	Yes : (12)	419	419	140	C/Y	tGt/tAt	EXON=2/7	NON_SYNONYMOUS_CODING	ENSRNOP00000052762	YES	ENSRNOT00000055911	ENSRNOG00000037093	-	-	F1M7Y6_RAT	44.22	-	-	-	-	-	-	-	-	-	-	34	DP4=1,0,21,9:1/1:255,54,0:99	17	DP4=0,0,10,7:1/1:255,51,0:99	25	DP4=6,4,6,7:0/1:244,0,211:99	24	-
1	126907837	1	119407828	G/A	16	222	60	DP4=0,0,7,9;1/1:255,48,0:93	1	No	Yes : (7)	Yes : (12)	398	398	133	C/Y	tGt/tAt	EXON=3/8	NON_SYNONYMOUS_CODING	ENSRNOP00000052765	-	ENSRNOT00000055914	ENSRNOG00000037093	-	-	F1M7Y6_RAT	44.22	-	-	-	-	-	-	-	-	-	-	34	DP4=1,0,21,9:1/1:255,54,0:99	17	DP4=0,0,10,7:1/1:255,51,0:99	25	DP4=6,4,6,7:0/1:244,0,211:99	24	-
1	127259223	1	119700939	T/A	16	175	60	DP4=0,0,10,6;1/1:208,48,0:93	1	No	Yes : (10)	Yes : (15)	3995	3995	1332	Q/L	cAa/cTa	EXON=23/28	NON_SYNONYMOUS_CODING	ENSRNOP00000014988	YES	ENSRNOT00000014988	ENSRNOG00000011077	-	-	Tjp1	40.04	91	chr15:30009019	TJP1	CCDS42007.1	5.97	-	-	-	-	-	42	DP4=0,0,25,17:1/1:255,126,0:99	28	DP4=0,0,11,15:1/1:255,78,0:99	21	DP4=2,5,9,4:0/1:243,0,148:99	29	-
1	141450496	1	134504913	A/G	16	145	60	DP4=0,0,8,8;1/1:178,48,0:93	1	No	No	No	607	580	194	S/P	Tcg/Ccg	EXON=3/5	NON_SYNONYMOUS_CODING	ENSRNOP00000025042	YES	ENSRNOT00000025042	ENSRNOG00000018547	-	-	Mrpl46	44.93	81	chr15:89007937	MRPL46	CCDS10341.1	3.11	-	-	-	-	-	40	DP4=0,0,22,15:1/1:255,111,0:99	38	DP4=0,0,18,12:1/1:255,90,0:99	25	DP4=5,12,5,3:0/1:155,0,255:99	20	-
1	141450496	1	134504913	A/G	16	145	60	DP4=0,0,8,8;1/1:178,48,0:93	1	No	No	No	607	580	194	S/P	Tcg/Ccg	EXON=3/4	NON_SYNONYMOUS_CODING	ENSRNOP00000061438	-	ENSRNOT00000067172	ENSRNOG00000018547	-	-	Mrpl46	44.93	81	chr15:89007937	MRPL46	CCDS10341.1	3.11	-	-	-	-	-	40	DP4=0,0,22,15:1/1:255,111,0:99	38	DP4=0,0,18,12:1/1:255,90,0:99	25	DP4=5,12,5,3:0/1:155,0,255:99	20	-
1	142527257	1	135605582	C/T	11	121	56	DP4=0,0,4,7;1/1:154,33,0:63	1	No	Yes : (9)	Yes : (13)	2312	2293	765	E/K	Gaa/Aaa	EXON=17/21	NON_SYNONYMOUS_CODING	ENSRNOP00000020002	YES	ENSRNOT00000020002	ENSRNOG00000014610	-	-	Anpep	50.63	78	chr15:90335747	ANPEP	CCDS10356.1	-8.41	-	-	-	-	-	31	DP4=0,0,17,8:1/1:255,75,0:99	22	DP4=0,0,14,7:1/1:255,63,0:99	22	DP4=0,0,15,7:1/1:255,66,0:99	20	DP4=0,0,12,6:1/1:255,54,0:99
1	142540457	1	135618783	C/A	16	154	60	DP4=0,0,5,11;1/1:187,48,0:93	1	No	Yes : (6)	Yes : (9)	426	407	136	R/M	aGg/aTg	EXON=1/21	NON_SYNONYMOUS_CODING	ENSRNOP00000020002	YES	ENSRNOT00000020002	ENSRNOG00000014610	-	-	Anpep	50.63	78	chr15:90349408	ANPEP	CCDS10356.1	-9.6	-	-	-	-	-	39	DP4=0,0,21,16:1/1:255,111,0:99	24	DP4=0,0,13,10:1/1:255,69,0:99	30	DP4=0,0,13,15:1/1:255,84,0:99	20	DP4=0,0,8,12:1/1:255,60,0:99
1	143521966	1	136597283	C/T	12	154	60	DP4=0,0,6,6;1/1:187,36,0:69	1	No	Yes : (6)	Yes : (9)	1154	1055	352	S/N	aGt/aAt	EXON=10/38	NON_SYNONYMOUS_CODING	ENSRNOP00000018021	YES	ENSRNOT00000018021	ENSRNOG00000012002	-	-	Iqgap1	46.16	96	chr15:90991946	IQGAP1	CCDS10362.1	4.33	-	-	-	-	-	45	DP4=0,0,24,19:1/1:255,129,0:99	23	DP4=0,0,12,9:1/1:255,63,0:99	26	DP4=6,6,6,6:0/1:216,0,211:99	19	-
1	143851743	1	137280019	C/T	12	166	58	DP4=0,0,6,6;1/1:199,36,0:69	1	No	Yes : (6)	Yes : (9)	1391	1391	464	A/V	gCt/gTt	EXON=5/15	NON_SYNONYMOUS_CODING	ENSRNOP00000015899	YES	ENSRNOT00000015898	ENSRNOG00000011659	-	-	Alpk3	50.54	64	chr15:85383835	ALPK3	CCDS10333.1	3.77	-	-	-	-	-	27	DP4=0,0,11,16:1/1:255,81,0:99	33	DP4=0,0,18,14:1/1:255,96,0:99	27	DP4=0,0,12,14:1/1:255,78,0:99	13	-
1	143864634	1	137292621	C/T	11	222	60	DP4=0,0,5,6;1/1:255,33,0:63	1	No	Yes : (11)	Yes : (15)	3680	3680	1227	A/V	gCg/gTg	EXON=7/15	NON_SYNONYMOUS_CODING	ENSRNOP00000015899	YES	ENSRNOT00000015898	ENSRNOG00000011659	-	-	Alpk3	50.54	64	chr15:85401724	ALPK3	CCDS10333.1	0.465	-	-	-	-	-	26	DP4=0,0,6,15:1/1:255,63,0:99	21	DP4=0,0,10,11:1/1:255,63,0:99	20	DP4=0,0,11,7:1/1:255,54,0:99	24	-
1	144371468	1	137811571	G/A	11	194	60	DP4=0,0,9,2;1/1:227,33,0:63	1	No	Yes : (6)	Yes : (9)	1642	1642	548	V/I	Gtt/Att	EXON=10/12	NON_SYNONYMOUS_CODING	ENSRNOP00000017095	-	ENSRNOT00000017095	ENSRNOG00000028113	-	-	Whamm	45.07	65	chr15:83499579	WHAMM	CCDS45333.1	1.19	-	-	-	-	-	37	DP4=0,0,17,19:1/1:255,108,0:99	23	DP4=0,0,11,11:1/1:255,66,0:99	19	DP4=0,0,12,6:1/1:255,54,0:99	8	DP4=0,0,2,6:1/1:204,24,0:45
1	144371468	1	137811571	G/A	11	194	60	DP4=0,0,9,2;1/1:227,33,0:63	1	No	Yes : (6)	Yes : (9)	1892	1849	617	V/I	Gtt/Att	EXON=9/12	NON_SYNONYMOUS_CODING	ENSRNOP00000060089	-	ENSRNOT00000066649	ENSRNOG00000028113	-	-	Whamm	45.07	65	chr15:83499579	WHAMM	CCDS45333.1	1.19	-	-	-	-	-	37	DP4=0,0,17,19:1/1:255,108,0:99	23	DP4=0,0,11,11:1/1:255,66,0:99	19	DP4=0,0,12,6:1/1:255,54,0:99	8	DP4=0,0,2,6:1/1:204,24,0:45
1	144371468	1	137811571	G/A	11	194	60	DP4=0,0,9,2;1/1:227,33,0:63	1	No	Yes : (6)	Yes : (9)	1892	1849	617	V/I	Gtt/Att	EXON=9/10	NON_SYNONYMOUS_CODING	ENSRNOP00000060843	YES	ENSRNOT00000064667	ENSRNOG00000028113	-	-	Whamm	45.07	65	chr15:83499579	WHAMM	CCDS45333.1	1.19	-	-	-	-	-	37	DP4=0,0,17,19:1/1:255,108,0:99	23	DP4=0,0,11,11:1/1:255,66,0:99	19	DP4=0,0,12,6:1/1:255,54,0:99	8	DP4=0,0,2,6:1/1:204,24,0:45
1	144742764	1	138198814	C/A	10	90	47	DP4=0,0,8,2;1/1:123,30,0:57	1	No	Yes : (9)	Yes : (9)	640	640	214	V/L	Gtg/Ttg	EXON=9/12	NON_SYNONYMOUS_CODING	ENSRNOP00000062098	YES	ENSRNOT00000067423	ENSRNOG00000019770	-	-	D4A0X9_RAT	44.8	77	chr15:83933891	BNC1	CCDS10324.1	0.975	-	-	-	-	-	33	DP4=0,0,14,17:1/1:255,93,0:99	26	DP4=0,0,11,12:1/1:255,69,0:99	36	DP4=0,0,18,15:1/1:255,99,0:99	26	DP4=0,0,8,14:1/1:255,66,0:99
1	144742764	1	138198814	C/A	10	90	47	DP4=0,0,8,2;1/1:123,30,0:57	1	No	Yes : (9)	Yes : (9)	654	654	218	L/F	ttG/ttT	EXON=9/11	NON_SYNONYMOUS_CODING	ENSRNOP00000026762	-	ENSRNOT00000026762	ENSRNOG00000019770	-	-	D4A0X9_RAT	44.8	77	chr15:83933891	BNC1	CCDS10324.1	0.975	-	-	-	-	-	33	DP4=0,0,14,17:1/1:255,93,0:99	26	DP4=0,0,11,12:1/1:255,69,0:99	36	DP4=0,0,18,15:1/1:255,99,0:99	26	DP4=0,0,8,14:1/1:255,66,0:99
1	146234858	1	139419055	G/A	11	105	60	DP4=0,0,5,6;1/1:138,33,0:63	1	Yes	Yes : (12)	Yes : (17)	98	98	33	R/K	aGg/aAg	EXON=2/7	NON_SYNONYMOUS_CODING	ENSRNOP00000052453	YES	ENSRNOT00000055589	ENSRNOG00000036972	-:RSINE1:SINE	-	D4ABU9_RAT	39.75	-	chr15:82082574	-	-	-0.461	-	-	-	-	-	47	DP4=0,0,29,18:1/1:255,141,0:99	29	DP4=0,0,19,9:1/1:255,84,0:99	27	DP4=0,0,10,16:1/1:255,78,0:99	29	-
1	169610460	1	155720847	C/T	17	165	59	DP4=0,0,11,6;1/1:198,51,0:99	1	Yes	Yes : (17)	Yes : (27)	997	997	333	R/W	Cgg/Tgg	EXON=6/24	NON_SYNONYMOUS_CODING	ENSRNOP00000020513	YES	ENSRNOT00000020513	ENSRNOG00000015058	-	-	F1M245_RAT	50.33	-	chr11:76432793	-	-	1.91	-	-	-	-	-	35	DP4=0,0,14,19:1/1:255,99,0:99	25	DP4=0,0,14,11:1/1:255,75,0:99	23	DP4=0,0,12,9:1/1:255,63,0:99	24	-
1	171124488	1	157289307	C/T	10	130	60	DP4=0,0,6,4;1/1:163,30,0:57	1	Yes	Yes : (16)	Yes : (21)	1514	1514	505	G/D	gGc/gAc	EXON=5/5	NON_SYNONYMOUS_CODING	ENSRNOP00000036826	YES	ENSRNOT00000029629	ENSRNOG00000026408	-	-	LOC685009	42.97	61	chr11:74547654	RNF169	CCDS41691.1	4.37	-	-	-	-	-	34	DP4=0,0,18,14:1/1:255,96,0:99	21	DP4=0,0,10,9:1/1:255,57,0:99	33	DP4=0,0,18,14:1/1:255,96,0:99	17	-
1	171476130	1	157643334	A/G	11	138	60	DP4=0,0,3,8;1/1:171,33,0:63	1	Yes	Yes : (12)	Yes : (15)	1567	1259	420	D/G	gAt/gGt	EXON=10/15	NON_SYNONYMOUS_CODING	ENSRNOP00000022963	YES	ENSRNOT00000022963	ENSRNOG00000017079	-	-	Pgm2l1	38.59	94	chr11:74054418	PGM2L1	CCDS8231.1	5.65	-	-	-	-	-	44	DP4=0,1,22,18:1/1:255,97,0:99	28	DP4=0,0,10,16:1/1:255,78,0:99	30	DP4=0,0,11,19:1/1:255,90,0:99	33	-
1	171476923	1	157644127	G/A	15	222	55	DP4=0,0,6,9;1/1:255,45,0:87	1	Yes	Yes : (12)	Yes : (15)	1701	1393	465	A/T	Gcc/Acc	EXON=11/15	NON_SYNONYMOUS_CODING	ENSRNOP00000022963	YES	ENSRNOT00000022963	ENSRNOG00000017079	-	-	Pgm2l1	38.59	94	chr11:74053976	PGM2L1	CCDS8231.1	3.04	-	-	-	-	-	29	DP4=0,0,10,18:1/1:255,84,0:99	24	DP4=0,0,8,15:1/1:255,69,0:99	15	DP4=0,0,5,9:1/1:255,42,0:81	20	-
1	171621248	1	157833610	C/A	19	222	59	DP4=0,0,10,9;1/1:255,57,0:99	1	Yes	Yes : (9)	Yes : (14)	2024	2024	675	S/Y	tCt/tAt	EXON=14/33	NON_SYNONYMOUS_CODING	ENSRNOP00000062260	-	ENSRNOT00000065679	ENSRNOG00000017608	-	-	D3ZXD6_RAT	44.29	65	chr11:73817435	C2CD3	CCDS31636.1	1.34	-	-	-	YES	-	26	DP4=6,6,8,4:0/1:210,0,252:99	31	DP4=0,0,16,14:1/1:255,90,0:99	22	DP4=0,0,13,9:1/1:255,66,0:99	30	-
1	171621248	1	157833610	C/A	19	222	59	DP4=0,0,10,9;1/1:255,57,0:99	1	Yes	Yes : (9)	Yes : (14)	2024	2024	675	S/Y	tCt/tAt	EXON=14/35	NON_SYNONYMOUS_CODING	ENSRNOP00000023802	YES	ENSRNOT00000023802	ENSRNOG00000017608	-	-	D3ZXD6_RAT	44.29	65	chr11:73817435	C2CD3	CCDS31636.1	1.34	-	-	-	YES	-	26	DP4=6,6,8,4:0/1:210,0,252:99	31	DP4=0,0,16,14:1/1:255,90,0:99	22	DP4=0,0,13,9:1/1:255,66,0:99	30	-
1	171665120	1	157877555	G/A	15	111	60	DP4=0,1,12,2;1/1:144,27,0:51	0.933333	Yes	Yes : (9)	Yes : (14)	6373	6373	2125	G/S	Ggt/Agt	EXON=33/35	NON_SYNONYMOUS_CODING	ENSRNOP00000023802	YES	ENSRNOT00000023802	ENSRNOG00000017608	-	-	D3ZXD6_RAT	44.29	65	chr11:73744739	C2CD3	-	2.65	-	-	-	YES	-	35	DP4=6,10,11,8:0/1:255,0,255:99	30	DP4=0,0,9,18:1/1:255,81,0:99	19	DP4=0,0,8,11:1/1:255,57,0:99	30	-
1	172593765	1	158790758	C/G	15	222	60	DP4=0,0,8,7;1/1:255,45,0:87	1	No	Yes : (8)	Yes : (15)	1245	1245	415	E/D	gaG/gaC	EXON=12/18	NON_SYNONYMOUS_CODING	ENSRNOP00000026286	YES	ENSRNOT00000026286	ENSRNOG00000019413	-	-	Atg16l2	51.65	75	chr11:72537622	ATG16L2	CCDS31634.1	4.08	-	-	-	-	-	21	DP4=0,0,12,6:1/1:255,54,0:99	25	DP4=0,0,9,10:1/1:255,57,0:99	21	DP4=0,0,8,10:1/1:255,54,0:99	33	DP4=0,0,19,14:1/1:255,99,0:99
1	173098194	1	159288696	C/T	11	125	60	DP4=0,0,4,7;1/1:158,33,0:63	1	No	Yes : (3)	Yes : (4)	523	362	121	R/K	aGa/aAa	EXON=3/28	NON_SYNONYMOUS_CODING	ENSRNOP00000026867	YES	ENSRNOT00000026867	ENSRNOG00000019730	-	-	Inppl1	53.67	96	chr11:71939507	INPPL1	CCDS8213.1	4.25	DIABETES MELLITUS, NONINSULIN-DEPENDENT; NIDDM	-	-	YES	-	30	DP4=6,6,10,6:0/1:255,0,205:99	33	DP4=0,0,21,11:1/1:255,96,0:99	21	DP4=0,0,10,8:1/1:255,54,0:99	26	-
1	173098194	1	159288696	C/T	11	125	60	DP4=0,0,4,7;1/1:158,33,0:63	1	No	Yes : (3)	Yes : (4)	593	362	121	R/K	aGa/aAa	EXON=3/27	NON_SYNONYMOUS_CODING	ENSRNOP00000061371	-	ENSRNOT00000066915	ENSRNOG00000019730	-	-	Inppl1	53.67	96	chr11:71939507	INPPL1	CCDS8213.1	4.25	DIABETES MELLITUS, NONINSULIN-DEPENDENT; NIDDM	-	-	YES	-	30	DP4=6,6,10,6:0/1:255,0,205:99	33	DP4=0,0,21,11:1/1:255,96,0:99	21	DP4=0,0,10,8:1/1:255,54,0:99	26	-
1	173124402	1	159315347	A/G	12	169	60	DP4=0,0,7,5;1/1:202,36,0:69	1	No	Yes : (3)	Yes : (4)	752	722	241	L/P	cTg/cCg	EXON=5/5	NON_SYNONYMOUS_CODING	ENSRNOP00000026962	YES	ENSRNOT00000026962	ENSRNOG00000019902	-	-	Folr1	46.02	79	chr11:71907175	FOLR1	CCDS8211.1	2.75	NEURODEGENERATION DUE TO CEREBRAL FOLATE TRANSPORT DEFICIENCY	-	FOLR1	YES	-	32	DP4=11,5,6,10:0/1:243,0,251:99	17	DP4=0,0,7,10:1/1:255,51,0:99	21	DP4=0,0,9,9:1/1:255,54,0:99	18	-
1	173874148	1	160175885	T/C	23	222	60	DP4=0,0,11,12;1/1:255,69,0:99	1	No	Yes : (3)	Yes : (4)	1422	1422	474	I/M	atA/atG	EXON=6/6	NON_SYNONYMOUS_CODING	ENSRNOP00000024992	YES	ENSRNOT00000024992	ENSRNOG00000018517	-	-	Trim21	43.03	69	chr11:4406542	TRIM21	CCDS44525.1	-0.46	-	-	-	-	-	29	DP4=3,15,5,6:0/1:211,0,255:99	26	DP4=0,0,17,9:1/1:255,78,0:99	27	DP4=0,0,11,13:1/1:255,72,0:99	29	-
1	173917304	1	160220283	G/T	12	153	60	DP4=0,0,6,6;1/1:186,36,0:69	1	No	Yes : (3)	Yes : (4)	913	913	305	L/I	Ctc/Atc	EXON=1/1	NON_SYNONYMOUS_CODING	ENSRNOP00000024965	YES	ENSRNOT00000024965	ENSRNOG00000018512	-	-	Olr44	54.32	-	chr11:4452595	OR52P2P	-	-1.57	-	-	-	-	-	28	DP4=5,6,6,9:0/1:255,0,223:99	19	DP4=0,0,10,9:1/1:255,57,0:99	22	DP4=0,0,11,11:1/1:255,66,0:99	30	-
1	173972147	1	160275747	C/T	14	222	60	DP4=0,0,8,6;1/1:255,42,0:81	1	No	Yes : (8)	Yes : (9)	251	251	84	A/V	gCa/gTa	EXON=2/2	NON_SYNONYMOUS_CODING	ENSRNOP00000024945	YES	ENSRNOT00000024945	ENSRNOG00000018497	-	-	Olr48	49.3	89	chr11:4566674	OR52M1	CCDS31353.1	3.89	-	-	-	-	-	25	DP4=4,6,7,7:0/1:255,0,200:99	30	DP4=0,0,17,13:1/1:255,90,0:99	42	DP4=0,0,24,17:1/1:255,123,0:99	21	-
1	174181455	1	160513445	G/A	15	114	60	DP4=0,0,10,5;1/1:147,45,0:87	1	No	Yes : (3)	Yes : (3)	259	259	87	L/F	Ctc/Ttc	EXON=1/1	NON_SYNONYMOUS_CODING	ENSRNOP00000020678	YES	ENSRNOT00000020678	ENSRNOG00000015424	-	-	Olr51	46.37	80	chr11:4712674	OR51C1P	-	1.34	-	-	-	-	-	27	DP4=6,5,6,7:0/1:255,0,232:99	26	DP4=0,0,19,7:1/1:255,78,0:99	21	DP4=0,0,7,13:1/1:255,60,0:99	35	-
1	174120940	1	160574307	T/C	27	222	57	DP4=0,2,9,16;1/1:255,47,0:91	0.925926	No	Yes : (3)	Yes : (4)	37	37	13	I/V	Att/Gtt	EXON=1/1	NON_SYNONYMOUS_CODING	ENSRNOP00000020664	YES	ENSRNOT00000020664	ENSRNOG00000015412	-	-	Olr56	49.84	76	chr11:4774177	OR51C1P	-	1.35	-	-	-	-	-	31	DP4=5,7,9,8:0/1:255,0,202:99	34	DP4=2,0,14,18:1/1:255,50,0:97	32	DP4=3,0,12,17:1/1:255,42,0:81	37	-
1	174084151	1	160611854	A/G	18	222	59	DP4=0,0,7,11;1/1:255,54,0:99	1	Yes	Yes : (19)	Yes : (24)	915	292	98	T/A	Acc/Gcc	EXON=2/2	NON_SYNONYMOUS_CODING	ENSRNOP00000025097	YES	ENSRNOT00000025097	ENSRNOG00000018606	-	-	Olr59	41.09	93	chr11:4703650	OR51E2	CCDS7751.1	-5.7	-	-	-	-	-	37	DP4=0,0,18,19:1/1:255,111,0:99	32	DP4=0,0,15,17:1/1:255,96,0:99	26	DP4=0,0,11,13:1/1:255,72,0:99	20	DP4=0,0,13,7:1/1:255,60,0:99
1	174292865	1	160747129	C/T	13	159	40	DP4=0,0,5,8;1/1:192,39,0:75	1	No	Yes : (14)	Yes : (18)	812	812	271	A/V	gCc/gTc	EXON=1/2	NON_SYNONYMOUS_CODING	ENSRNOP00000041128	YES	ENSRNOT00000051894	ENSRNOG00000034083	-	-	Olr67	42.99	85	chr11:4929390	OR51A7	CCDS31364.1	4.1	-	-	-	-	-	38	DP4=1,1,14,21:1/1:255,83,0:99	22	DP4=0,1,12,9:1/1:255,49,0:95	26	DP4=0,0,11,15:1/1:255,78,0:99	33	DP4=0,0,13,20:1/1:255,99,0:99
1	174318060	1	160772324	G/A	13	222	56	DP4=0,0,6,7;1/1:255,39,0:75	1	No	Yes : (3)	Yes : (4)	770	770	257	A/V	gCg/gTg	EXON=1/2	NON_SYNONYMOUS_CODING	ENSRNOP00000020969	YES	ENSRNOT00000020969	ENSRNOG00000015657	-	-	Olr69	40.58	88	chr11:4936076	OR51G2	CCDS31365.1	-0.104	-	-	-	-	-	41	DP4=7,6,11,13:0/1:255,0,210:99	30	DP4=0,0,11,18:1/1:255,87,0:99	21	DP4=0,0,8,13:1/1:255,63,0:99	23	-
1	174483231	1	160938601	C/T	13	222	55	DP4=0,0,7,6;1/1:255,39,0:75	1	No	Yes : (3)	Yes : (4)	284	284	95	R/H	cGc/cAc	EXON=1/1	NON_SYNONYMOUS_CODING	ENSRNOP00000047920	YES	ENSRNOT00000044675	ENSRNOG00000033200	-	-	Olr82	45.71	-	chr11:5098013	OR52S1P	-	-10.7	-	-	-	-	-	31	DP4=11,8,5,5:0/1:182,0,255:99	29	DP4=0,1,10,14:1/1:255,61,0:99	19	DP4=0,0,8,10:1/1:255,54,0:99	29	-
1	174483490	1	160938860	T/C	16	222	59	DP4=0,0,3,13;1/1:255,48,0:93	1	No	Yes : (3)	Yes : (4)	25	25	9	I/V	Atc/Gtc	EXON=1/1	NON_SYNONYMOUS_CODING	ENSRNOP00000047920	YES	ENSRNOT00000044675	ENSRNOG00000033200	-	-	Olr82	45.71	-	chr11:5098272	OR52S1P	-	-4.67	-	-	-	-	-	42	DP4=8,14,5,13:0/1:255,0,255:99	37	DP4=0,0,17,18:1/1:255,105,0:99	32	DP4=0,0,13,17:1/1:255,90,0:99	31	-
1	174620488	1	161076457	C/T	22	154	60	DP4=0,0,12,10;1/1:187,66,0:99	1	No	Yes : (3)	Yes : (4)	70	70	24	L/F	Ctt/Ttt	EXON=1/2	NON_SYNONYMOUS_CODING	ENSRNOP00000021160	YES	ENSRNOT00000021160	ENSRNOG00000015804	-	-	Olr91	43.26	81	chr11:5153761	OR52A5	CCDS31373.1	-5.28	-	-	-	-	-	40	DP4=11,12,11,6:0/1:240,0,255:99	25	DP4=1,0,9,9:1/1:255,38,0:73	25	DP4=0,0,8,14:1/1:255,66,0:99	25	-
1	174637335	1	161093304	C/A	17	222	54	DP4=0,0,7,10;1/1:255,51,0:99	1	No	Yes : (3)	Yes : (4)	425	425	142	R/L	cGc/cTc	EXON=1/1	NON_SYNONYMOUS_CODING	ENSRNOP00000021179	YES	ENSRNOT00000021179	ENSRNOG00000015819	-	-	Olr93	49.74	90	chr11:4566849	OR52M1	CCDS31353.1	0.704	-	-	-	-	-	35	DP4=10,8,6,9:0/1:246,0,255:99	23	DP4=0,0,6,15:1/1:255,63,0:99	20	DP4=0,0,12,8:1/1:255,60,0:99	27	-
1	174651635	1	161107604	G/A	10	106	54	DP4=0,0,8,2;1/1:139,30,0:57	1	Yes	Yes : (21)	Yes : (26)	650	650	217	A/V	gCc/gTc	EXON=1/1	NON_SYNONYMOUS_CODING	ENSRNOP00000052100	YES	ENSRNOT00000055226	ENSRNOG00000036810	-	-	Olr95	47.72	82	chr11:5080211	OR52E2	CCDS31371.1	0.723	-	-	-	-	-	28	DP4=0,0,14,13:1/1:255,81,0:99	22	DP4=0,0,11,9:1/1:255,60,0:99	22	DP4=0,0,6,15:1/1:255,63,0:99	24	DP4=0,0,12,12:1/1:255,72,0:99
1	174662159	1	161118128	C/T	17	222	59	DP4=0,0,9,8;1/1:255,51,0:99	1	Yes	Yes : (22)	Yes : (26)	239	239	80	T/M	aCg/aTg	EXON=1/1	NON_SYNONYMOUS_CODING	ENSRNOP00000021191	YES	ENSRNOT00000021191	ENSRNOG00000015832	-	-	Olr96	44.51	89	chr11:5474951	OR51I2	CCDS31383.1	5.57	-	-	-	-	-	35	DP4=0,0,19,15:1/1:255,102,0:99	32	DP4=0,0,18,13:1/1:255,93,0:99	30	DP4=0,0,13,15:1/1:255,84,0:99	22	DP4=0,0,15,7:1/1:255,66,0:99
1	174781028	1	161241010	G/A	14	126	60	DP4=0,0,8,6;1/1:159,42,0:81	1	Yes	Yes : (15)	Yes : (20)	484	484	162	P/S	Ccc/Tcc	EXON=1/1	NON_SYNONYMOUS_CODING	ENSRNOP00000021273	YES	ENSRNOT00000021273	ENSRNOG00000015893	-	-	Olr106	45.58	-	chr11:5036843	OR51P1P	-	4.48	-	-	-	-	-	35	DP4=0,0,16,14:1/1:255,90,0:99	33	DP4=0,0,13,16:1/1:255,87,0:99	29	DP4=0,0,19,8:1/1:255,81,0:99	24	DP4=0,0,16,6:1/1:255,66,0:99
1	174824497	1	161286788	G/T	13	113	57	DP4=0,0,5,8;1/1:146,39,0:75	1	No	Yes : (8)	Yes : (11)	308	308	103	C/F	tGt/tTt	EXON=1/1	NON_SYNONYMOUS_CODING	ENSRNOP00000021307	YES	ENSRNOT00000021307	ENSRNOG00000015924	-	-	Olr110	44.82	-	chr11:5199593	OR52Z1	CCDS31374.1	4.28	-	-	-	-	-	40	DP4=14,11,4,10:0/1:227,0,255:99	23	DP4=0,0,11,12:1/1:255,69,0:99	31	DP4=0,0,21,10:1/1:255,93,0:99	20	-
1	174870728	1	161340486	G/A	14	139	48	DP4=0,0,7,7;1/1:172,42,0:81	1	Yes	Yes : (8)	Yes : (11)	697	697	233	R/W	Cgg/Tgg	EXON=1/1	NON_SYNONYMOUS_CODING	ENSRNOP00000021334	YES	ENSRNOT00000021334	ENSRNOG00000015940	-	-	Olr113	44.69	-	chr11:5221213	OR51V1	CCDS31375.1	2.16	-	-	-	-	-	39	DP4=9,14,8,8:0/1:252,0,255:99	28	DP4=2,1,12,11:1/1:255,22,0:41	29	DP4=0,0,14,13:1/1:255,81,0:99	33	-
1	174871031	1	161340789	G/C	10	193	47	DP4=0,0,4,6;1/1:226,30,0:57	1	Yes	Yes : (8)	Yes : (10)	394	394	132	L/V	Cta/Gta	EXON=1/1	NON_SYNONYMOUS_CODING	ENSRNOP00000021334	YES	ENSRNOT00000021334	ENSRNOG00000015940	-	-	Olr113	44.69	-	chr11:5221516	OR51V1	CCDS31375.1	4.15	-	-	-	-	-	41	DP4=13,9,8,8:0/1:255,0,255:99	21	DP4=0,0,11,10:1/1:255,63,0:99	20	DP4=0,0,6,14:1/1:255,60,0:99	31	-
1	174905840	1	161377836	A/G	14	133	60	DP4=0,0,8,6;1/1:166,42,0:81	1	Yes	Yes : (21)	Yes : (26)	674	674	225	L/P	cTg/cCg	EXON=4/4	NON_SYNONYMOUS_CODING	ENSRNOP00000063795	YES	ENSRNOT00000021375	ENSRNOG00000015966	-	-	F1M0A2_RAT	52.34	74	chr8:108996120	RSPO2	CCDS6307.1	1.05	-	-	-	YES	-	36	DP4=0,0,19,16:1/1:255,105,0:99	33	DP4=0,0,19,13:1/1:255,96,0:99	23	DP4=0,0,12,9:1/1:255,63,0:99	29	DP4=0,0,16,11:1/1:255,81,0:99
1	174961343	1	161433495	C/A	15	172	56	DP4=0,0,6,9;1/1:205,45,0:87	1	Yes	Yes : (15)	Yes : (20)	15	15	5	W/C	tgG/tgT	EXON=1/1	NON_SYNONYMOUS_CODING	ENSRNOP00000042005	YES	ENSRNOT00000044641	ENSRNOG00000033350	-	-	Olr119	44.76	80	chr11:5372743	OR51B6	CCDS31379.1	3.72	-	-	-	-	-	40	DP4=0,0,14,24:1/1:255,114,0:99	24	DP4=0,0,13,10:1/1:255,69,0:99	25	DP4=0,0,6,17:1/1:255,69,0:99	27	DP4=0,0,12,14:1/1:255,78,0:99
1	174991243	1	161469008	T/C	12	148	45	DP4=0,0,7,5;1/1:181,36,0:69	1	Yes	Yes : (8)	Yes : (11)	712	712	238	F/L	Ttc/Ctc	EXON=1/1	NON_SYNONYMOUS_CODING	ENSRNOP00000046309	YES	ENSRNOT00000050333	ENSRNOG00000029978	-	-	Olr122	45.22	-	chr11:5172888	OR52A1	CCDS31374.1	-4.92	-	-	-	-	-	36	DP4=9,10,3,13:0/1:202,0,255:99	30	DP4=0,0,15,14:1/1:255,87,0:99	20	DP4=0,0,10,10:1/1:255,60,0:99	30	-
1	175006013	1	161483778	G/C	10	94	32	DP4=0,0,4,6;1/1:127,30,0:57	1	Yes	Yes : (21)	Yes : (21)	829	829	277	A/P	Gct/Cct	EXON=1/2	NON_SYNONYMOUS_CODING	ENSRNOP00000047851	YES	ENSRNOT00000051398	ENSRNOG00000032984	-	-	F1M2P3_RAT	44.21	-	chr11:5172726	OR52A1	CCDS31374.1	5.11	-	-	-	-	-	44	DP4=0,0,12,27:1/1:255,117,0:99	29	DP4=0,0,14,12:1/1:255,78,0:99	27	DP4=0,0,15,11:1/1:255,78,0:99	25	DP4=0,0,11,14:1/1:255,75,0:99
1	175065613	1	161543376	A/G	13	168	42	DP4=0,1,7,5;1/1:201,28,0:53	0.923077	Yes	Yes : (8)	Yes : (10)	359	359	120	M/T	aTg/aCg	EXON=1/1	NON_SYNONYMOUS_CODING	ENSRNOP00000039523	YES	ENSRNOT00000045417	ENSRNOG00000034039	-	-	Olr127	44.2	81	chr11:5173241	OR52A1	CCDS31374.1	5.28	-	-	-	-	-	37	DP4=13,5,5,12:0/1:255,0,226:99	30	DP4=1,1,12,14:1/1:255,59,0:99	40	DP4=3,2,17,14:1/1:255,53,0:99	29	-
1	179072458	1	165263570	C/A	13	163	60	DP4=0,0,6,7;1/1:196,39,0:75	1	No	Yes : (6)	Yes : (11)	916	916	306	A/S	Gcg/Tcg	EXON=1/1	NON_SYNONYMOUS_CODING	ENSRNOP00000041801	YES	ENSRNOT00000051241	ENSRNOG00000030863	-	-	Olr239	48.67	-	chr11:7768436	-	-	0.964	-	-	-	-	-	44	DP4=0,0,21,20:1/1:255,123,0:99	41	DP4=0,0,21,17:1/1:255,114,0:99	29	DP4=0,0,16,11:1/1:255,81,0:99	24	DP4=0,0,13,11:1/1:255,72,0:99
1	179073370	1	165264482	T/C	13	120	54	DP4=0,0,3,10;1/1:153,39,0:75	1	No	Yes : (6)	Yes : (11)	4	4	2	K/E	Aag/Gag	EXON=1/1	NON_SYNONYMOUS_CODING	ENSRNOP00000041801	YES	ENSRNOT00000051241	ENSRNOG00000030863	-	-	Olr239	48.67	-	chr11:7767540	-	-	3.39	-	-	-	-	-	24	DP4=0,0,8,15:1/1:255,69,0:99	19	DP4=0,0,9,10:1/1:255,57,0:99	23	DP4=0,0,9,14:1/1:255,69,0:99	21	DP4=0,0,4,16:1/1:254,60,0:99
1	179097909	1	165290875	A/G	15	152	60	DP4=0,0,11,4;1/1:185,45,0:87	1	No	Yes : (6)	Yes : (10)	683	683	228	Q/R	cAg/cGg	EXON=1/1	NON_SYNONYMOUS_CODING	ENSRNOP00000039283	YES	ENSRNOT00000049763	ENSRNOG00000030648	-	-	Olr240	44.95	-	chr11:7794684	OR5P1P	-	-5.39	-	-	-	-	-	33	DP4=0,0,16,17:1/1:255,99,0:99	21	DP4=0,0,10,11:1/1:255,63,0:99	21	DP4=0,0,9,11:1/1:255,60,0:99	29	DP4=0,0,17,11:1/1:255,84,0:99
1	179127650	1	165320616	T/C	11	112	60	DP4=0,0,4,7;1/1:145,33,0:63	1	No	Yes : (6)	Yes : (10)	902	902	301	L/P	cTg/cCg	EXON=1/1	NON_SYNONYMOUS_CODING	ENSRNOP00000045085	YES	ENSRNOT00000041658	ENSRNOG00000033782	-	-	Olr241	44.69	-	chr11:7794468	OR5P1P	-	2.46	-	-	-	-	-	47	DP4=15,10,13,7:0/1:255,0,255:99	36	DP4=0,0,14,17:1/1:255,93,0:99	26	DP4=0,0,8,15:1/1:255,69,0:99	13	-
1	179210921	1	165408103	C/T	17	187	59	DP4=0,0,7,10;1/1:220,51,0:99	1	No	Yes : (6)	Yes : (10)	527	527	176	G/D	gGc/gAc	EXON=1/1	NON_SYNONYMOUS_CODING	ENSRNOP00000052048	YES	ENSRNOT00000055175	ENSRNOG00000036788	-	-	Olr244	44.13	75	chr11:7817984	OR5P2	CCDS7782.1	-11	-	-	-	-	-	41	DP4=9,9,8,13:0/1:255,0,255:99	25	DP4=0,0,9,16:1/1:255,75,0:99	24	DP4=0,0,10,11:1/1:255,63,0:99	33	-
1	179211108	1	165408290	C/T	20	214	60	DP4=0,0,11,9;1/1:247,60,0:99	1	No	Yes : (6)	Yes : (10)	340	340	114	E/K	Gag/Aag	EXON=1/1	NON_SYNONYMOUS_CODING	ENSRNOP00000052048	YES	ENSRNOT00000055175	ENSRNOG00000036788	-	-	Olr244	44.13	75	chr11:7818171	OR5P2	CCDS7782.1	5.5	-	-	-	-	-	30	DP4=6,5,7,12:0/1:255,0,211:99	18	DP4=0,0,11,7:1/1:255,51,0:99	21	DP4=0,0,11,10:1/1:255,63,0:99	30	-
1	179540869	1	165755026	C/A	17	192	59	DP4=0,0,10,7;1/1:225,51,0:99	1	No	Yes : (6)	Yes : (10)	547	547	183	D/Y	Gat/Tat	EXON=1/1	NON_SYNONYMOUS_CODING	ENSRNOP00000044085	YES	ENSRNOT00000047020	ENSRNOG00000029781	-	-	Olr257	43.81	70	chr11:7817964	OR5P2	CCDS7782.1	5.5	-	-	-	-	-	35	DP4=6,8,12,8:0/1:255,0,248:99	25	DP4=0,0,11,13:1/1:255,72,0:99	26	DP4=0,1,10,14:1/1:255,39,0:75	24	-
1	179541240	1	165755397	T/C	18	222	59	DP4=0,0,10,8;1/1:255,54,0:99	1	No	Yes : (7)	Yes : (13)	176	176	59	H/R	cAt/cGt	EXON=1/1	NON_SYNONYMOUS_CODING	ENSRNOP00000044085	YES	ENSRNOT00000047020	ENSRNOG00000029781	-	-	Olr257	43.81	70	chr11:7818335	OR5P2	CCDS7782.1	4.36	-	-	-	-	-	32	DP4=5,8,12,6:0/1:255,0,235:99	39	DP4=0,0,21,17:1/1:255,114,0:99	29	DP4=0,0,17,12:1/1:255,87,0:99	25	-
1	179588803	1	165805104	C/G	19	199	60	DP4=0,0,7,12;1/1:232,57,0:99	1	No	Yes : (7)	Yes : (13)	496	496	166	L/V	Ctg/Gtg	EXON=1/1	NON_SYNONYMOUS_CODING	ENSRNOP00000047597	YES	ENSRNOT00000049903	ENSRNOG00000032709	-	-	Olr260	43.09	-	chr11:7794874	OR5P1P	-	-7.24	-	-	-	-	-	33	DP4=5,9,11,7:0/1:255,0,245:99	23	DP4=0,0,9,11:1/1:255,57,0:99	23	DP4=0,0,9,12:1/1:255,63,0:99	22	-
1	179614369	1	165830522	C/A	23	222	59	DP4=0,0,16,7;1/1:255,69,0:99	1	No	Yes : (6)	Yes : (10)	320	320	107	A/D	gCt/gAt	EXON=1/2	NON_SYNONYMOUS_CODING	ENSRNOP00000061827	YES	ENSRNOT00000055171	ENSRNOG00000036785	-	-	Olr263	43.41	69	chr11:7818191	OR5P2	CCDS7782.1	-3.17	-	-	-	-	-	33	DP4=7,15,7,3:0/1:149,0,255:99	32	DP4=0,0,18,13:1/1:255,93,0:99	31	DP4=0,0,10,16:1/1:255,78,0:99	24	-
1	179646073	1	165865198	A/G	12	150	46	DP4=0,0,4,8;1/1:183,36,0:69	1	No	Yes : (7)	Yes : (13)	928	928	310	K/E	Aag/Gag	EXON=1/1	NON_SYNONYMOUS_CODING	ENSRNOP00000042460	YES	ENSRNOT00000051423	ENSRNOG00000029093	-	-	Olr264	40.11	69	chr11:7817583	OR5P2	CCDS7782.1	4.3	-	-	-	-	-	28	DP4=4,10,5,7:0/1:234,0,255:99	26	DP4=0,0,13,13:1/1:255,78,0:99	32	DP4=0,0,15,16:1/1:255,93,0:99	35	-
1	179714033	1	165935550	C/T	25	199	60	DP4=0,0,14,11;1/1:232,75,0:99	1	No	Yes : (6)	Yes : (10)	365	365	122	A/V	gCt/gTt	EXON=1/1	NON_SYNONYMOUS_CODING	ENSRNOP00000040738	YES	ENSRNOT00000041854	ENSRNOG00000032212	-	-	Olr267	41.59	68	chr11:7818146	OR5P2	CCDS7782.1	5.5	-	-	-	-	-	36	DP4=11,10,6,7:0/1:238,0,255:99	28	DP4=0,0,16,11:1/1:255,81,0:99	28	DP4=0,0,13,12:1/1:255,75,0:99	31	-
1	179751440	1	165959622	C/A	17	222	54	DP4=0,0,8,9;1/1:255,51,0:99	1	No	Yes : (10)	Yes : (15)	76	76	26	L/I	Ctt/Att	EXON=1/1	NON_SYNONYMOUS_CODING	ENSRNOP00000046528	YES	ENSRNOT00000046292	ENSRNOG00000033306	-	-	Olr268	43.92	71	chr11:7818414	OR5P2	CCDS7782.1	2.67	-	-	-	-	-	35	DP4=13,9,5,8:0/1:217,0,255:99	34	DP4=0,0,18,14:1/1:255,96,0:99	14	DP4=0,0,4,9:1/1:255,39,0:75	18	-
1	179751980	1	165960162	A/G	19	174	59	DP4=0,0,13,6;1/1:207,57,0:99	1	No	Yes : (10)	Yes : (17)	616	616	206	S/G	Agt/Ggt	EXON=1/1	NON_SYNONYMOUS_CODING	ENSRNOP00000046528	YES	ENSRNOT00000046292	ENSRNOG00000033306	-	-	Olr268	43.92	71	chr11:7817895	OR5P2	CCDS7782.1	-0.943	-	-	-	-	-	29	DP4=7,10,6,5:0/1:200,0,255:99	34	DP4=0,0,17,15:1/1:255,96,0:99	33	DP4=0,0,16,17:1/1:255,99,0:99	37	-
1	179806679	1	166013072	C/G	16	185	59	DP4=0,0,8,8;1/1:218,48,0:93	1	No	Yes : (6)	Yes : (10)	521	521	174	P/R	cCa/cGa	EXON=1/1	NON_SYNONYMOUS_CODING	ENSRNOP00000049865	YES	ENSRNOT00000052320	ENSRNOG00000030745	-	-	Olr271	43.92	73	chr11:7847008	OR5P3	CCDS7783.1	4.37	-	-	-	-	-	30	DP4=0,0,12,17:1/1:255,87,0:99	30	DP4=0,0,15,14:1/1:255,87,0:99	27	DP4=0,0,17,9:1/1:255,78,0:99	27	DP4=0,0,13,12:1/1:255,75,0:99
1	179812722	1	166019287	A/G	13	195	37	DP4=0,0,5,8;1/1:228,39,0:75	1	No	Yes : (6)	Yes : (10)	379	379	127	M/V	Atg/Gtg	EXON=1/1	NON_SYNONYMOUS_CODING	ENSRNOP00000048239	YES	ENSRNOT00000050641	ENSRNOG00000031724	-	-	Olr272	43.17	72	chr11:7818132	OR5P2	CCDS7782.1	2.51	-	-	-	-	-	43	DP4=1,0,25,16:1/1:255,103,0:99	22	DP4=0,0,9,13:1/1:255,66,0:99	23	DP4=0,0,12,11:1/1:255,69,0:99	28	DP4=0,0,14,10:1/1:255,72,0:99
1	181084405	1	167078325	C/T	18	196	59	DP4=0,0,8,10;1/1:229,54,0:99	1	No	Yes : (9)	Yes : (13)	368	358	120	G/S	Ggc/Agc	EXON=5/21	NON_SYNONYMOUS_CODING	ENSRNOP00000019368	YES	ENSRNOT00000019368	ENSRNOG00000014373	-	-	Trim66	47.26	90	chr11:8670087	TRIM66	-	-0.673	-	-	-	-	-	28	DP4=3,9,6,7:0/1:241,0,230:99	30	DP4=0,0,12,16:1/1:255,84,0:99	32	DP4=0,0,15,16:1/1:255,93,0:99	25	-
1	181319936	1	167328580	C/T	10	119	60	DP4=0,0,7,3;1/1:152,30,0:57	1	No	Yes : (6)	Yes : (9)	617	395	132	S/L	tCg/tTg	EXON=3/5	NON_SYNONYMOUS_CODING	ENSRNOP00000018497	YES	ENSRNOT00000018497	ENSRNOG00000013744	-	-	RGD1306959	46.1	73	chr11:8936464	AKIP1	CCDS7793.1	-9.89	-	-	-	-	-	31	DP4=7,9,5,8:0/1:235,0,255:99	27	DP4=0,0,13,13:1/1:255,78,0:99	23	DP4=0,0,10,12:1/1:255,66,0:99	22	-
1	181324770	1	167333664	T/A	14	101	60	DP4=0,0,7,7;1/1:134,42,0:81	1	No	Yes : (6)	Yes : (9)	698	639	213	L/F	ttA/ttT	EXON=6/6	NON_SYNONYMOUS_CODING	ENSRNOP00000052032	-	ENSRNOT00000055158	ENSRNOG00000013713	-	-	LOC499240	47.59	53	chr11:8941995	C11orf16	-	2.12	-	-	-	-	-	31	DP4=11,9,7,3:0/1:192,0,255:99	28	DP4=0,0,13,13:1/1:255,78,0:99	30	DP4=0,0,8,20:1/1:255,84,0:99	16	-
1	181334871	1	167343504	G/T	11	147	60	DP4=0,0,5,6;1/1:180,33,0:63	1	No	Yes : (6)	Yes : (9)	184	125	42	A/D	gCc/gAc	EXON=2/6	NON_SYNONYMOUS_CODING	ENSRNOP00000018350	YES	ENSRNOT00000018350	ENSRNOG00000013713	-	-	LOC499240	47.59	53	-	C11orf16	-	-	-	-	-	-	-	21	DP4=5,4,4,8:0/1:233,0,191:99	23	DP4=0,0,12,11:1/1:255,69,0:99	34	DP4=0,0,13,18:1/1:255,93,0:99	27	-
1	181334871	1	167343504	G/T	11	147	60	DP4=0,0,5,6;1/1:180,33,0:63	1	No	Yes : (6)	Yes : (9)	184	125	42	A/D	gCc/gAc	EXON=2/6	NON_SYNONYMOUS_CODING	ENSRNOP00000052032	-	ENSRNOT00000055158	ENSRNOG00000013713	-	-	LOC499240	47.59	53	-	C11orf16	-	-	-	-	-	-	-	21	DP4=5,4,4,8:0/1:233,0,191:99	23	DP4=0,0,12,11:1/1:255,69,0:99	34	DP4=0,0,13,18:1/1:255,93,0:99	27	-
1	182652774	1	168603309	A/G	19	222	59	DP4=0,0,10,9;1/1:255,57,0:99	1	No	Yes : (8)	Yes : (14)	1234	962	321	M/T	aTg/aCg	EXON=6/6	NON_SYNONYMOUS_CODING	ENSRNOP00000036731	YES	ENSRNOT00000030474	ENSRNOG00000026902	-	-	Lyve1	45.49	66	chr11:10580728	LYVE1	CCDS7804.1	-2.04	-	-	-	-	-	28	DP4=4,11,10,3:0/1:226,0,255:99	32	DP4=0,0,10,21:1/1:255,93,0:99	23	DP4=0,0,10,13:1/1:255,69,0:99	28	-
1	182848298	1	168809300	G/A	16	157	56	DP4=0,0,9,7;1/1:190,48,0:93	1	No	Yes : (10)	Yes : (15)	2689	2689	897	A/T	Gca/Aca	EXON=21/25	NON_SYNONYMOUS_CODING	ENSRNOP00000023741	YES	ENSRNOT00000023741	ENSRNOG00000017195	-	-	Ctr9	43.85	100	chr11:10794782	CTR9	CCDS7805.1	5.93	-	-	-	-	-	30	DP4=10,9,2,8:0/1:133,0,255:99	27	DP4=0,1,11,14:1/1:255,64,0:99	31	DP4=0,0,13,14:1/1:255,81,0:99	27	-
1	182848298	1	168809300	G/A	16	157	56	DP4=0,0,9,7;1/1:190,48,0:93	1	No	Yes : (10)	Yes : (15)	2677	2554	852	A/T	Gca/Aca	EXON=21/24	NON_SYNONYMOUS_CODING	ENSRNOP00000052019	-	ENSRNOT00000055145	ENSRNOG00000017195	-	-	Ctr9	43.85	100	chr11:10794782	CTR9	CCDS7805.1	5.93	-	-	-	-	-	30	DP4=10,9,2,8:0/1:133,0,255:99	27	DP4=0,1,11,14:1/1:255,64,0:99	31	DP4=0,0,13,14:1/1:255,81,0:99	27	-
1	195224854	1	176844241	T/C	12	222	58	DP4=0,0,7,5;1/1:255,36,0:69	1	Yes	Yes : (11)	Yes : (18)	262	262	88	C/R	Tgt/Cgt	EXON=1/9	NON_SYNONYMOUS_CODING	ENSRNOP00000059631	YES	ENSRNOT00000065601	ENSRNOG00000036760	-	-	Tmc5	45.32	37	chr16:19451622	TMC5	CCDS45431.1	0.594	-	-	-	-	-	36	DP4=14,7,11,4:0/1:182,0,255:99	24	DP4=0,0,9,14:1/1:255,69,0:99	21	DP4=0,0,11,8:1/1:255,57,0:99	19	-
1	195511643	1	177086645	C/T	17	188	59	DP4=0,0,9,8;1/1:221,51,0:99	1	Yes	Yes : (9)	Yes : (9)	1092	896	299	S/N	aGt/aAt	EXON=2/3	NON_SYNONYMOUS_CODING	ENSRNOP00000021477	YES	ENSRNOT00000021477	ENSRNOG00000016039	-	-	RGD1565096	49.8	19	chr16:19725630	C16orf88	CCDS42127.1	1.76	-	-	-	-	-	31	DP4=7,11,7,6:0/1:245,0,255:99	23	DP4=0,0,14,8:1/1:255,66,0:99	21	DP4=0,0,9,12:1/1:255,63,0:99	23	-
1	196175095	1	177776793	G/A	13	171	56	DP4=0,0,6,7;1/1:204,39,0:75	1	Yes	Yes : (9)	Yes : (14)	83	43	15	E/K	Gag/Aag	EXON=2/20	NON_SYNONYMOUS_CODING	ENSRNOP00000043828	YES	ENSRNOT00000049380	ENSRNOG00000031211	-	-	ACSM5_RAT	44.39	80	chr16:20410576	PDILT	CCDS10584.1	-0.259	-	-	-	-	-	41	DP4=12,9,9,10:0/1:255,0,255:99	31	DP4=0,0,11,19:1/1:255,90,0:99	35	DP4=0,0,19,15:1/1:255,102,0:99	36	-
1	196175095	1	177776793	G/A	13	171	56	DP4=0,0,6,7;1/1:204,39,0:75	1	Yes	Yes : (9)	Yes : (14)	266	47	16	S/L	tCa/tTa	EXON=2/12	NON_SYNONYMOUS_CODING	ENSRNOP00000020817	YES	ENSRNOT00000020817	ENSRNOG00000015368	-	-	Pdilt	44.01	70	chr16:20410576	PDILT	CCDS10584.1	-0.259	-	-	-	-	-	41	DP4=12,9,9,10:0/1:255,0,255:99	31	DP4=0,0,11,19:1/1:255,90,0:99	35	DP4=0,0,19,15:1/1:255,102,0:99	36	-
1	196190813	1	177793246	G/C	20	165	56	DP4=0,0,8,12;1/1:198,60,0:99	1	No	Yes : (23)	Yes : (32)	1004	560	187	S/T	aGc/aCc	EXON=6/17	NON_SYNONYMOUS_CODING	ENSRNOP00000045874	-	ENSRNOT00000041634	ENSRNOG00000031211	-	-	ACSM5_RAT	44.39	80	chr16:20430697	ACSM5	CCDS10585.1	2.67	-	-	-	-	-	33	DP4=0,0,12,12:1/1:243,72,0:99	30	DP4=0,0,13,11:1/1:249,72,0:99	20	DP4=0,0,9,8:1/1:234,51,0:99	21	-
1	196190813	1	177793246	G/C	20	165	56	DP4=0,0,8,12;1/1:198,60,0:99	1	No	Yes : (23)	Yes : (32)	1004	560	187	S/T	aGc/aCc	EXON=6/16	NON_SYNONYMOUS_CODING	ENSRNOP00000047613	-	ENSRNOT00000046025	ENSRNOG00000031211	-	-	ACSM5_RAT	44.39	80	chr16:20430697	ACSM5	CCDS10585.1	2.67	-	-	-	-	-	33	DP4=0,0,12,12:1/1:243,72,0:99	30	DP4=0,0,13,11:1/1:249,72,0:99	20	DP4=0,0,9,8:1/1:234,51,0:99	21	-
1	196190813	1	177793246	G/C	20	165	56	DP4=0,0,8,12;1/1:198,60,0:99	1	No	Yes : (23)	Yes : (32)	1044	1004	335	S/T	aGc/aCc	EXON=7/20	NON_SYNONYMOUS_CODING	ENSRNOP00000043828	YES	ENSRNOT00000049380	ENSRNOG00000031211	-	-	ACSM5_RAT	44.39	80	chr16:20430697	ACSM5	CCDS10585.1	2.67	-	-	-	-	-	33	DP4=0,0,12,12:1/1:243,72,0:99	30	DP4=0,0,13,11:1/1:249,72,0:99	20	DP4=0,0,9,8:1/1:234,51,0:99	21	-
1	196199424	1	177802452	A/G	18	201	50	DP4=0,0,8,10;1/1:234,54,0:99	1	No	Yes : (9)	Yes : (14)	1667	1223	408	N/S	aAt/aGt	EXON=12/16	NON_SYNONYMOUS_CODING	ENSRNOP00000047613	-	ENSRNOT00000046025	ENSRNOG00000031211	-	-	ACSM5_RAT	44.39	80	chr16:20442561	ACSM5	CCDS10585.1	2.08	-	-	-	-	-	33	DP4=8,8,5,3:0/1:101,0,246:99	19	DP4=0,0,2,6:1/1:158,24,0:45	37	DP4=0,0,9,12:1/1:255,63,0:99	27	-
1	196199424	1	177802452	A/G	18	201	50	DP4=0,0,8,10;1/1:234,54,0:99	1	No	Yes : (9)	Yes : (14)	1707	1667	556	N/S	aAt/aGt	EXON=13/20	NON_SYNONYMOUS_CODING	ENSRNOP00000043828	YES	ENSRNOT00000049380	ENSRNOG00000031211	-	-	ACSM5_RAT	44.39	80	chr16:20442561	ACSM5	CCDS10585.1	2.08	-	-	-	-	-	33	DP4=8,8,5,3:0/1:101,0,246:99	19	DP4=0,0,2,6:1/1:158,24,0:45	37	DP4=0,0,9,12:1/1:255,63,0:99	27	-
1	196241209	1	177843913	A/G	16	128	57	DP4=0,0,12,4;1/1:161,48,0:93	1	Yes	Yes : (23)	Yes : (32)	401	295	99	R/G	Agg/Ggg	EXON=3/14	NON_SYNONYMOUS_CODING	ENSRNOP00000020587	YES	ENSRNOT00000020587	ENSRNOG00000014976	-	-	Acsm2	42.3	77	chr16:20476956	ACSM2A	CCDS32401.1	0.372	-	-	-	-	-	40	DP4=14,11,6,9:0/1:249,0,255:99	29	DP4=0,0,15,14:1/1:255,87,0:99	26	DP4=0,0,12,12:1/1:255,72,0:99	19	-
1	196325458	1	177933421	C/T	18	222	60	DP4=0,0,6,12;1/1:255,54,0:99	1	No	Yes : (1)	Yes : (4)	88	88	30	R/C	Cgc/Tgc	EXON=3/9	NON_SYNONYMOUS_CODING	ENSRNOP00000061947	-	ENSRNOT00000066854	ENSRNOG00000042084	-	-	Bucs1	42.68	32	chr16:20651879	ACSM1	CCDS10587.1	-0.371	-	-	-	-	-	21	DP4=5,3,8,4:0/1:244,0,185:99	18	DP4=0,0,7,11:1/1:255,54,0:99	22	DP4=0,0,11,10:1/1:255,63,0:99	33	-
1	198897765	1	180782654	T/A	13	134	60	DP4=0,0,7,6;1/1:167,39,0:75	1	Yes	Yes : (7)	Yes : (11)	1152	1055	352	Y/F	tAt/tTt	EXON=8/19	NON_SYNONYMOUS_CODING	ENSRNOP00000025400	YES	ENSRNOT00000025400	ENSRNOG00000018751	-	-	Cog7	47.24	91	chr16:23430103	COG7	CCDS10610.1	4.71	CONGENITAL DISORDER OF GLYCOSYLATION, TYPE IIe; CDG2E	-	COG7	-	-	42	DP4=8,8,8,16:0/1:255,0,255:99	32	DP4=0,0,10,17:1/1:255,81,0:99	24	DP4=0,0,15,9:1/1:255,72,0:99	21	-
1	200021691	1	181846528	A/C	14	222	60	DP4=0,0,10,4;1/1:255,42,0:81	1	Yes	Yes : (9)	Yes : (15)	2867	2707	903	I/L	Att/Ctt	EXON=17/18	NON_SYNONYMOUS_CODING	ENSRNOP00000036139	YES	ENSRNOT00000035770	ENSRNOG00000012806	-	-	Rbbp6	38.29	89	chr16:24580715	RBBP6	CCDS10621.1	3.68	-	-	-	YES	-	37	DP4=11,7,8,10:0/1:255,0,255:99	31	DP4=0,0,16,14:1/1:255,90,0:99	36	DP4=0,0,17,18:1/1:255,105,0:99	20	-
1	200021691	1	181846528	A/C	14	222	60	DP4=0,0,10,4;1/1:255,42,0:81	1	Yes	Yes : (9)	Yes : (15)	2765	2605	869	I/L	Att/Ctt	EXON=16/17	NON_SYNONYMOUS_CODING	ENSRNOP00000045663	-	ENSRNOT00000049430	ENSRNOG00000012806	-	-	Rbbp6	38.29	89	chr16:24580715	RBBP6	CCDS10621.1	3.68	-	-	-	YES	-	37	DP4=11,7,8,10:0/1:255,0,255:99	31	DP4=0,0,16,14:1/1:255,90,0:99	36	DP4=0,0,17,18:1/1:255,105,0:99	20	-
1	205676803	1	186500340	A/G	13	134	60	DP4=0,0,7,6;1/1:167,39,0:75	1	Yes	Yes : (6)	Yes : (10)	1514	1514	505	Q/R	cAg/cGg	EXON=1/1	NON_SYNONYMOUS_CODING	ENSRNOP00000023995	YES	ENSRNOT00000023995	ENSRNOG00000017837	-	-	Znf553	57.98	84	chr16:30410169	ZNF48	CCDS10679.1	0.394	-	-	-	YES	-	27	DP4=7,5,9,5:0/1:239,0,237:99	20	DP4=0,0,5,14:1/1:255,57,0:99	19	DP4=0,0,8,9:1/1:255,51,0:99	21	-
1	205762925	1	186581551	C/T	10	121	60	DP4=0,0,5,5;1/1:154,30,0:57	1	Yes	Yes : (10)	Yes : (19)	2170	2093	698	S/F	tCt/tTt	EXON=17/31	NON_SYNONYMOUS_CODING	ENSRNOP00000024404	YES	ENSRNOT00000024404	ENSRNOG00000017980	-	-	Itgal	49.68	72	chr16:30510764	ITGAL	CCDS32433.1	-0.371	-	-	-	-	-	27	DP4=10,4,7,6:0/1:211,0,246:99	24	DP4=0,0,13,9:1/1:255,66,0:99	30	DP4=0,0,17,10:1/1:255,81,0:99	24	-
1	205762940	1	186581566	A/G	10	104	60	DP4=0,0,7,3;1/1:137,30,0:57	1	Yes	Yes : (10)	Yes : (19)	2185	2108	703	K/R	aAg/aGg	EXON=17/31	NON_SYNONYMOUS_CODING	ENSRNOP00000024404	YES	ENSRNOT00000024404	ENSRNOG00000017980	-	-	Itgal	49.68	72	chr16:30510779	ITGAL	CCDS32433.1	0.721	-	-	-	-	-	27	DP4=8,5,8,6:0/1:223,0,248:99	23	DP4=0,0,14,9:1/1:255,69,0:99	28	DP4=0,0,16,11:1/1:255,81,0:99	21	-
1	205836067	1	186656122	G/A	12	162	60	DP4=0,0,7,5;1/1:195,36,0:69	1	No	No	No	880	733	245	R/C	Cgt/Tgt	EXON=4/5	NON_SYNONYMOUS_CODING	ENSRNOP00000046081	YES	ENSRNOT00000052100	ENSRNOG00000031003	-	-	D3ZM47_RAT	50.96	-	chr16:30567132	ZNF764	CCDS10683.1	-2.21	-	-	-	-	-	35	DP4=12,7,10,6:0/1:255,0,255:99	29	DP4=0,0,9,18:1/1:255,81,0:99	28	DP4=0,0,15,12:1/1:255,81,0:99	21	-
1	205837141	1	186657196	T/C	14	148	47	DP4=0,0,8,6;1/1:181,42,0:81	1	No	Yes : (9)	Yes : (16)	334	187	63	I/V	Atc/Gtc	EXON=2/5	NON_SYNONYMOUS_CODING,SPLICE_SITE	ENSRNOP00000046081	YES	ENSRNOT00000052100	ENSRNOG00000031003	-	-	D3ZM47_RAT	50.96	-	chr16:30569165	ZNF764	CCDS10683.1	-4.34	-	-	-	-	-	31	DP4=5,6,1,11:0/1:92,0,193:95	12	DP4=0,0,6,4:1/1:164,30,0:57	15	DP4=0,0,5,2:1/1:135,21,0:39	20	-
1	206083835	1	186899747	A/G	11	117	60	DP4=0,0,7,4;1/1:150,33,0:63	1	Yes	Yes : (10)	Yes : (18)	349	349	117	F/L	Ttc/Ctc	EXON=2/2	NON_SYNONYMOUS_CODING	ENSRNOP00000041969	YES	ENSRNOT00000044511	ENSRNOG00000018877	-	-	D3ZJW5_RAT	57.88	89	chr16:30795294	ZNF629	CCDS45463.1	3.9	-	-	-	-	-	34	DP4=8,8,11,5:0/1:240,0,255:99	24	DP4=0,0,12,10:1/1:255,66,0:99	30	DP4=0,0,16,13:1/1:255,87,0:99	18	-
1	206271446	1	187086356	T/C	14	222	60	DP4=0,0,9,5;1/1:255,42,0:81	1	No	No	No	201	94	32	W/R	Tgg/Cgg	EXON=2/7	NON_SYNONYMOUS_CODING	ENSRNOP00000025933	YES	ENSRNOT00000025933	ENSRNOG00000019080	-	-	D3ZPY2_RAT	54.48	88	chr16:30997073	HSD3B7	CCDS10698.1	2.79	BILE ACID SYNTHESIS DEFECT, CONGENITAL, 1; CBAS1	-	-	YES	-	32	DP4=3,10,10,8:0/1:255,0,201:99	27	DP4=0,0,15,11:1/1:255,78,0:99	25	DP4=0,0,10,15:1/1:255,75,0:99	16	-
1	206272356	1	187087266	G/A	11	146	60	DP4=0,0,4,7;1/1:179,33,0:63	1	No	No	No	615	508	170	V/I	Gtc/Atc	EXON=5/7	NON_SYNONYMOUS_CODING	ENSRNOP00000025933	YES	ENSRNOT00000025933	ENSRNOG00000019080	-	-	D3ZPY2_RAT	54.48	88	chr16:30998002	HSD3B7	CCDS10698.1	5.65	BILE ACID SYNTHESIS DEFECT, CONGENITAL, 1; CBAS1	-	-	YES	-	39	DP4=10,6,10,12:0/1:255,0,255:99	31	DP4=0,0,15,15:1/1:255,90,0:99	22	DP4=0,0,9,11:1/1:255,60,0:99	23	-
1	206590198	1	187402583	G/A	13	222	57	DP4=0,0,8,5;1/1:255,39,0:75	1	No	Yes : (1)	Yes : (1)	1513	1513	505	V/M	Gtg/Atg	EXON=12/29	NON_SYNONYMOUS_CODING	ENSRNOP00000063547	YES	ENSRNOT00000067658	ENSRNOG00000036703	-	-	Itgax	49.84	71	chr16:31374385	ITGAX	CCDS10711.1	-4.33	-	-	-	-	-	35	DP4=7,8,9,11:0/1:255,0,235:99	26	DP4=0,1,13,10:1/1:255,58,0:99	21	DP4=0,0,12,8:1/1:255,60,0:99	20	-
1	206590198	1	187402583	G/A	13	222	57	DP4=0,0,8,5;1/1:255,39,0:75	1	No	Yes : (1)	Yes : (1)	1489	1489	497	V/M	Gtg/Atg	EXON=13/30	NON_SYNONYMOUS_CODING	ENSRNOP00000051866	-	ENSRNOT00000054983	ENSRNOG00000036703	-	-	Itgax	49.84	71	chr16:31374385	ITGAX	CCDS10711.1	-4.33	-	-	-	-	-	35	DP4=7,8,9,11:0/1:255,0,235:99	26	DP4=0,1,13,10:1/1:255,58,0:99	21	DP4=0,0,12,8:1/1:255,60,0:99	20	-
1	206593998	1	187406383	C/G	13	155	58	DP4=0,0,3,10;1/1:188,39,0:75	1	No	No	Yes : (1)	2159	2159	720	P/R	cCt/cGt	EXON=16/29	NON_SYNONYMOUS_CODING	ENSRNOP00000063547	YES	ENSRNOT00000067658	ENSRNOG00000036703	-	-	Itgax	49.84	71	chr16:31383086	ITGAX	CCDS10711.1	-8.37	-	-	-	-	-	24	DP4=6,5,7,6:0/1:252,0,220:99	25	DP4=0,0,12,13:1/1:255,75,0:99	18	DP4=0,0,9,9:1/1:255,54,0:99	17	-
1	206593998	1	187406383	C/G	13	155	58	DP4=0,0,3,10;1/1:188,39,0:75	1	No	No	Yes : (1)	2135	2135	712	P/R	cCt/cGt	EXON=17/30	NON_SYNONYMOUS_CODING	ENSRNOP00000051866	-	ENSRNOT00000054983	ENSRNOG00000036703	-	-	Itgax	49.84	71	chr16:31383086	ITGAX	CCDS10711.1	-8.37	-	-	-	-	-	24	DP4=6,5,7,6:0/1:252,0,220:99	25	DP4=0,0,12,13:1/1:255,75,0:99	18	DP4=0,0,9,9:1/1:255,54,0:99	17	-
1	206597992	1	187410377	C/T	11	101	48	DP4=0,0,5,6;1/1:134,33,0:63	1	No	Yes : (1)	Yes : (3)	2686	2686	896	P/S	Ccc/Tcc	EXON=21/29	NON_SYNONYMOUS_CODING	ENSRNOP00000063547	YES	ENSRNOT00000067658	ENSRNOG00000036703	-	-	Itgax	49.84	71	chr16:31388351	ITGAX	CCDS10711.1	1.47	-	-	-	-	-	40	DP4=8,9,11,10:0/1:255,0,255:99	27	DP4=0,0,11,15:1/1:255,78,0:99	33	DP4=0,0,20,12:1/1:255,96,0:99	20	-
1	206597992	1	187410377	C/T	11	101	48	DP4=0,0,5,6;1/1:134,33,0:63	1	No	Yes : (1)	Yes : (3)	2662	2662	888	P/S	Ccc/Tcc	EXON=22/30	NON_SYNONYMOUS_CODING	ENSRNOP00000051866	-	ENSRNOT00000054983	ENSRNOG00000036703	-	-	Itgax	49.84	71	chr16:31388351	ITGAX	CCDS10711.1	1.47	-	-	-	-	-	40	DP4=8,9,11,10:0/1:255,0,255:99	27	DP4=0,0,11,15:1/1:255,78,0:99	33	DP4=0,0,20,12:1/1:255,96,0:99	20	-
1	206598135	1	187410520	C/T	12	142	60	DP4=0,0,8,4;1/1:175,36,0:69	1	No	Yes : (1)	Yes : (3)	2749	2749	917	P/S	Cct/Tct	EXON=22/29	NON_SYNONYMOUS_CODING	ENSRNOP00000063547	YES	ENSRNOT00000067658	ENSRNOG00000036703	-	-	Itgax	49.84	71	chr16:31388516	ITGAX	CCDS10711.1	4.51	-	-	-	-	-	39	DP4=10,9,9,8:0/1:223,0,255:99	15	DP4=0,0,7,8:1/1:255,45,0:87	28	DP4=0,0,15,13:1/1:255,84,0:99	27	-
1	206598135	1	187410520	C/T	12	142	60	DP4=0,0,8,4;1/1:175,36,0:69	1	No	Yes : (1)	Yes : (3)	2725	2725	909	P/S	Cct/Tct	EXON=23/30	NON_SYNONYMOUS_CODING	ENSRNOP00000051866	-	ENSRNOT00000054983	ENSRNOG00000036703	-	-	Itgax	49.84	71	chr16:31388516	ITGAX	CCDS10711.1	4.51	-	-	-	-	-	39	DP4=10,9,9,8:0/1:223,0,255:99	15	DP4=0,0,7,8:1/1:255,45,0:87	28	DP4=0,0,15,13:1/1:255,84,0:99	27	-
1	206598146	1	187410531	G/C	12	146	60	DP4=0,0,8,4;1/1:179,36,0:69	1	No	Yes : (1)	Yes : (3)	2760	2760	920	R/S	agG/agC	EXON=22/29	NON_SYNONYMOUS_CODING	ENSRNOP00000063547	YES	ENSRNOT00000067658	ENSRNOG00000036703	-	-	Itgax	49.84	71	chr16:31388527	ITGAX	CCDS10711.1	1.42	-	-	-	-	-	41	DP4=12,9,9,10:0/1:236,0,255:99	14	DP4=0,0,7,7:1/1:255,42,0:81	31	DP4=0,0,15,16:1/1:255,93,0:99	27	-
1	206598146	1	187410531	G/C	12	146	60	DP4=0,0,8,4;1/1:179,36,0:69	1	No	Yes : (1)	Yes : (3)	2736	2736	912	R/S	agG/agC	EXON=23/30	NON_SYNONYMOUS_CODING	ENSRNOP00000051866	-	ENSRNOT00000054983	ENSRNOG00000036703	-	-	Itgax	49.84	71	chr16:31388527	ITGAX	CCDS10711.1	1.42	-	-	-	-	-	41	DP4=12,9,9,10:0/1:236,0,255:99	14	DP4=0,0,7,7:1/1:255,42,0:81	31	DP4=0,0,15,16:1/1:255,93,0:99	27	-
1	206728725	1	187523320	C/T	13	222	58	DP4=0,0,6,7;1/1:255,39,0:75	1	No	No	Yes : (1)	91	86	29	A/V	gCg/gTg	EXON=1/14	NON_SYNONYMOUS_CODING	ENSRNOP00000027265	YES	ENSRNOT00000027265	ENSRNOG00000020039	-	-	Slc5a2	52.76	91	chr16:31494549	SLC5A2	CCDS10714.1	-0.49	RENAL GLUCOSURIA; GLYS1	-	-	-	-	26	DP4=6,5,6,7:0/1:242,0,216:99	25	DP4=0,0,14,10:1/1:255,72,0:99	26	DP4=0,0,14,11:1/1:255,75,0:99	26	-
1	208269639	1	189994540	T/C	16	189	56	DP4=0,0,9,7;1/1:222,48,0:93	1	No	Yes : (4)	Yes : (7)	5660	5432	1811	L/S	tTg/tCg	EXON=6/22	NON_SYNONYMOUS_CODING	ENSRNOP00000051820	-	ENSRNOT00000054937	ENSRNOG00000020457	-	-	Tacc2	48.03	84	chr10:123903146	TACC2	CCDS7626.1	-4.22	-	-	-	-	-	29	DP4=10,9,5,5:0/1:141,0,255:99	26	DP4=0,0,12,14:1/1:255,78,0:99	26	DP4=0,0,11,15:1/1:255,78,0:99	19	-
1	208269639	1	189994540	T/C	16	189	56	DP4=0,0,9,7;1/1:222,48,0:93	1	No	Yes : (4)	Yes : (7)	545	317	106	L/S	tTg/tCg	EXON=5/21	NON_SYNONYMOUS_CODING	ENSRNOP00000042296	-	ENSRNOT00000047161	ENSRNOG00000020457	-	-	Tacc2	48.03	84	chr10:123903146	TACC2	CCDS7626.1	-4.22	-	-	-	-	-	29	DP4=10,9,5,5:0/1:141,0,255:99	26	DP4=0,0,12,14:1/1:255,78,0:99	26	DP4=0,0,11,15:1/1:255,78,0:99	19	-
1	208269639	1	189994540	T/C	16	189	56	DP4=0,0,9,7;1/1:222,48,0:93	1	No	Yes : (4)	Yes : (7)	5660	365	122	L/S	tTg/tCg	EXON=6/20	NON_SYNONYMOUS_CODING	ENSRNOP00000027744	-	ENSRNOT00000027744	ENSRNOG00000020457	-	-	Tacc2	48.03	84	chr10:123903146	TACC2	CCDS7626.1	-4.22	-	-	-	-	-	29	DP4=10,9,5,5:0/1:141,0,255:99	26	DP4=0,0,12,14:1/1:255,78,0:99	26	DP4=0,0,11,15:1/1:255,78,0:99	19	-
1	208269639	1	189994540	T/C	16	189	56	DP4=0,0,9,7;1/1:222,48,0:93	1	No	Yes : (4)	Yes : (7)	5660	365	122	L/S	tTg/tCg	EXON=6/24	NON_SYNONYMOUS_CODING	ENSRNOP00000051542	-	ENSRNOT00000050466	ENSRNOG00000020457	-	-	Tacc2	48.03	84	chr10:123903146	TACC2	CCDS7626.1	-4.22	-	-	-	-	-	29	DP4=10,9,5,5:0/1:141,0,255:99	26	DP4=0,0,12,14:1/1:255,78,0:99	26	DP4=0,0,11,15:1/1:255,78,0:99	19	-
1	208269639	1	189994540	T/C	16	189	56	DP4=0,0,9,7;1/1:222,48,0:93	1	No	Yes : (4)	Yes : (7)	5606	5378	1793	L/S	tTg/tCg	EXON=8/25	NON_SYNONYMOUS_CODING	ENSRNOP00000051821	YES	ENSRNOT00000054938	ENSRNOG00000020457	-	-	Tacc2	48.03	84	chr10:123903146	TACC2	CCDS7626.1	-4.22	-	-	-	-	-	29	DP4=10,9,5,5:0/1:141,0,255:99	26	DP4=0,0,12,14:1/1:255,78,0:99	26	DP4=0,0,11,15:1/1:255,78,0:99	19	-
1	210238617	1	190466106	G/A	16	149	58	DP4=0,0,5,11;1/1:182,48,0:93	1	Yes	Yes : (10)	Yes : (10)	2449	2449	817	V/I	Gtc/Atc	EXON=20/22	NON_SYNONYMOUS_CODING	ENSRNOP00000027919	-	ENSRNOT00000027919	ENSRNOG00000020560	-	-	Dmbt1	44.93	57	chr10:124399862	DMBT1	CCDS44490.1	1.63	GLIOMA SUSCEPTIBILITY 1; GLM1	-	-	YES	-	33	DP4=8,7,9,9:0/1:255,0,255:99	25	DP4=0,0,10,14:1/1:255,72,0:99	35	DP4=0,0,17,17:1/1:255,102,0:99	22	-
1	210238617	1	190466106	G/A	16	149	58	DP4=0,0,5,11;1/1:182,48,0:93	1	Yes	Yes : (10)	Yes : (10)	2500	2500	834	V/I	Gtc/Atc	EXON=22/24	NON_SYNONYMOUS_CODING	ENSRNOP00000051794	YES	ENSRNOT00000054911	ENSRNOG00000020560	-	-	Dmbt1	44.93	57	chr10:124399862	DMBT1	CCDS44490.1	1.63	GLIOMA SUSCEPTIBILITY 1; GLM1	-	-	YES	-	33	DP4=8,7,9,9:0/1:255,0,255:99	25	DP4=0,0,10,14:1/1:255,72,0:99	35	DP4=0,0,17,17:1/1:255,102,0:99	22	-
Deleted	Deleted	1	190516073	G/A	36	178	39	DP4=0,1,21,14;1/1:211,90,0:99	0.972222	Yes	Yes : (10)	Yes : (10)	2959	439	147	D/N	Gac/Aac	EXON=16/23	NON_SYNONYMOUS_CODING	ENSRNOP00000051793	-	ENSRNOT00000054910	ENSRNOG00000020560	-	-	Dmbt1	44.93	57	chr10:124351820	DMBT1	CCDS44490.1	2.48	GLIOMA SUSCEPTIBILITY 1; GLM1	-	-	YES	-	60	DP4=5,13,26,14:0/1:248,0,103:99	76	DP4=0,2,35,29:1/1:255,165,0:99	59	DP4=0,3,30,23:1/1:255,124,0:99	24	-
Deleted	Deleted	1	190516073	G/A	36	178	39	DP4=0,1,21,14;1/1:211,90,0:99	0.972222	Yes	Yes : (10)	Yes : (10)	529	529	177	D/N	Gac/Aac	EXON=3/3	NON_SYNONYMOUS_CODING	ENSRNOP00000027886	-	ENSRNOT00000027886	ENSRNOG00000020560	-	-	Dmbt1	44.93	57	chr10:124351820	DMBT1	CCDS44490.1	2.48	GLIOMA SUSCEPTIBILITY 1; GLM1	-	-	YES	-	60	DP4=5,13,26,14:0/1:248,0,103:99	76	DP4=0,2,35,29:1/1:255,165,0:99	59	DP4=0,3,30,23:1/1:255,124,0:99	24	-
Deleted	Deleted	1	190554431	A/G	19	138	32	DP4=0,0,3,16;1/1:171,57,0:99	1	No	Yes : (8)	Yes : (8)	421	421	141	N/D	Aac/Gac	EXON=2/8	NON_SYNONYMOUS_CODING	ENSRNOP00000051792	-	ENSRNOT00000054909	ENSRNOG00000020560	-	-	Dmbt1	44.93	57	chr10:124365413	DMBT1	CCDS44490.1	-2	GLIOMA SUSCEPTIBILITY 1; GLM1	-	-	YES	-	23	DP4=8,4,5,5:0/1:79,0,230:82	28	DP4=0,0,10,15:1/1:170,75,0:99	32	DP4=0,0,12,18:1/1:255,90,0:99	23	-
Deleted	Deleted	1	190554431	A/G	19	138	32	DP4=0,0,3,16;1/1:171,57,0:99	1	No	Yes : (8)	Yes : (8)	4027	1507	503	N/D	Aac/Gac	EXON=21/23	NON_SYNONYMOUS_CODING	ENSRNOP00000051793	-	ENSRNOT00000054910	ENSRNOG00000020560	-	-	Dmbt1	44.93	57	chr10:124365413	DMBT1	CCDS44490.1	-2	GLIOMA SUSCEPTIBILITY 1; GLM1	-	-	YES	-	23	DP4=8,4,5,5:0/1:79,0,230:82	28	DP4=0,0,10,15:1/1:170,75,0:99	32	DP4=0,0,12,18:1/1:255,90,0:99	23	-
Deleted	Deleted	1	190554431	A/G	19	138	32	DP4=0,0,3,16;1/1:171,57,0:99	1	No	Yes : (8)	Yes : (8)	346	346	116	N/D	Aac/Gac	EXON=2/8	NON_SYNONYMOUS_CODING	ENSRNOP00000051791	-	ENSRNOT00000054908	ENSRNOG00000020560	-	-	Dmbt1	44.93	57	chr10:124365413	DMBT1	CCDS44490.1	-2	GLIOMA SUSCEPTIBILITY 1; GLM1	-	-	YES	-	23	DP4=8,4,5,5:0/1:79,0,230:82	28	DP4=0,0,10,15:1/1:170,75,0:99	32	DP4=0,0,12,18:1/1:255,90,0:99	23	-
1	208709082	1	190667294	G/A	18	168	59	DP4=1,0,10,7;1/1:201,19,0:35	0.944444	No	Yes : (4)	Yes : (4)	478	478	160	D/N	Gac/Aac	EXON=4/8	NON_SYNONYMOUS_CODING	ENSRNOP00000034199	YES	ENSRNOT00000037247	ENSRNOG00000034038	-	-	F1LZ21_RAT	44.16	8	chr10:124390572	DMBT1	CCDS44490.1	5.3	GLIOMA SUSCEPTIBILITY 1; GLM1	-	-	YES	-	30	DP4=7,9,4,7:0/1:223,0,255:99	20	DP4=0,0,9,10:1/1:255,57,0:99	35	DP4=0,0,19,16:1/1:255,105,0:99	19	-
1	208838398	1	190808979	G/A	20	194	59	DP4=0,0,13,7;1/1:227,60,0:99	1	No	Yes : (6)	Yes : (8)	1178	1178	393	G/D	gGt/gAt	EXON=10/17	NON_SYNONYMOUS_CODING	ENSRNOP00000034033	YES	ENSRNOT00000031040	ENSRNOG00000022737	-	-	F1LY71_RAT	43.23	-	chr10:124540379	-	-	-0.0671	-	-	-	-	-	32	DP4=10,9,6,6:0/1:207,0,255:99	22	DP4=0,0,10,10:1/1:255,60,0:99	18	DP4=0,0,10,7:1/1:255,51,0:99	22	-
1	208908935	1	190881852	A/G	14	169	60	DP4=0,0,5,9;1/1:202,42,0:81	1	Yes	Yes : (12)	Yes : (15)	731	731	244	N/S	aAt/aGt	EXON=3/3	NON_SYNONYMOUS_CODING	ENSRNOP00000051789	YES	ENSRNOT00000054906	ENSRNOG00000036657	-	-	LOC691972	46.26	-	chr10:124585846	-	-	-0.466	-	-	-	-	-	49	DP4=14,10,13,11:0/1:255,0,255:99	21	DP4=0,0,7,11:1/1:255,54,0:99	25	DP4=0,0,11,14:1/1:255,75,0:99	24	-
1	208914916	1	190887834	T/C	11	222	56	DP4=0,0,5,6;1/1:255,33,0:63	1	Yes	Yes : (12)	Yes : (15)	1953	1700	567	H/R	cAt/cGt	EXON=10/10	NON_SYNONYMOUS_CODING	ENSRNOP00000045430	YES	ENSRNOT00000050519	ENSRNOG00000029945	-	-	Cuzd1	44.5	74	chr10:124591915	CUZD1	CCDS7631.1	2.22	-	-	-	-	-	40	DP4=7,14,9,10:0/1:255,0,255:99	30	DP4=0,0,11,19:1/1:255,90,0:99	28	DP4=0,1,15,12:1/1:255,49,0:95	31	-
1	208921301	1	190894218	A/G	11	145	60	DP4=0,0,6,5;1/1:178,33,0:63	1	Yes	Yes : (12)	Yes : (15)	1029	776	259	F/S	tTt/tCt	EXON=5/10	NON_SYNONYMOUS_CODING	ENSRNOP00000045430	YES	ENSRNOT00000050519	ENSRNOG00000029945	-	-	Cuzd1	44.5	74	chr10:124596388	CUZD1	CCDS7631.1	4.25	-	-	-	-	-	41	DP4=7,14,13,4:0/1:231,0,255:99	44	DP4=0,0,21,20:1/1:255,123,0:99	23	DP4=0,0,11,11:1/1:255,66,0:99	19	-
1	208934788	1	190907705	T/C	41	149	50	DP4=0,0,25,16;1/1:182,123,0:99	1	Yes	No	Yes : (14)	680	680	227	F/S	tTt/tCt	EXON=1/1	NON_SYNONYMOUS_CODING	ENSRNOP00000038570	YES	ENSRNOT00000036657	ENSRNOG00000026440	-	-	RGD1559891	41.77	-	-	-	-	-	-	-	-	-	-	67	DP4=9,7,18,19:0/1:255,0,235:99	47	DP4=0,0,19,22:1/1:255,123,0:99	42	DP4=0,0,14,17:1/1:255,93,0:99	44	DP4=15,8,7,7:0/1:197,0,255:99
1	211092972	1	191557611	A/T	14	168	60	DP4=0,0,7,7;1/1:201,42,0:81	1	No	Yes : (12)	Yes : (19)	259	259	87	I/F	Atc/Ttc	EXON=2/2	NON_SYNONYMOUS_CODING	ENSRNOP00000051514	YES	ENSRNOT00000044735	ENSRNOG00000028876	-	-	LOC100361049	44.41	87	chr10:125581080	CPXM2	CCDS7637.1	-5.55	-	-	-	-	-	26	DP4=4,8,7,7:0/1:218,0,227:99	34	DP4=0,0,14,19:1/1:255,99,0:99	28	DP4=0,0,17,10:1/1:255,81,0:99	19	-
1	214932146	1	195316135	G/A	12	118	60	DP4=0,0,4,8;1/1:151,36,0:69	1	No	Yes : (10)	Yes : (17)	7037	7037	2346	S/L	tCa/tTa	EXON=13/16	NON_SYNONYMOUS_CODING	ENSRNOP00000038727	YES	ENSRNOT00000038176	ENSRNOG00000028137	-	-	D4A0Y6_RAT	42.58	44	chr10:129902854	MKI67	CCDS7659.1	-0.165	-	-	-	-	-	50	DP4=14,17,8,11:0/1:255,0,255:99	22	DP4=0,0,8,12:1/1:255,60,0:99	14	DP4=0,0,7,7:1/1:255,42,0:81	23	-
1	214939984	1	195323973	A/G	14	180	60	DP4=0,0,7,7;1/1:213,42,0:81	1	Yes	Yes : (18)	Yes : (29)	2059	2059	687	W/R	Tgg/Cgg	EXON=10/16	NON_SYNONYMOUS_CODING	ENSRNOP00000038727	YES	ENSRNOT00000038176	ENSRNOG00000028137	-	-	D4A0Y6_RAT	42.58	44	chr10:129909939	MKI67	CCDS7659.1	-0.932	-	-	-	-	-	41	DP4=13,7,10,10:0/1:255,0,255:99	19	DP4=0,0,8,11:1/1:255,57,0:99	19	DP4=0,0,10,8:1/1:255,54,0:99	29	-
1	216702668	1	197184821	G/A	10	222	60	DP4=0,0,4,6;1/1:255,30,0:57	1	No	No	Yes : (1)	199	193	65	V/I	Gtt/Att	EXON=2/11	NON_SYNONYMOUS_CODING	ENSRNOP00000022406	YES	ENSRNOT00000022406	ENSRNOG00000016227	-	-	Glrx3	42.65	92	chr10:131943569	GLRX3	CCDS7661.1	5.08	-	-	-	YES	-	40	DP4=10,9,9,10:0/1:255,0,255:99	25	DP4=0,0,12,12:1/1:255,72,0:99	27	DP4=0,0,13,12:1/1:255,75,0:99	35	-
1	225316566	1	205732554	G/A	14	175	60	DP4=0,0,6,8;1/1:208,42,0:81	1	No	Yes : (1)	Yes : (3)	111	31	11	R/W	Cgg/Tgg	EXON=1/25	NON_SYNONYMOUS_CODING	ENSRNOP00000051739	-	ENSRNOT00000054857	ENSRNOG00000013387	-	-	Tpcn2	53.85	74	chr11:68816505	TPCN2	CCDS8189.1	-0.759	SKIN/HAIR/EYE PIGMENTATION, VARIATION IN, 10; SHEP10	-	-	-	-	39	DP4=15,4,13,7:0/1:255,0,255:99	26	DP4=0,0,19,6:1/1:255,75,0:99	27	DP4=0,0,20,4:1/1:255,72,0:99	24	-
1	225316566	1	205732554	G/A	14	175	60	DP4=0,0,6,8;1/1:208,42,0:81	1	No	Yes : (1)	Yes : (3)	31	31	11	R/W	Cgg/Tgg	EXON=1/28	NON_SYNONYMOUS_CODING	ENSRNOP00000017914	YES	ENSRNOT00000017914	ENSRNOG00000013387	-	-	Tpcn2	53.85	74	chr11:68816505	TPCN2	CCDS8189.1	-0.759	SKIN/HAIR/EYE PIGMENTATION, VARIATION IN, 10; SHEP10	-	-	-	-	39	DP4=15,4,13,7:0/1:255,0,255:99	26	DP4=0,0,19,6:1/1:255,75,0:99	27	DP4=0,0,20,4:1/1:255,72,0:99	24	-
1	225355787	1	205771776	G/T	10	115	58	DP4=0,0,5,5;1/1:148,30,0:57	1	No	Yes : (5)	Yes : (12)	165	165	55	R/S	agG/agT	EXON=1/1	NON_SYNONYMOUS_CODING	ENSRNOP00000017958	YES	ENSRNOT00000017958	ENSRNOG00000013448	-	-	Mrgprd	57.71	58	chr11:68748291	MRGPRD	CCDS31625.1	-9.29	-	-	-	-	-	36	DP4=10,8,11,6:0/1:255,0,255:99	27	DP4=0,0,9,15:1/1:255,72,0:99	18	DP4=0,0,7,9:1/1:255,48,0:93	18	-
1	225826944	1	206242152	C/A	10	209	55	DP4=0,0,4,6;1/1:242,30,0:57	1	No	Yes : (5)	Yes : (5)	974	626	209	A/E	gCg/gAg	EXON=4/4	NON_SYNONYMOUS_CODING	ENSRNOP00000037591	YES	ENSRNOT00000034240	ENSRNOG00000025245	-	-	RGD1311946	50.11	8	chr1:16260942	SPEN	CCDS164.1	2.84	-	-	-	YES	-	22	DP4=5,3,6,4:0/1:165,0,172:99	20	DP4=0,0,12,4:1/1:248,48,0:93	26	DP4=0,0,9,9:1/1:255,54,0:99	16	-
1	225827567	1	206242775	A/G	11	222	60	DP4=0,0,3,8;1/1:255,33,0:63	1	No	Yes : (5)	Yes : (8)	1597	1249	417	T/A	Act/Gct	EXON=4/4	NON_SYNONYMOUS_CODING	ENSRNOP00000037591	YES	ENSRNOT00000034240	ENSRNOG00000025245	-	-	RGD1311946	50.11	5	chr11:68029298	C11orf24	CCDS8180.1	0.939	-	-	-	-	-	35	DP4=12,6,6,8:0/1:253,0,255:99	34	DP4=0,0,18,15:1/1:255,99,0:99	12	DP4=0,0,5,7:1/1:255,36,0:69	24	-
1	226119636	1	206584715	T/A	19	222	59	DP4=0,0,10,9;1/1:255,57,0:99	1	No	Yes : (5)	Yes : (8)	544	544	182	S/T	Tca/Aca	EXON=4/4	NON_SYNONYMOUS_CODING	ENSRNOP00000024237	YES	ENSRNOT00000024237	ENSRNOG00000017955	-	-	LOC683919	58.43	71	chr11:67395584	NUDT8	-	3.12	-	-	-	-	-	35	DP4=12,11,6,4:0/1:170,0,255:99	32	DP4=0,0,18,13:1/1:255,93,0:99	21	DP4=0,0,14,5:1/1:255,57,0:99	32	-
1	226182152	1	206647107	T/C	18	222	59	DP4=0,0,7,11;1/1:255,54,0:99	1	No	Yes : (6)	Yes : (12)	189	41	14	H/R	cAc/cGc	EXON=3/6	NON_SYNONYMOUS_CODING	ENSRNOP00000059097	-	ENSRNOT00000066691	ENSRNOG00000018287	-	-	RGD1307603	55.32	-	chr11:67351938	GSTP1	CCDS41679.1	3.11	-	-	-	-	-	36	DP4=11,7,8,9:0/1:255,0,255:99	25	DP4=0,0,11,14:1/1:255,75,0:99	29	DP4=0,0,10,15:1/1:255,75,0:99	17	-
1	226182152	1	206647107	T/C	18	222	59	DP4=0,0,7,11;1/1:255,54,0:99	1	No	Yes : (6)	Yes : (12)	189	38	13	H/R	cAc/cGc	EXON=3/7	NON_SYNONYMOUS_CODING	ENSRNOP00000024681	YES	ENSRNOT00000024681	ENSRNOG00000018287	-	-	RGD1307603	55.32	-	chr11:67351938	GSTP1	CCDS41679.1	3.11	-	-	-	-	-	36	DP4=11,7,8,9:0/1:255,0,255:99	25	DP4=0,0,11,14:1/1:255,75,0:99	29	DP4=0,0,10,15:1/1:255,75,0:99	17	-
1	227030013	1	207453693	G/A	13	218	60	DP4=0,0,10,3;1/1:251,39,0:75	1	No	Yes : (3)	Yes : (3)	2539	2495	832	R/H	cGc/cAc	EXON=1/1	NON_SYNONYMOUS_CODING	ENSRNOP00000035800	YES	ENSRNOT00000034771	ENSRNOG00000025247	-	-	Ccdc87	52.25	59	chr11:66357977	CCDC87	CCDS8145.1	-3.45	-	-	-	-	-	38	DP4=13,9,9,6:0/1:219,0,255:99	24	DP4=0,0,11,10:1/1:255,63,0:99	30	DP4=0,0,15,12:1/1:255,81,0:99	18	-
1	227046136	1	207470175	G/A	19	177	59	DP4=0,0,7,12;1/1:210,57,0:99	1	No	Yes : (2)	Yes : (4)	458	397	133	V/I	Gtt/Att	EXON=3/14	NON_SYNONYMOUS_CODING	ENSRNOP00000026718	YES	ENSRNOT00000026718	ENSRNOG00000019708	-	-	Ctsf	52.4	78	chr11:66335055	CTSF	CCDS8144.1	-2.63	-	-	-	-	-	35	DP4=10,8,10,7:0/1:255,0,255:99	33	DP4=0,0,17,15:1/1:255,96,0:99	24	DP4=0,0,14,10:1/1:255,72,0:99	29	-
1	227695782	1	208030574	G/A	12	222	60	DP4=0,0,6,6;1/1:255,36,0:69	1	No	Yes : (3)	Yes : (9)	1008	950	317	A/V	gCg/gTg	EXON=8/19	NON_SYNONYMOUS_CODING	ENSRNOP00000027812	YES	ENSRNOT00000027811	ENSRNOG00000020475	-	-	Sart1	53.42	95	chr11:65733658	SART1	CCDS31611.1	0.0916	-	-	-	-	-	39	DP4=11,9,11,6:0/1:255,0,255:99	25	DP4=0,0,9,15:1/1:255,72,0:99	20	DP4=0,0,11,9:1/1:255,60,0:99	27	-
1	231754770	1	211287105	A/C	15	137	58	DP4=0,0,5,10;1/1:170,45,0:87	1	No	Yes : (2)	Yes : (5)	1666	1543	515	K/Q	Aag/Cag	EXON=11/11	NON_SYNONYMOUS_CODING	ENSRNOP00000024488	YES	ENSRNOT00000024488	ENSRNOG00000018086	-	-	Slc22a8	47.86	79	chr11:62760795	SLC22A8	CCDS8042.1	5.26	-	-	-	-	-	36	DP4=7,12,9,8:0/1:255,0,255:99	39	DP4=0,0,22,14:1/1:255,105,0:99	23	DP4=0,0,12,11:1/1:255,69,0:99	19	-
1	231944440	1	211477337	G/C	15	169	60	DP4=0,0,8,7;1/1:202,45,0:87	1	No	Yes : (4)	Yes : (8)	579	329	110	A/G	gCt/gGt	EXON=3/3	NON_SYNONYMOUS_CODING	ENSRNOP00000047066	-	ENSRNOT00000045472	ENSRNOG00000019464	-	-	Ttc9c	43.02	97	chr11:62505850	TTC9C	CCDS8033.1	5.15	-	-	-	-	-	39	DP4=0,0,20,17:1/1:255,111,0:99	42	DP4=0,0,27,14:1/1:255,123,0:99	27	DP4=0,0,16,9:1/1:255,75,0:99	33	DP4=0,0,13,16:1/1:255,87,0:99
1	231944440	1	211477337	G/C	15	169	60	DP4=0,0,8,7;1/1:202,45,0:87	1	No	Yes : (4)	Yes : (8)	762	512	171	A/G	gCt/gGt	EXON=4/4	NON_SYNONYMOUS_CODING	ENSRNOP00000026376	YES	ENSRNOT00000026376	ENSRNOG00000019464	-	-	Ttc9c	43.02	97	chr11:62505850	TTC9C	CCDS8033.1	5.15	-	-	-	-	-	39	DP4=0,0,20,17:1/1:255,111,0:99	42	DP4=0,0,27,14:1/1:255,123,0:99	27	DP4=0,0,16,9:1/1:255,75,0:99	33	DP4=0,0,13,16:1/1:255,87,0:99
1	232096258	1	211636201	C/T	17	222	60	DP4=0,0,7,10;1/1:255,51,0:99	1	No	No	No	1111	1099	367	R/C	Cgt/Tgt	EXON=5/9	NON_SYNONYMOUS_CODING	ENSRNOP00000027187	YES	ENSRNOT00000027187	ENSRNOG00000020047	-	-	Tut1	46.09	82	chr11:62346097	TUT1	CCDS8021.2	3.71	-	-	-	-	-	35	DP4=11,8,9,7:0/1:235,0,255:99	27	DP4=0,0,13,12:1/1:255,75,0:99	17	DP4=0,0,5,11:1/1:255,48,0:93	28	-
1	232717231	1	212228857	C/T	15	222	57	DP4=0,1,9,5;1/1:255,15,0:27	0.933333	No	No	No	280	259	87	V/I	Gtt/Att	EXON=3/3	NON_SYNONYMOUS_CODING	ENSRNOP00000041924	YES	ENSRNOT00000049011	ENSRNOG00000028909	-	-	LOC100362601	39.74	42	-	SCGB1D1	-	-	-	-	-	-	-	37	DP4=11,6,11,8:0/1:255,0,255:99	31	DP4=0,0,15,15:1/1:255,90,0:99	31	DP4=0,0,17,14:1/1:255,93,0:99	26	-
1	232712793	1	212232833	C/T	27	222	59	DP4=0,0,13,14;1/1:255,81,0:99	1	No	No	No	31	10	4	V/M	Gtg/Atg	EXON=1/3	NON_SYNONYMOUS_CODING	ENSRNOP00000041924	YES	ENSRNOT00000049011	ENSRNOG00000028909	-	-	LOC100362601	39.74	42	-	SCGB1D1	-	-	-	-	-	-	-	32	DP4=3,8,13,8:0/1:245,0,204:99	34	DP4=0,0,15,19:1/1:255,102,0:99	33	DP4=0,0,14,17:1/1:255,93,0:99	24	-
1	234036573	1	213414681	A/G	14	160	60	DP4=0,0,7,7;1/1:193,42,0:81	1	Yes	Yes : (11)	Yes : (15)	622	587	196	L/P	cTc/cCc	EXON=3/12	NON_SYNONYMOUS_CODING	ENSRNOP00000028396	YES	ENSRNOT00000028396	ENSRNOG00000020907	-	-	Zp1	53.05	67	chr11:60637308	ZP1	CCDS31572.1	1.83	-	-	-	-	-	32	DP4=8,11,9,4:0/1:181,0,255:99	19	DP4=0,0,8,9:1/1:255,48,0:93	28	DP4=0,0,14,13:1/1:255,81,0:99	20	-
1	234067571	1	213445679	C/T	10	107	56	DP4=0,0,7,3;1/1:140,30,0:57	1	No	No	No	152	134	45	R/K	aGa/aAa	EXON=1/4	NON_SYNONYMOUS_CODING	ENSRNOP00000028405	YES	ENSRNOT00000028405	ENSRNOG00000020925	-	-	Ccdc86	50.85	69	chr11:60609725	CCDC86	CCDS7993.1	-2.44	-	-	-	YES	-	25	DP4=4,8,5,8:0/1:252,0,226:99	22	DP4=0,0,13,6:1/1:255,57,0:99	28	DP4=1,0,12,11:1/1:255,47,0:91	17	-
1	234536773	1	213809615	C/A	17	222	60	DP4=0,0,8,9;1/1:255,51,0:99	1	No	No	Yes : (1)	3336	3216	1072	Q/H	caG/caT	EXON=6/6	NON_SYNONYMOUS_CODING	ENSRNOP00000036155	YES	ENSRNOT00000035812	ENSRNOG00000025805	-	-	Ms4a14	39.54	40	chr11:60184765	MS4A14	CCDS31569.1	1.43	-	-	-	-	-	27	DP4=9,9,5,4:0/1:149,0,255:99	35	DP4=0,1,19,13:1/1:255,69,0:99	23	DP4=0,0,9,12:1/1:255,63,0:99	19	-
1	234749075	1	214296285	T/G	22	222	60	DP4=0,0,11,11;1/1:255,66,0:99	1	No	Yes : (1)	Yes : (3)	714	714	238	H/Q	caT/caG	EXON=7/8	NON_SYNONYMOUS_CODING	ENSRNOP00000040518	-	ENSRNOT00000043577	ENSRNOG00000023709	-	-	D4AA50_RAT	38.94	68	chr14:103806044	EIF5	CCDS9980.1	2.25	-	-	-	-	-	33	DP4=9,8,7,7:0/1:254,0,255:99	31	DP4=0,0,15,13:1/1:255,84,0:99	23	DP4=0,0,7,16:1/1:255,69,0:99	28	-
1	234749075	1	214296285	T/G	22	222	60	DP4=0,0,11,11;1/1:255,66,0:99	1	No	Yes : (1)	Yes : (3)	849	849	283	H/Q	caT/caG	EXON=8/9	NON_SYNONYMOUS_CODING	ENSRNOP00000035205	YES	ENSRNOT00000032475	ENSRNOG00000023709	-	-	D4AA50_RAT	38.94	68	chr14:103806044	EIF5	CCDS9980.1	2.25	-	-	-	-	-	33	DP4=9,8,7,7:0/1:254,0,255:99	31	DP4=0,0,15,13:1/1:255,84,0:99	23	DP4=0,0,7,16:1/1:255,69,0:99	28	-
1	246606785	1	224941222	C/T	13	161	60	DP4=0,0,6,7;1/1:194,39,0:75	1	Yes	Yes : (5)	Yes : (11)	268	268	90	V/M	Gtg/Atg	EXON=1/1	NON_SYNONYMOUS_CODING	ENSRNOP00000034179	YES	ENSRNOT00000029774	ENSRNOG00000021811	-	-	D3ZJU3_RAT	51.04	58	chr11:59548919	FABP5P7	CCDS7975.1	-4.48	-	-	-	-	-	37	DP4=0,0,24,12:1/1:255,108,0:99	27	DP4=0,0,13,13:1/1:255,78,0:99	28	DP4=0,0,15,13:1/1:255,84,0:99	25	DP4=0,0,12,11:1/1:255,69,0:99
1	246717493	1	225053559	T/A	14	222	60	DP4=0,0,7,7;1/1:255,42,0:81	1	Yes	Yes : (19)	Yes : (27)	1759	1759	587	S/T	Tcc/Acc	EXON=7/23	NON_SYNONYMOUS_CODING	ENSRNOP00000017212	YES	ENSRNOT00000017212	ENSRNOG00000012782	-	-	Tmem2	43.76	87	chr9:74345635	TMEM2	CCDS6638.1	4.55	-	-	-	-	-	33	DP4=0,0,18,14:1/1:255,96,0:99	28	DP4=0,0,9,17:1/1:255,78,0:99	33	DP4=0,0,18,13:1/1:255,93,0:99	25	DP4=0,0,12,12:1/1:255,72,0:99
1	246717493	1	225053559	T/A	14	222	60	DP4=0,0,7,7;1/1:255,42,0:81	1	Yes	Yes : (19)	Yes : (27)	1759	1759	587	S/T	Tcc/Acc	EXON=7/22	NON_SYNONYMOUS_CODING	ENSRNOP00000063313	-	ENSRNOT00000067384	ENSRNOG00000012782	-	-	Tmem2	43.76	87	chr9:74345635	TMEM2	CCDS6638.1	4.55	-	-	-	-	-	33	DP4=0,0,18,14:1/1:255,96,0:99	28	DP4=0,0,9,17:1/1:255,78,0:99	33	DP4=0,0,18,13:1/1:255,93,0:99	25	DP4=0,0,12,12:1/1:255,72,0:99
2	4092896	2	4362563	C/G	18	182	56	DP4=0,0,9,9;1/1:215,54,0:99	1	Yes	Yes : (12)	Yes : (20)	2963	2851	951	E/Q	Gaa/Caa	EXON=21/21	NON_SYNONYMOUS_CODING	ENSRNOP00000018457	YES	ENSRNOT00000018457	ENSRNOG00000040279	-	-	Ankrd32	37.4	81	chr5:94030688	ANKRD32	CCDS4071.2	4.59	-	-	-	-	-	33	DP4=9,8,9,7:0/1:249,0,255:99	24	DP4=6,5,5,7:0/1:255,0,230:99	37	-	28	DP4=12,5,6,5:0/1:224,0,255:99
2	4100268	2	4369936	T/C	20	222	60	DP4=0,0,15,5;1/1:255,60,0:99	1	Yes	Yes : (12)	Yes : (20)	2204	2092	698	T/A	Acg/Gcg	EXON=16/21	NON_SYNONYMOUS_CODING	ENSRNOP00000018457	YES	ENSRNOT00000018457	ENSRNOG00000040279	-	-	Ankrd32	37.4	81	chr5:94022391	ANKRD32	CCDS4071.2	-1.11	-	-	-	-	-	43	DP4=7,15,13,7:0/1:255,0,255:99	26	DP4=4,6,6,7:0/1:230,0,207:99	38	-	36	DP4=7,8,7,13:0/1:255,0,255:99
2	41902173	2	23376740	A/G	10	141	60	DP4=0,0,6,4;1/1:174,30,0:57	1	No	No	Yes : (1)	845	845	282	V/A	gTt/gCt	EXON=1/3	NON_SYNONYMOUS_CODING	ENSRNOP00000038462	YES	ENSRNOT00000032278	ENSRNOG00000043138	-	-	F1M7Z3_RAT	49.92	-	chr5:79030911	CMYA5	CCDS47238.1	1.63	-	-	-	-	-	35	DP4=9,9,10,4:0/1:210,0,255:99	23	DP4=1,6,5,9:0/1:236,0,107:99	26	-	25	DP4=7,5,7,6:0/1:240,0,216:99
2	41902676	2	23377243	C/G	17	190	60	DP4=0,0,11,6;1/1:223,51,0:99	1	No	No	Yes : (1)	342	342	114	K/N	aaG/aaC	EXON=1/3	NON_SYNONYMOUS_CODING	ENSRNOP00000038462	YES	ENSRNOT00000032278	ENSRNOG00000043138	-	-	F1M7Z3_RAT	49.92	-	chr5:79030354	CMYA5	CCDS47238.1	1.87	-	-	-	-	-	36	DP4=9,14,7,6:0/1:216,0,255:99	22	DP4=7,3,10,1:0/1:169,0,191:99	25	-	36	DP4=9,8,9,9:0/1:255,0,255:99
2	41902705	2	23377272	G/C	20	184	60	DP4=0,0,10,10;1/1:217,60,0:99	1	No	No	Yes : (1)	313	313	105	P/A	Ccc/Gcc	EXON=1/3	NON_SYNONYMOUS_CODING	ENSRNOP00000038462	YES	ENSRNOT00000032278	ENSRNOG00000043138	-	-	F1M7Z3_RAT	49.92	-	chr5:79030325	CMYA5	CCDS47238.1	-8.29	-	-	-	-	-	37	DP4=8,14,8,7:0/1:228,0,255:99	23	DP4=5,5,7,4:0/1:212,0,207:99	21	-	31	DP4=6,8,9,7:0/1:255,0,251:99
2	41904141	2	23378708	T/A	15	138	60	DP4=0,0,8,7;1/1:171,45,0:87	1	No	No	Yes : (1)	1715	1715	572	K/M	aAg/aTg	EXON=2/2	NON_SYNONYMOUS_CODING	ENSRNOP00000016611	YES	ENSRNOT00000016611	ENSRNOG00000023803	-	-	F1M0K3_RAT	50.89	-	chr5:79028490	CMYA5	CCDS47238.1	-6.6	-	-	-	-	-	35	DP4=6,11,7,10:0/1:255,0,255:99	31	DP4=7,7,6,8:0/1:255,0,251:99	21	-	26	DP4=2,6,10,7:0/1:255,0,159:99
2	42585293	2	24092999	C/T	11	128	60	DP4=0,0,6,5;1/1:161,33,0:63	1	No	No	No	934	868	290	L/F	Ctc/Ttc	EXON=4/8	NON_SYNONYMOUS_CODING	ENSRNOP00000014860	YES	ENSRNOT00000014860	ENSRNOG00000011150	-	-	Arsb	45.89	77	chr5:78251133	ARSB	CCDS4043.1	2.76	MULTIPLE SULFATASE DEFICIENCY; MSD	-	ARSB	-	-	38	DP4=8,8,11,9:0/1:255,0,247:99	30	DP4=11,7,7,5:0/1:209,0,255:99	24	-	27	DP4=7,2,5,12:0/1:247,0,153:99
2	46117885	2	26839664	G/A	12	123	58	DP4=0,0,4,8;1/1:156,36,0:69	1	No	No	No	689	689	230	P/L	cCg/cTg	EXON=5/5	NON_SYNONYMOUS_CODING	ENSRNOP00000060450	-	ENSRNOT00000067529	ENSRNOG00000029108	-	-	F1LZ23_RAT	44.55	37	chr1:93602445	MTF2	CCDS742.1	6.02	-	-	-	YES	-	31	DP4=11,11,3,5:0/1:128,0,255:99	25	DP4=3,7,7,7:0/1:245,0,183:99	18	-	22	DP4=8,5,2,6:0/1:155,0,255:99
2	46118550	2	26840329	T/A	13	155	50	DP4=0,0,8,5;1/1:188,39,0:75	1	Yes	No	Yes : (37)	799	799	267	T/S	Acc/Tcc	EXON=4/4	NON_SYNONYMOUS_CODING	ENSRNOP00000040964	YES	ENSRNOT00000049566	ENSRNOG00000029108	-	-	F1LZ23_RAT	44.55	37	chr1:93592799	MTF2	CCDS742.1	5.4	-	-	-	YES	-	39	-	26	-	27	-	26	-
2	46118550	2	26840329	T/A	13	155	50	DP4=0,0,8,5;1/1:188,39,0:75	1	Yes	No	Yes : (37)	86	86	29	N/I	aAc/aTc	EXON=1/5	NON_SYNONYMOUS_CODING	ENSRNOP00000060450	-	ENSRNOT00000067529	ENSRNOG00000029108	-	-	F1LZ23_RAT	44.55	37	chr1:93592799	MTF2	CCDS742.1	5.4	-	-	-	YES	-	39	-	26	-	27	-	26	-
2	46118879	2	26840658	C/A	20	165	60	DP4=0,0,14,6;1/1:198,60,0:99	1	No	Yes : (2)	Yes : (4)	589	589	197	V/F	Gtc/Ttc	EXON=2/4	NON_SYNONYMOUS_CODING	ENSRNOP00000040964	YES	ENSRNOT00000049566	ENSRNOG00000029108	-	-	F1LZ23_RAT	44.55	37	chr1:93581138	MTF2	CCDS742.1	4.27	-	-	-	YES	-	30	DP4=13,7,4,4:0/1:165,0,255:99	32	DP4=12,7,7,4:0/1:202,0,255:99	29	-	31	DP4=7,10,6,7:0/1:247,0,255:99
2	47163846	2	27724615	C/G	11	127	60	DP4=0,0,6,5;1/1:160,33,0:63	1	Yes	Yes : (2)	Yes : (4)	310	12	4	S/R	agC/agG	EXON=2/3	NON_SYNONYMOUS_CODING	ENSRNOP00000022144	YES	ENSRNOT00000022144	ENSRNOG00000016541	-	-	Enc1	48.62	99	chr5:73932299	ENC1	CCDS4021.1	-3.83	-	-	-	-	-	31	DP4=9,8,9,4:0/1:231,0,255:99	33	DP4=12,8,6,7:0/1:235,0,255:99	20	-	29	-
2	44436818	2	28020965	A/G	16	209	60	DP4=0,0,15,1;1/1:242,48,0:93	1	No	Yes : (8)	Yes : (12)	148	148	50	M/V	Atg/Gtg	EXON=1/1	NON_SYNONYMOUS_CODING	ENSRNOP00000058022	YES	ENSRNOT00000061309	ENSRNOG00000039913	+:(CCA)n:Simple_repeat	-	F1LWG5_RAT	48.7	-	-	-	-	-	-	-	-	-	-	27	DP4=8,7,3,8:0/1:212,0,255:99	26	DP4=6,3,10,6:0/1:255,0,181:99	21	-	16	-
2	44436978	2	28021125	C/T	13	163	60	DP4=0,0,4,9;1/1:196,39,0:75	1	No	Yes : (6)	Yes : (9)	308	308	103	S/L	tCa/tTa	EXON=1/1	NON_SYNONYMOUS_CODING	ENSRNOP00000058022	YES	ENSRNOT00000061309	ENSRNOG00000039913	+:(CACCAT)n:Simple_repeat	-	F1LWG5_RAT	48.7	-	-	-	-	-	-	-	-	-	-	30	DP4=6,8,9,4:0/1:240,0,254:99	34	DP4=6,7,10,10:0/1:255,0,232:99	26	-	15	-
2	45050724	2	28652481	C/T	12	112	60	DP4=0,0,7,5;1/1:145,36,0:69	1	No	Yes : (8)	Yes : (11)	646	646	216	D/N	Gac/Aac	EXON=4/35	NON_SYNONYMOUS_CODING	ENSRNOP00000022205	-	ENSRNOT00000022205	ENSRNOG00000016544	-	-	Rgnef	44.75	80	chr5:73069853	RP11-428C6.1	CCDS47231.2	3.98	-	-	-	-	-	33	DP4=0,0,17,16:1/1:255,99,0:99	28	DP4=0,0,15,10:1/1:255,75,0:99	22	DP4=0,0,11,10:1/1:255,63,0:99	27	DP4=0,0,14,12:1/1:255,78,0:99
2	45050724	2	28652481	C/T	12	112	60	DP4=0,0,7,5;1/1:145,36,0:69	1	No	Yes : (8)	Yes : (11)	646	646	216	D/N	Gac/Aac	EXON=4/30	NON_SYNONYMOUS_CODING	ENSRNOP00000061139	-	ENSRNOT00000068249	ENSRNOG00000016544	-	-	Rgnef	44.75	80	chr5:73069853	RP11-428C6.1	CCDS47231.2	3.98	-	-	-	-	-	33	DP4=0,0,17,16:1/1:255,99,0:99	28	DP4=0,0,15,10:1/1:255,75,0:99	22	DP4=0,0,11,10:1/1:255,63,0:99	27	DP4=0,0,14,12:1/1:255,78,0:99
2	45050724	2	28652481	C/T	12	112	60	DP4=0,0,7,5;1/1:145,36,0:69	1	No	Yes : (8)	Yes : (11)	722	649	217	D/N	Gac/Aac	EXON=5/36	NON_SYNONYMOUS_CODING	ENSRNOP00000059196	YES	ENSRNOT00000065143	ENSRNOG00000016544	-	-	Rgnef	44.75	80	chr5:73069853	RP11-428C6.1	CCDS47231.2	3.98	-	-	-	-	-	33	DP4=0,0,17,16:1/1:255,99,0:99	28	DP4=0,0,15,10:1/1:255,75,0:99	22	DP4=0,0,11,10:1/1:255,63,0:99	27	DP4=0,0,14,12:1/1:255,78,0:99
2	45050724	2	28652481	C/T	12	112	60	DP4=0,0,7,5;1/1:145,36,0:69	1	No	Yes : (8)	Yes : (11)	722	649	217	D/N	Gac/Aac	EXON=5/37	NON_SYNONYMOUS_CODING	ENSRNOP00000060358	-	ENSRNOT00000064881	ENSRNOG00000016544	-	-	Rgnef	44.75	80	chr5:73069853	RP11-428C6.1	CCDS47231.2	3.98	-	-	-	-	-	33	DP4=0,0,17,16:1/1:255,99,0:99	28	DP4=0,0,15,10:1/1:255,75,0:99	22	DP4=0,0,11,10:1/1:255,63,0:99	27	DP4=0,0,14,12:1/1:255,78,0:99
2	48846409	2	30424520	T/A	11	99	60	DP4=0,0,2,9;1/1:132,33,0:63	1	Yes	Yes : (4)	Yes : (11)	5607	5443	1815	I/L	Ata/Tta	EXON=5/7	NON_SYNONYMOUS_CODING	ENSRNOP00000023460	YES	ENSRNOT00000023460	ENSRNOG00000017428	-	-	Map1b	46.11	90	chr5:71494646	MAP1B	CCDS4012.1	-2.29	-	-	-	YES	-	40	DP4=6,14,11,9:0/1:255,0,255:99	23	DP4=3,7,5,8:0/1:252,0,188:99	27	-	24	-
2	49870798	2	31502084	C/T	17	183	56	DP4=0,0,13,4;1/1:216,51,0:99	1	No	Yes : (9)	Yes : (17)	1066	970	324	A/T	Gcc/Acc	EXON=11/12	NON_SYNONYMOUS_CODING	ENSRNOP00000025026	YES	ENSRNOT00000025026	ENSRNOG00000018510	-	-	Cdk7	43.38	96	chr5:68572475	CDK7	CCDS3999.1	2.39	-	-	-	YES	-	37	DP4=7,4,11,9:0/1:193,0,209:99	27	DP4=8,8,6,1:0/1:66,0,255:69	33	-	22	-
2	52939337	2	34710040	G/A	10	210	60	DP4=0,0,5,5;1/1:243,30,0:57	1	Yes	Yes : (19)	Yes : (23)	1393	1393	465	A/T	Gct/Act	EXON=10/10	NON_SYNONYMOUS_CODING	ENSRNOP00000049050	YES	ENSRNOT00000040533	ENSRNOG00000032735	-	-	Sfrs12	39.97	70	chr5:65474607	SREK1	CCDS43323.1	1.82	-	-	-	-	-	25	DP4=3,4,8,10:0/1:255,0,128:99	25	DP4=4,6,7,7:0/1:255,0,195:99	25	-	26	-
2	61103565	2	41935196	C/A	13	170	60	DP4=0,0,6,7;1/1:203,39,0:75	1	Yes	Yes : (16)	Yes : (27)	184	184	62	A/S	Gcg/Tcg	EXON=1/2	NON_SYNONYMOUS_CODING	ENSRNOP00000041424	YES	ENSRNOT00000048958	ENSRNOG00000029084	-	-	F1LZS8_RAT	51.07	-	chrX:118603725	SLC25A5	CCDS14578.1	4.18	-	-	-	-	-	28	DP4=1,0,15,11:1/1:255,67,0:99	15	DP4=1,0,10,4:1/1:207,33,0:63	4	-	11	DP4=0,0,4,5:1/1:164,27,0:51
2	68946091	2	50006275	T/A	11	131	58	DP4=0,0,5,6;1/1:164,33,0:63	1	Yes	Yes : (20)	Yes : (29)	579	579	193	K/N	aaA/aaT	EXON=7/8	NON_SYNONYMOUS_CODING	ENSRNOP00000057310	YES	ENSRNOT00000035746	ENSRNOG00000021772	-	-	D4AAZ5_RAT	41.03	-	chrX:106595474	DNAJA1P3	-	-0.729	-	-	-	-	-	39	DP4=12,5,11,10:0/1:255,0,255:99	24	DP4=0,0,12,9:1/1:255,63,0:99	27	-	33	DP4=10,9,4,9:0/1:229,0,255:99
2	68950551	2	50010735	G/T	17	142	57	DP4=0,0,8,9;1/1:175,51,0:99	1	No	Yes : (5)	Yes : (5)	284	284	95	T/K	aCa/aAa	EXON=4/8	NON_SYNONYMOUS_CODING	ENSRNOP00000057310	YES	ENSRNOT00000035746	ENSRNOG00000021772	-	-	D4AAZ5_RAT	41.03	-	chrX:106595751	DNAJA1P3	-	3.34	-	-	-	-	-	42	DP4=13,13,6,7:0/1:207,0,255:99	22	DP4=0,0,16,6:1/1:255,66,0:99	32	-	29	DP4=10,4,9,5:0/1:248,0,243:99
2	70955333	2	51889411	C/T	14	218	38	DP4=0,0,7,7;1/1:251,42,0:81	1	No	Yes : (13)	Yes : (13)	77	77	26	T/M	aCg/aTg	EXON=1/1	NON_SYNONYMOUS_CODING	ENSRNOP00000060148	YES	ENSRNOT00000068672	ENSRNOG00000042150	-	-	D3ZIB1_RAT	53.73	-	-	-	-	-	-	-	-	-	-	34	DP4=8,7,10,9:0/1:223,0,171:99	17	DP4=0,1,4,12:1/1:239,39,0:75	22	-	21	-
Deleted	Deleted	2	51892009	T/G	11	108	30	DP4=1,0,6,4;1/1:141,23,0:43	0.909091	No	Yes : (18)	Yes : (18)	254	254	85	D/A	gAc/gCc	EXON=1/1	NON_SYNONYMOUS_CODING	ENSRNOP00000041846	YES	ENSRNOT00000050210	ENSRNOG00000039483	-	-	D3ZMX9_RAT	53.86	-	-	-	-	-	-	-	-	-	-	34	DP4=9,13,9,2:0/1:134,0,233:99	23	DP4=0,0,11,10:1/1:228,63,0:99	26	-	23	DP4=7,5,4,6:0/1:154,0,149:99
2	70982539	2	52151163	C/A	17	112	41	DP4=1,1,8,7;1/1:145,30,0:57	0.882353	Yes	Yes : (24)	Yes : (24)	345	345	115	N/K	aaC/aaA	EXON=1/1	NON_SYNONYMOUS_CODING	ENSRNOP00000057247	YES	ENSRNOT00000060505	ENSRNOG00000039479	-	-	D4ACR3_RAT	52.44	-	-	-	-	-	-	-	-	-	-	38	DP4=6,8,9,12:0/1:255,0,145:99	38	DP4=1,7,16,14:1/1:255,8,0:14	19	-	17	DP4=8,5,1,3:0/1:58,0,169:61
2	70982537	2	52151165	T/A	22	124	39	DP4=1,1,11,9;1/1:157,43,0:83	0.909091	Yes	Yes : (24)	Yes : (24)	347	347	116	L/H	cTt/cAt	EXON=1/1	NON_SYNONYMOUS_CODING	ENSRNOP00000057247	YES	ENSRNOT00000060505	ENSRNOG00000039479	-	-	D4ACR3_RAT	52.44	-	-	-	-	-	-	-	-	-	-	38	DP4=6,8,9,12:0/1:255,0,145:99	40	DP4=1,7,15,15:1/1:255,8,0:14	18	-	20	DP4=8,6,1,4:0/1:68,0,178:71
2	72148533	2	52462406	C/A	12	205	58	DP4=0,0,3,9;1/1:238,36,0:69	1	No	Yes : (4)	Yes : (10)	730	730	244	A/S	Gcg/Tcg	EXON=8/8	NON_SYNONYMOUS_CODING	ENSRNOP00000057234	YES	ENSRNOT00000060492	ENSRNOG00000039473	-	-	Ccdc152	39.54	77	chr5:42799842	CCDC152	CCDS47203.1	0.803	-	-	-	-	-	40	DP4=8,10,7,11:0/1:255,0,247:99	24	DP4=0,0,10,12:1/1:255,66,0:99	20	-	33	DP4=7,8,7,8:0/1:233,0,239:99
2	72170555	2	52484380	G/T	16	156	59	DP4=0,0,7,9;1/1:189,48,0:93	1	Yes	Yes : (19)	Yes : (26)	47	47	16	T/N	aCt/aAt	EXON=1/8	NON_SYNONYMOUS_CODING	ENSRNOP00000057234	YES	ENSRNOT00000060492	ENSRNOG00000039473	-	-	Ccdc152	39.54	77	chr5:42759264	CCDC152	CCDS47203.1	-0.917	-	-	-	-	-	29	DP4=10,11,6,2:0/1:160,0,255:99	30	DP4=0,0,18,12:1/1:255,90,0:99	36	-	29	DP4=8,2,10,9:0/1:255,0,179:99
2	72183813	2	52497638	G/A	11	222	60	DP4=0,0,4,7;1/1:255,33,0:63	1	No	Yes : (4)	Yes : (10)	1820	1637	546	A/V	gCg/gTg	EXON=10/10	NON_SYNONYMOUS_CODING	ENSRNOP00000044119	YES	ENSRNOT00000046951	ENSRNOG00000015654	-	-	Ghr	40.06	69	chr5:42719246	GHR	CCDS3940.1	-2.1	SHORT STATURE, IDIOPATHIC, AUTOSOMAL	-	-	YES	-	48	DP4=13,8,15,10:0/1:255,0,255:99	29	DP4=0,0,16,12:1/1:255,84,0:99	25	-	19	DP4=4,5,6,4:0/1:207,0,203:99
2	72183813	2	52497638	G/A	11	222	60	DP4=0,0,4,7;1/1:255,33,0:63	1	No	Yes : (4)	Yes : (10)	1871	1589	530	A/V	gCg/gTg	EXON=10/10	NON_SYNONYMOUS_CODING	ENSRNOP00000046530	-	ENSRNOT00000050524	ENSRNOG00000015654	-	-	Ghr	40.06	69	chr5:42719246	GHR	CCDS3940.1	-2.1	SHORT STATURE, IDIOPATHIC, AUTOSOMAL	-	-	YES	-	48	DP4=13,8,15,10:0/1:255,0,255:99	29	DP4=0,0,16,12:1/1:255,84,0:99	25	-	19	DP4=4,5,6,4:0/1:207,0,203:99
2	72183827	2	52497652	T/G	14	121	60	DP4=0,0,5,9;1/1:154,42,0:81	1	No	Yes : (4)	Yes : (10)	1806	1623	541	K/N	aaA/aaC	EXON=10/10	NON_SYNONYMOUS_CODING	ENSRNOP00000044119	YES	ENSRNOT00000046951	ENSRNOG00000015654	-	-	Ghr	40.06	69	chr5:42719232	GHR	CCDS3940.1	2.43	SHORT STATURE, IDIOPATHIC, AUTOSOMAL	-	-	YES	-	50	DP4=12,8,15,11:0/1:255,0,255:99	29	DP4=0,0,14,12:1/1:255,78,0:99	27	-	22	DP4=5,6,6,5:0/1:212,0,203:99
2	72183827	2	52497652	T/G	14	121	60	DP4=0,0,5,9;1/1:154,42,0:81	1	No	Yes : (4)	Yes : (10)	1857	1575	525	K/N	aaA/aaC	EXON=10/10	NON_SYNONYMOUS_CODING	ENSRNOP00000046530	-	ENSRNOT00000050524	ENSRNOG00000015654	-	-	Ghr	40.06	69	chr5:42719232	GHR	CCDS3940.1	2.43	SHORT STATURE, IDIOPATHIC, AUTOSOMAL	-	-	YES	-	50	DP4=12,8,15,11:0/1:255,0,255:99	29	DP4=0,0,14,12:1/1:255,78,0:99	27	-	22	DP4=5,6,6,5:0/1:212,0,203:99
2	73185364	2	53364890	T/C	13	145	58	DP4=0,0,6,7;1/1:178,39,0:75	1	Yes	Yes : (11)	Yes : (19)	1025	1025	342	I/T	aTc/aCc	EXON=4/5	NON_SYNONYMOUS_CODING	ENSRNOP00000020291	YES	ENSRNOT00000020291	ENSRNOG00000015106	-	-	RGD1566344	49.06	-	chr9:135895909	EEF1A1P5	-	2.53	-	-	-	-	-	38	DP4=8,12,8,10:0/1:255,0,255:99	31	DP4=0,0,12,17:1/1:255,87,0:99	35	-	27	DP4=6,7,8,5:0/1:235,0,252:99
2	73185396	2	53364922	T/A	16	176	57	DP4=0,0,5,11;1/1:209,48,0:93	1	Yes	Yes : (11)	Yes : (19)	1057	1057	353	Y/N	Tat/Aat	EXON=4/5	NON_SYNONYMOUS_CODING	ENSRNOP00000020291	YES	ENSRNOT00000020291	ENSRNOG00000015106	-	-	RGD1566344	49.06	-	chr9:135895941	EEF1A1P5	-	1.37	-	-	-	-	-	41	DP4=9,13,7,11:0/1:255,0,255:99	28	DP4=0,0,9,18:1/1:255,81,0:99	33	-	28	DP4=4,10,8,5:0/1:216,0,241:99
2	75878685	2	56108092	T/C	19	222	55	DP4=0,0,8,11;1/1:255,57,0:99	1	Yes	Yes : (7)	Yes : (13)	361	361	121	T/A	Acc/Gcc	EXON=3/18	NON_SYNONYMOUS_CODING	ENSRNOP00000039644	YES	ENSRNOT00000040847	ENSRNOG00000033192	-	-	Osmr	43.53	56	chr5:38881809	OSMR	CCDS3928.1	3.02	AMYLOIDOSIS, PRIMARY LOCALIZED CUTANEOUS, 1; PLCA1	-	-	-	-	41	DP4=14,9,9,7:0/1:245,0,255:99	26	DP4=0,0,14,10:1/1:255,72,0:99	23	-	22	DP4=5,5,4,6:0/1:226,0,208:99
2	75891989	2	56121396	C/T	12	113	60	DP4=0,0,7,5;1/1:146,36,0:69	1	Yes	Yes : (10)	Yes : (16)	68	68	23	R/Q	cGa/cAa	EXON=1/18	NON_SYNONYMOUS_CODING	ENSRNOP00000039644	YES	ENSRNOT00000040847	ENSRNOG00000033192	-	-	Osmr	43.53	56	chr5:38869211	OSMR	CCDS3928.1	2.48	AMYLOIDOSIS, PRIMARY LOCALIZED CUTANEOUS, 1; PLCA1	-	-	-	-	26	DP4=4,6,8,7:0/1:255,0,212:99	28	DP4=0,0,12,15:1/1:255,81,0:99	24	-	29	DP4=8,9,6,6:0/1:251,0,255:99
2	98113827	2	77591173	C/T	10	111	57	DP4=1,0,4,5;1/1:144,14,0:25	0.9	No	Yes : (13)	Yes : (13)	941	941	314	R/Q	cGg/cAg	EXON=5/7	NON_SYNONYMOUS_CODING	ENSRNOP00000056410	-	ENSRNOT00000059658	ENSRNOG00000024645	-	-	F1LYG7_RAT	50.47	80	chr19:8539120	HNRNPM	CCDS12203.1	5.18	-	-	-	-	-	34	DP4=5,14,7,7:0/1:255,0,255:99	24	DP4=0,0,12,12:1/1:255,72,0:99	25	-	26	DP4=5,7,6,8:0/1:250,0,230:99
2	98113827	2	77591173	C/T	10	111	57	DP4=1,0,4,5;1/1:144,14,0:25	0.9	No	Yes : (13)	Yes : (13)	989	989	330	R/Q	cGg/cAg	EXON=4/6	NON_SYNONYMOUS_CODING	ENSRNOP00000010809	YES	ENSRNOT00000010809	ENSRNOG00000024645	-	-	F1LYG7_RAT	50.47	80	chr19:8539120	HNRNPM	CCDS12203.1	5.18	-	-	-	-	-	34	DP4=5,14,7,7:0/1:255,0,255:99	24	DP4=0,0,12,12:1/1:255,72,0:99	25	-	26	DP4=5,7,6,8:0/1:250,0,230:99
2	98114213	2	77591559	C/T	18	132	60	DP4=0,0,10,8;1/1:165,54,0:99	1	No	Yes : (13)	Yes : (13)	559	559	187	D/N	Gat/Aat	EXON=3/7	NON_SYNONYMOUS_CODING	ENSRNOP00000056410	-	ENSRNOT00000059658	ENSRNOG00000024645	-	-	F1LYG7_RAT	50.47	80	chr19:8531200	HNRNPM	CCDS12203.1	5.63	-	-	-	-	-	31	DP4=12,5,6,6:0/1:221,0,255:99	33	DP4=0,1,17,13:1/1:255,78,0:99	22	-	37	DP4=11,6,6,13:0/1:255,0,255:99
2	98114213	2	77591559	C/T	18	132	60	DP4=0,0,10,8;1/1:165,54,0:99	1	No	Yes : (13)	Yes : (13)	694	694	232	D/N	Gat/Aat	EXON=3/6	NON_SYNONYMOUS_CODING	ENSRNOP00000010809	YES	ENSRNOT00000010809	ENSRNOG00000024645	-	-	F1LYG7_RAT	50.47	80	chr19:8531200	HNRNPM	CCDS12203.1	5.63	-	-	-	-	-	31	DP4=12,5,6,6:0/1:221,0,255:99	33	DP4=0,1,17,13:1/1:255,78,0:99	22	-	37	DP4=11,6,6,13:0/1:255,0,255:99
2	104978673	2	84652441	G/T	24	206	60	DP4=0,0,12,12;1/1:239,72,0:99	1	Yes	Yes : (16)	Yes : (26)	746	746	249	G/V	gGc/gTc	EXON=1/1	NON_SYNONYMOUS_CODING	ENSRNOP00000015904	YES	ENSRNOT00000015904	ENSRNOG00000011963	-	-	Tas2r119	43.75	51	chr5:9629393	TAS2R1	CCDS3876.1	-10.6	-	-	-	-	-	35	DP4=7,8,8,11:0/1:255,0,255:99	28	DP4=0,0,7,21:1/1:255,84,0:99	23	-	29	DP4=6,6,3,12:0/1:248,0,242:99
2	105970720	2	85685137	T/C	11	128	60	DP4=0,0,5,6;1/1:161,33,0:63	1	No	No	No	2641	2641	881	N/D	Aat/Gat	EXON=3/3	NON_SYNONYMOUS_CODING	ENSRNOP00000056259	YES	ENSRNOT00000059500	ENSRNOG00000038926	-	-	Q6QI35_RAT	38.44	79	chr3:32523236	CMTM7	CCDS2653.1	-1.1	-	-	-	-	-	27	DP4=10,7,4,5:0/1:168,0,255:99	36	DP4=0,0,17,19:1/1:255,108,0:99	29	-	34	DP4=7,9,8,10:0/1:255,0,255:99
2	110320152	2	90552729	G/A	13	165	59	DP4=0,0,7,6;1/1:198,39,0:75	1	No	No	No	865	865	289	D/N	Gat/Aat	EXON=8/27	NON_SYNONYMOUS_CODING	ENSRNOP00000056137	YES	ENSRNOT00000059380	ENSRNOG00000030039	-	-	D3ZRJ5_RAT	35.31	80	chr11:110456968	ARHGAP20	CCDS31673.1	4.18	-	-	-	-	-	44	DP4=7,13,16,7:0/1:255,0,255:99	38	DP4=0,0,19,19:1/1:255,114,0:99	29	-	32	DP4=10,6,6,9:0/1:255,0,255:99
2	110319491	2	90553390	T/C	13	116	56	DP4=0,0,7,6;1/1:149,39,0:75	1	No	No	No	1046	1046	349	F/S	tTc/tCc	EXON=9/27	NON_SYNONYMOUS_CODING	ENSRNOP00000056137	YES	ENSRNOT00000059380	ENSRNOG00000030039	-	-	D3ZRJ5_RAT	35.31	-	chr4:120928823	-	-	2.93	-	-	-	-	-	33	DP4=6,11,8,7:0/1:217,0,255:99	38	DP4=0,0,19,19:1/1:255,114,0:99	28	-	25	DP4=2,7,12,4:0/1:254,0,178:99
2	110310730	2	90562152	A/G	17	183	60	DP4=0,0,9,8;1/1:216,51,0:99	1	No	No	No	1903	1903	635	I/V	Atc/Gtc	EXON=14/27	NON_SYNONYMOUS_CODING	ENSRNOP00000056137	YES	ENSRNOT00000059380	ENSRNOG00000030039	-	-	D3ZRJ5_RAT	35.31	-	-	-	-	-	-	-	-	-	-	42	DP4=7,18,7,9:0/1:255,0,255:99	35	DP4=1,0,19,15:1/1:255,68,0:99	24	-	30	DP4=8,9,5,8:0/1:255,0,255:99
2	127149992	2	107757334	G/T	19	153	60	DP4=0,0,11,8;1/1:186,57,0:99	1	Yes	Yes : (16)	Yes : (24)	521	521	174	P/Q	cCa/cAa	EXON=7/12	NON_SYNONYMOUS_CODING	ENSRNOP00000055844	YES	ENSRNOT00000059066	ENSRNOG00000038692	-	-	F1LTG4_RAT	49.69	37	chr19:45575625	ZNF296	CCDS12653.1	-10.2	-	-	-	-	-	36	DP4=10,6,11,9:0/1:255,0,255:99	22	DP4=0,0,12,10:1/1:255,66,0:99	29	DP4=7,5,12,3:0/1:218,0,233:99	29	DP4=11,3,7,6:0/1:251,0,232:99
2	133444185	2	115350516	A/G	18	127	57	DP4=0,0,12,6;1/1:160,54,0:99	1	Yes	Yes : (9)	Yes : (14)	191	11	4	K/R	aAa/aGa	EXON=2/27	NON_SYNONYMOUS_CODING	ENSRNOP00000034466	YES	ENSRNOT00000039296	ENSRNOG00000028156	-	-	Pld1	43.24	91	chr3:171455831	PLD1	CCDS3216.1	3.11	-	-	-	-	-	37	DP4=0,0,16,19:1/1:255,105,0:99	33	DP4=0,0,9,21:1/1:255,90,0:99	32	DP4=0,0,12,17:1/1:255,87,0:99	25	DP4=0,0,2,20:1/1:255,66,0:99
2	133444185	2	115350516	A/G	18	127	57	DP4=0,0,12,6;1/1:160,54,0:99	1	Yes	Yes : (9)	Yes : (14)	191	11	4	K/R	aAa/aGa	EXON=2/27	NON_SYNONYMOUS_CODING	ENSRNOP00000035045	-	ENSRNOT00000039308	ENSRNOG00000028156	-	-	Pld1	43.24	91	chr3:171455831	PLD1	CCDS3216.1	3.11	-	-	-	-	-	37	DP4=0,0,16,19:1/1:255,105,0:99	33	DP4=0,0,9,21:1/1:255,90,0:99	32	DP4=0,0,12,17:1/1:255,87,0:99	25	DP4=0,0,2,20:1/1:255,66,0:99
2	134143520	2	116064933	G/A	14	222	60	DP4=0,0,11,3;1/1:255,42,0:81	1	Yes	Yes : (1)	Yes : (3)	1522	1522	508	A/T	Gct/Act	EXON=11/11	NON_SYNONYMOUS_CODING	ENSRNOP00000061413	-	ENSRNOT00000068600	ENSRNOG00000011875	-	-	Slc2a2	43.14	82	chr3:170715733	SLC2A2	CCDS3215.1	2.34	FANCONI-BICKEL SYNDROME; FBS	-	-	YES	-	36	DP4=0,0,21,14:1/1:255,105,0:99	25	DP4=0,0,13,9:1/1:255,66,0:99	32	DP4=0,0,19,12:1/1:255,93,0:99	32	DP4=0,0,20,12:1/1:255,96,0:99
2	134143520	2	116064933	G/A	14	222	60	DP4=0,0,11,3;1/1:255,42,0:81	1	Yes	Yes : (1)	Yes : (3)	1561	1528	510	A/T	Gct/Act	EXON=11/11	NON_SYNONYMOUS_CODING	ENSRNOP00000015866	YES	ENSRNOT00000015866	ENSRNOG00000011875	-	-	Slc2a2	43.14	82	chr3:170715733	SLC2A2	CCDS3215.1	2.34	FANCONI-BICKEL SYNDROME; FBS	-	-	YES	-	36	DP4=0,0,21,14:1/1:255,105,0:99	25	DP4=0,0,13,9:1/1:255,66,0:99	32	DP4=0,0,19,12:1/1:255,93,0:99	32	DP4=0,0,20,12:1/1:255,96,0:99
2	134143520	2	116064933	G/A	14	222	60	DP4=0,0,11,3;1/1:255,42,0:81	1	Yes	Yes : (1)	Yes : (3)	1528	1528	510	A/T	Gct/Act	EXON=11/11	NON_SYNONYMOUS_CODING	ENSRNOP00000062196	-	ENSRNOT00000064648	ENSRNOG00000011875	-	-	Slc2a2	43.14	82	chr3:170715733	SLC2A2	CCDS3215.1	2.34	FANCONI-BICKEL SYNDROME; FBS	-	-	YES	-	36	DP4=0,0,21,14:1/1:255,105,0:99	25	DP4=0,0,13,9:1/1:255,66,0:99	32	DP4=0,0,19,12:1/1:255,93,0:99	32	DP4=0,0,20,12:1/1:255,96,0:99
2	138234343	2	118379345	A/G	12	222	58	DP4=0,0,8,4;1/1:255,36,0:69	1	No	Yes : (9)	Yes : (15)	248	175	59	I/V	Atc/Gtc	EXON=2/4	NON_SYNONYMOUS_CODING	ENSRNOP00000013410	YES	ENSRNOT00000013410	ENSRNOG00000010094	-	-	Kcnmb2	42.93	96	chr3:178543494	KCNMB2	CCDS3223.1	4.22	-	KCNMB2	-	-	-	33	DP4=10,9,7,6:0/1:237,0,255:99	21	DP4=0,0,10,10:1/1:255,60,0:99	30	DP4=7,8,4,10:0/1:236,0,255:99	23	DP4=9,3,6,4:0/1:203,0,208:99
2	138234343	2	118379345	A/G	12	222	58	DP4=0,0,8,4;1/1:255,36,0:69	1	No	Yes : (9)	Yes : (15)	248	175	59	I/V	Atc/Gtc	EXON=2/5	NON_SYNONYMOUS_CODING	ENSRNOP00000048927	-	ENSRNOT00000042309	ENSRNOG00000010094	-	-	Kcnmb2	42.93	96	chr3:178543494	KCNMB2	CCDS3223.1	4.22	-	KCNMB2	-	-	-	33	DP4=10,9,7,6:0/1:237,0,255:99	21	DP4=0,0,10,10:1/1:255,60,0:99	30	DP4=7,8,4,10:0/1:236,0,255:99	23	DP4=9,3,6,4:0/1:203,0,208:99
2	153665788	2	130066091	A/G	21	222	60	DP4=0,0,17,4;1/1:255,63,0:99	1	No	Yes : (1)	Yes : (4)	388	388	130	C/R	Tgt/Cgt	EXON=2/9	NON_SYNONYMOUS_CODING	ENSRNOP00000039444	YES	ENSRNOT00000034698	ENSRNOG00000023905	-	-	D3ZH80_RAT	49.88	34	chr6:5973095	PKM	-	-2.14	-	-	-	YES	-	36	DP4=8,9,9,8:0/1:255,0,255:99	20	DP4=0,0,8,12:1/1:255,60,0:99	31	DP4=9,8,10,4:0/1:248,0,255:99	32	-
2	173146917	2	152983403	G/A	11	222	58	DP4=0,0,4,7;1/1:255,33,0:63	1	Yes	Yes : (12)	Yes : (26)	67	67	23	R/W	Cgg/Tgg	EXON=2/3	NON_SYNONYMOUS_CODING	ENSRNOP00000051688	-	ENSRNOT00000054803	ENSRNOG00000028772	-	-	F1M254_RAT	40.21	77	chr14:103806003	EIF5	CCDS9980.1	0.249	-	-	-	-	-	50	DP4=0,0,22,26:1/1:255,144,0:99	36	DP4=0,0,13,22:1/1:255,105,0:99	29	DP4=0,0,17,11:1/1:255,84,0:99	11	DP4=0,0,6,5:1/1:255,33,0:63
2	174058792	2	153932468	C/T	19	185	57	DP4=0,0,9,10;1/1:218,57,0:99	1	No	Yes : (11)	Yes : (16)	1987	1987	663	V/M	Gtg/Atg	EXON=5/5	NON_SYNONYMOUS_CODING	ENSRNOP00000054441	YES	ENSRNOT00000057637	ENSRNOG00000028443	-	-	Vom2r45	39.82	93	chr3:155754951	KCNAB1	-	-2.41	-	KCNAB1	-	-	-	40	DP4=0,0,18,21:1/1:255,117,0:99	34	DP4=0,0,16,16:1/1:255,96,0:99	28	DP4=0,1,13,14:1/1:255,70,0:99	24	DP4=0,0,15,8:1/1:255,69,0:99
2	174058792	2	153932468	C/T	19	185	57	DP4=0,0,9,10;1/1:218,57,0:99	1	No	Yes : (11)	Yes : (16)	1769	1769	590	G/D	gGt/gAt	EXON=7/7	NON_SYNONYMOUS_CODING	ENSRNOP00000034082	-	ENSRNOT00000033591	ENSRNOG00000028443	-	-	Vom2r45	39.82	93	chr3:155754951	KCNAB1	-	-2.41	-	KCNAB1	-	-	-	40	DP4=0,0,18,21:1/1:255,117,0:99	34	DP4=0,0,16,16:1/1:255,96,0:99	28	DP4=0,1,13,14:1/1:255,70,0:99	24	DP4=0,0,15,8:1/1:255,69,0:99
2	174074851	2	153948484	C/T	11	154	60	DP4=0,0,6,5;1/1:187,33,0:63	1	Yes	Yes : (11)	Yes : (16)	550	550	184	V/I	Gta/Ata	EXON=2/5	NON_SYNONYMOUS_CODING	ENSRNOP00000054441	YES	ENSRNOT00000057637	ENSRNOG00000028443	-	-	Vom2r45	39.82	93	chr3:121980657	CASR	CCDS54632.1	6.17	EPILEPSY, IDIOPATHIC GENERALIZED, SUSCEPTIBILITY TO, 8; EIG8	-	CASR	YES	-	45	DP4=0,0,23,17:1/1:255,120,0:99	30	DP4=0,0,11,17:1/1:255,84,0:99	26	DP4=0,0,13,11:1/1:255,72,0:99	29	DP4=0,0,12,15:1/1:255,81,0:99
2	174074851	2	153948484	C/T	11	154	60	DP4=0,0,6,5;1/1:187,33,0:63	1	Yes	Yes : (11)	Yes : (16)	631	631	211	V/I	Gta/Ata	EXON=3/7	NON_SYNONYMOUS_CODING	ENSRNOP00000034082	-	ENSRNOT00000033591	ENSRNOG00000028443	-	-	Vom2r45	39.82	93	chr3:121980657	CASR	CCDS54632.1	6.17	EPILEPSY, IDIOPATHIC GENERALIZED, SUSCEPTIBILITY TO, 8; EIG8	-	CASR	YES	-	45	DP4=0,0,23,17:1/1:255,120,0:99	30	DP4=0,0,11,17:1/1:255,84,0:99	26	DP4=0,0,13,11:1/1:255,72,0:99	29	DP4=0,0,12,15:1/1:255,81,0:99
2	174692859	2	154378615	C/G	11	114	35	DP4=0,0,6,5;1/1:147,33,0:63	1	Yes	Yes : (23)	Yes : (23)	1157	1157	386	T/R	aCg/aGg	EXON=8/12	NON_SYNONYMOUS_CODING	ENSRNOP00000054428	YES	ENSRNOT00000057620	ENSRNOG00000028373	-	-	F1M6I1_RAT	36.47	-	-	-	-	-	-	-	-	-	-	32	DP4=0,0,17,14:1/1:255,93,0:99	17	DP4=0,0,7,8:1/1:251,45,0:87	32	DP4=0,0,19,13:1/1:255,96,0:99	33	DP4=0,0,20,13:1/1:255,99,0:99
2	174692888	2	154378644	A/T	10	103	47	DP4=0,0,6,4;1/1:136,30,0:57	1	Yes	Yes : (22)	Yes : (22)	1186	1186	396	T/S	Aca/Tca	EXON=8/12	NON_SYNONYMOUS_CODING	ENSRNOP00000054428	YES	ENSRNOT00000057620	ENSRNOG00000028373	-	-	F1M6I1_RAT	36.47	-	-	-	-	-	-	-	-	-	-	35	DP4=0,0,18,12:1/1:255,90,0:99	26	DP4=0,0,14,8:1/1:255,66,0:99	33	DP4=0,0,14,17:1/1:255,93,0:99	36	DP4=0,0,22,14:1/1:255,108,0:99
2	177270438	2	155914455	C/T	17	149	60	DP4=0,0,6,11;1/1:182,51,0:99	1	Yes	Yes : (7)	Yes : (7)	2294	2074	692	E/K	Gaa/Aaa	EXON=12/14	NON_SYNONYMOUS_CODING	ENSRNOP00000016621	YES	ENSRNOT00000016621	ENSRNOG00000012427	-	-	Veph1	41.73	86	chr3:157004400	VEPH1	CCDS3179.1	5.79	-	-	-	-	-	31	DP4=0,0,12,19:1/1:255,93,0:99	21	DP4=6,4,4,5:0/1:199,0,221:99	16	DP4=3,4,2,7:0/1:171,0,173:99	29	-
2	192985710	2	166117475	G/T	13	141	60	DP4=0,0,10,3;1/1:174,39,0:75	1	Yes	Yes : (9)	Yes : (20)	1045	1026	342	D/E	gaC/gaA	EXON=6/8	NON_SYNONYMOUS_CODING	ENSRNOP00000013452	YES	ENSRNOT00000013452	ENSRNOG00000009903	-	-	Serpini2	37.18	76	chr3:167167129	SERPINI2	CCDS3200.1	-5.78	-	-	-	-	-	51	-	30	-	31	-	30	DP4=0,0,10,18:1/1:255,255,217:39
2	193132491	2	166269439	A/C	19	222	60	DP4=0,0,6,13;1/1:255,57,0:99	1	Yes	Yes : (23)	Yes : (34)	123	123	41	N/K	aaT/aaG	EXON=2/14	NON_SYNONYMOUS_CODING	ENSRNOP00000035837	YES	ENSRNOT00000039524	ENSRNOG00000024628	-	-	Wdr49	38.03	-	chr3:167320044	WDR49	CCDS3201.1	2.99	-	-	-	-	-	37	-	24	DP4=4,5,5,8:0/1:250,0,184:99	33	DP4=9,8,8,8:0/1:255,0,255:99	35	DP4=5,13,6,11:0/1:255,0,255:99
2	197738160	2	171044680	C/T	15	186	60	DP4=0,0,9,6;1/1:219,45,0:87	1	No	Yes : (8)	Yes : (16)	2230	2230	744	D/N	Gat/Aat	EXON=18/18	NON_SYNONYMOUS_CODING	ENSRNOP00000033541	YES	ENSRNOT00000033107	ENSRNOG00000024120	-	-	Rxfp1	41.4	87	chr4:159573160	RXFP1	CCDS43276.1	5.75	-	-	-	-	-	37	-	32	DP4=10,5,11,6:0/1:255,0,255:99	22	DP4=5,7,4,6:0/1:215,0,243:99	28	DP4=13,5,3,5:0/1:173,0,255:99
2	197787813	2	171095177	T/A	20	167	60	DP4=0,0,10,10;1/1:200,60,0:99	1	Yes	Yes : (8)	Yes : (16)	236	236	79	Y/F	tAc/tTc	EXON=3/18	NON_SYNONYMOUS_CODING	ENSRNOP00000033541	YES	ENSRNOT00000033107	ENSRNOG00000024120	-	-	Rxfp1	41.4	87	chr4:159514601	RXFP1	CCDS43276.1	1.37	-	-	-	-	-	35	-	28	DP4=6,6,7,9:0/1:255,0,211:99	28	DP4=8,5,4,11:0/1:255,0,247:99	27	DP4=4,6,9,7:0/1:255,0,200:99
2	197998134	2	171237089	T/C	14	126	60	DP4=0,0,2,12;1/1:159,42,0:81	1	No	Yes : (20)	Yes : (31)	1319	971	324	Q/R	cAg/cGg	EXON=12/12	NON_SYNONYMOUS_CODING	ENSRNOP00000013499	YES	ENSRNOT00000013499	ENSRNOG00000010081	-	-	Tmem144	43.12	87	chr4:159174603	TMEM144	CCDS3799.1	0.314	-	-	-	-	-	48	DP4=0,0,22,23:1/1:255,135,0:99	34	DP4=0,0,13,18:1/1:255,93,0:99	27	DP4=0,0,11,13:1/1:255,72,0:99	27	DP4=0,0,8,17:1/1:255,75,0:99
2	200470589	2	173772101	G/A	10	222	60	DP4=0,0,6,4;1/1:255,30,0:57	1	Yes	Yes : (22)	Yes : (35)	640	389	130	A/V	gCg/gTg	EXON=5/9	NON_SYNONYMOUS_CODING	ENSRNOP00000017190	YES	ENSRNOT00000017190	ENSRNOG00000012302	-	-	Gucy1a3	40.03	89	chr4:156631709	GUCY1A3	CCDS34085.1	-0.208	-	-	-	-	-	46	DP4=0,0,28,18:1/1:255,138,0:99	32	DP4=0,0,13,19:1/1:255,96,0:99	13	DP4=0,0,10,2:1/1:235,36,0:69	29	DP4=0,0,15,14:1/1:255,87,0:99
2	200709721	2	174024818	C/A	11	139	48	DP4=0,0,3,8;1/1:172,33,0:63	1	No	Yes : (3)	Yes : (5)	412	412	138	H/N	Cac/Aac	EXON=2/6	NON_SYNONYMOUS_CODING	ENSRNOP00000029012	YES	ENSRNOT00000037938	ENSRNOG00000027428	-	-	F1LT18_RAT	47.9	-	chr4:88813438	HSP90AB3P	-	2.82	-	-	-	-	-	26	-	16	-	22	-	28	-
2	200710368	2	174025465	G/A	15	133	43	DP4=0,0,13,2;1/1:166,45,0:87	1	No	Yes : (3)	Yes : (3)	1057	1057	353	D/N	Gat/Aat	EXON=3/6	NON_SYNONYMOUS_CODING	ENSRNOP00000029012	YES	ENSRNOT00000037938	ENSRNOG00000027428	-	-	F1LT18_RAT	47.9	-	chr4:88814092	HSP90AB3P	-	1.84	-	-	-	-	-	42	-	18	-	35	-	43	-
2	200710642	2	174025739	C/A	13	174	33	DP4=2,0,3,8;1/1:207,16,0:29	0.846154	No	Yes : (3)	Yes : (3)	1331	1331	444	S/Y	tCt/tAt	EXON=3/6	NON_SYNONYMOUS_CODING	ENSRNOP00000029012	YES	ENSRNOT00000037938	ENSRNOG00000027428	-	-	F1LT18_RAT	47.9	-	chr4:88814377	HSP90AB3P	-	2.83	-	-	-	-	-	35	-	30	-	34	-	32	-
2	200766943	2	174080252	A/G	10	117	60	DP4=0,0,7,3;1/1:150,30,0:57	1	No	Yes : (8)	Yes : (11)	1858	1655	552	K/R	aAg/aGg	EXON=12/14	NON_SYNONYMOUS_CODING	ENSRNOP00000017448	YES	ENSRNOT00000017448	ENSRNOG00000012982	-	-	Map9	43.41	69	chr4:156274094	MAP9	CCDS35493.1	0.288	-	-	-	-	-	33	-	17	-	27	-	27	-
2	200766943	2	174080252	A/G	10	117	60	DP4=0,0,7,3;1/1:150,30,0:57	1	No	Yes : (8)	Yes : (11)	1768	1565	522	K/R	aAg/aGg	EXON=11/13	NON_SYNONYMOUS_CODING	ENSRNOP00000063081	-	ENSRNOT00000064357	ENSRNOG00000012982	-	-	Map9	43.41	69	chr4:156274094	MAP9	CCDS35493.1	0.288	-	-	-	-	-	33	-	17	-	27	-	27	-
2	200809513	2	174117464	G/C	12	151	46	DP4=0,0,5,7;1/1:184,36,0:69	1	No	Yes : (8)	Yes : (10)	231	231	77	N/K	aaC/aaG	EXON=1/4	NON_SYNONYMOUS_CODING	ENSRNOP00000061392	-	ENSRNOT00000064543	ENSRNOG00000007252	-	-	D4A8U2_RAT	44.5	87	chr1:113992552	MAGI3	CCDS44196.1	0.497	-	-	-	-	-	49	-	34	-	29	-	42	-
2	200809513	2	174117464	G/C	12	151	46	DP4=0,0,5,7;1/1:184,36,0:69	1	No	Yes : (8)	Yes : (10)	231	231	77	N/K	aaC/aaG	EXON=1/3	NON_SYNONYMOUS_CODING	ENSRNOP00000009539	YES	ENSRNOT00000009538	ENSRNOG00000007252	-	-	D4A8U2_RAT	44.5	87	chr1:113992552	MAGI3	CCDS44196.1	0.497	-	-	-	-	-	49	-	34	-	29	-	42	-
2	200914053	2	174228150	G/A	12	149	60	DP4=0,0,7,5;1/1:182,36,0:69	1	No	Yes : (3)	Yes : (5)	209	209	70	S/L	tCg/tTg	EXON=3/4	NON_SYNONYMOUS_CODING	ENSRNOP00000041514	YES	ENSRNOT00000049332	ENSRNOG00000037705	-	-	D3ZHA8_RAT	39.2	-	chr3:22423608	HMGB1P5	-	1.43	-	-	-	-	-	29	-	23	-	21	-	26	-
2	201676061	2	174999921	C/A	14	222	60	DP4=0,0,3,11;1/1:255,42,0:81	1	Yes	Yes : (24)	Yes : (37)	4806	4806	1602	S/R	agC/agA	EXON=14/26	NON_SYNONYMOUS_CODING	ENSRNOP00000032805	YES	ENSRNOT00000032147	ENSRNOG00000023789	-	-	F1M5X7_RAT	42.15	-	chr4:155241538	DCHS2	CCDS3785.1	-1.13	-	-	-	-	-	31	DP4=0,0,15,14:1/1:255,87,0:99	31	DP4=0,0,9,19:1/1:255,84,0:99	21	DP4=0,0,11,10:1/1:255,63,0:99	33	DP4=0,0,16,17:1/1:255,99,0:99
2	201692714	2	175016573	G/A	14	222	58	DP4=1,0,7,6;1/1:255,27,0:51	0.928571	Yes	Yes : (21)	Yes : (33)	6163	6163	2055	V/M	Gtg/Atg	EXON=18/26	NON_SYNONYMOUS_CODING	ENSRNOP00000032805	YES	ENSRNOT00000032147	ENSRNOG00000023789	-	-	F1M5X7_RAT	42.15	-	chr4:155219099	DCHS2	CCDS3785.1	0.325	-	-	-	-	-	31	DP4=0,0,14,16:1/1:255,90,0:99	28	DP4=0,0,16,12:1/1:255,84,0:99	25	DP4=0,0,13,12:1/1:255,75,0:99	24	DP4=0,0,12,12:1/1:255,72,0:99
2	201725137	2	175048702	G/A	10	222	58	DP4=0,0,5,5;1/1:255,30,0:57	1	Yes	Yes : (24)	Yes : (37)	6976	6976	2326	A/T	Gct/Act	EXON=23/26	NON_SYNONYMOUS_CODING	ENSRNOP00000032805	YES	ENSRNOT00000032147	ENSRNOG00000023789	-	-	F1M5X7_RAT	42.15	-	chr4:155161868	DCHS2	CCDS3785.1	4.24	-	-	-	-	-	39	DP4=0,0,21,18:1/1:255,117,0:99	24	DP4=0,0,11,12:1/1:255,69,0:99	30	DP4=0,0,10,18:1/1:255,84,0:99	29	DP4=0,0,18,11:1/1:255,87,0:99
2	202319797	2	175675406	A/C	11	155	58	DP4=0,0,5,6;1/1:188,33,0:63	1	Yes	Yes : (22)	Yes : (34)	4029	4029	1343	D/E	gaT/gaG	EXON=30/35	NON_SYNONYMOUS_CODING	ENSRNOP00000013260	YES	ENSRNOT00000013260	ENSRNOG00000009837	-	-	LOC679811	45.19	77	chr4:154547321	KIAA0922	CCDS47148.1	-2.55	-	-	-	-	-	28	DP4=0,0,11,16:1/1:255,81,0:99	33	DP4=0,0,15,17:1/1:255,96,0:99	29	DP4=0,0,11,15:1/1:255,78,0:99	21	DP4=0,0,9,8:1/1:255,51,0:99
2	202319797	2	175675406	A/C	11	155	58	DP4=0,0,5,6;1/1:188,33,0:63	1	Yes	Yes : (22)	Yes : (34)	3846	3846	1282	D/E	gaT/gaG	EXON=29/34	NON_SYNONYMOUS_CODING	ENSRNOP00000013290	-	ENSRNOT00000013290	ENSRNOG00000009837	-	-	LOC679811	45.19	77	chr4:154547321	KIAA0922	CCDS47148.1	-2.55	-	-	-	-	-	28	DP4=0,0,11,16:1/1:255,81,0:99	33	DP4=0,0,15,17:1/1:255,96,0:99	29	DP4=0,0,11,15:1/1:255,78,0:99	21	DP4=0,0,9,8:1/1:255,51,0:99
2	202322799	2	175678408	A/T	12	222	60	DP4=0,0,7,5;1/1:255,36,0:69	1	No	Yes : (12)	Yes : (21)	3877	3877	1293	S/T	Tct/Act	EXON=29/35	NON_SYNONYMOUS_CODING	ENSRNOP00000013260	YES	ENSRNOT00000013260	ENSRNOG00000009837	-	-	LOC679811	45.19	77	chr4:154544103	KIAA0922	CCDS47148.1	5.69	-	-	-	-	-	34	DP4=0,0,20,11:1/1:255,93,0:99	29	DP4=0,0,13,14:1/1:255,81,0:99	20	DP4=0,0,11,8:1/1:255,57,0:99	23	DP4=0,0,11,10:1/1:255,60,0:99
2	202335384	2	175690993	T/A	13	222	60	DP4=0,0,4,9;1/1:255,39,0:75	1	No	Yes : (12)	Yes : (21)	3238	3238	1080	T/S	Aca/Tca	EXON=25/35	NON_SYNONYMOUS_CODING	ENSRNOP00000013260	YES	ENSRNOT00000013260	ENSRNOG00000009837	-	-	LOC679811	45.19	77	chr4:154525408	KIAA0922	CCDS47148.1	-0.758	-	-	-	-	-	38	DP4=0,0,23,15:1/1:255,114,0:99	32	DP4=0,0,17,15:1/1:255,96,0:99	31	DP4=0,0,14,16:1/1:255,90,0:99	21	DP4=1,0,12,6:1/1:255,42,0:81
2	202335384	2	175690993	T/A	13	222	60	DP4=0,0,4,9;1/1:255,39,0:75	1	No	Yes : (12)	Yes : (21)	3238	3238	1080	T/S	Aca/Tca	EXON=25/34	NON_SYNONYMOUS_CODING	ENSRNOP00000013290	-	ENSRNOT00000013290	ENSRNOG00000009837	-	-	LOC679811	45.19	77	chr4:154525408	KIAA0922	CCDS47148.1	-0.758	-	-	-	-	-	38	DP4=0,0,23,15:1/1:255,114,0:99	32	DP4=0,0,17,15:1/1:255,96,0:99	31	DP4=0,0,14,16:1/1:255,90,0:99	21	DP4=1,0,12,6:1/1:255,42,0:81
2	202340475	2	175696084	G/A	31	140	58	DP4=0,0,18,13;1/1:173,93,0:99	1	Yes	Yes : (12)	Yes : (21)	2000	2000	667	P/L	cCt/cTt	EXON=20/35	NON_SYNONYMOUS_CODING	ENSRNOP00000013260	YES	ENSRNOT00000013260	ENSRNOG00000009837	-	-	LOC679811	45.19	77	chr4:154517417	KIAA0922	CCDS47148.1	-6.4	-	-	-	-	-	31	DP4=0,0,16,13:1/1:255,87,0:99	24	DP4=0,0,13,9:1/1:255,66,0:99	31	DP4=0,0,15,16:1/1:255,93,0:99	23	DP4=0,0,11,11:1/1:255,66,0:99
2	202340475	2	175696084	G/A	31	140	58	DP4=0,0,18,13;1/1:173,93,0:99	1	Yes	Yes : (12)	Yes : (21)	2000	2000	667	P/L	cCt/cTt	EXON=20/34	NON_SYNONYMOUS_CODING	ENSRNOP00000013290	-	ENSRNOT00000013290	ENSRNOG00000009837	-	-	LOC679811	45.19	77	chr4:154517417	KIAA0922	CCDS47148.1	-6.4	-	-	-	-	-	31	DP4=0,0,16,13:1/1:255,87,0:99	24	DP4=0,0,13,9:1/1:255,66,0:99	31	DP4=0,0,15,16:1/1:255,93,0:99	23	DP4=0,0,11,11:1/1:255,66,0:99
2	206834151	2	180139312	A/G	12	147	60	DP4=0,0,7,5;1/1:180,36,0:69	1	Yes	Yes : (24)	Yes : (36)	1568	1568	523	V/A	gTc/gCc	EXON=9/10	NON_SYNONYMOUS_CODING	ENSRNOP00000043907	YES	ENSRNOT00000050476	ENSRNOG00000028765	-	-	LOC100365656	52.79	60	chr1:156555804	TTC24	CCDS53379.1	2.36	-	-	-	-	-	32	DP4=1,0,15,14:1/1:255,61,0:99	22	DP4=5,4,2,11:0/1:203,0,190:99	25	DP4=7,7,5,5:0/1:196,0,252:99	24	DP4=9,5,8,2:0/1:165,0,254:99
2	206834151	2	180139312	A/G	12	147	60	DP4=0,0,7,5;1/1:180,36,0:69	1	Yes	Yes : (24)	Yes : (36)	890	890	297	V/A	gTc/gCc	EXON=8/9	NON_SYNONYMOUS_CODING	ENSRNOP00000053757	-	ENSRNOT00000056919	ENSRNOG00000028765	-	-	LOC100365656	52.79	60	chr1:156555804	TTC24	CCDS53379.1	2.36	-	-	-	-	-	32	DP4=1,0,15,14:1/1:255,61,0:99	22	DP4=5,4,2,11:0/1:203,0,190:99	25	DP4=7,7,5,5:0/1:196,0,252:99	24	DP4=9,5,8,2:0/1:165,0,254:99
2	207817731	2	181169675	C/T	12	150	60	DP4=0,0,7,5;1/1:183,36,0:69	1	No	No	No	755	709	237	E/K	Gag/Aag	EXON=6/7	NON_SYNONYMOUS_CODING	ENSRNOP00000058918	YES	ENSRNOT00000065065	ENSRNOG00000043377	-	-	Fdps	49.03	60	chr1:155289462	FDPS	CCDS1110.1	4.06	-	-	-	-	-	28	DP4=0,0,18,10:1/1:255,84,0:99	38	DP4=10,10,11,7:0/1:255,0,255:99	25	DP4=5,7,2,11:0/1:227,0,223:99	28	DP4=7,4,10,7:0/1:255,0,221:99
2	208918740	2	182359655	A/C	13	173	60	DP4=0,0,8,5;1/1:206,39,0:75	1	Yes	Yes : (7)	Yes : (11)	701	701	234	L/R	cTg/cGg	EXON=5/6	NON_SYNONYMOUS_CODING	ENSRNOP00000023344	YES	ENSRNOT00000023343	ENSRNOG00000017139	-	-	D4A7F9_RAT	51.49	-	chrX:39646660	GAPDHP1	-	3.38	-	-	-	-	-	30	DP4=0,0,12,18:1/1:255,90,0:99	22	DP4=7,8,1,6:0/1:128,0,255:99	25	DP4=4,7,5,8:0/1:228,0,235:99	24	DP4=8,7,5,3:0/1:168,0,255:99
2	208918761	2	182359676	G/A	16	136	60	DP4=0,0,11,5;1/1:169,48,0:93	1	Yes	Yes : (7)	Yes : (11)	680	680	227	P/L	cCc/cTc	EXON=5/6	NON_SYNONYMOUS_CODING	ENSRNOP00000023344	YES	ENSRNOT00000023343	ENSRNOG00000017139	-	-	D4A7F9_RAT	51.49	-	chrX:39646678	GAPDHP1	-	0.303	-	-	-	-	-	34	DP4=0,0,13,18:1/1:255,93,0:99	27	DP4=10,10,2,4:0/1:97,0,255:99	25	DP4=5,5,8,6:0/1:247,0,204:99	25	DP4=9,6,6,3:0/1:169,0,255:99
2	212404628	2	185276842	G/T	14	130	50	DP4=0,0,7,7;1/1:163,42,0:81	1	Yes	Yes : (16)	Yes : (26)	1000	239	80	T/N	aCc/aAc	EXON=7/7	NON_SYNONYMOUS_CODING	ENSRNOP00000044590	-	ENSRNOT00000052091	ENSRNOG00000031441	-	-	LOC100361455	37.67	-	chr1:153066043	SPRR2E	CCDS30866.1	0.838	-	-	-	-	-	30	DP4=4,0,13,11:1/1:255,39,0:75	11	DP4=3,1,2,3:0/1:88,0,26:29	11	DP4=3,3,3,2:0/1:75,0,28:31	25	DP4=6,1,8,7:0/1:216,0,28:31
2	211879193	2	185715426	G/A	12	114	56	DP4=0,0,8,4;1/1:147,36,0:69	1	No	Yes : (16)	Yes : (25)	115	115	39	P/S	Ccc/Tcc	EXON=1/2	NON_SYNONYMOUS_CODING	ENSRNOP00000053322	YES	ENSRNOT00000050255	ENSRNOG00000023892	-	-	Lce1f	40.42	-	chr1:152770373	LCE1D	CCDS1025.1	3.09	-	-	-	-	-	29	DP4=0,0,12,16:1/1:255,84,0:99	18	DP4=4,3,3,6:0/1:163,0,168:99	22	DP4=5,5,5,7:0/1:208,0,195:99	14	DP4=3,2,3,5:0/1:188,0,114:99
2	211879193	2	185715426	G/A	12	114	56	DP4=0,0,8,4;1/1:147,36,0:69	1	No	Yes : (16)	Yes : (25)	189	115	39	P/S	Ccc/Tcc	EXON=2/2	NON_SYNONYMOUS_CODING	ENSRNOP00000053321	-	ENSRNOT00000056485	ENSRNOG00000023892	-	-	Lce1f	40.42	-	chr1:152770373	LCE1D	CCDS1025.1	3.09	-	-	-	-	-	29	DP4=0,0,12,16:1/1:255,84,0:99	18	DP4=4,3,3,6:0/1:163,0,168:99	22	DP4=5,5,5,7:0/1:208,0,195:99	14	DP4=3,2,3,5:0/1:188,0,114:99
2	211879193	2	185715426	G/A	12	114	56	DP4=0,0,8,4;1/1:147,36,0:69	1	No	Yes : (16)	Yes : (25)	115	115	39	P/S	Ccc/Tcc	EXON=1/3	NON_SYNONYMOUS_CODING	ENSRNOP00000042966	-	ENSRNOT00000049031	ENSRNOG00000023892	-	-	Lce1f	40.42	-	chr1:152770373	LCE1D	CCDS1025.1	3.09	-	-	-	-	-	29	DP4=0,0,12,16:1/1:255,84,0:99	18	DP4=4,3,3,6:0/1:163,0,168:99	22	DP4=5,5,5,7:0/1:208,0,195:99	14	DP4=3,2,3,5:0/1:188,0,114:99
2	211737710	2	185841300	C/T	13	130	60	DP4=0,0,7,6;1/1:163,39,0:75	1	Yes	Yes : (13)	Yes : (22)	911	869	290	R/K	aGg/aAg	EXON=2/2	NON_SYNONYMOUS_CODING	ENSRNOP00000040866	YES	ENSRNOT00000042142	ENSRNOG00000028865	-	-	Kprp	48.45	61	chr1:152732807	KPRP	CCDS30862.1	2.55	-	-	-	-	-	45	DP4=0,0,23,19:1/1:255,126,0:99	27	DP4=4,9,5,8:0/1:228,0,250:99	28	DP4=9,4,9,5:0/1:238,0,218:99	22	DP4=3,4,7,8:0/1:255,0,153:99
2	211439744	2	186150673	A/T	16	222	60	DP4=0,0,9,7;1/1:255,48,0:93	1	Yes	Yes : (12)	Yes : (21)	572	572	191	Q/L	cAg/cTg	EXON=2/3	NON_SYNONYMOUS_CODING	ENSRNOP00000011762	YES	ENSRNOT00000011762	ENSRNOG00000008721	-	-	D3ZSW4_RAT	48.57	56	chr1:152382986	CRNN	CCDS1010.1	0.859	-	-	-	-	-	34	DP4=0,0,13,21:1/1:255,99,0:99	18	DP4=5,2,7,4:0/1:229,0,123:99	34	DP4=5,8,4,13:0/1:253,0,216:99	37	DP4=9,12,4,8:0/1:200,0,255:99
2	211439450	2	186150967	A/C	10	82	60	DP4=0,0,5,5;1/1:115,30,0:57	1	Yes	Yes : (16)	Yes : (25)	743	743	248	N/T	aAc/aCc	EXON=3/3	NON_SYNONYMOUS_CODING	ENSRNOP00000011762	YES	ENSRNOT00000011762	ENSRNOG00000008721	-	-	D3ZSW4_RAT	48.57	56	chr1:152382800	CRNN	CCDS1010.1	3.62	-	-	-	-	-	45	DP4=0,1,23,18:1/1:255,97,0:99	37	DP4=10,8,12,5:0/1:255,0,255:99	31	DP4=8,5,7,8:0/1:255,0,223:99	20	DP4=4,8,5,2:0/1:145,0,236:99
Deleted	Deleted	2	186209975	T/G	22	222	59	DP4=0,0,10,12;1/1:255,66,0:99	1	No	Yes : (12)	Yes : (12)	2749	2749	917	S/A	Tca/Gca	EXON=4/23	NON_SYNONYMOUS_CODING	ENSRNOP00000038338	YES	ENSRNOT00000035763	ENSRNOG00000024195	-	-	D4ADG1_RAT	48.7	20	chr1:152327051	FLG2	CCDS30861.1	3.07	-	-	-	-	-	38	DP4=0,0,17,21:1/1:255,114,0:99	25	DP4=7,8,6,4:0/1:207,0,255:99	33	DP4=11,11,5,5:0/1:197,0,255:99	20	DP4=4,2,4,9:0/1:255,0,131:99
2	211293472	2	186308475	C/G	19	222	59	DP4=0,0,8,11;1/1:255,57,0:99	1	No	Yes : (12)	Yes : (22)	435	435	145	N/K	aaC/aaG	EXON=2/2	NON_SYNONYMOUS_CODING	ENSRNOP00000000449	-	ENSRNOT00000000449	ENSRNOG00000009602	-	-	Flg	54.36	-	chr1:152286915	FLG-AS1	CCDS30860.1	-4.86	-	-	-	-	-	45	DP4=0,0,17,27:1/1:255,132,0:99	33	DP4=11,8,4,9:0/1:186,0,255:99	37	DP4=9,6,12,10:0/1:249,0,250:99	32	DP4=9,10,5,8:0/1:181,0,255:99
2	211293472	2	186308475	C/G	19	222	59	DP4=0,0,8,11;1/1:255,57,0:99	1	No	Yes : (12)	Yes : (22)	27	27	9	N/K	aaC/aaG	EXON=1/4	NON_SYNONYMOUS_CODING	ENSRNOP00000053315	YES	ENSRNOT00000056479	ENSRNOG00000009602	-	-	Flg	54.36	-	chr1:152286915	FLG-AS1	CCDS30860.1	-4.86	-	-	-	-	-	45	DP4=0,0,17,27:1/1:255,132,0:99	33	DP4=11,8,4,9:0/1:186,0,255:99	37	DP4=9,6,12,10:0/1:249,0,250:99	32	DP4=9,10,5,8:0/1:181,0,255:99
2	211293428	2	186308519	A/T	15	144	60	DP4=0,0,7,8;1/1:177,45,0:87	1	No	Yes : (19)	Yes : (30)	479	479	160	N/I	aAc/aTc	EXON=2/2	NON_SYNONYMOUS_CODING	ENSRNOP00000000449	-	ENSRNOT00000000449	ENSRNOG00000009602	-	-	Flg	54.36	-	chr1:152286878	FLG	CCDS30860.1	-2.01	DERMATITIS, ATOPIC, 2; ATOD2	-	-	YES	-	45	DP4=0,0,17,25:1/1:255,126,0:99	30	DP4=9,6,6,7:0/1:192,0,255:99	37	DP4=8,8,6,14:0/1:235,0,255:99	26	DP4=10,8,3,5:0/1:97,0,255:99
2	211293428	2	186308519	A/T	15	144	60	DP4=0,0,7,8;1/1:177,45,0:87	1	No	Yes : (19)	Yes : (30)	71	71	24	N/I	aAc/aTc	EXON=1/4	NON_SYNONYMOUS_CODING	ENSRNOP00000053315	YES	ENSRNOT00000056479	ENSRNOG00000009602	-	-	Flg	54.36	-	chr1:152286878	FLG	CCDS30860.1	-2.01	DERMATITIS, ATOPIC, 2; ATOD2	-	-	YES	-	45	DP4=0,0,17,25:1/1:255,126,0:99	30	DP4=9,6,6,7:0/1:192,0,255:99	37	DP4=8,8,6,14:0/1:235,0,255:99	26	DP4=10,8,3,5:0/1:97,0,255:99
2	211293305	2	186308642	G/C	10	222	48	DP4=0,0,6,4;1/1:255,30,0:57	1	No	Yes : (12)	Yes : (21)	602	602	201	R/T	aGa/aCa	EXON=2/2	NON_SYNONYMOUS_CODING	ENSRNOP00000000449	-	ENSRNOT00000000449	ENSRNOG00000009602	-	-	Flg	54.36	-	chr1:152286733	FLG	CCDS30860.1	-0.95	DERMATITIS, ATOPIC, 2; ATOD2	-	-	YES	-	43	DP4=0,0,20,20:1/1:255,120,0:99	20	DP4=3,5,5,7:0/1:240,0,166:99	36	DP4=6,8,9,12:0/1:255,0,252:99	27	DP4=8,7,6,6:0/1:240,0,255:99
2	211293197	2	186308750	G/A	14	171	51	DP4=0,0,6,8;1/1:204,42,0:81	1	No	Yes : (19)	Yes : (30)	710	710	237	R/Q	cGg/cAg	EXON=2/2	NON_SYNONYMOUS_CODING	ENSRNOP00000000449	-	ENSRNOT00000000449	ENSRNOG00000009602	-	-	Flg	54.36	-	-	-	-	-	-	-	-	-	-	39	DP4=0,0,20,17:1/1:255,111,0:99	35	DP4=9,10,6,9:0/1:246,0,255:99	33	DP4=6,8,11,7:0/1:255,0,236:99	27	DP4=3,11,8,3:0/1:201,0,239:99
2	211293197	2	186308750	G/A	14	171	51	DP4=0,0,6,8;1/1:204,42,0:81	1	No	Yes : (19)	Yes : (30)	170	170	57	R/Q	cGg/cAg	EXON=2/4	NON_SYNONYMOUS_CODING	ENSRNOP00000053315	YES	ENSRNOT00000056479	ENSRNOG00000009602	-	-	Flg	54.36	-	-	-	-	-	-	-	-	-	-	39	DP4=0,0,20,17:1/1:255,111,0:99	35	DP4=9,10,6,9:0/1:246,0,255:99	33	DP4=6,8,11,7:0/1:255,0,236:99	27	DP4=3,11,8,3:0/1:201,0,239:99
2	211293197	2	186308750	G/A	14	171	51	DP4=0,0,6,8;1/1:204,42,0:81	1	No	Yes : (19)	Yes : (30)	17	17	6	R/Q	cGg/cAg	EXON=1/4	NON_SYNONYMOUS_CODING	ENSRNOP00000012719	-	ENSRNOT00000012719	ENSRNOG00000009602	-	-	Flg	54.36	-	-	-	-	-	-	-	-	-	-	39	DP4=0,0,20,17:1/1:255,111,0:99	35	DP4=9,10,6,9:0/1:246,0,255:99	33	DP4=6,8,11,7:0/1:255,0,236:99	27	DP4=3,11,8,3:0/1:201,0,239:99
2	211141344	2	186484695	C/A	28	177	59	DP4=0,0,14,14;1/1:210,84,0:99	1	No	Yes : (12)	Yes : (21)	936	936	312	D/E	gaC/gaA	EXON=2/2	NON_SYNONYMOUS_CODING	ENSRNOP00000025249	YES	ENSRNOT00000025249	ENSRNOG00000018679	-	-	Rptn	45.88	50	chr1:152128669	RPTN	CCDS41397.1	2.45	-	-	-	-	-	24	DP4=0,0,12,12:1/1:255,72,0:99	30	DP4=6,8,6,8:0/1:255,0,255:99	35	DP4=7,7,10,10:0/1:255,0,255:99	37	DP4=9,7,12,9:0/1:255,0,255:99
2	211141344	2	186484695	C/A	28	177	59	DP4=0,0,14,14;1/1:210,84,0:99	1	No	Yes : (12)	Yes : (21)	891	891	297	D/E	gaC/gaA	EXON=3/5	NON_SYNONYMOUS_CODING	ENSRNOP00000061396	-	ENSRNOT00000064823	ENSRNOG00000018679	-	-	Rptn	45.88	50	chr1:152128669	RPTN	CCDS41397.1	2.45	-	-	-	-	-	24	DP4=0,0,12,12:1/1:255,72,0:99	30	DP4=6,8,6,8:0/1:255,0,255:99	35	DP4=7,7,10,10:0/1:255,0,255:99	37	DP4=9,7,12,9:0/1:255,0,255:99
2	211086368	2	186531162	C/A	19	160	59	DP4=0,0,8,11;1/1:193,57,0:99	1	Yes	Yes : (12)	Yes : (21)	796	796	266	Q/K	Cag/Aag	EXON=1/3	NON_SYNONYMOUS_CODING	ENSRNOP00000053312	YES	ENSRNOT00000056476	ENSRNOG00000037329	-	-	F1LX62_RAT	59.17	21	-	TCHH	-	-	-	-	-	-	-	37	DP4=0,0,15,21:1/1:255,108,0:99	21	DP4=5,5,5,6:0/1:242,0,219:99	27	DP4=8,6,2,9:0/1:189,0,255:99	20	DP4=6,2,5,7:0/1:249,0,155:99
2	214982299	2	189241597	C/T	22	169	49	DP4=0,1,8,13;1/1:202,37,0:71	0.954545	Yes	Yes : (13)	Yes : (13)	1036	1036	346	P/S	Cct/Tct	EXON=4/8	NON_SYNONYMOUS_CODING	ENSRNOP00000053296	YES	ENSRNOT00000056458	ENSRNOG00000037312	-	-	F1LX98_RAT	48.76	69	chr6:66013567	ZC3H11A	CCDS47445.1	0	-	-	-	-	-	37	DP4=0,10,15,12:0/1:255,0,65:68	40	DP4=4,21,7,7:0/1:216,0,228:99	25	DP4=4,7,7,6:0/1:243,0,210:99	33	DP4=8,9,9,7:0/1:250,0,234:99
2	215120350	2	189374297	A/G	10	146	60	DP4=0,0,5,5;1/1:179,30,0:57	1	Yes	Yes : (18)	Yes : (31)	911	911	304	Q/R	cAa/cGa	EXON=2/2	NON_SYNONYMOUS_CODING	ENSRNOP00000038501	YES	ENSRNOT00000036656	ENSRNOG00000022863	-	-	Lingo4	53.74	93	chr1:151774345	LINGO4	CCDS30855.1	4.59	-	-	-	-	-	36	DP4=0,0,17,18:1/1:255,105,0:99	23	DP4=3,9,7,3:0/1:207,0,225:99	31	DP4=8,7,9,7:0/1:255,0,255:99	23	DP4=4,5,6,8:0/1:255,0,182:99
2	215670752	2	189910924	G/A	12	155	52	DP4=0,0,5,7;1/1:188,36,0:69	1	Yes	Yes : (12)	Yes : (21)	1697	1697	566	A/V	gCc/gTc	EXON=1/4	NON_SYNONYMOUS_CODING	ENSRNOP00000059394	-	ENSRNOT00000065206	ENSRNOG00000021026	-	-	LOC100363361	55.99	87	chr1:151260467	ZNF687	CCDS992.1	4.2	-	-	-	-	-	26	DP4=0,0,13,12:1/1:255,75,0:99	28	DP4=9,6,6,5:0/1:219,0,255:99	28	DP4=5,11,5,7:0/1:208,0,255:99	15	DP4=3,4,3,5:0/1:192,0,160:99
2	215670752	2	189910924	G/A	12	155	52	DP4=0,0,5,7;1/1:188,36,0:69	1	Yes	Yes : (12)	Yes : (21)	1697	1697	566	A/V	gCc/gTc	EXON=1/8	NON_SYNONYMOUS_CODING	ENSRNOP00000028553	YES	ENSRNOT00000028553	ENSRNOG00000021026	-	-	LOC100363361	55.99	87	chr1:151260467	ZNF687	CCDS992.1	4.2	-	-	-	-	-	26	DP4=0,0,13,12:1/1:255,75,0:99	28	DP4=9,6,6,5:0/1:219,0,255:99	28	DP4=5,11,5,7:0/1:208,0,255:99	15	DP4=3,4,3,5:0/1:192,0,160:99
2	215732081	2	189972238	T/C	12	156	57	DP4=0,0,4,8;1/1:189,36,0:69	1	Yes	Yes : (23)	Yes : (36)	1322	994	332	I/V	Att/Gtt	EXON=8/15	NON_SYNONYMOUS_CODING	ENSRNOP00000028609	YES	ENSRNOT00000028609	ENSRNOG00000021068	-	-	Pip5k1a	42.84	88	chr1:151209136	PIP5K1A	CCDS44219.1	-1.91	-	-	-	-	-	37	DP4=0,0,12,23:1/1:255,105,0:99	31	DP4=6,11,4,9:0/1:225,0,255:99	27	DP4=1,11,5,10:0/1:245,0,189:99	30	DP4=6,12,3,7:0/1:183,0,255:99
2	215966399	2	190205180	G/A	19	200	60	DP4=0,0,10,9;1/1:233,57,0:99	1	Yes	Yes : (13)	Yes : (22)	602	602	201	G/D	gGc/gAc	EXON=5/7	NON_SYNONYMOUS_CODING	ENSRNOP00000059275	-	ENSRNOT00000068332	ENSRNOG00000021131	-	-	Fam63a	49.28	76	chr1:150970619	FAM63A	CCDS53361.1	2.45	-	-	-	-	-	41	DP4=0,0,21,17:1/1:255,114,0:99	19	DP4=1,5,7,6:0/1:250,0,125:99	32	DP4=14,10,4,4:0/1:158,0,255:99	35	DP4=15,4,6,9:0/1:255,0,255:99
2	215966399	2	190205180	G/A	19	200	60	DP4=0,0,10,9;1/1:233,57,0:99	1	Yes	Yes : (13)	Yes : (22)	1303	1154	385	G/D	gGc/gAc	EXON=7/9	NON_SYNONYMOUS_CODING	ENSRNOP00000053218	YES	ENSRNOT00000056380	ENSRNOG00000021131	-	-	Fam63a	49.28	76	chr1:150970619	FAM63A	CCDS53361.1	2.45	-	-	-	-	-	41	DP4=0,0,21,17:1/1:255,114,0:99	19	DP4=1,5,7,6:0/1:250,0,125:99	32	DP4=14,10,4,4:0/1:158,0,255:99	35	DP4=15,4,6,9:0/1:255,0,255:99
2	215966399	2	190205180	G/A	19	200	60	DP4=0,0,10,9;1/1:233,57,0:99	1	Yes	Yes : (13)	Yes : (22)	1112	1112	371	G/D	gGc/gAc	EXON=8/10	NON_SYNONYMOUS_CODING	ENSRNOP00000028689	-	ENSRNOT00000028689	ENSRNOG00000021131	-	-	Fam63a	49.28	76	chr1:150970619	FAM63A	CCDS53361.1	2.45	-	-	-	-	-	41	DP4=0,0,21,17:1/1:255,114,0:99	19	DP4=1,5,7,6:0/1:250,0,125:99	32	DP4=14,10,4,4:0/1:158,0,255:99	35	DP4=15,4,6,9:0/1:255,0,255:99
2	217783198	2	190960468	C/T	12	128	60	DP4=0,0,4,8;1/1:161,36,0:69	1	Yes	Yes : (14)	Yes : (23)	1972	1616	539	S/F	tCt/tTt	EXON=12/12	NON_SYNONYMOUS_CODING	ENSRNOP00000039488	YES	ENSRNOT00000046739	ENSRNOG00000042068	-	-	Otud7b	42.82	92	chr1:149916672	OTUD7B	CCDS41389.1	2.14	-	-	-	-	-	44	DP4=0,0,20,24:1/1:255,132,0:99	25	DP4=4,7,6,8:0/1:253,0,196:99	29	DP4=6,6,8,8:0/1:252,0,220:99	18	DP4=3,4,3,6:0/1:184,0,166:99
2	218470888	2	191661815	C/G	10	119	47	DP4=0,0,3,7;1/1:152,30,0:57	1	Yes	Yes : (9)	Yes : (16)	483	483	161	S/R	agC/agG	EXON=3/11	NON_SYNONYMOUS_CODING	ENSRNOP00000061514	-	ENSRNOT00000067937	ENSRNOG00000000096	-	-	NHRF3_RAT	47.77	73	chr1:147480846	PDZK1	-	-1.44	-	-	-	-	-	26	DP4=0,1,5,3:0/1:105,0,4:7	29	DP4=6,5,5,1:0/1:85,0,239:88	26	DP4=4,5,2,5:0/1:105,0,211:99	28	DP4=9,5,3,3:0/1:95,0,255:98
2	218478039	2	191669153	G/A	16	184	60	DP4=0,0,10,6;1/1:217,48,0:93	1	Yes	Yes : (7)	Yes : (10)	910	910	304	G/S	Ggt/Agt	EXON=8/11	NON_SYNONYMOUS_CODING	ENSRNOP00000000107	YES	ENSRNOT00000000107	ENSRNOG00000000096	-	-	NHRF3_RAT	47.77	73	chr1:147473634	PDZK1	-	-1.22	-	-	-	-	-	47	DP4=0,0,21,24:1/1:255,135,0:99	33	DP4=13,7,8,3:0/1:169,0,255:99	26	DP4=5,6,8,6:0/1:255,0,231:99	32	DP4=9,8,8,7:0/1:255,0,255:99
2	218478039	2	191669153	G/A	16	184	60	DP4=0,0,10,6;1/1:217,48,0:93	1	Yes	Yes : (7)	Yes : (10)	910	910	304	G/S	Ggt/Agt	EXON=8/11	NON_SYNONYMOUS_CODING	ENSRNOP00000061514	-	ENSRNOT00000067937	ENSRNOG00000000096	-	-	NHRF3_RAT	47.77	73	chr1:147473634	PDZK1	-	-1.22	-	-	-	-	-	47	DP4=0,0,21,24:1/1:255,135,0:99	33	DP4=13,7,8,3:0/1:169,0,255:99	26	DP4=5,6,8,6:0/1:255,0,231:99	32	DP4=9,8,8,7:0/1:255,0,255:99
2	218483539	2	191674653	C/A	10	89	60	DP4=0,0,6,4;1/1:122,30,0:57	1	Yes	Yes : (7)	Yes : (10)	1454	1454	485	A/E	gCa/gAa	EXON=10/11	NON_SYNONYMOUS_CODING	ENSRNOP00000000107	YES	ENSRNOT00000000107	ENSRNOG00000000096	-	-	NHRF3_RAT	47.77	73	chr1:147467883	GPR89B	CCDS930.1	-0.241	-	-	-	-	-	31	DP4=0,0,15,13:1/1:255,84,0:99	27	DP4=7,8,7,5:0/1:237,0,255:99	18	DP4=3,3,3,9:0/1:233,0,145:99	26	DP4=6,7,6,7:0/1:250,0,255:99
2	218483539	2	191674653	C/A	10	89	60	DP4=0,0,6,4;1/1:122,30,0:57	1	Yes	Yes : (7)	Yes : (10)	1454	1454	485	A/E	gCa/gAa	EXON=10/11	NON_SYNONYMOUS_CODING	ENSRNOP00000061514	-	ENSRNOT00000067937	ENSRNOG00000000096	-	-	NHRF3_RAT	47.77	73	chr1:147467883	GPR89B	CCDS930.1	-0.241	-	-	-	-	-	31	DP4=0,0,15,13:1/1:255,84,0:99	27	DP4=7,8,7,5:0/1:237,0,255:99	18	DP4=3,3,3,9:0/1:233,0,145:99	26	DP4=6,7,6,7:0/1:250,0,255:99
2	223739496	2	196977260	C/T	14	165	60	DP4=0,0,8,6;1/1:198,42,0:81	1	Yes	Yes : (4)	Yes : (6)	1002	734	245	G/D	gGc/gAc	EXON=7/7	NON_SYNONYMOUS_CODING	ENSRNOP00000050838	-	ENSRNOT00000046291	ENSRNOG00000033051	-	-	Slc22a15	45.38	96	chr1:116570164	SLC22A15	CCDS44198.1	-0.344	-	-	-	-	-	36	DP4=0,0,15,20:1/1:255,105,0:99	22	DP4=4,4,2,11:0/1:197,0,138:99	26	DP4=3,6,8,8:0/1:255,0,163:99	21	DP4=4,10,4,1:0/1:92,0,241:95
2	223987709	2	197225106	G/A	22	202	59	DP4=0,0,11,11;1/1:235,66,0:99	1	Yes	Yes : (4)	Yes : (6)	942	790	264	D/N	Gac/Aac	EXON=8/11	NON_SYNONYMOUS_CODING	ENSRNOP00000021846	YES	ENSRNOT00000021846	ENSRNOG00000016243	-	-	Casq2	46.63	90	chr1:116260509	CASQ2	CCDS884.1	5.15	VENTRICULAR TACHYCARDIA, CATECHOLAMINERGIC POLYMORPHIC, 2; CPVT2	-	-	-	-	33	DP4=0,0,15,17:1/1:255,96,0:99	27	DP4=6,8,5,7:0/1:223,0,255:99	28	DP4=6,10,6,5:0/1:211,0,255:99	28	DP4=5,6,6,11:0/1:255,0,218:99
2	224920737	2	198228079	G/T	13	148	60	DP4=0,0,6,7;1/1:181,39,0:75	1	No	Yes : (18)	Yes : (26)	461	370	124	A/S	Gct/Tct	EXON=3/5	NON_SYNONYMOUS_CODING	ENSRNOP00000024270	YES	ENSRNOT00000024270	ENSRNOG00000017502	-	-	Sike	44.21	89	chr1:115321801	SIKE1	CCDS41371.1	3.28	-	-	-	-	-	34	DP4=0,0,19,14:1/1:255,99,0:99	36	DP4=6,16,6,8:0/1:234,0,255:99	27	DP4=7,8,5,7:0/1:237,0,255:99	24	DP4=7,6,3,8:0/1:226,0,255:99
2	225962762	2	199287296	C/T	15	149	60	DP4=0,0,12,3;1/1:182,45,0:87	1	No	Yes : (6)	Yes : (8)	1365	1238	413	R/Q	cGa/cAa	EXON=9/21	NON_SYNONYMOUS_CODING	ENSRNOP00000026952	YES	ENSRNOT00000026952	ENSRNOG00000019885	-	-	Magi3	38.87	86	chr1:114165485	MAGI3	CCDS44196.1	4.86	-	-	-	-	-	30	DP4=0,0,12,18:1/1:255,90,0:99	27	DP4=11,6,6,4:0/1:205,0,255:99	39	DP4=7,10,12,9:0/1:255,0,251:99	24	DP4=6,9,4,5:0/1:187,0,255:99
2	225962762	2	199287296	C/T	15	149	60	DP4=0,0,12,3;1/1:182,45,0:87	1	No	Yes : (6)	Yes : (8)	1365	1238	413	R/Q	cGa/cAa	EXON=9/21	NON_SYNONYMOUS_CODING	ENSRNOP00000027000	-	ENSRNOT00000027000	ENSRNOG00000019885	-	-	Magi3	38.87	86	chr1:114165485	MAGI3	CCDS44196.1	4.86	-	-	-	-	-	30	DP4=0,0,12,18:1/1:255,90,0:99	27	DP4=11,6,6,4:0/1:205,0,255:99	39	DP4=7,10,12,9:0/1:255,0,251:99	24	DP4=6,9,4,5:0/1:187,0,255:99
2	227566090	2	200930980	A/G	11	105	60	DP4=0,0,9,2;1/1:138,33,0:63	1	Yes	Yes : (20)	Yes : (32)	1757	1757	586	L/P	cTg/cCg	EXON=11/11	NON_SYNONYMOUS_CODING	ENSRNOP00000062813	-	ENSRNOT00000068152	ENSRNOG00000015274	-	-	Ddx20	40.68	84	chr1:112308803	DDX20	CCDS842.1	4.77	-	-	-	YES	-	30	DP4=0,0,17,11:1/1:255,84,0:99	29	DP4=8,6,9,5:0/1:255,0,255:99	28	DP4=8,3,9,5:0/1:255,0,209:99	36	DP4=8,7,10,9:0/1:255,0,255:99
2	227566090	2	200930980	A/G	11	105	60	DP4=0,0,9,2;1/1:138,33,0:63	1	Yes	Yes : (20)	Yes : (32)	1763	1763	588	L/P	cTg/cCg	EXON=12/12	NON_SYNONYMOUS_CODING	ENSRNOP00000020984	YES	ENSRNOT00000020984	ENSRNOG00000015274	-	-	Ddx20	40.68	84	chr1:112308803	DDX20	CCDS842.1	4.77	-	-	-	YES	-	30	DP4=0,0,17,11:1/1:255,84,0:99	29	DP4=8,6,9,5:0/1:255,0,255:99	28	DP4=8,3,9,5:0/1:255,0,209:99	36	DP4=8,7,10,9:0/1:255,0,255:99
2	228058433	2	201270205	T/G	17	167	56	DP4=1,0,9,7;1/1:200,22,0:41	0.941176	Yes	Yes : (18)	Yes : (29)	685	685	229	S/R	Agt/Cgt	EXON=6/11	NON_SYNONYMOUS_CODING	ENSRNOP00000045596	YES	ENSRNOT00000040885	ENSRNOG00000032282	-	-	F1M9I8_RAT	39.83	41	chr1:111862084	CHIA	CCDS41368.1	4.25	-	-	-	-	-	35	DP4=0,0,20,14:1/1:255,102,0:99	39	DP4=15,7,9,7:0/1:255,0,255:99	28	DP4=7,4,9,8:0/1:255,0,228:99	22	DP4=3,3,7,8:0/1:255,0,125:99
2	228059662	2	201271434	G/A	16	173	60	DP4=0,0,9,7;1/1:206,48,0:93	1	No	No	No	383	383	128	A/V	gCt/gTt	EXON=3/11	NON_SYNONYMOUS_CODING	ENSRNOP00000045596	YES	ENSRNOT00000040885	ENSRNOG00000032282	-	-	F1M9I8_RAT	39.83	41	chr1:111861248	CHIA	CCDS41368.1	4.84	-	-	-	-	-	32	DP4=0,0,13,19:1/1:255,96,0:99	31	DP4=9,7,5,10:0/1:252,0,255:99	19	DP4=4,5,6,3:0/1:199,0,208:99	35	DP4=8,13,3,9:0/1:209,0,255:99
2	228221067	2	201431491	A/G	17	145	44	DP4=0,0,9,8;1/1:178,51,0:99	1	No	No	No	1228	1228	410	S/G	Agt/Ggt	EXON=14/14	NON_SYNONYMOUS_CODING	ENSRNOP00000044947	YES	ENSRNOT00000041562	ENSRNOG00000033162	-	-	Chia	40.24	82	chr1:111862894	CHIA	CCDS41368.1	3.59	-	-	-	-	-	27	DP4=0,0,6,19:1/1:255,75,0:99	19	DP4=4,2,8,4:0/1:169,0,127:99	27	DP4=7,6,6,8:0/1:189,0,239:99	28	DP4=7,6,6,9:0/1:198,0,235:99
Deleted	Deleted	2	201476668	T/A	15	182	59	DP4=0,0,8,7;1/1:215,45,0:87	1	No	No	No	622	622	208	N/Y	Aac/Tac	EXON=7/7	NON_SYNONYMOUS_CODING	ENSRNOP00000052821	YES	ENSRNOT00000055968	ENSRNOG00000037116	-	-	D4A2C7_RAT	38.07	37	-	CHIA	-	-	-	-	-	-	-	39	DP4=0,0,17,20:1/1:255,111,0:99	38	DP4=8,9,11,10:0/1:255,0,255:99	36	DP4=11,8,7,7:0/1:255,0,255:99	30	DP4=11,5,7,5:0/1:237,0,255:99
2	228266123	2	201476899	C/T	10	125	60	DP4=0,0,4,6;1/1:158,30,0:57	1	No	No	No	589	589	197	G/S	Ggt/Agt	EXON=6/7	NON_SYNONYMOUS_CODING	ENSRNOP00000052821	YES	ENSRNOT00000055968	ENSRNOG00000037116	-	-	D4A2C7_RAT	38.07	37	-	CHIA	-	-	-	-	-	-	-	36	DP4=0,0,11,25:1/1:255,108,0:99	31	DP4=4,9,3,13:0/1:243,0,237:99	27	DP4=4,9,6,6:0/1:246,0,255:99	29	DP4=5,10,5,7:0/1:235,0,255:99
2	228264711	2	201479215	A/G	16	222	55	DP4=0,0,7,9;1/1:255,48,0:93	1	No	No	No	101	101	34	V/A	gTg/gCg	EXON=1/7	NON_SYNONYMOUS_CODING,SPLICE_SITE	ENSRNOP00000052821	YES	ENSRNOT00000055968	ENSRNOG00000037116	-	-	D4A2C7_RAT	38.07	37	chr1:111826030	CHIA	-	3.81	-	-	-	-	-	46	DP4=0,0,24,21:1/1:255,135,0:99	29	DP4=5,6,12,6:0/1:255,0,216:99	28	DP4=9,2,10,7:0/1:255,0,195:99	28	DP4=5,8,7,7:0/1:224,0,253:99
2	228511941	2	201785283	C/T	16	168	54	DP4=0,0,7,9;1/1:201,48,0:93	1	No	Yes : (8)	Yes : (11)	181	97	33	P/S	Ccg/Tcg	EXON=2/12	NON_SYNONYMOUS_CODING	ENSRNOP00000023807	-	ENSRNOT00000023807	ENSRNOG00000017680	-	-	Dennd2d	45.89	91	chr1:111742382	DENND2D	CCDS831.1	1.58	-	-	-	-	-	42	DP4=0,0,17,23:1/1:255,120,0:99	36	DP4=7,11,9,7:0/1:176,0,255:99	30	DP4=8,5,7,8:0/1:216,0,207:99	23	DP4=4,9,5,5:0/1:143,0,248:99
2	228511941	2	201785283	C/T	16	168	54	DP4=0,0,7,9;1/1:201,48,0:93	1	No	Yes : (8)	Yes : (11)	106	106	36	P/S	Ccg/Tcg	EXON=2/12	NON_SYNONYMOUS_CODING	ENSRNOP00000023818	YES	ENSRNOT00000023818	ENSRNOG00000017680	-	-	Dennd2d	45.89	91	chr1:111742382	DENND2D	CCDS831.1	1.58	-	-	-	-	-	42	DP4=0,0,17,23:1/1:255,120,0:99	36	DP4=7,11,9,7:0/1:176,0,255:99	30	DP4=8,5,7,8:0/1:216,0,207:99	23	DP4=4,9,5,5:0/1:143,0,248:99
2	228511942	2	201785284	C/T	15	149	55	DP4=0,0,6,9;1/1:182,45,0:87	1	No	Yes : (8)	Yes : (11)	182	98	33	P/L	cCg/cTg	EXON=2/12	NON_SYNONYMOUS_CODING	ENSRNOP00000023807	-	ENSRNOT00000023807	ENSRNOG00000017680	-	-	Dennd2d	45.89	91	chr1:111742381	DENND2D	CCDS831.1	1.8	-	-	-	-	-	43	DP4=0,0,17,24:1/1:255,123,0:99	37	DP4=7,11,9,6:0/1:160,0,255:99	31	DP4=8,4,7,8:0/1:218,0,216:99	23	DP4=4,9,5,5:0/1:142,0,255:99
2	228511942	2	201785284	C/T	15	149	55	DP4=0,0,6,9;1/1:182,45,0:87	1	No	Yes : (8)	Yes : (11)	107	107	36	P/L	cCg/cTg	EXON=2/12	NON_SYNONYMOUS_CODING	ENSRNOP00000023818	YES	ENSRNOT00000023818	ENSRNOG00000017680	-	-	Dennd2d	45.89	91	chr1:111742381	DENND2D	CCDS831.1	1.8	-	-	-	-	-	43	DP4=0,0,17,24:1/1:255,123,0:99	37	DP4=7,11,9,6:0/1:160,0,255:99	31	DP4=8,4,7,8:0/1:218,0,216:99	23	DP4=4,9,5,5:0/1:142,0,255:99
2	228911252	2	202152488	G/A	14	118	58	DP4=0,0,5,9;1/1:151,42,0:81	1	Yes	Yes : (14)	Yes : (20)	1162	1004	335	R/K	aGg/aAg	EXON=2/4	NON_SYNONYMOUS_CODING	ENSRNOP00000024036	YES	ENSRNOT00000024036	ENSRNOG00000017784	-	-	RGD1306520	34	67	chr1:111494475	LRIF1	CCDS30800.1	2.66	-	-	-	-	-	27	DP4=0,0,15,10:1/1:255,75,0:99	33	DP4=8,8,11,6:0/1:255,0,255:99	39	DP4=8,12,6,12:0/1:255,0,255:99	35	DP4=7,9,7,12:0/1:255,0,255:99
2	229396666	2	202652965	A/G	18	200	60	DP4=0,0,9,9;1/1:233,54,0:99	1	Yes	Yes : (25)	Yes : (25)	1504	1504	502	S/G	Agc/Ggc	EXON=1/1	NON_SYNONYMOUS_CODING	ENSRNOP00000063051	YES	ENSRNOT00000024600	ENSRNOG00000018283	-	-	Kcna10	50.2	92	chr1:111059906	KCNA10	CCDS826.1	1.73	-	KCNA10	-	-	-	32	DP4=0,0,15,17:1/1:255,96,0:99	32	DP4=8,9,10,5:0/1:234,0,255:99	22	DP4=6,5,6,5:0/1:233,0,235:99	18	DP4=6,6,5,1:0/1:132,0,255:99
2	230171722	2	203473519	C/G	11	138	60	DP4=0,0,8,3;1/1:171,33,0:63	1	Yes	Yes : (8)	Yes : (15)	236	172	58	D/H	Gac/Cac	EXON=3/9	NON_SYNONYMOUS_CODING	ENSRNOP00000044869	YES	ENSRNOT00000052403	ENSRNOG00000029409	-	-	Gstm6l	50.98	80	chr1:110255794	GSTM5	CCDS811.1	4.19	-	-	-	-	-	27	DP4=0,0,9,17:1/1:255,78,0:99	26	DP4=8,4,9,2:0/1:198,0,246:99	31	DP4=5,6,11,8:0/1:255,0,203:99	20	DP4=3,6,6,4:0/1:214,0,180:99
2	230171722	2	203473519	C/G	11	138	60	DP4=0,0,8,3;1/1:171,33,0:63	1	Yes	Yes : (8)	Yes : (15)	160	160	54	D/H	Gac/Cac	EXON=3/8	NON_SYNONYMOUS_CODING	ENSRNOP00000052769	-	ENSRNOT00000055918	ENSRNOG00000029409	-	-	Gstm6l	50.98	80	chr1:110255794	GSTM5	CCDS811.1	4.19	-	-	-	-	-	27	DP4=0,0,9,17:1/1:255,78,0:99	26	DP4=8,4,9,2:0/1:198,0,246:99	31	DP4=5,6,11,8:0/1:255,0,203:99	20	DP4=3,6,6,4:0/1:214,0,180:99
2	230807111	2	204114318	C/G	17	136	51	DP4=0,0,10,7;1/1:169,51,0:99	1	No	Yes : (8)	Yes : (11)	134	46	16	P/A	Ccc/Gcc	EXON=1/1	NON_SYNONYMOUS_CODING	ENSRNOP00000048723	YES	ENSRNOT00000045155	ENSRNOG00000034161	-	-	LOC681754	53.42	71	chr8:26693705	ADRA1A	CCDS34869.1	0.832	-	-	-	-	-	39	DP4=5,2,8,20:1/1:255,11,0:19	22	DP4=2,0,8,10:1/1:243,18,0:33	22	DP4=1,1,8,8:1/1:255,10,0:17	17	DP4=1,0,7,8:1/1:255,36,0:69
2	230992657	2	204319506	A/G	12	222	60	DP4=0,0,6,6;1/1:255,36,0:69	1	No	No	No	320	17	6	M/T	aTg/aCg	EXON=2/13	NON_SYNONYMOUS_CODING	ENSRNOP00000062330	YES	ENSRNOT00000066178	ENSRNOG00000012149	-	-	D4A528_RAT	43.27	66	chr1:109428161	GPSM2	CCDS792.2	5.62	DEAFNESS, AUTOSOMAL RECESSIVE 82; DFNB82	-	-	-	-	31	DP4=0,0,18,11:1/1:255,87,0:99	28	DP4=10,3,5,9:0/1:255,0,221:99	33	DP4=4,6,13,7:0/1:255,0,190:99	30	DP4=13,4,5,6:0/1:199,0,255:99
2	230992657	2	204319506	A/G	12	222	60	DP4=0,0,6,6;1/1:255,36,0:69	1	No	No	No	17	17	6	M/T	aTg/aCg	EXON=1/12	NON_SYNONYMOUS_CODING	ENSRNOP00000016250	-	ENSRNOT00000016250	ENSRNOG00000012149	-	-	D4A528_RAT	43.27	66	chr1:109428161	GPSM2	CCDS792.2	5.62	DEAFNESS, AUTOSOMAL RECESSIVE 82; DFNB82	-	-	-	-	31	DP4=0,0,18,11:1/1:255,87,0:99	28	DP4=10,3,5,9:0/1:255,0,221:99	33	DP4=4,6,13,7:0/1:255,0,190:99	30	DP4=13,4,5,6:0/1:199,0,255:99
2	245833121	2	209411504	C/A	16	156	60	DP4=0,0,9,7;1/1:189,48,0:93	1	No	Yes : (2)	Yes : (2)	104	104	35	T/K	aCg/aAg	EXON=2/7	NON_SYNONYMOUS_CODING	ENSRNOP00000023229	YES	ENSRNOT00000023228	ENSRNOG00000017232	-	-	D4A408_RAT	49.27	98	chr5:145834665	TCERG1	CCDS4282.1	5.4	-	-	-	-	-	32	DP4=0,1,11,19:1/1:255,69,0:99	26	DP4=9,10,4,3:0/1:115,0,255:99	17	DP4=2,2,8,5:0/1:255,0,89:92	24	DP4=6,3,7,7:0/1:255,0,185:99
2	245834207	2	209412590	C/T	15	123	60	DP4=0,0,10,5;1/1:156,45,0:87	1	No	Yes : (2)	Yes : (2)	677	677	226	S/L	tCa/tTa	EXON=5/7	NON_SYNONYMOUS_CODING	ENSRNOP00000023229	YES	ENSRNOT00000023228	ENSRNOG00000017232	-	-	D4A408_RAT	49.27	98	chr5:145843153	TCERG1	CCDS4282.1	5.16	-	-	-	-	-	24	DP4=0,0,15,8:1/1:255,69,0:99	28	DP4=8,4,9,5:0/1:255,0,233:99	23	DP4=12,4,3,3:0/1:86,0,255:89	31	DP4=9,6,10,6:0/1:255,0,255:99
2	245893550	2	209514229	T/A	11	125	46	DP4=0,0,6,5;1/1:158,33,0:63	1	No	Yes : (2)	Yes : (2)	825	809	270	Y/F	tAt/tTt	EXON=5/10	NON_SYNONYMOUS_CODING	ENSRNOP00000022268	YES	ENSRNOT00000022268	ENSRNOG00000030590	-	-	Amy2	34.01	80	chr1:104163246	AMY2A	CCDS783.1	1.92	-	-	-	-	-	27	DP4=0,0,17,10:1/1:255,81,0:99	55	DP4=20,20,8,6:0/1:183,0,255:99	44	DP4=18,13,2,10:0/1:122,0,255:99	46	DP4=11,12,8,15:0/1:255,0,255:99
2	238865297	2	213525128	C/G	15	127	46	DP4=0,0,7,8;1/1:160,45,0:87	1	No	No	No	1820	1820	607	G/A	gGc/gCc	EXON=5/6	NON_SYNONYMOUS_CODING	ENSRNOP00000042873	YES	ENSRNOT00000050182	ENSRNOG00000029431	-:L1_Rat1:LINE	-	Q6QI37_RAT	39.74	-	-	-	-	-	-	-	-	-	-	38	DP4=0,0,19,16:1/1:255,105,0:99	23	DP4=5,5,6,5:0/1:221,0,200:99	29	DP4=10,5,4,6:0/1:178,0,247:99	24	DP4=4,9,5,5:0/1:198,0,226:99
2	239982677	2	215040163	C/T	17	148	57	DP4=0,0,15,2;1/1:181,51,0:99	1	No	Yes : (6)	Yes : (7)	119	119	40	T/I	aCc/aTc	EXON=2/25	NON_SYNONYMOUS_CODING,SPLICE_SITE	ENSRNOP00000052583	YES	ENSRNOT00000055723	ENSRNOG00000017105	-	-	F1M891_RAT	37.96	84	chr1:98293751	DPYD	CCDS30777.1	1.66	DIHYDROPYRIMIDINE DEHYDROGENASE DEFICIENCY	-	DPYD	-	-	35	DP4=0,0,21,12:1/1:255,99,0:99	23	DP4=8,3,8,3:0/1:207,0,204:99	16	DP4=3,1,5,7:0/1:255,0,75:78	36	DP4=9,5,12,5:0/1:255,0,254:99
2	240717179	2	215791946	A/G	10	182	58	DP4=0,0,1,9;1/1:215,30,0:57	1	No	No	No	2536	2536	846	I/V	Atc/Gtc	EXON=25/27	NON_SYNONYMOUS_CODING	ENSRNOP00000023227	-	ENSRNOT00000023229	ENSRNOG00000017105	-	-	F1M891_RAT	37.96	84	chr1:97564050	DPYD	CCDS30777.1	0.773	DIHYDROPYRIMIDINE DEHYDROGENASE DEFICIENCY	-	DPYD	-	-	34	DP4=0,0,9,25:1/1:255,102,0:99	21	DP4=2,8,5,6:0/1:196,0,191:99	20	DP4=3,8,3,6:0/1:197,0,211:99	20	DP4=1,10,4,5:0/1:179,0,185:99
2	240717179	2	215791946	A/G	10	182	58	DP4=0,0,1,9;1/1:215,30,0:57	1	No	No	No	2668	2668	890	I/V	Atc/Gtc	EXON=23/25	NON_SYNONYMOUS_CODING	ENSRNOP00000052583	YES	ENSRNOT00000055723	ENSRNOG00000017105	-	-	F1M891_RAT	37.96	84	chr1:97564050	DPYD	CCDS30777.1	0.773	DIHYDROPYRIMIDINE DEHYDROGENASE DEFICIENCY	-	DPYD	-	-	34	DP4=0,0,9,25:1/1:255,102,0:99	21	DP4=2,8,5,6:0/1:196,0,191:99	20	DP4=3,8,3,6:0/1:197,0,211:99	20	DP4=1,10,4,5:0/1:179,0,185:99
2	243892157	2	218924373	G/A	18	174	59	DP4=0,0,9,9;1/1:207,54,0:99	1	Yes	Yes : (11)	Yes : (14)	1223	1223	408	S/N	aGt/aAt	EXON=2/8	NON_SYNONYMOUS_CODING	ENSRNOP00000037874	YES	ENSRNOT00000036931	ENSRNOG00000025025	-	-	D3ZHM7_RAT	42.63	60	chr1:94342277	DNTTIP2	CCDS44174.1	2.04	-	-	-	-	-	36	DP4=8,8,6,11:0/1:255,0,255:99	32	DP4=3,9,11,7:0/1:255,0,211:99	21	DP4=6,4,9,2:0/1:196,0,208:99	22	DP4=9,6,2,5:0/1:123,0,255:99
2_AABR06109522_random	1822	2	220141715	G/C	10	149	60	DP4=0,0,6,4;1/1:182,30,0:57	1	Yes	Yes : (8)	Yes : (8)	76	76	26	E/Q	Gaa/Caa	EXON=1/1	NON_SYNONYMOUS_CODING	ENSRNOP00000063386	YES	ENSRNOT00000043960	ENSRNOG00000029764	-	-	D3ZYC5_RAT	57.47	51	chr11:129903040	TCEB2P2	-	-5.89	-	-	-	-	-	22	-	26	DP4=9,6,6,4:0/1:182,0,255:99	35	DP4=16,6,5,7:0/1:190,0,255:99	28	DP4=8,7,7,6:0/1:229,0,245:99
2	247074367	2	220254233	G/T	12	123	60	DP4=0,0,8,4;1/1:156,36,0:69	1	Yes	Yes : (12)	Yes : (20)	2230	2048	683	R/L	cGt/cTt	EXON=11/11	NON_SYNONYMOUS_CODING	ENSRNOP00000021116	YES	ENSRNOT00000021116	ENSRNOG00000015353	-	-	Prss12	41.6	72	chr4:119203329	PRSS12	CCDS3709.1	6.08	MENTAL RETARDATION, AUTOSOMAL RECESSIVE 1; MRT1	-	-	-	-	35	DP4=11,12,8,4:0/1:218,0,255:99	23	DP4=3,9,6,2:0/1:162,0,242:99	31	DP4=8,5,7,10:0/1:255,0,243:99	20	DP4=5,3,8,2:0/1:199,0,185:99
2	255676449	2	229528486	G/A	13	170	60	DP4=0,0,7,6;1/1:203,39,0:75	1	No	Yes : (2)	Yes : (2)	190	190	64	H/Y	Cac/Tac	EXON=2/7	NON_SYNONYMOUS_CODING	ENSRNOP00000037470	YES	ENSRNOT00000038498	ENSRNOG00000022991	-	-	D3ZR89_RAT	45.19	76	chr14:58674720	ACTR10	CCDS32090.1	5.47	-	-	-	-	-	46	DP4=11,10,10,14:0/1:255,0,255:99	32	DP4=9,9,9,3:0/1:209,0,255:99	33	DP4=0,0,15,17:1/1:255,96,0:99	30	DP4=12,8,4,6:0/1:191,0,255:99
2	256337688	2	230209842	T/C	15	222	58	DP4=0,0,11,4;1/1:255,45,0:87	1	No	Yes : (1)	Yes : (1)	1076	815	272	V/A	gTg/gCg	EXON=10/25	NON_SYNONYMOUS_CODING	ENSRNOP00000036851	YES	ENSRNOT00000038827	ENSRNOG00000011454	-	-	Tbck	40.35	90	chr4:107168412	TBCK	CCDS54788.1	5.59	-	-	-	-	-	23	DP4=7,4,8,2:0/1:189,0,210:99	32	DP4=8,6,9,6:0/1:255,0,227:99	28	DP4=0,0,17,10:1/1:255,81,0:99	20	DP4=4,6,4,4:0/1:163,0,208:99
2	256337688	2	230209842	T/C	15	222	58	DP4=0,0,11,4;1/1:255,45,0:87	1	No	Yes : (1)	Yes : (1)	1076	815	272	V/A	gTg/gCg	EXON=10/26	NON_SYNONYMOUS_CODING	ENSRNOP00000015502	-	ENSRNOT00000015502	ENSRNOG00000011454	-	-	Tbck	40.35	90	chr4:107168412	TBCK	CCDS54788.1	5.59	-	-	-	-	-	23	DP4=7,4,8,2:0/1:189,0,210:99	32	DP4=8,6,9,6:0/1:255,0,227:99	28	DP4=0,0,17,10:1/1:255,81,0:99	20	DP4=4,6,4,4:0/1:163,0,208:99
2	257278069	2	231038777	G/T	12	146	60	DP4=0,0,8,4;1/1:179,36,0:69	1	No	Yes : (4)	Yes : (11)	1001	1001	334	T/K	aCg/aAg	EXON=1/10	NON_SYNONYMOUS_CODING	ENSRNOP00000048956	YES	ENSRNOT00000046775	ENSRNOG00000023579	-	-	D4AC33_RAT	42.57	-	chr4:106156130	TET2	CCDS47120.1	2.27	MYELODYSPLASTIC SYNDROME; MDS	-	-	YES	-	38	DP4=10,11,8,7:0/1:255,0,255:99	33	DP4=11,8,6,6:0/1:215,0,255:99	34	DP4=0,0,16,17:1/1:255,99,0:99	26	DP4=11,2,6,6:0/1:233,0,208:99
2	259313089	2	233073759	T/C	18	173	50	DP4=0,0,9,9;1/1:206,54,0:99	1	Yes	Yes : (9)	Yes : (14)	2225	2210	737	L/S	tTg/tCg	EXON=16/17	NON_SYNONYMOUS_CODING	ENSRNOP00000018202	YES	ENSRNOT00000018202	ENSRNOG00000013476	-	-	Manba	44.18	75	chr4:103556150	MANBA	CCDS3658.1	-10.4	MANNOSIDOSIS, BETA A, LYSOSOMAL	-	-	-	-	23	DP4=6,3,6,7:0/1:251,0,170:99	23	DP4=2,5,10,6:0/1:255,0,134:99	31	DP4=0,0,11,18:1/1:255,87,0:99	25	DP4=8,8,3,4:0/1:146,0,255:99
2	260028731	2	233671563	G/A	10	134	47	DP4=0,0,6,4;1/1:167,30,0:57	1	Yes	Yes : (18)	Yes : (26)	139	139	47	L/F	Ctc/Ttc	EXON=2/8	NON_SYNONYMOUS_CODING	ENSRNOP00000040020	YES	ENSRNOT00000051498	ENSRNOG00000032247	-	-	Q6TUE0_RAT	39.88	-	chr4:102778659	BANK1	CCDS34038.1	-7.17	SYSTEMIC LUPUS ERYTHEMATOSUS; SLE	-	-	-	-	32	DP4=7,6,8,5:0/1:164,0,251:99	29	DP4=5,6,8,8:0/1:197,0,212:99	24	DP4=0,0,7,9:1/1:237,48,0:93	23	DP4=4,4,7,4:0/1:142,0,184:99
2	260028742	2	233671574	C/T	10	191	44	DP4=0,0,6,4;1/1:224,30,0:57	1	Yes	Yes : (18)	Yes : (26)	128	128	43	R/H	cGt/cAt	EXON=2/8	NON_SYNONYMOUS_CODING	ENSRNOP00000040020	YES	ENSRNOT00000051498	ENSRNOG00000032247	-	-	Q6TUE0_RAT	39.88	-	chr4:102778648	BANK1	CCDS34038.1	-0.719	SYSTEMIC LUPUS ERYTHEMATOSUS; SLE	-	-	-	-	35	DP4=9,5,7,6:0/1:163,0,247:99	28	DP4=6,6,7,5:0/1:135,0,239:99	21	DP4=0,0,5,7:1/1:189,36,0:69	25	DP4=6,4,7,3:0/1:129,0,201:99
2	260029801	2	233672633	C/A	18	178	60	DP4=0,0,12,6;1/1:211,54,0:99	1	No	Yes : (10)	Yes : (17)	4	4	2	A/S	Gca/Tca	EXON=1/8	NON_SYNONYMOUS_CODING	ENSRNOP00000040020	YES	ENSRNOT00000051498	ENSRNOG00000032247	-	-	Q6TUE0_RAT	39.88	-	chr4:102777577	BANK1	CCDS34038.1	1.89	SYSTEMIC LUPUS ERYTHEMATOSUS; SLE	-	-	-	-	42	DP4=12,7,11,12:0/1:255,0,255:99	35	DP4=11,9,6,8:0/1:233,0,255:99	21	DP4=0,0,7,12:1/1:255,57,0:99	31	DP4=7,6,9,8:0/1:255,0,231:99
2	261372976	2	235072186	C/A	15	222	60	DP4=0,0,5,10;1/1:255,45,0:87	1	Yes	Yes : (9)	Yes : (17)	238	238	80	A/S	Gct/Tct	EXON=3/8	NON_SYNONYMOUS_CODING	ENSRNOP00000048384	YES	ENSRNOT00000043369	ENSRNOG00000033088	-	-	LOC499715	43.64	-	chr4:101203421	-	-	-2.86	-	-	-	-	-	33	-	30	DP4=10,8,6,6:0/1:217,0,255:99	18	DP4=0,0,9,6:1/1:255,45,0:87	23	DP4=7,8,4,3:0/1:139,0,255:99
2	262243087	2	235958177	G/A	13	100	58	DP4=0,0,7,6;1/1:133,39,0:75	1	Yes	Yes : (22)	Yes : (32)	460	416	139	G/E	gGa/gAa	EXON=5/9	NON_SYNONYMOUS_CODING	ENSRNOP00000016891	-	ENSRNOT00000016891	ENSRNOG00000033854	-	-	Adh5	43.17	96	chr4:100057780	ADH4	CCDS34032.1	4.55	-	-	-	-	-	40	-	20	DP4=8,3,4,5:0/1:216,0,223:99	29	DP4=0,0,13,15:1/1:255,84,0:99	34	DP4=10,10,5,7:0/1:213,0,255:99
2	262243087	2	235958177	G/A	13	100	58	DP4=0,0,7,6;1/1:133,39,0:75	1	Yes	Yes : (22)	Yes : (32)	458	458	153	G/E	gGa/gAa	EXON=5/18	NON_SYNONYMOUS_CODING	ENSRNOP00000031961	YES	ENSRNOT00000031437	ENSRNOG00000033854	-	-	Adh5	43.17	96	chr4:100057780	ADH4	CCDS34032.1	4.55	-	-	-	-	-	40	-	20	DP4=8,3,4,5:0/1:216,0,223:99	29	DP4=0,0,13,15:1/1:255,84,0:99	34	DP4=10,10,5,7:0/1:213,0,255:99
2	267065190	2	240620255	A/G	15	164	60	DP4=0,0,10,5;1/1:197,45,0:87	1	No	No	No	1640	1640	547	L/P	cTg/cCg	EXON=9/10	NON_SYNONYMOUS_CODING	ENSRNOP00000049280	YES	ENSRNOT00000048038	ENSRNOG00000042225	-	-	F1M0H7_RAT	39.28	-	chr1:89520375	GBP1	CCDS718.1	3.49	-	-	-	-	-	48	-	32	DP4=11,8,5,6:0/1:206,0,255:99	26	DP4=0,0,14,11:1/1:255,75,0:99	27	DP4=7,7,6,5:0/1:234,0,255:99
Deleted	Deleted	2	240625130	T/G	13	120	56	DP4=0,0,7,6;1/1:153,39,0:75	1	No	No	No	1134	1134	378	K/N	aaA/aaC	EXON=6/10	NON_SYNONYMOUS_CODING	ENSRNOP00000049280	YES	ENSRNOT00000048038	ENSRNOG00000042225	-	-	F1M0H7_RAT	39.28	-	chr1:89522543	GBP1	CCDS718.1	-9.61	-	-	-	-	-	31	-	40	DP4=10,9,11,7:0/1:247,0,255:99	33	DP4=0,0,15,14:1/1:255,87,0:99	30	DP4=2,8,7,10:0/1:255,0,156:99
2	267008925	2	240654548	G/C	12	222	56	DP4=0,0,6,6;1/1:255,36,0:69	1	No	No	No	12	12	4	E/D	gaG/gaC	EXON=1/11	NON_SYNONYMOUS_CODING	ENSRNOP00000044805	YES	ENSRNOT00000040856	ENSRNOG00000036885	-	-	RGD1561239	40.25	-	chr1:89528906	GBP1	CCDS718.1	0.611	-	-	-	-	-	40	-	34	DP4=11,10,9,4:0/1:215,0,255:99	29	DP4=0,0,14,11:1/1:255,75,0:99	26	DP4=8,4,9,5:0/1:239,0,232:99
2	266924212	2	240739566	T/G	12	151	60	DP4=0,0,8,4;1/1:184,36,0:69	1	No	Yes : (4)	Yes : (5)	170	170	57	K/T	aAg/aCg	EXON=1/10	NON_SYNONYMOUS_CODING	ENSRNOP00000046300	YES	ENSRNOT00000045855	ENSRNOG00000023943	-	-	Gbp1	38.07	-	chr1:89528748	GBP1	CCDS718.1	3.63	-	-	-	-	-	37	-	33	DP4=12,6,5,9:0/1:240,0,255:99	24	DP4=0,0,13,9:1/1:255,66,0:99	23	DP4=5,6,4,8:0/1:223,0,245:99
2	269375316	2	243006459	C/T	18	222	38	DP4=0,0,8,10;1/1:255,54,0:99	1	Yes	Yes : (7)	Yes : (13)	1862	1766	589	R/H	cGt/cAt	EXON=11/14	NON_SYNONYMOUS_CODING	ENSRNOP00000017943	YES	ENSRNOT00000017943	ENSRNOG00000029889	-	-	Clca4	41.23	69	chr1:87041094	CLCA4	CCDS41355.1	3.53	-	-	-	-	-	18	-	20	DP4=1,0,3,5:1/1:148,2,0:5	28	DP4=0,0,5,4:1/1:152,27,0:51	20	DP4=0,3,1,4:0/1:70,0,40:43
2	269382295	2	243013438	T/G	15	148	40	DP4=0,0,7,8;1/1:181,45,0:87	1	Yes	Yes : (7)	Yes : (13)	1011	915	305	E/D	gaA/gaC	EXON=6/14	NON_SYNONYMOUS_CODING	ENSRNOP00000017943	YES	ENSRNOT00000017943	ENSRNOG00000029889	-	-	Clca4	41.23	69	chr1:87031661	CLCA4	CCDS41355.1	0.886	-	-	-	-	-	26	-	15	DP4=1,3,2,4:0/1:122,0,47:50	24	DP4=0,0,7,15:1/1:255,66,0:99	26	DP4=2,2,7,6:0/1:174,0,25:28
2	269484355	2	243116867	C/T	10	155	60	DP4=0,0,5,5;1/1:188,30,0:57	1	Yes	Yes : (14)	Yes : (25)	2462	2269	757	G/S	Ggc/Agc	EXON=13/14	NON_SYNONYMOUS_CODING	ENSRNOP00000018435	YES	ENSRNOT00000018435	ENSRNOG00000013771	-	-	Clca2	43.8	73	chr1:86919168	CLCA2	CCDS708.1	3.78	-	-	-	-	-	28	-	26	DP4=5,2,6,11:0/1:248,0,127:99	17	DP4=0,0,11,5:1/1:255,48,0:93	27	DP4=11,5,7,3:0/1:167,0,241:99
2	269486520	2	243119032	C/T	11	212	51	DP4=0,0,5,6;1/1:245,33,0:63	1	Yes	Yes : (14)	Yes : (25)	2339	2146	716	V/I	Gta/Ata	EXON=12/14	NON_SYNONYMOUS_CODING	ENSRNOP00000018435	YES	ENSRNOT00000018435	ENSRNOG00000013771	-	-	Clca2	43.8	73	chr1:86916407	CLCA2	CCDS708.1	4.19	-	-	-	-	-	38	-	38	DP4=12,8,8,9:0/1:252,0,255:99	25	DP4=0,0,17,7:1/1:255,72,0:99	22	DP4=8,3,5,4:0/1:163,0,210:99
2	269486573	2	243119085	C/G	12	145	54	DP4=0,0,8,4;1/1:178,36,0:69	1	Yes	Yes : (14)	Yes : (25)	2286	2093	698	S/T	aGc/aCc	EXON=12/14	NON_SYNONYMOUS_CODING	ENSRNOP00000018435	YES	ENSRNOT00000018435	ENSRNOG00000013771	-	-	Clca2	43.8	73	chr1:86916354	CLCA2	CCDS708.1	-0.0219	-	-	-	-	-	38	-	31	DP4=7,12,5,5:0/1:154,0,255:99	16	DP4=0,0,7,9:1/1:255,48,0:93	20	DP4=4,4,7,4:0/1:184,0,173:99
2	269494807	2	243127319	C/T	11	109	60	DP4=0,0,6,5;1/1:142,33,0:63	1	Yes	Yes : (14)	Yes : (26)	1548	1355	452	R/K	aGa/aAa	EXON=8/14	NON_SYNONYMOUS_CODING	ENSRNOP00000018435	YES	ENSRNOT00000018435	ENSRNOG00000013771	-	-	Clca2	43.8	73	chr1:86905982	CLCA2	CCDS708.1	2.05	-	-	-	-	-	34	-	34	DP4=10,7,10,6:0/1:255,0,255:99	35	DP4=0,0,16,18:1/1:255,102,0:99	24	DP4=6,5,5,5:0/1:221,0,221:99
2	269954289	2	243718024	G/A	16	222	59	DP4=0,0,4,12;1/1:255,48,0:93	1	No	Yes : (13)	Yes : (17)	3691	3691	1231	V/I	Gtt/Att	EXON=56/57	NON_SYNONYMOUS_CODING	ENSRNOP00000019210	YES	ENSRNOT00000019210	ENSRNOG00000014143	-	-	Col24a1	41.71	63	chr1:86203093	COL24A1	CCDS41353.1	1.81	-	-	-	-	-	44	-	21	DP4=6,5,8,2:0/1:201,0,243:99	40	DP4=0,0,19,20:1/1:255,117,0:99	30	DP4=8,7,3,10:0/1:215,0,255:99
2	270057186	2	243825536	G/A	19	173	60	DP4=0,0,12,7;1/1:206,57,0:99	1	Yes	Yes : (9)	Yes : (11)	945	760	254	P/S	Ccg/Tcg	EXON=4/5	NON_SYNONYMOUS_CODING	ENSRNOP00000019501	YES	ENSRNOT00000019501	ENSRNOG00000014350	-	-	Cyr61	51.08	92	chr1:86048230	CYR61	CCDS706.1	3.84	-	-	-	YES	-	28	-	23	DP4=6,2,9,5:0/1:234,0,160:99	22	DP4=0,0,12,10:1/1:255,66,0:99	12	DP4=5,3,3,1:0/1:73,0,165:76
2	270836723	2	244652250	C/T	15	144	55	DP4=0,0,10,5;1/1:177,45,0:87	1	Yes	Yes : (4)	Yes : (5)	248	245	82	S/L	tCg/tTg	EXON=2/6	NON_SYNONYMOUS_CODING	ENSRNOP00000020899	-	ENSRNOT00000020899	ENSRNOG00000015573	-	-	Ctbs	40.27	75	chr1:85036291	CTBS	CCDS698.1	5.76	-	-	-	-	-	42	-	29	DP4=6,4,4,15:0/1:255,0,187:99	26	DP4=0,0,10,15:1/1:255,75,0:99	31	DP4=11,12,5,3:0/1:163,0,255:99
2	270836723	2	244652250	C/T	15	144	55	DP4=0,0,10,5;1/1:177,45,0:87	1	Yes	Yes : (4)	Yes : (5)	248	245	82	S/L	tCg/tTg	EXON=2/7	NON_SYNONYMOUS_CODING	ENSRNOP00000020972	YES	ENSRNOT00000020972	ENSRNOG00000015573	-	-	Ctbs	40.27	75	chr1:85036291	CTBS	CCDS698.1	5.76	-	-	-	-	-	42	-	29	DP4=6,4,4,15:0/1:255,0,187:99	26	DP4=0,0,10,15:1/1:255,75,0:99	31	DP4=11,12,5,3:0/1:163,0,255:99
3	2159932	3	5118218	G/A	11	218	60	DP4=0,0,5,6;1/1:251,33,0:63	1	No	No	No	1175	1117	373	A/T	Gca/Aca	EXON=9/9	NON_SYNONYMOUS_CODING	ENSRNOP00000040931	YES	ENSRNOT00000046898	ENSRNOG00000008102	-	-	RGD1304868	49.13	66	chr9:140449942	WDR85	CCDS7047.1	-3.5	-	-	-	-	-	32	DP4=12,7,5,8:0/1:199,0,255:99	17	-	26	DP4=8,10,4,4:0/1:171,0,255:99	26	DP4=5,6,11,4:0/1:241,0,210:99
3	10090576	3	5125451	G/A	11	218	60	DP4=0,0,6,5;1/1:251,33,0:63	1	No	No	No	393	169	57	V/M	Gtg/Atg	EXON=3/36	NON_SYNONYMOUS_CODING	ENSRNOP00000050420	YES	ENSRNOT00000042164	ENSRNOG00000008190	-	-	Pnpla7	48.31	82	chr9:140441785	PNPLA7	CCDS48070.1	1.41	-	-	-	-	-	36	DP4=12,6,14,4:0/1:250,0,255:99	20	-	27	DP4=7,8,6,4:0/1:208,0,255:99	20	DP4=7,6,3,4:0/1:151,0,255:99
3	10090576	3	5125451	G/A	11	218	60	DP4=0,0,6,5;1/1:251,33,0:63	1	No	No	No	393	91	31	V/M	Gtg/Atg	EXON=3/35	NON_SYNONYMOUS_CODING	ENSRNOP00000060762	-	ENSRNOT00000064217	ENSRNOG00000008190	-	-	Pnpla7	48.31	82	chr9:140441785	PNPLA7	CCDS48070.1	1.41	-	-	-	-	-	36	DP4=12,6,14,4:0/1:250,0,255:99	20	-	27	DP4=7,8,6,4:0/1:208,0,255:99	20	DP4=7,6,3,4:0/1:151,0,255:99
3	10090576	3	5125451	G/A	11	218	60	DP4=0,0,6,5;1/1:251,33,0:63	1	No	No	No	393	169	57	V/M	Gtg/Atg	EXON=3/36	NON_SYNONYMOUS_CODING	ENSRNOP00000060772	-	ENSRNOT00000063855	ENSRNOG00000008190	-	-	Pnpla7	48.31	82	chr9:140441785	PNPLA7	CCDS48070.1	1.41	-	-	-	-	-	36	DP4=12,6,14,4:0/1:250,0,255:99	20	-	27	DP4=7,8,6,4:0/1:208,0,255:99	20	DP4=7,6,3,4:0/1:151,0,255:99
3	10090576	3	5125451	G/A	11	218	60	DP4=0,0,6,5;1/1:251,33,0:63	1	No	No	No	393	169	57	V/M	Gtg/Atg	EXON=3/35	NON_SYNONYMOUS_CODING	ENSRNOP00000011633	-	ENSRNOT00000011633	ENSRNOG00000008190	-	-	Pnpla7	48.31	82	chr9:140441785	PNPLA7	CCDS48070.1	1.41	-	-	-	-	-	36	DP4=12,6,14,4:0/1:250,0,255:99	20	-	27	DP4=7,8,6,4:0/1:208,0,255:99	20	DP4=7,6,3,4:0/1:151,0,255:99
3	13690863	3	8773700	T/C	10	213	55	DP4=0,0,6,4;1/1:246,30,0:57	1	No	Yes : (7)	Yes : (12)	146	146	49	H/R	cAt/cGt	EXON=2/10	NON_SYNONYMOUS_CODING	ENSRNOP00000063203	YES	ENSRNOT00000064638	ENSRNOG00000043189	-	-	D3ZV35_RAT	48.71	34	chr9:131083973	TRUB2	CCDS6897.1	2.61	-	-	-	YES	-	51	DP4=11,14,10,15:0/1:255,0,255:99	21	-	29	DP4=5,14,5,5:0/1:195,0,255:99	27	DP4=6,5,9,7:0/1:255,0,208:99
3	13782200	3	8865362	C/T	12	142	60	DP4=0,0,5,7;1/1:175,36,0:69	1	No	Yes : (4)	Yes : (8)	886	886	296	P/S	Ccc/Tcc	EXON=8/13	NON_SYNONYMOUS_CODING	ENSRNOP00000031371	YES	ENSRNOT00000035930	ENSRNOG00000026604	-	-	Cercam	51.99	85	chr9:131191044	CERCAM	CCDS6901.2	4.34	-	-	-	-	-	36	DP4=5,9,12,5:0/1:242,0,189:99	23	-	30	DP4=5,7,8,8:0/1:242,0,205:99	21	DP4=2,8,1,8:0/1:151,0,157:99
3	13782200	3	8865362	C/T	12	142	60	DP4=0,0,5,7;1/1:175,36,0:69	1	No	Yes : (4)	Yes : (8)	927	826	276	P/S	Ccc/Tcc	EXON=8/13	NON_SYNONYMOUS_CODING	ENSRNOP00000057689	-	ENSRNOT00000060969	ENSRNOG00000026604	-	-	Cercam	51.99	85	chr9:131191044	CERCAM	CCDS6901.2	4.34	-	-	-	-	-	36	DP4=5,9,12,5:0/1:242,0,189:99	23	-	30	DP4=5,7,8,8:0/1:242,0,205:99	21	DP4=2,8,1,8:0/1:151,0,157:99
3	14107401	3	9198017	T/C	13	163	60	DP4=0,0,5,8;1/1:196,39,0:75	1	Yes	Yes : (17)	Yes : (26)	631	631	211	I/V	Atc/Gtc	EXON=6/13	NON_SYNONYMOUS_CODING	ENSRNOP00000021865	YES	ENSRNOT00000021865	ENSRNOG00000016097	-	-	Ccbl1	50.45	47	chr9:131600002	CCBL1	CCDS43884.1	4.45	-	-	-	-	-	33	DP4=0,0,15,14:1/1:255,87,0:99	32	DP4=0,0,13,15:1/1:255,84,0:99	22	DP4=0,0,9,10:1/1:255,57,0:99	15	DP4=0,0,5,9:1/1:255,42,0:81
3	14107401	3	9198017	T/C	13	163	60	DP4=0,0,5,8;1/1:196,39,0:75	1	Yes	Yes : (17)	Yes : (26)	481	379	127	I/V	Atc/Gtc	EXON=5/12	NON_SYNONYMOUS_CODING	ENSRNOP00000061227	-	ENSRNOT00000068567	ENSRNOG00000016097	-	-	Ccbl1	50.45	47	chr9:131600002	CCBL1	CCDS43884.1	4.45	-	-	-	-	-	33	DP4=0,0,15,14:1/1:255,87,0:99	32	DP4=0,0,13,15:1/1:255,84,0:99	22	DP4=0,0,9,10:1/1:255,57,0:99	15	DP4=0,0,5,9:1/1:255,42,0:81
3	14192172	3	9317438	G/A	15	185	60	DP4=0,0,6,9;1/1:218,45,0:87	1	Yes	Yes : (17)	Yes : (28)	311	311	104	G/D	gGc/gAc	EXON=4/12	NON_SYNONYMOUS_CODING	ENSRNOP00000022552	YES	ENSRNOT00000022552	ENSRNOG00000016794	-	-	Phyhd1	49.39	51	chr9:131696119	PHYHD1	CCDS6914.1	2.37	-	-	-	-	-	40	DP4=19,4,8,8:0/1:255,0,255:99	25	-	28	DP4=2,9,8,6:0/1:247,0,191:99	18	DP4=7,2,6,3:0/1:167,0,196:99
3	14192172	3	9317438	G/A	15	185	60	DP4=0,0,6,9;1/1:218,45,0:87	1	Yes	Yes : (17)	Yes : (28)	298	257	86	G/D	gGc/gAc	EXON=4/9	NON_SYNONYMOUS_CODING	ENSRNOP00000059975	-	ENSRNOT00000064920	ENSRNOG00000016794	-	-	Phyhd1	49.39	51	chr9:131696119	PHYHD1	CCDS6914.1	2.37	-	-	-	-	-	40	DP4=19,4,8,8:0/1:255,0,255:99	25	-	28	DP4=2,9,8,6:0/1:247,0,191:99	18	DP4=7,2,6,3:0/1:167,0,196:99
3	14192172	3	9317438	G/A	15	185	60	DP4=0,0,6,9;1/1:218,45,0:87	1	Yes	Yes : (17)	Yes : (28)	317	317	106	G/D	gGc/gAc	EXON=4/11	NON_SYNONYMOUS_CODING	ENSRNOP00000060559	-	ENSRNOT00000065446	ENSRNOG00000016794	-	-	Phyhd1	49.39	51	chr9:131696119	PHYHD1	CCDS6914.1	2.37	-	-	-	-	-	40	DP4=19,4,8,8:0/1:255,0,255:99	25	-	28	DP4=2,9,8,6:0/1:247,0,191:99	18	DP4=7,2,6,3:0/1:167,0,196:99
3	15202174	3	10069308	G/A	10	124	60	DP4=0,0,7,3;1/1:157,30,0:57	1	No	Yes : (4)	Yes : (8)	1088	910	304	G/S	Ggc/Agc	EXON=11/25	NON_SYNONYMOUS_CODING	ENSRNOP00000010786	YES	ENSRNOT00000010786	ENSRNOG00000007710	-	-	Usp20	52.23	92	chr9:132630500	USP20	CCDS43892.1	4.28	-	-	-	-	-	33	DP4=8,11,7,7:0/1:245,0,255:99	31	-	29	DP4=5,10,2,12:0/1:208,0,255:99	26	DP4=6,11,3,5:0/1:139,0,255:99
3	15219809	3	10086943	G/A	18	181	60	DP4=0,0,10,8;1/1:214,54,0:99	1	No	Yes : (4)	Yes : (8)	160	160	54	R/C	Cgc/Tgc	EXON=2/4	NON_SYNONYMOUS_CODING	ENSRNOP00000057350	YES	ENSRNOT00000060617	ENSRNOG00000039547	-	-	F1M9S3_RAT	59.89	93	chr9:132652519	FNBP1	CCDS48040.1	-7.12	-	-	-	-	-	32	DP4=7,10,5,9:0/1:255,0,255:99	22	-	26	DP4=8,8,7,1:0/1:125,0,255:99	19	DP4=4,6,4,5:0/1:166,0,199:99
3	16099102	3	10165847	C/G	18	193	60	DP4=0,0,8,10;1/1:226,54,0:99	1	No	Yes : (5)	Yes : (10)	46	46	16	P/A	Cca/Gca	EXON=1/7	NON_SYNONYMOUS_CODING,SPLICE_SITE	ENSRNOP00000057294	-	ENSRNOT00000060556	ENSRNOG00000008761	-	-	Freq	49.9	100	-	NCS1	-	-	-	-	-	-	-	34	DP4=6,9,5,12:0/1:255,0,255:99	21	-	31	DP4=9,5,9,7:0/1:255,0,255:99	27	DP4=3,8,5,10:0/1:255,0,199:99
3	15747803	3	10561466	T/C	13	169	60	DP4=0,0,8,5;1/1:202,39,0:75	1	No	Yes : (1)	Yes : (5)	1115	1015	339	Y/H	Tac/Cac	EXON=9/13	NON_SYNONYMOUS_CODING	ENSRNOP00000011676	-	ENSRNOT00000011676	ENSRNOG00000008820	-	-	LOC688582	53.29	-	chr9:133305015	HMCN2	-	2.2	-	-	-	-	-	32	DP4=4,11,6,8:0/1:220,0,245:99	30	-	24	DP4=7,4,7,5:0/1:232,0,218:99	24	DP4=3,8,4,7:0/1:212,0,200:99
3	15747803	3	10561466	T/C	13	169	60	DP4=0,0,8,5;1/1:202,39,0:75	1	No	Yes : (1)	Yes : (5)	1337	1264	422	Y/H	Tac/Cac	EXON=11/14	NON_SYNONYMOUS_CODING	ENSRNOP00000032562	YES	ENSRNOT00000034046	ENSRNOG00000008820	-	-	LOC688582	53.29	-	chr9:133305015	HMCN2	-	2.2	-	-	-	-	-	32	DP4=4,11,6,8:0/1:220,0,245:99	30	-	24	DP4=7,4,7,5:0/1:232,0,218:99	24	DP4=3,8,4,7:0/1:212,0,200:99
3	17099627	3	11700404	C/A	10	206	60	DP4=0,0,7,3;1/1:239,30,0:57	1	No	Yes : (16)	Yes : (19)	530	401	134	A/E	gCg/gAg	EXON=2/12	NON_SYNONYMOUS_CODING	ENSRNOP00000037663	YES	ENSRNOT00000031511	ENSRNOG00000022552	-	-	Sh2d3c	52.08	89	chr9:130536326	SH2D3C	CCDS6877.1	1.24	-	-	-	YES	-	24	DP4=5,4,7,7:0/1:255,0,190:99	35	-	18	DP4=3,2,8,5:0/1:255,0,91:94	22	DP4=3,7,5,5:0/1:219,0,195:99
3	17305998	3	11910825	C/G	12	103	60	DP4=0,0,9,3;1/1:136,36,0:69	1	No	Yes : (12)	Yes : (16)	2386	2195	732	P/R	cCc/cGc	EXON=14/14	NON_SYNONYMOUS_CODING	ENSRNOP00000021689	YES	ENSRNOT00000021689	ENSRNOG00000015845	-	-	Fam129b	53.38	89	chr9:130269173	FAM129B	CCDS35145.1	2.53	-	-	-	-	-	30	DP4=9,7,7,6:0/1:221,0,255:99	33	-	20	DP4=4,3,7,6:0/1:250,0,159:99	22	DP4=6,3,5,6:0/1:238,0,180:99
3	30668650	3	21039026	C/G	12	222	60	DP4=0,0,8,4;1/1:255,36,0:69	1	No	Yes : (3)	Yes : (3)	1070	1070	357	C/S	tGt/tCt	EXON=10/11	NON_SYNONYMOUS_CODING	ENSRNOP00000056479	YES	ENSRNOT00000059725	ENSRNOG00000039046	-	-	F1M1B4_RAT	35.72	-	chr2:141245208	LRP1B	CCDS2182.1	0.0818	-	-	-	YES	-	43	DP4=2,11,12,15:0/1:255,0,179:99	28	-	37	DP4=11,6,15,3:0/1:240,0,255:99	42	DP4=14,10,10,6:0/1:251,0,255:99
3	32123730	3	22525932	C/A	10	127	60	DP4=0,0,5,5;1/1:160,30,0:57	1	Yes	Yes : (18)	Yes : (28)	77	77	26	P/H	cCt/cAt	EXON=1/1	NON_SYNONYMOUS_CODING	ENSRNOP00000061177	YES	ENSRNOT00000066417	ENSRNOG00000042268	-	-	F1M4D3_RAT	37.72	-	-	-	-	-	-	-	-	-	-	35	DP4=0,0,19,15:1/1:255,102,0:99	27	DP4=0,0,12,14:1/1:255,78,0:99	28	DP4=0,0,17,11:1/1:255,84,0:99	29	DP4=10,5,9,3:0/1:217,0,255:99
3	35438576	3	25899066	G/A	17	222	60	DP4=0,0,13,4;1/1:255,51,0:99	1	No	Yes : (9)	Yes : (11)	530	530	177	R/H	cGc/cAc	EXON=4/9	NON_SYNONYMOUS_CODING	ENSRNOP00000056419	YES	ENSRNOT00000059667	ENSRNOG00000039018	-	-	F1M271_RAT	41.34	10	chr2:145526633	-	-	3.03	-	-	-	-	-	40	DP4=0,0,14,24:1/1:255,114,0:99	26	DP4=0,0,11,14:1/1:255,75,0:99	36	DP4=0,0,18,16:1/1:255,102,0:99	39	DP4=0,0,21,15:1/1:255,108,0:99
3	49184665	3	39813885	G/A	14	148	60	DP4=0,0,5,9;1/1:181,42,0:81	1	Yes	Yes : (16)	Yes : (25)	2787	2675	892	S/N	aGc/aAc	EXON=10/10	NON_SYNONYMOUS_CODING	ENSRNOP00000006319	YES	ENSRNOT00000006319	ENSRNOG00000004645	-	-	Galnt5	40.23	74	chr2:158167742	GALNT5	CCDS2203.1	3.45	-	-	-	-	-	44	DP4=14,8,9,12:0/1:255,0,255:99	28	-	26	DP4=11,5,4,4:0/1:175,0,255:99	31	DP4=8,3,8,11:0/1:255,0,200:99
3	49855614	3	40430936	G/A	12	188	37	DP4=0,0,3,9;1/1:221,36,0:69	1	No	Yes : (15)	Yes : (15)	134	134	45	C/Y	tGc/tAc	EXON=1/4	NON_SYNONYMOUS_CODING	ENSRNOP00000041341	YES	ENSRNOT00000049603	ENSRNOG00000033635	-	-	D3ZQC7_RAT	50.95	-	chrX:39647257	GAPDHP1	-	3.6	-	-	-	-	-	28	DP4=8,3,2,9:0/1:161,0,204:99	22	-	20	DP4=2,6,3,3:0/1:125,0,193:99	24	DP4=7,8,2,3:0/1:66,0,255:69
3	49855634	3	40430956	A/G	13	179	31	DP4=0,0,3,10;1/1:212,39,0:75	1	No	Yes : (15)	Yes : (15)	154	154	52	T/A	Acc/Gcc	EXON=1/4	NON_SYNONYMOUS_CODING	ENSRNOP00000041341	YES	ENSRNOT00000049603	ENSRNOG00000033635	-	-	D3ZQC7_RAT	50.95	-	chrX:39647237	GAPDHP1	-	2.4	-	-	-	-	-	25	DP4=6,5,1,5:0/1:83,0,206:86	23	-	23	DP4=4,7,3,1:0/1:48,0,220:51	23	-
3	49855797	3	40431119	A/G	12	125	52	DP4=0,0,6,6;1/1:158,36,0:69	1	No	Yes : (15)	Yes : (23)	317	317	106	E/G	gAg/gGg	EXON=1/4	NON_SYNONYMOUS_CODING	ENSRNOP00000041341	YES	ENSRNOT00000049603	ENSRNOG00000033635	-	-	D3ZQC7_RAT	50.95	-	chrX:39647074	GAPDHP1	-	2.33	-	-	-	-	-	37	DP4=8,10,10,6:0/1:165,0,255:99	30	-	19	DP4=2,5,4,7:0/1:185,0,133:99	23	DP4=4,9,6,4:0/1:147,0,238:99
3	49855903	3	40431225	A/T	10	106	38	DP4=0,0,8,2;1/1:139,30,0:57	1	No	Yes : (15)	Yes : (18)	422	422	141	N/I	aAc/aTc	EXON=2/4	NON_SYNONYMOUS_CODING	ENSRNOP00000041341	YES	ENSRNOT00000049603	ENSRNOG00000033635	-	-	D3ZQC7_RAT	50.95	-	chrX:39646966	GAPDHP1	-	2.4	-	-	-	-	-	49	DP4=18,5,6,14:0/1:194,0,255:99	26	-	24	DP4=7,6,7,2:0/1:133,0,212:99	26	DP4=7,6,6,5:0/1:164,0,217:99
3	49856067	3	40431389	T/C	21	222	46	DP4=1,0,10,10;1/1:255,45,0:87	0.952381	No	Yes : (18)	Yes : (18)	586	586	196	C/R	Tgt/Cgt	EXON=2/4	NON_SYNONYMOUS_CODING	ENSRNOP00000041341	YES	ENSRNOT00000049603	ENSRNOG00000033635	-	-	D3ZQC7_RAT	50.95	-	chrX:39646802	GAPDHP1	-	-0.574	-	-	-	-	-	36	DP4=0,0,5,9:1/1:245,42,0:81	26	DP4=0,0,8,5:1/1:255,39,0:75	28	DP4=0,0,7,10:1/1:255,51,0:99	33	DP4=0,0,9,8:1/1:255,51,0:99
3	51558205	3	42081420	T/C	15	156	55	DP4=0,0,5,10;1/1:189,45,0:87	1	No	Yes : (1)	Yes : (2)	296	296	99	N/S	aAc/aGc	EXON=3/36	NON_SYNONYMOUS_CODING	ENSRNOP00000010683	YES	ENSRNOT00000010683	ENSRNOG00000007012	-	-	Ly75	43.54	69	chr2:160755369	LY75-CD302	CCDS56141.1	0.707	-	-	-	-	-	36	DP4=5,6,11,13:0/1:255,0,201:99	18	-	33	DP4=8,8,8,8:0/1:255,0,255:99	28	DP4=5,9,8,5:0/1:254,0,242:99
3	54974897	3	44296876	T/C	15	164	60	DP4=0,0,4,11;1/1:197,45,0:87	1	Yes	Yes : (14)	Yes : (25)	1897	1871	624	Q/R	cAa/cGa	EXON=21/25	NON_SYNONYMOUS_CODING	ENSRNOP00000045536	YES	ENSRNOT00000040482	ENSRNOG00000030763	-	-	Dpp4	42.43	81	chr2:162865770	DPP4	CCDS2216.1	3.66	-	-	-	-	-	44	DP4=15,10,11,7:0/1:255,0,255:99	26	-	29	DP4=5,10,6,7:0/1:255,0,255:99	23	DP4=5,8,2,8:0/1:188,0,248:99
3	55037997	3	44359652	T/C	25	222	60	DP4=0,0,10,15;1/1:255,75,0:99	1	No	Yes : (1)	Yes : (2)	84	58	20	I/V	Atc/Gtc	EXON=2/25	NON_SYNONYMOUS_CODING	ENSRNOP00000045536	YES	ENSRNOT00000040482	ENSRNOG00000030763	-	-	Dpp4	42.43	81	chr2:162929945	DPP4	CCDS2216.1	-1.96	-	-	-	-	-	35	DP4=6,11,8,10:0/1:255,0,255:99	31	-	29	DP4=6,8,6,8:0/1:239,0,255:99	27	DP4=6,7,7,7:0/1:245,0,255:99
3	57786594	3	47036410	C/T	15	222	60	DP4=0,0,4,11;1/1:255,45,0:87	1	No	Yes : (1)	Yes : (2)	1646	1646	549	C/Y	tGt/tAt	EXON=12/15	NON_SYNONYMOUS_CODING	ENSRNOP00000001606	YES	ENSRNOT00000001606	ENSRNOG00000027016	-	-	F1M124_RAT	40.43	80	chr2:165552322	COBLL1	CCDS2223.2	2.14	-	-	-	-	-	48	DP4=14,13,8,11:0/1:255,0,255:99	33	-	37	DP4=5,18,8,6:0/1:221,0,255:99	27	DP4=5,8,5,8:0/1:213,0,255:99
3	57786594	3	47036410	C/T	15	222	60	DP4=0,0,4,11;1/1:255,45,0:87	1	No	Yes : (1)	Yes : (2)	1532	1532	511	C/Y	tGt/tAt	EXON=10/13	NON_SYNONYMOUS_CODING	ENSRNOP00000001607	-	ENSRNOT00000001607	ENSRNOG00000027016	-	-	F1M124_RAT	40.43	80	chr2:165552322	COBLL1	CCDS2223.2	2.14	-	-	-	-	-	48	DP4=14,13,8,11:0/1:255,0,255:99	33	-	37	DP4=5,18,8,6:0/1:221,0,255:99	27	DP4=5,8,5,8:0/1:213,0,255:99
3	57786594	3	47036410	C/T	15	222	60	DP4=0,0,4,11;1/1:255,45,0:87	1	No	Yes : (1)	Yes : (2)	1646	1646	549	C/Y	tGt/tAt	EXON=12/15	NON_SYNONYMOUS_CODING	ENSRNOP00000059197	-	ENSRNOT00000067056	ENSRNOG00000027016	-	-	F1M124_RAT	40.43	80	chr2:165552322	COBLL1	CCDS2223.2	2.14	-	-	-	-	-	48	DP4=14,13,8,11:0/1:255,0,255:99	33	-	37	DP4=5,18,8,6:0/1:221,0,255:99	27	DP4=5,8,5,8:0/1:213,0,255:99
3	57796388	3	47046204	T/C	11	140	60	DP4=0,0,5,6;1/1:173,33,0:63	1	No	Yes : (7)	Yes : (9)	1453	1453	485	S/G	Agc/Ggc	EXON=10/15	NON_SYNONYMOUS_CODING	ENSRNOP00000001606	YES	ENSRNOT00000001606	ENSRNOG00000027016	-	-	F1M124_RAT	40.43	80	chr2:165557102	COBLL1	CCDS2223.2	4.45	-	-	-	-	-	30	DP4=7,11,8,3:0/1:188,0,255:99	24	-	21	DP4=2,5,9,4:0/1:228,0,149:99	25	DP4=4,6,8,6:0/1:255,0,198:99
3	57796388	3	47046204	T/C	11	140	60	DP4=0,0,5,6;1/1:173,33,0:63	1	No	Yes : (7)	Yes : (9)	1339	1339	447	S/G	Agc/Ggc	EXON=8/13	NON_SYNONYMOUS_CODING	ENSRNOP00000001607	-	ENSRNOT00000001607	ENSRNOG00000027016	-	-	F1M124_RAT	40.43	80	chr2:165557102	COBLL1	CCDS2223.2	4.45	-	-	-	-	-	30	DP4=7,11,8,3:0/1:188,0,255:99	24	-	21	DP4=2,5,9,4:0/1:228,0,149:99	25	DP4=4,6,8,6:0/1:255,0,198:99
3	57796388	3	47046204	T/C	11	140	60	DP4=0,0,5,6;1/1:173,33,0:63	1	No	Yes : (7)	Yes : (9)	1453	1453	485	S/G	Agc/Ggc	EXON=10/15	NON_SYNONYMOUS_CODING	ENSRNOP00000059197	-	ENSRNOT00000067056	ENSRNOG00000027016	-	-	F1M124_RAT	40.43	80	chr2:165557102	COBLL1	CCDS2223.2	4.45	-	-	-	-	-	30	DP4=7,11,8,3:0/1:188,0,255:99	24	-	21	DP4=2,5,9,4:0/1:228,0,149:99	25	DP4=4,6,8,6:0/1:255,0,198:99
3	62526399	3	51820417	G/A	14	203	51	DP4=0,0,2,12;1/1:236,42,0:81	1	No	Yes : (3)	Yes : (4)	1120	1120	374	V/I	Gta/Ata	EXON=2/6	NON_SYNONYMOUS_CODING	ENSRNOP00000009969	YES	ENSRNOT00000009969	ENSRNOG00000007461	-	-	Kbtbd10	43.15	95	chr2:170371093	BBS5	CCDS2234.1	-5.22	BARDET-BIEDL SYNDROME; BBS	-	-	-	-	34	DP4=8,12,6,8:0/1:238,0,255:99	31	-	18	DP4=4,6,5,3:0/1:181,0,218:99	20	DP4=8,6,1,5:0/1:103,0,255:99
3	62592579	3	51887963	C/A	16	124	60	DP4=0,0,5,11;1/1:157,48,0:93	1	No	Yes : (3)	Yes : (5)	1123	780	260	D/E	gaC/gaA	EXON=12/15	NON_SYNONYMOUS_CODING	ENSRNOP00000010216	YES	ENSRNOT00000010216	ENSRNOG00000007673	-	-	Ppig	37.22	93	chr2:170488300	PPIG	CCDS2235.1	2.45	-	-	-	-	-	37	DP4=8,9,11,9:0/1:255,0,255:99	33	-	33	DP4=5,9,10,8:0/1:255,0,254:99	31	DP4=8,7,7,9:0/1:255,0,255:99
3	63841356	3	52983653	G/A	12	154	58	DP4=0,0,8,4;1/1:187,36,0:69	1	No	Yes : (6)	Yes : (8)	470	331	111	H/Y	Cac/Tac	EXON=5/19	NON_SYNONYMOUS_CODING	ENSRNOP00000063398	-	ENSRNOT00000064203	ENSRNOG00000009300	-	-	Tlk1	38.83	96	chr2:171914684	TLK1	CCDS2241.1	5.14	-	-	-	-	-	44	DP4=11,12,8,13:0/1:255,0,255:99	34	-	36	-	18	DP4=3,6,2,7:0/1:174,0,182:99
3	63841356	3	52983653	G/A	12	154	58	DP4=0,0,8,4;1/1:187,36,0:69	1	No	Yes : (6)	Yes : (8)	430	430	144	H/Y	Cac/Tac	EXON=5/20	NON_SYNONYMOUS_CODING	ENSRNOP00000012383	YES	ENSRNOT00000012383	ENSRNOG00000009300	-	-	Tlk1	38.83	96	chr2:171914684	TLK1	CCDS2241.1	5.14	-	-	-	-	-	44	DP4=11,12,8,13:0/1:255,0,255:99	34	-	36	-	18	DP4=3,6,2,7:0/1:174,0,182:99
3	65361615	3	54668437	G/A	18	222	57	DP4=0,0,9,9;1/1:255,54,0:99	1	No	Yes : (2)	Yes : (2)	1024	1024	342	V/I	Gtt/Att	EXON=11/25	NON_SYNONYMOUS_CODING	ENSRNOP00000010630	-	ENSRNOT00000010630	ENSRNOG00000001516	-	-	Rapgef4	44.96	80	chr2:173866014	RAPGEF4	CCDS42775.1	0.982	-	-	-	-	-	35	DP4=12,6,13,3:0/1:241,0,255:99	30	-	24	-	31	DP4=0,0,13,17:1/1:255,90,0:99
3	65361615	3	54668437	G/A	18	222	57	DP4=0,0,9,9;1/1:255,54,0:99	1	No	Yes : (2)	Yes : (2)	1078	1078	360	V/I	Gtt/Att	EXON=12/26	NON_SYNONYMOUS_CODING	ENSRNOP00000046927	YES	ENSRNOT00000048797	ENSRNOG00000001516	-	-	Rapgef4	44.96	80	chr2:173866014	RAPGEF4	CCDS42775.1	0.982	-	-	-	-	-	35	DP4=12,6,13,3:0/1:241,0,255:99	30	-	24	-	31	DP4=0,0,13,17:1/1:255,90,0:99
3	66313652	3	55634892	G/A	17	222	60	DP4=0,0,11,6;1/1:255,51,0:99	1	No	Yes : (2)	Yes : (3)	655	655	219	V/M	Gtg/Atg	EXON=4/4	NON_SYNONYMOUS_CODING	ENSRNOP00000042755	YES	ENSRNOT00000040114	ENSRNOG00000032195	-	-	Q7TPI6_RAT	38.6	7	chrX:33059804	DMD	CCDS14233.1	-5.32	MUSCULAR DYSTROPHY, DUCHENNE TYPE; DMD	-	-	YES	-	33	DP4=10,8,7,8:0/1:255,0,255:99	28	-	23	-	19	DP4=0,0,8,11:1/1:255,57,0:99
3	66563523	3	55874401	G/T	13	222	55	DP4=0,0,6,7;1/1:255,39,0:75	1	No	No	No	1956	1718	573	A/E	gCg/gAg	EXON=10/16	NON_SYNONYMOUS_CODING	ENSRNOP00000025158	YES	ENSRNOT00000025158	ENSRNOG00000018485	-	-	Gpr155	42.22	89	chr2:175324653	GPR155	CCDS2259.1	-2.11	-	-	-	-	-	39	DP4=7,13,9,8:0/1:255,0,255:99	28	-	30	-	31	DP4=0,0,13,17:1/1:255,90,0:99
3	66563523	3	55874401	G/T	13	222	55	DP4=0,0,6,7;1/1:255,39,0:75	1	No	No	No	1872	1634	545	A/E	gCg/gAg	EXON=9/15	NON_SYNONYMOUS_CODING	ENSRNOP00000062367	-	ENSRNOT00000064362	ENSRNOG00000018485	-	-	Gpr155	42.22	89	chr2:175324653	GPR155	CCDS2259.1	-2.11	-	-	-	-	-	39	DP4=7,13,9,8:0/1:255,0,255:99	28	-	30	-	31	DP4=0,0,13,17:1/1:255,90,0:99
3	70258468	3	59515707	C/T	11	131	58	DP4=0,0,4,7;1/1:164,33,0:63	1	Yes	Yes : (12)	Yes : (17)	9601	1603	535	A/T	Gct/Act	EXON=45/52	NON_SYNONYMOUS_CODING	ENSRNOP00000034905	-	ENSRNOT00000033510	ENSRNOG00000022637	-	-	D4A4B0_RAT	42.55	-	chr2:179514906	TTN	CCDS54424.1	2.69	CARDIOMYOPATHY, FAMILIAL HYPERTROPHIC, 9; CMH9	-	-	YES	-	39	DP4=12,7,9,10:0/1:255,0,255:99	19	-	23	-	29	DP4=1,0,8,19:1/1:255,47,0:91
3	70342654	3	59600736	G/A	15	181	60	DP4=0,0,9,6;1/1:214,45,0:87	1	No	Yes : (12)	Yes : (17)	11030	11030	3677	A/V	gCc/gTc	EXON=44/145	NON_SYNONYMOUS_CODING	ENSRNOP00000030164	YES	ENSRNOT00000032008	ENSRNOG00000022637	-	-	D4A4B0_RAT	42.55	-	chr2:179605847	TTN	CCDS54423.1	3.84	CARDIOMYOPATHY, FAMILIAL HYPERTROPHIC, 9; CMH9	-	-	YES	-	39	DP4=13,12,7,7:0/1:220,0,255:99	26	-	18	-	30	DP4=0,0,17,12:1/1:255,87,0:99
3	70351929	3	59609949	C/T	11	205	60	DP4=0,0,8,3;1/1:238,33,0:63	1	No	Yes : (12)	Yes : (17)	11551	11551	3851	A/T	Gcc/Acc	EXON=44/45	NON_SYNONYMOUS_CODING	ENSRNOP00000054786	-	ENSRNOT00000057977	ENSRNOG00000022637	-	-	D4A4B0_RAT	42.55	-	chr2:179615453	TTN	-	3.08	CARDIOMYOPATHY, FAMILIAL HYPERTROPHIC, 9; CMH9	-	-	YES	-	39	DP4=8,14,7,9:0/1:255,0,255:99	26	-	22	-	28	DP4=0,0,10,13:1/1:255,69,0:99
3	70368618	3	59626828	G/A	11	210	60	DP4=0,0,2,9;1/1:243,33,0:63	1	Yes	Yes : (12)	Yes : (17)	9238	9238	3080	R/C	Cgc/Tgc	EXON=38/45	NON_SYNONYMOUS_CODING	ENSRNOP00000054786	-	ENSRNOT00000057977	ENSRNOG00000022637	-	-	D4A4B0_RAT	42.55	-	chr2:179632599	TTN	CCDS54424.1	5.9	CARDIOMYOPATHY, FAMILIAL HYPERTROPHIC, 9; CMH9	-	-	YES	-	41	DP4=6,11,9,13:0/1:255,0,255:99	27	-	32	-	30	DP4=0,0,11,17:1/1:255,84,0:99
3	70368618	3	59626828	G/A	11	210	60	DP4=0,0,2,9;1/1:243,33,0:63	1	Yes	Yes : (12)	Yes : (17)	9238	9238	3080	R/C	Cgc/Tgc	EXON=38/145	NON_SYNONYMOUS_CODING	ENSRNOP00000030164	YES	ENSRNOT00000032008	ENSRNOG00000022637	-	-	D4A4B0_RAT	42.55	-	chr2:179632599	TTN	CCDS54424.1	5.9	CARDIOMYOPATHY, FAMILIAL HYPERTROPHIC, 9; CMH9	-	-	YES	-	41	DP4=6,11,9,13:0/1:255,0,255:99	27	-	32	-	30	DP4=0,0,11,17:1/1:255,84,0:99
3	70479922	3	59736756	G/A	14	222	60	DP4=0,0,5,9;1/1:255,39,0:75	1	No	Yes : (14)	Yes : (22)	1680	1565	522	T/M	aCg/aTg	EXON=12/24	NON_SYNONYMOUS_CODING	ENSRNOP00000036469	YES	ENSRNOT00000037015	ENSRNOG00000012580	-	-	LOC311134	41.81	67	chr2:179749782	CCDC141	-	4.14	-	-	-	-	-	46	DP4=13,6,16,10:0/1:255,0,255:99	23	-	25	-	24	DP4=1,0,14,8:1/1:255,28,0:53
3	74228333	3	63382438	C/T	12	206	60	DP4=0,0,5,7;1/1:239,36,0:69	1	Yes	Yes : (12)	Yes : (19)	390	8	3	C/Y	tGc/tAc	EXON=2/7	NON_SYNONYMOUS_CODING	ENSRNOP00000010247	YES	ENSRNOT00000010247	ENSRNOG00000007765	-	-	Frzb	42.92	91	chr2:183731273	FRZB	CCDS2286.1	-0.452	OSTEOARTHRITIS SUSCEPTIBILITY 1; OS1	-	-	-	-	29	DP4=0,0,11,17:1/1:255,84,0:99	31	DP4=0,0,14,15:1/1:255,87,0:99	27	DP4=0,0,11,15:1/1:255,78,0:99	24	DP4=0,0,9,14:1/1:255,69,0:99
3	86785122	3	75614920	G/T	17	167	60	DP4=0,0,7,10;1/1:200,51,0:99	1	Yes	Yes : (12)	Yes : (19)	125	38	13	G/V	gGg/gTg	EXON=2/10	NON_SYNONYMOUS_CODING	ENSRNOP00000054003	YES	ENSRNOT00000057176	ENSRNOG00000014204	-	-	Pacsin3	53.5	94	chr11:47204241	PACSIN3	CCDS31481.1	4	-	-	-	-	-	28	DP4=6,9,6,7:0/1:246,0,252:99	20	DP4=6,4,4,5:0/1:171,0,215:99	18	-	7	DP4=1,0,1,3:0/1:104,0,24:27
3	97394476	3	86322337	C/A	19	171	59	DP4=0,0,10,9;1/1:204,57,0:99	1	Yes	Yes : (16)	Yes : (25)	352	352	118	V/L	Gtg/Ttg	EXON=4/7	NON_SYNONYMOUS_CODING	ENSRNOP00000048432	YES	ENSRNOT00000040741	ENSRNOG00000032177	+:B4:SINE	-	LOC499843	38.8	-	-	-	-	-	-	-	-	-	-	30	DP4=0,0,15,14:1/1:255,87,0:99	23	DP4=5,6,7,5:0/1:235,0,239:99	35	-	32	DP4=0,0,19,12:1/1:255,93,0:99
3	97394544	3	86322405	T/A	15	130	58	DP4=0,0,6,9;1/1:163,45,0:87	1	No	Yes : (11)	Yes : (18)	284	284	95	Y/F	tAt/tTt	EXON=4/7	NON_SYNONYMOUS_CODING	ENSRNOP00000048432	YES	ENSRNOT00000040741	ENSRNOG00000032177	+:B4:SINE	-	LOC499843	38.8	-	-	-	-	-	-	-	-	-	-	44	DP4=0,0,18,23:1/1:255,123,0:99	30	DP4=8,7,5,10:0/1:243,0,255:99	27	-	33	DP4=0,0,13,18:1/1:255,93,0:99
3	116562590	3	104674824	T/C	13	222	56	DP4=0,1,7,5;1/1:255,28,0:53	0.923077	Yes	Yes : (12)	Yes : (16)	353	173	58	H/R	cAc/cGc	EXON=3/11	NON_SYNONYMOUS_CODING	ENSRNOP00000007808	YES	ENSRNOT00000007808	ENSRNOG00000005888	-	-	Fsip1	43.4	44	chr15:40062771	FSIP1	CCDS10050.1	-0.167	-	-	-	-	-	36	DP4=0,0,18,17:1/1:255,105,0:99	26	DP4=5,7,5,7:0/1:245,0,231:99	25	-	30	DP4=0,7,6,15:1/1:255,23,0:43
3	116947345	3	105097451	C/T	11	222	56	DP4=0,0,5,6;1/1:255,33,0:63	1	Yes	Yes : (14)	Yes : (18)	1670	1670	557	T/I	aCa/aTa	EXON=13/22	NON_SYNONYMOUS_CODING	ENSRNOP00000010406	YES	ENSRNOT00000010406	ENSRNOG00000007906	-	-	Bub1b	42.07	76	chr15:40494852	BUB1B	CCDS10053.1	4.07	MOSAIC VARIEGATED ANEUPLOIDY SYNDROME 1; MVA1	-	BUB1B	YES	-	39	DP4=0,0,20,16:1/1:255,108,0:99	31	DP4=9,8,8,6:0/1:233,0,255:99	21	-	28	DP4=0,0,13,13:1/1:255,78,0:99
3	117095497	3	105264150	G/A	18	222	59	DP4=0,0,9,9;1/1:255,54,0:99	1	Yes	Yes : (14)	Yes : (18)	410	410	137	T/M	aCg/aTg	EXON=6/13	NON_SYNONYMOUS_CODING	ENSRNOP00000046560	YES	ENSRNOT00000045362	ENSRNOG00000028910	-	-	D3ZKN0_RAT	55.44	63	chr15:40631049	C15orf52	CCDS10055.2	-0.673	-	-	-	-	-	37	DP4=1,0,20,14:1/1:255,64,0:99	26	DP4=6,6,7,6:0/1:226,0,219:99	27	-	21	DP4=0,0,8,12:1/1:255,60,0:99
3	117411986	3	105580963	T/C	18	132	60	DP4=0,0,12,6;1/1:165,54,0:99	1	Yes	Yes : (14)	Yes : (14)	3074	3074	1025	F/S	tTt/tCt	EXON=7/7	NON_SYNONYMOUS_CODING	ENSRNOP00000050682	YES	ENSRNOT00000041727	ENSRNOG00000026378	-	-	Casc5	37.44	3	chr15:40915977	CASC5	CCDS42023.1	3.07	-	-	-	YES	-	34	DP4=0,0,16,15:1/1:255,93,0:99	32	DP4=6,10,8,7:0/1:255,0,255:99	27	-	28	DP4=0,0,11,17:1/1:255,84,0:99
3	117988284	3	106151423	C/G	17	222	59	DP4=0,0,8,9;1/1:255,51,0:99	1	Yes	Yes : (15)	Yes : (20)	921	652	218	L/V	Cta/Gta	EXON=6/11	NON_SYNONYMOUS_CODING	ENSRNOP00000047167	YES	ENSRNOT00000043200	ENSRNOG00000004921	-	-	Nusap1	42.94	61	chr15:41650451	NUSAP1	CCDS45234.1	0.234	-	-	-	YES	-	37	DP4=0,0,19,17:1/1:255,108,0:99	24	DP4=9,8,3,4:0/1:149,0,255:99	24	-	24	DP4=0,0,14,10:1/1:255,72,0:99
3	117988284	3	106151423	C/G	17	222	59	DP4=0,0,8,9;1/1:255,51,0:99	1	Yes	Yes : (15)	Yes : (20)	921	652	218	L/V	Cta/Gta	EXON=6/10	NON_SYNONYMOUS_CODING	ENSRNOP00000045376	-	ENSRNOT00000052312	ENSRNOG00000004921	-	-	Nusap1	42.94	61	chr15:41650451	NUSAP1	CCDS45234.1	0.234	-	-	-	YES	-	37	DP4=0,0,19,17:1/1:255,108,0:99	24	DP4=9,8,3,4:0/1:149,0,255:99	24	-	24	DP4=0,0,14,10:1/1:255,72,0:99
3	118726514	3	106897290	G/A	10	155	58	DP4=0,0,5,5;1/1:188,30,0:57	1	Yes	Yes : (19)	Yes : (26)	1263	143	48	G/D	gGc/gAc	EXON=3/24	NON_SYNONYMOUS_CODING	ENSRNOP00000011369	YES	ENSRNOT00000011369	ENSRNOG00000024563	-	-	Ganc	41.79	83	chr15:42570730	GANC	CCDS10084.1	4.32	-	-	-	-	-	30	DP4=0,0,18,10:1/1:255,84,0:99	19	DP4=3,3,5,7:0/1:195,0,137:99	17	-	17	DP4=0,0,5,11:1/1:253,48,0:93
3	118726522	3	106897298	A/G	10	126	60	DP4=0,0,6,4;1/1:159,30,0:57	1	Yes	Yes : (21)	Yes : (28)	1271	151	51	S/G	Agc/Ggc	EXON=3/24	NON_SYNONYMOUS_CODING	ENSRNOP00000011369	YES	ENSRNOT00000011369	ENSRNOG00000024563	-	-	Ganc	41.79	83	chr15:42570738	GANC	CCDS10084.1	4.28	-	-	-	-	-	30	DP4=0,0,18,11:1/1:255,87,0:99	17	DP4=3,2,5,7:0/1:211,0,103:99	18	-	17	DP4=0,0,5,11:1/1:255,48,0:93
3	118744554	3	106915330	G/T	12	222	60	DP4=0,0,4,8;1/1:255,36,0:69	1	Yes	Yes : (21)	Yes : (28)	2073	953	318	R/L	cGa/cTa	EXON=10/24	NON_SYNONYMOUS_CODING	ENSRNOP00000011369	YES	ENSRNOT00000011369	ENSRNOG00000024563	-	-	Ganc	41.79	83	chr15:42602943	GANC	CCDS10084.1	-1.38	-	-	-	-	-	37	DP4=0,0,15,20:1/1:255,105,0:99	33	DP4=13,8,4,8:0/1:213,0,255:99	22	-	32	DP4=0,0,10,19:1/1:255,87,0:99
3	119040929	3	107469152	C/A	13	151	58	DP4=0,0,9,4;1/1:184,39,0:75	1	Yes	Yes : (17)	Yes : (22)	9473	9473	3158	P/H	cCt/cAt	EXON=24/34	NON_SYNONYMOUS_CODING	ENSRNOP00000039716	YES	ENSRNOT00000048141	ENSRNOG00000010050	-	-	D3Z9J4_RAT	43.57	-	chr15:42983810	STARD9	CCDS53935.1	3.82	-	-	-	-	-	33	DP4=0,0,12,21:1/1:255,99,0:99	27	DP4=5,5,8,9:0/1:255,0,205:99	37	-	23	DP4=0,0,9,14:1/1:255,69,0:99
3	119218851	3	107508210	G/A	12	135	60	DP4=0,0,6,6;1/1:168,36,0:69	1	Yes	Yes : (18)	Yes : (25)	818	818	273	A/V	gCc/gTc	EXON=6/30	NON_SYNONYMOUS_CODING	ENSRNOP00000014664	-	ENSRNOT00000014664	ENSRNOG00000011059	-	-	Ttbk2	41.09	90	chr15:43027836	CDAN1	CCDS32209.1	2.75	ANEMIA, DYSERYTHROPOIETIC CONGENITAL, TYPE I; CDAN1	-	-	YES	-	27	DP4=0,0,14,13:1/1:255,81,0:99	28	DP4=6,8,7,6:0/1:235,0,245:99	18	-	24	DP4=0,0,11,11:1/1:255,66,0:99
3	119480494	3	107773768	G/A	13	222	60	DP4=0,0,9,4;1/1:255,39,0:75	1	Yes	Yes : (15)	Yes : (20)	1211	1211	404	R/H	cGc/cAc	EXON=10/14	NON_SYNONYMOUS_CODING	ENSRNOP00000032893	YES	ENSRNOT00000030065	ENSRNOG00000023874	-	-	Tmem62	41.12	83	chr15:43452907	TMEM62	CCDS32210.1	1.87	-	-	-	-	-	48	DP4=0,0,23,21:1/1:255,132,0:99	25	DP4=6,5,8,5:0/1:255,0,223:99	31	-	27	DP4=0,0,12,13:1/1:255,75,0:99
3	119500198	3	107796499	C/T	17	188	60	DP4=0,0,6,11;1/1:221,51,0:99	1	Yes	Yes : (15)	Yes : (20)	717	710	237	T/I	aCt/aTt	EXON=8/11	NON_SYNONYMOUS_CODING	ENSRNOP00000015472	YES	ENSRNOT00000015472	ENSRNOG00000011379	-	-	Ccndbp1	46.58	77	chr15:43483738	CCNDBP1	CCDS10092.1	-1.1	-	-	-	-	-	33	DP4=0,0,12,19:1/1:255,93,0:99	31	DP4=7,11,3,9:0/1:209,0,255:99	23	-	27	DP4=0,0,15,12:1/1:255,81,0:99
3	119521650	3	107817951	C/T	15	167	60	DP4=0,0,7,8;1/1:200,45,0:87	1	Yes	Yes : (15)	Yes : (20)	665	544	182	G/S	Ggt/Agt	EXON=4/13	NON_SYNONYMOUS_CODING	ENSRNOP00000015556	YES	ENSRNOT00000015556	ENSRNOG00000011649	-	-	Epb42	47.29	83	chr15:43503619	EPB42	CCDS10093.1	5.7	SPHEROCYTOSIS, TYPE 5; SPH5	-	-	-	-	42	DP4=0,0,19,21:1/1:255,120,0:99	30	DP4=5,7,9,8:0/1:255,0,213:99	25	-	25	DP4=0,0,10,13:1/1:255,69,0:99
3	119526085	3	107822386	G/A	11	118	60	DP4=0,0,6,5;1/1:151,33,0:63	1	Yes	Yes : (15)	Yes : (20)	302	181	61	L/F	Ctc/Ttc	EXON=2/13	NON_SYNONYMOUS_CODING	ENSRNOP00000015556	YES	ENSRNOT00000015556	ENSRNOG00000011649	-	-	Epb42	47.29	83	chr15:43508481	EPB42	CCDS10093.1	4.93	SPHEROCYTOSIS, TYPE 5; SPH5	-	-	-	-	44	DP4=0,0,19,22:1/1:255,123,0:99	23	DP4=5,7,5,5:0/1:207,0,238:99	20	-	21	DP4=0,0,11,9:1/1:255,60,0:99
3	119564773	3	107861884	C/T	10	205	58	DP4=0,0,3,7;1/1:238,30,0:57	1	Yes	Yes : (15)	Yes : (21)	376	376	126	V/I	Gtc/Atc	EXON=3/13	NON_SYNONYMOUS_CODING	ENSRNOP00000015778	YES	ENSRNOT00000015777	ENSRNOG00000011710	-	-	Tgm5	45.93	84	chr15:43552304	TGM5	CCDS32212.1	2.31	PEELING SKIN SYNDROME, ACRAL TYPE	-	-	-	-	28	DP4=0,0,14,13:1/1:255,81,0:99	31	DP4=14,9,1,5:0/1:77,0,255:80	26	-	29	DP4=1,0,10,17:1/1:255,44,0:85
3	119564773	3	107861884	C/T	10	205	58	DP4=0,0,3,7;1/1:238,30,0:57	1	Yes	Yes : (15)	Yes : (21)	373	373	125	V/I	Gtc/Atc	EXON=2/12	NON_SYNONYMOUS_CODING	ENSRNOP00000053040	-	ENSRNOT00000056195	ENSRNOG00000011710	-	-	Tgm5	45.93	84	chr15:43552304	TGM5	CCDS32212.1	2.31	PEELING SKIN SYNDROME, ACRAL TYPE	-	-	-	-	28	DP4=0,0,14,13:1/1:255,81,0:99	31	DP4=14,9,1,5:0/1:77,0,255:80	26	-	29	DP4=1,0,10,17:1/1:255,44,0:85
3	120803891	3	109106216	C/T	10	102	60	DP4=0,0,5,5;1/1:135,30,0:57	1	Yes	Yes : (19)	Yes : (30)	1518	1487	496	P/L	cCt/cTt	EXON=12/33	NON_SYNONYMOUS_CODING	ENSRNOP00000048642	YES	ENSRNOT00000047590	ENSRNOG00000033348	-	-	Duox1	49.61	90	chr15:45433181	DUOX1	CCDS32221.1	4.46	-	-	-	-	-	29	DP4=0,0,18,9:1/1:255,81,0:99	33	DP4=0,0,11,19:1/1:255,90,0:99	33	DP4=0,0,15,15:1/1:255,90,0:99	28	DP4=0,0,13,14:1/1:255,81,0:99
3	120803891	3	109106216	C/T	10	102	60	DP4=0,0,5,5;1/1:135,30,0:57	1	Yes	Yes : (19)	Yes : (30)	1509	1478	493	P/L	cCt/cTt	EXON=14/35	NON_SYNONYMOUS_CODING	ENSRNOP00000045928	-	ENSRNOT00000046843	ENSRNOG00000033348	-	-	Duox1	49.61	90	chr15:45433181	DUOX1	CCDS32221.1	4.46	-	-	-	-	-	29	DP4=0,0,18,9:1/1:255,81,0:99	33	DP4=0,0,11,19:1/1:255,90,0:99	33	DP4=0,0,15,15:1/1:255,90,0:99	28	DP4=0,0,13,14:1/1:255,81,0:99
3	120803891	3	109106216	C/T	10	102	60	DP4=0,0,5,5;1/1:135,30,0:57	1	Yes	Yes : (19)	Yes : (30)	1472	1472	491	P/L	cCt/cTt	EXON=14/36	NON_SYNONYMOUS_CODING	ENSRNOP00000061309	-	ENSRNOT00000065099	ENSRNOG00000033348	-	-	Duox1	49.61	90	chr15:45433181	DUOX1	CCDS32221.1	4.46	-	-	-	-	-	29	DP4=0,0,18,9:1/1:255,81,0:99	33	DP4=0,0,11,19:1/1:255,90,0:99	33	DP4=0,0,15,15:1/1:255,90,0:99	28	DP4=0,0,13,14:1/1:255,81,0:99
3	123477215	3	111942880	C/T	12	139	58	DP4=0,0,6,6;1/1:172,36,0:69	1	Yes	Yes : (14)	Yes : (22)	2273	1783	595	P/S	Ccc/Tcc	EXON=19/20	NON_SYNONYMOUS_CODING	ENSRNOP00000060717	-	ENSRNOT00000064890	ENSRNOG00000004812	-	-	Sema6d	45.13	-	chr15:48060789	SEMA6D	CCDS32225.1	4.34	-	-	-	-	-	33	DP4=0,0,13,18:1/1:255,93,0:99	22	DP4=1,3,8,10:0/1:255,0,69:72	23	-	25	DP4=0,0,13,11:1/1:255,72,0:99
3	123477215	3	111942880	C/T	12	139	58	DP4=0,0,6,6;1/1:172,36,0:69	1	Yes	Yes : (14)	Yes : (22)	2210	1720	574	P/S	Ccc/Tcc	EXON=17/18	NON_SYNONYMOUS_CODING	ENSRNOP00000043944	-	ENSRNOT00000043912	ENSRNOG00000004812	-	-	Sema6d	45.13	-	chr15:48060789	SEMA6D	CCDS32225.1	4.34	-	-	-	-	-	33	DP4=0,0,13,18:1/1:255,93,0:99	22	DP4=1,3,8,10:0/1:255,0,69:72	23	-	25	DP4=0,0,13,11:1/1:255,72,0:99
3	123477215	3	111942880	C/T	12	139	58	DP4=0,0,6,6;1/1:172,36,0:69	1	Yes	Yes : (14)	Yes : (22)	2267	1777	593	P/S	Ccc/Tcc	EXON=18/19	NON_SYNONYMOUS_CODING	ENSRNOP00000040144	YES	ENSRNOT00000046514	ENSRNOG00000004812	-	-	Sema6d	45.13	-	chr15:48060789	SEMA6D	CCDS32225.1	4.34	-	-	-	-	-	33	DP4=0,0,13,18:1/1:255,93,0:99	22	DP4=1,3,8,10:0/1:255,0,69:72	23	-	25	DP4=0,0,13,11:1/1:255,72,0:99
3	123479884	3	111945490	T/C	15	222	60	DP4=0,0,6,9;1/1:255,45,0:87	1	Yes	Yes : (14)	Yes : (23)	2976	2486	829	V/A	gTg/gCg	EXON=16/16	NON_SYNONYMOUS_CODING	ENSRNOP00000062577	-	ENSRNOT00000066101	ENSRNOG00000004812	-	-	Sema6d	45.13	-	chr15:48063495	SEMA6D	CCDS32225.1	3.52	-	-	-	-	-	33	DP4=0,0,15,16:1/1:255,93,0:99	32	DP4=4,8,10,9:0/1:255,0,192:99	22	-	24	DP4=0,0,9,14:1/1:255,69,0:99
3	123479884	3	111945490	T/C	15	222	60	DP4=0,0,6,9;1/1:255,45,0:87	1	Yes	Yes : (14)	Yes : (23)	3219	2729	910	V/A	gTg/gCg	EXON=20/20	NON_SYNONYMOUS_CODING	ENSRNOP00000060717	-	ENSRNOT00000064890	ENSRNOG00000004812	-	-	Sema6d	45.13	-	chr15:48063495	SEMA6D	CCDS32225.1	3.52	-	-	-	-	-	33	DP4=0,0,15,16:1/1:255,93,0:99	32	DP4=4,8,10,9:0/1:255,0,192:99	22	-	24	DP4=0,0,9,14:1/1:255,69,0:99
3	123479884	3	111945490	T/C	15	222	60	DP4=0,0,6,9;1/1:255,45,0:87	1	Yes	Yes : (14)	Yes : (23)	3039	2549	850	V/A	gTg/gCg	EXON=17/17	NON_SYNONYMOUS_CODING	ENSRNOP00000042894	-	ENSRNOT00000043447	ENSRNOG00000004812	-	-	Sema6d	45.13	-	chr15:48063495	SEMA6D	CCDS32225.1	3.52	-	-	-	-	-	33	DP4=0,0,15,16:1/1:255,93,0:99	32	DP4=4,8,10,9:0/1:255,0,192:99	22	-	24	DP4=0,0,9,14:1/1:255,69,0:99
3	123479884	3	111945490	T/C	15	222	60	DP4=0,0,6,9;1/1:255,45,0:87	1	Yes	Yes : (14)	Yes : (23)	3168	2678	893	V/A	gTg/gCg	EXON=18/18	NON_SYNONYMOUS_CODING	ENSRNOP00000043944	-	ENSRNOT00000043912	ENSRNOG00000004812	-	-	Sema6d	45.13	-	chr15:48063495	SEMA6D	CCDS32225.1	3.52	-	-	-	-	-	33	DP4=0,0,15,16:1/1:255,93,0:99	32	DP4=4,8,10,9:0/1:255,0,192:99	22	-	24	DP4=0,0,9,14:1/1:255,69,0:99
3	123479884	3	111945490	T/C	15	222	60	DP4=0,0,6,9;1/1:255,45,0:87	1	Yes	Yes : (14)	Yes : (23)	3096	2606	869	V/A	gTg/gCg	EXON=18/18	NON_SYNONYMOUS_CODING	ENSRNOP00000006713	-	ENSRNOT00000006713	ENSRNOG00000004812	-	-	Sema6d	45.13	-	chr15:48063495	SEMA6D	CCDS32225.1	3.52	-	-	-	-	-	33	DP4=0,0,15,16:1/1:255,93,0:99	32	DP4=4,8,10,9:0/1:255,0,192:99	22	-	24	DP4=0,0,9,14:1/1:255,69,0:99
3	123479884	3	111945490	T/C	15	222	60	DP4=0,0,6,9;1/1:255,45,0:87	1	Yes	Yes : (14)	Yes : (23)	3225	2735	912	V/A	gTg/gCg	EXON=19/19	NON_SYNONYMOUS_CODING	ENSRNOP00000040144	YES	ENSRNOT00000046514	ENSRNOG00000004812	-	-	Sema6d	45.13	-	chr15:48063495	SEMA6D	CCDS32225.1	3.52	-	-	-	-	-	33	DP4=0,0,15,16:1/1:255,93,0:99	32	DP4=4,8,10,9:0/1:255,0,192:99	22	-	24	DP4=0,0,9,14:1/1:255,69,0:99
3	124126196	3	112640226	C/T	11	194	60	DP4=0,0,2,9;1/1:227,33,0:63	1	Yes	Yes : (15)	Yes : (22)	5653	5653	1885	A/T	Gca/Aca	EXON=45/66	NON_SYNONYMOUS_CODING	ENSRNOP00000010659	-	ENSRNOT00000010659	ENSRNOG00000007302	-	-	Fbn1	44.15	96	chr15:48740986	FBN1	CCDS32232.1	5.23	GELEOPHYSIC DYSPLASIA 2; GPHYSD2	-	-	YES	-	38	DP4=0,0,18,19:1/1:255,111,0:99	30	DP4=5,8,5,10:0/1:254,0,235:99	18	-	24	DP4=0,0,12,12:1/1:255,72,0:99
3	124126196	3	112640226	C/T	11	194	60	DP4=0,0,2,9;1/1:227,33,0:63	1	Yes	Yes : (15)	Yes : (22)	5653	5653	1885	A/T	Gca/Aca	EXON=45/65	NON_SYNONYMOUS_CODING	ENSRNOP00000052876	YES	ENSRNOT00000056022	ENSRNOG00000007302	-	-	Fbn1	44.15	96	chr15:48740986	FBN1	CCDS32232.1	5.23	GELEOPHYSIC DYSPLASIA 2; GPHYSD2	-	-	YES	-	38	DP4=0,0,18,19:1/1:255,111,0:99	30	DP4=5,8,5,10:0/1:254,0,235:99	18	-	24	DP4=0,0,12,12:1/1:255,72,0:99
3	124350682	3	112864896	G/A	12	133	60	DP4=0,0,6,6;1/1:166,36,0:69	1	Yes	Yes : (15)	Yes : (24)	4843	4843	1615	P/S	Ccc/Tcc	EXON=30/30	NON_SYNONYMOUS_CODING	ENSRNOP00000036814	YES	ENSRNOT00000031268	ENSRNOG00000008260	-	-	Cep152	44.83	64	chr15:49031000	CEP152	CCDS42033.1	0.769	SECKEL SYNDROME 5; SCKL5	-	CEP152	-	-	48	DP4=0,0,18,26:1/1:255,132,0:99	27	DP4=7,8,7,4:0/1:214,0,255:99	21	-	19	DP4=0,0,9,9:1/1:255,54,0:99
3	124350985	3	112865199	G/C	15	222	60	DP4=0,0,6,9;1/1:255,45,0:87	1	Yes	Yes : (15)	Yes : (24)	4540	4540	1514	Q/E	Cag/Gag	EXON=30/30	NON_SYNONYMOUS_CODING	ENSRNOP00000036814	YES	ENSRNOT00000031268	ENSRNOG00000008260	-	-	Cep152	44.83	64	chr15:49031321	CEP152	CCDS42033.1	1.13	SECKEL SYNDROME 5; SCKL5	-	CEP152	-	-	44	DP4=0,0,25,16:1/1:255,123,0:99	35	DP4=13,13,4,4:0/1:155,0,255:99	24	-	24	DP4=0,0,15,8:1/1:255,69,0:99
3	124406087	3	112921521	G/A	10	209	58	DP4=0,0,3,7;1/1:242,30,0:57	1	Yes	Yes : (15)	Yes : (24)	913	913	305	R/C	Cgc/Tgc	EXON=8/30	NON_SYNONYMOUS_CODING	ENSRNOP00000036814	YES	ENSRNOT00000031268	ENSRNOG00000008260	-	-	Cep152	44.83	64	chr15:49085560	CEP152	CCDS42033.1	4.83	SECKEL SYNDROME 5; SCKL5	-	CEP152	-	-	42	DP4=0,0,20,21:1/1:255,123,0:99	36	DP4=6,9,11,9:0/1:255,0,240:99	20	-	34	DP4=0,0,17,13:1/1:255,90,0:99
3	125579820	3	114113892	G/A	23	222	60	DP4=0,0,9,14;1/1:255,69,0:99	1	Yes	Yes : (20)	Yes : (30)	1792	1792	598	A/T	Gca/Aca	EXON=20/20	NON_SYNONYMOUS_CODING	ENSRNOP00000063336	-	ENSRNOT00000067523	ENSRNOG00000010128	-	-	S27A2_RAT	45.04	76	chr15:50528222	SLC27A2	CCDS10133.1	0.778	-	-	-	-	-	28	DP4=0,0,13,14:1/1:255,81,0:99	38	DP4=10,5,12,9:0/1:255,0,249:99	30	-	27	DP4=0,0,12,13:1/1:255,75,0:99
3	125579820	3	114113892	G/A	23	222	60	DP4=0,0,9,14;1/1:255,69,0:99	1	Yes	Yes : (20)	Yes : (30)	1792	1792	598	A/T	Gca/Aca	EXON=18/18	NON_SYNONYMOUS_CODING	ENSRNOP00000013607	YES	ENSRNOT00000013605	ENSRNOG00000010128	-	-	S27A2_RAT	45.04	76	chr15:50528222	SLC27A2	CCDS10133.1	0.778	-	-	-	-	-	28	DP4=0,0,13,14:1/1:255,81,0:99	38	DP4=10,5,12,9:0/1:255,0,249:99	30	-	27	DP4=0,0,12,13:1/1:255,75,0:99
3	125579820	3	114113892	G/A	23	222	60	DP4=0,0,9,14;1/1:255,69,0:99	1	Yes	Yes : (20)	Yes : (30)	1792	1792	598	A/T	Gca/Aca	EXON=15/15	NON_SYNONYMOUS_CODING	ENSRNOP00000059771	-	ENSRNOT00000067700	ENSRNOG00000010128	-	-	S27A2_RAT	45.04	76	chr15:50528222	SLC27A2	CCDS10133.1	0.778	-	-	-	-	-	28	DP4=0,0,13,14:1/1:255,81,0:99	38	DP4=10,5,12,9:0/1:255,0,249:99	30	-	27	DP4=0,0,12,13:1/1:255,75,0:99
3	125900752	3	114439742	C/T	14	222	60	DP4=0,0,8,6;1/1:255,42,0:81	1	Yes	Yes : (15)	Yes : (24)	1665	1444	482	V/I	Gtt/Att	EXON=14/15	NON_SYNONYMOUS_CODING	ENSRNOP00000015568	YES	ENSRNOT00000015568	ENSRNOG00000011652	-	-	Sppl2a	41.17	81	chr15:51012190	SPPL2A	CCDS10138.1	4.74	-	-	-	-	-	28	DP4=0,0,15,12:1/1:255,81,0:99	28	DP4=8,5,8,6:0/1:255,0,249:99	28	-	24	DP4=0,0,16,6:1/1:255,66,0:99
3	125900752	3	114439742	C/T	14	222	60	DP4=0,0,8,6;1/1:255,42,0:81	1	Yes	Yes : (15)	Yes : (24)	1719	745	249	V/I	Gtt/Att	EXON=15/16	NON_SYNONYMOUS_CODING	ENSRNOP00000062685	-	ENSRNOT00000066996	ENSRNOG00000011652	-	-	Sppl2a	41.17	81	chr15:51012190	SPPL2A	CCDS10138.1	4.74	-	-	-	-	-	28	DP4=0,0,15,12:1/1:255,81,0:99	28	DP4=8,5,8,6:0/1:255,0,249:99	28	-	24	DP4=0,0,16,6:1/1:255,66,0:99
3	126069007	3	114608662	T/C	16	222	59	DP4=0,0,6,10;1/1:255,48,0:93	1	Yes	Yes : (19)	Yes : (30)	2469	2468	823	V/A	gTg/gCg	EXON=20/24	NON_SYNONYMOUS_CODING	ENSRNOP00000036817	YES	ENSRNOT00000038425	ENSRNOG00000022938	-	-	Ap4e1	41.27	80	chr15:51289638	AP4E1	CCDS32240.1	-0.821	SPASTIC PARAPLEGIA 51, AUTOSOMAL RECESSIVE; SPG51	-	-	-	-	19	DP4=0,0,7,11:1/1:255,54,0:99	23	DP4=2,5,6,7:0/1:218,0,130:99	24	-	22	DP4=0,0,11,10:1/1:255,63,0:99
3	126069007	3	114608662	T/C	16	222	59	DP4=0,0,6,10;1/1:255,48,0:93	1	Yes	Yes : (19)	Yes : (30)	2463	2462	821	V/A	gTg/gCg	EXON=18/22	NON_SYNONYMOUS_CODING	ENSRNOP00000037349	-	ENSRNOT00000037390	ENSRNOG00000022938	-	-	Ap4e1	41.27	80	chr15:51289638	AP4E1	CCDS32240.1	-0.821	SPASTIC PARAPLEGIA 51, AUTOSOMAL RECESSIVE; SPG51	-	-	-	-	19	DP4=0,0,7,11:1/1:255,54,0:99	23	DP4=2,5,6,7:0/1:218,0,130:99	24	-	22	DP4=0,0,11,10:1/1:255,63,0:99
3	127323690	3	114945049	G/T	16	222	59	DP4=0,0,7,9;1/1:255,48,0:93	1	Yes	Yes : (16)	Yes : (25)	170	11	4	S/Y	tCt/tAt	EXON=2/8	NON_SYNONYMOUS_CODING	ENSRNOP00000018922	YES	ENSRNOT00000018922	ENSRNOG00000013974	-	-	Fahd2a	49.17	-	chr2:96679488	-	-	-0.751	-	-	-	-	-	34	DP4=0,0,20,12:1/1:255,96,0:99	21	DP4=5,5,5,5:0/1:225,0,208:99	31	-	32	DP4=0,0,16,13:1/1:255,87,0:99
3	127235247	3	115035586	A/T	18	196	60	DP4=0,0,5,13;1/1:229,54,0:99	1	Yes	Yes : (20)	Yes : (30)	2058	1947	649	H/Q	caT/caA	EXON=16/24	NON_SYNONYMOUS_CODING,SPLICE_SITE	ENSRNOP00000020354	YES	ENSRNOT00000020354	ENSRNOG00000014710	-	-	Prom2	53.88	70	chr2:95951458	PROM2	CCDS2012.1	-6.5	-	-	-	-	-	35	DP4=0,0,14,18:1/1:255,96,0:99	29	DP4=9,9,4,7:0/1:209,0,255:99	21	-	25	DP4=0,0,10,11:1/1:255,63,0:99
3	127234163	3	115036670	T/C	13	159	60	DP4=0,0,6,7;1/1:192,39,0:75	1	Yes	Yes : (16)	Yes : (25)	1849	1738	580	K/E	Aag/Gag	EXON=15/24	NON_SYNONYMOUS_CODING	ENSRNOP00000020354	YES	ENSRNOT00000020354	ENSRNOG00000014710	-	-	Prom2	53.88	70	chr2:95950726	PROM2	CCDS2012.1	0.466	-	-	-	-	-	31	DP4=0,0,13,18:1/1:255,90,0:99	34	DP4=10,8,5,9:0/1:250,0,255:99	32	-	24	DP4=0,0,10,12:1/1:255,66,0:99
4	19295415	4	18768075	C/A	19	121	60	DP4=0,0,11,8;1/1:154,57,0:99	1	Yes	Yes : (15)	Yes : (21)	609	64	22	G/W	Ggg/Tgg	EXON=2/18	NON_SYNONYMOUS_CODING	ENSRNOP00000009489	YES	ENSRNOT00000009489	ENSRNOG00000007202	-	-	Sema3d	37.13	92	chr7:84751144	SEMA3D	CCDS34676.1	-0.0843	-	-	-	-	-	32	-	35	DP4=7,9,9,10:0/1:255,0,255:99	34	-	31	-
4	19295415	4	18768075	C/A	19	121	60	DP4=0,0,11,8;1/1:154,57,0:99	1	Yes	Yes : (15)	Yes : (21)	609	64	22	G/W	Ggg/Tgg	EXON=2/19	NON_SYNONYMOUS_CODING	ENSRNOP00000059985	-	ENSRNOT00000066985	ENSRNOG00000007202	-	-	Sema3d	37.13	92	chr7:84751144	SEMA3D	CCDS34676.1	-0.0843	-	-	-	-	-	32	-	35	DP4=7,9,9,10:0/1:255,0,255:99	34	-	31	-
Deleted	Deleted	4	19845615	T/C	18	158	34	DP4=0,0,7,11;1/1:191,54,0:99	1	Yes	No	No	929	929	310	Q/R	cAg/cGg	EXON=4/8	NON_SYNONYMOUS_CODING	ENSRNOP00000046105	YES	ENSRNOT00000046533	ENSRNOG00000030077	+:RLTR1_Rat1-int:LTR	-	Q6TXJ5_RAT	37.43	-	-	-	-	-	-	-	-	-	-	41	DP4=0,0,19,16:1/1:255,105,0:99	30	DP4=0,0,9,17:1/1:255,78,0:99	27	DP4=0,0,15,5:1/1:247,60,0:99	41	DP4=0,1,16,19:1/1:255,93,0:99
4	49081641	4	48520478	A/G	16	152	59	DP4=0,0,12,4;1/1:185,48,0:93	1	Yes	Yes : (21)	Yes : (32)	2336	1600	534	T/A	Acc/Gcc	EXON=16/25	NON_SYNONYMOUS_CODING	ENSRNOP00000030602	-	ENSRNOT00000038566	ENSRNOG00000021840	-	-	LOC500046	41.67	68	chr7:120876837	C7orf58	CCDS34739.1	2.61	-	-	-	-	-	47	DP4=0,0,14,31:1/1:255,135,0:99	20	DP4=0,0,9,8:1/1:255,51,0:99	32	DP4=0,0,19,10:1/1:255,87,0:99	29	DP4=0,0,16,12:1/1:255,84,0:99
4	49081641	4	48520478	A/G	16	152	59	DP4=0,0,12,4;1/1:185,48,0:93	1	Yes	Yes : (21)	Yes : (32)	2336	2113	705	T/A	Acc/Gcc	EXON=16/25	NON_SYNONYMOUS_CODING	ENSRNOP00000059472	-	ENSRNOT00000066976	ENSRNOG00000021840	-	-	LOC500046	41.67	68	chr7:120876837	C7orf58	CCDS34739.1	2.61	-	-	-	-	-	47	DP4=0,0,14,31:1/1:255,135,0:99	20	DP4=0,0,9,8:1/1:255,51,0:99	32	DP4=0,0,19,10:1/1:255,87,0:99	29	DP4=0,0,16,12:1/1:255,84,0:99
4	49081641	4	48520478	A/G	16	152	59	DP4=0,0,12,4;1/1:185,48,0:93	1	Yes	Yes : (21)	Yes : (32)	2336	2113	705	T/A	Acc/Gcc	EXON=16/23	NON_SYNONYMOUS_CODING	ENSRNOP00000062599	YES	ENSRNOT00000065975	ENSRNOG00000021840	-	-	LOC500046	41.67	68	chr7:120876837	C7orf58	CCDS34739.1	2.61	-	-	-	-	-	47	DP4=0,0,14,31:1/1:255,135,0:99	20	DP4=0,0,9,8:1/1:255,51,0:99	32	DP4=0,0,19,10:1/1:255,87,0:99	29	DP4=0,0,16,12:1/1:255,84,0:99
4	49513716	4	49050705	G/T	16	189	60	DP4=0,0,6,10;1/1:222,48,0:93	1	Yes	Yes : (5)	Yes : (7)	191	191	64	G/V	gGc/gTc	EXON=3/3	NON_SYNONYMOUS_CODING	ENSRNOP00000043845	YES	ENSRNOT00000051118	ENSRNOG00000033438	-	-	F1LUA6_RAT	47.85	18	chr6:43506839	XPO5	CCDS47430.1	1.33	-	-	-	-	-	38	-	28	-	24	-	32	-
4	56531056	4	56366323	A/G	14	184	60	DP4=0,0,8,6;1/1:217,42,0:81	1	Yes	Yes : (10)	Yes : (16)	3644	3644	1215	L/P	cTg/cCg	EXON=34/37	NON_SYNONYMOUS_CODING	ENSRNOP00000039255	-	ENSRNOT00000050644	ENSRNOG00000021855	-	-	Kcp	52.92	-	chr7:128520084	KCP	-	3.81	-	-	-	-	-	29	DP4=7,8,7,5:0/1:213,0,255:99	20	-	25	-	33	-
4	56531056	4	56366323	A/G	14	184	60	DP4=0,0,8,6;1/1:217,42,0:81	1	Yes	Yes : (10)	Yes : (16)	3644	3644	1215	L/P	cTg/cCg	EXON=34/39	NON_SYNONYMOUS_CODING	ENSRNOP00000043530	YES	ENSRNOT00000050795	ENSRNOG00000021855	-	-	Kcp	52.92	-	chr7:128520084	KCP	-	3.81	-	-	-	-	-	29	DP4=7,8,7,5:0/1:213,0,255:99	20	-	25	-	33	-
4	56541821	4	56377088	C/T	15	222	60	DP4=0,0,6,9;1/1:255,45,0:87	1	Yes	Yes : (10)	Yes : (17)	2156	2156	719	R/H	cGc/cAc	EXON=21/37	NON_SYNONYMOUS_CODING	ENSRNOP00000039255	-	ENSRNOT00000050644	ENSRNOG00000021855	-	-	Kcp	52.92	-	chr7:128530988	KCP	-	0.935	-	-	-	-	-	27	DP4=8,7,4,8:0/1:216,0,255:99	27	-	28	-	12	-
4	56541821	4	56377088	C/T	15	222	60	DP4=0,0,6,9;1/1:255,45,0:87	1	Yes	Yes : (10)	Yes : (17)	2156	2156	719	R/H	cGc/cAc	EXON=21/39	NON_SYNONYMOUS_CODING	ENSRNOP00000043530	YES	ENSRNOT00000050795	ENSRNOG00000021855	-	-	Kcp	52.92	-	chr7:128530988	KCP	-	0.935	-	-	-	-	-	27	DP4=8,7,4,8:0/1:216,0,255:99	27	-	28	-	12	-
4	65264138	4	65317931	G/A	12	155	55	DP4=0,0,6,6;1/1:188,36,0:69	1	Yes	Yes : (23)	Yes : (33)	205	205	69	R/C	Cgt/Tgt	EXON=2/3	NON_SYNONYMOUS_CODING	ENSRNOP00000056579	YES	ENSRNOT00000059835	ENSRNOG00000039118	-	QTL 1 [LOD 4.6]	F1M2Z0_RAT	49.43	-	chr3:22423517	HMGB1P5	-	1.34	-	-	-	-	-	46	DP4=0,0,22,22:1/1:255,132,0:99	26	DP4=0,0,18,8:1/1:255,78,0:99	26	DP4=0,0,10,14:1/1:255,72,0:99	14	DP4=0,0,8,5:1/1:249,39,0:75
4	65584394	4	65619196	G/A	17	183	59	DP4=0,0,7,10;1/1:216,51,0:99	1	Yes	Yes : (23)	Yes : (33)	810	797	266	S/L	tCg/tTg	EXON=8/19	NON_SYNONYMOUS_CODING	ENSRNOP00000061018	-	ENSRNOT00000064201	ENSRNOG00000013428	-	QTL 1 [LOD 4.6]	Atp6v0a4	46.76	85	chr7:138437518	ATP6V0A4	CCDS5849.1	2.64	RENAL TUBULAR ACIDOSIS, DISTAL, AUTOSOMAL RECESSIVE; RTADR	-	-	YES	-	23	DP4=0,0,10,12:1/1:255,66,0:99	27	DP4=0,0,13,13:1/1:255,78,0:99	28	DP4=0,0,11,15:1/1:255,78,0:99	28	DP4=0,0,11,13:1/1:255,72,0:99
4	65584394	4	65619196	G/A	17	183	59	DP4=0,0,7,10;1/1:216,51,0:99	1	Yes	Yes : (23)	Yes : (33)	894	881	294	S/L	tCg/tTg	EXON=9/20	NON_SYNONYMOUS_CODING	ENSRNOP00000018180	YES	ENSRNOT00000018180	ENSRNOG00000013428	-	QTL 1 [LOD 4.6]	Atp6v0a4	46.76	85	chr7:138437518	ATP6V0A4	CCDS5849.1	2.64	RENAL TUBULAR ACIDOSIS, DISTAL, AUTOSOMAL RECESSIVE; RTADR	-	-	YES	-	23	DP4=0,0,10,12:1/1:255,66,0:99	27	DP4=0,0,13,13:1/1:255,78,0:99	28	DP4=0,0,11,15:1/1:255,78,0:99	28	DP4=0,0,11,13:1/1:255,72,0:99
4	65664451	4	65685338	C/T	20	165	60	DP4=0,0,6,14;1/1:198,60,0:99	1	No	Yes : (15)	Yes : (19)	4675	4675	1559	V/M	Gtg/Atg	EXON=15/19	NON_SYNONYMOUS_CODING	ENSRNOP00000050121	YES	ENSRNOT00000040391	ENSRNOG00000013729	-	QTL 1 [LOD 4.6]	RGD1306271	47	67	chr7:138545992	KIAA1549	CCDS56513.1	3.48	-	-	-	-	-	27	DP4=6,8,3,7:0/1:182,0,237:99	25	-	30	-	18	-
4	65664451	4	65685338	C/T	20	165	60	DP4=0,0,6,14;1/1:198,60,0:99	1	No	Yes : (15)	Yes : (19)	675	356	119	G/D	gGt/gAt	EXON=5/5	NON_SYNONYMOUS_CODING,SPLICE_SITE	ENSRNOP00000018636	-	ENSRNOT00000018636	ENSRNOG00000013729	-	QTL 1 [LOD 4.6]	RGD1306271	47	67	chr7:138545992	KIAA1549	CCDS56513.1	3.48	-	-	-	-	-	27	DP4=6,8,3,7:0/1:182,0,237:99	25	-	30	-	18	-
4	65850753	4	65868690	C/T	14	156	58	DP4=0,0,10,4;1/1:189,42,0:81	1	Yes	Yes : (25)	Yes : (37)	1662	1346	449	S/N	aGt/aAt	EXON=4/9	NON_SYNONYMOUS_CODING	ENSRNOP00000018782	YES	ENSRNOT00000018782	ENSRNOG00000013948	-	QTL 1 [LOD 4.6]	Zc3hav1	46.17	42	chr7:138764215	ZC3HAV1	CCDS5851.1	-2.91	-	-	-	-	-	31	DP4=0,0,16,13:1/1:255,87,0:99	20	DP4=0,0,13,5:1/1:255,54,0:99	24	DP4=0,0,10,12:1/1:255,66,0:99	24	DP4=0,0,9,13:1/1:255,66,0:99
4	66073241	4	66092887	T/C	11	104	60	DP4=0,0,5,6;1/1:137,33,0:63	1	Yes	Yes : (18)	Yes : (22)	343	343	115	S/P	Tcc/Ccc	EXON=3/3	NON_SYNONYMOUS_CODING	ENSRNOP00000056517	YES	ENSRNOT00000007406	ENSRNOG00000005603	-	QTL 1 [LOD 4.6]	D3ZUS1_RAT	46.77	-	chr6:39926215	-	-	2.47	-	-	-	-	-	27	DP4=14,7,3,3:0/1:113,0,255:99	28	-	29	-	34	-
4	133232235	4	68287337	A/T	16	153	49	DP4=0,0,9,7;1/1:186,48,0:93	1	No	Yes : (24)	Yes : (24)	96	96	32	Q/H	caA/caT	EXON=1/15	NON_SYNONYMOUS_CODING	ENSRNOP00000016685	YES	ENSRNOT00000016684	ENSRNOG00000038989	-	QTL 1 [LOD 4.6]	D3ZSD6_RAT	40.4	25	chr7:141755490	MGAM	CCDS47727.1	1.37	-	-	-	-	-	34	DP4=2,1,16,14:1/1:255,54,0:99	29	DP4=1,0,15,12:1/1:255,61,0:99	26	DP4=0,0,16,9:1/1:255,75,0:99	34	DP4=1,1,17,14:1/1:255,60,0:99
4	133820878	4	68419097	G/A	18	175	57	DP4=1,0,10,7;1/1:208,36,0:69	0.944444	Yes	Yes : (24)	Yes : (36)	194	194	65	S/N	aGt/aAt	EXON=2/43	NON_SYNONYMOUS_CODING	ENSRNOP00000041882	YES	ENSRNOT00000052339	ENSRNOG00000042774	-	QTL 1 [LOD 4.6]	Mgam	38.42	61	chr7:141831411	RP11-1220K2.2	-	0.407	-	-	-	-	-	24	DP4=0,0,14,10:1/1:255,72,0:99	24	DP4=0,0,12,12:1/1:255,72,0:99	22	DP4=0,0,10,10:1/1:255,60,0:99	30	DP4=0,0,16,13:1/1:255,87,0:99
4	133821241	4	68419460	A/T	18	138	56	DP4=0,0,8,10;1/1:171,54,0:99	1	Yes	Yes : (23)	Yes : (34)	248	248	83	Y/F	tAt/tTt	EXON=3/43	NON_SYNONYMOUS_CODING	ENSRNOP00000041882	YES	ENSRNOT00000052339	ENSRNOG00000042774	-	QTL 1 [LOD 4.6]	Mgam	38.42	61	chr7:141831768	RP11-1220K2.2	-	-7.3	-	-	-	-	-	48	DP4=0,0,25,21:1/1:255,138,0:99	30	DP4=0,0,14,14:1/1:255,84,0:99	32	DP4=0,0,13,19:1/1:255,96,0:99	25	DP4=0,0,12,13:1/1:255,75,0:99
4	133851975	4	68450361	G/A	15	222	52	DP4=0,0,6,9;1/1:255,45,0:87	1	Yes	Yes : (17)	Yes : (22)	2377	2377	793	V/I	Gtt/Att	EXON=21/43	NON_SYNONYMOUS_CODING	ENSRNOP00000041882	YES	ENSRNOT00000052339	ENSRNOG00000042774	-	QTL 1 [LOD 4.6]	Mgam	38.42	61	chr7:141864764	RP11-1220K2.2	-	1.63	-	-	-	-	-	33	DP4=0,0,19,12:1/1:255,93,0:99	36	DP4=0,0,18,17:1/1:255,105,0:99	35	DP4=0,0,16,17:1/1:255,99,0:99	26	DP4=0,0,14,12:1/1:255,78,0:99
4	133851987	4	68450373	G/A	15	165	54	DP4=0,0,7,8;1/1:198,45,0:87	1	Yes	Yes : (17)	Yes : (22)	2389	2389	797	G/S	Ggc/Agc	EXON=21/43	NON_SYNONYMOUS_CODING	ENSRNOP00000041882	YES	ENSRNOT00000052339	ENSRNOG00000042774	-	QTL 1 [LOD 4.6]	Mgam	38.42	61	chr7:141864776	RP11-1220K2.2	-	-2.09	-	-	-	-	-	35	DP4=0,0,19,12:1/1:255,93,0:99	35	DP4=0,0,17,15:1/1:255,96,0:99	35	DP4=0,0,15,19:1/1:255,102,0:99	27	DP4=0,0,14,12:1/1:255,78,0:99
4	133851999	4	68450385	T/C	17	155	53	DP4=0,0,8,9;1/1:188,51,0:99	1	Yes	Yes : (17)	Yes : (22)	2401	2401	801	S/P	Tct/Cct	EXON=21/43	NON_SYNONYMOUS_CODING	ENSRNOP00000041882	YES	ENSRNOT00000052339	ENSRNOG00000042774	-	QTL 1 [LOD 4.6]	Mgam	38.42	61	chr7:141864788	RP11-1220K2.2	-	-4.35	-	-	-	-	-	40	DP4=0,0,20,16:1/1:255,108,0:99	36	DP4=0,0,17,16:1/1:255,99,0:99	36	DP4=0,0,18,15:1/1:255,99,0:99	27	DP4=0,0,15,11:1/1:255,78,0:99
4	133853100	4	68451486	A/C	15	157	57	DP4=0,0,6,9;1/1:190,45,0:87	1	Yes	Yes : (17)	Yes : (22)	2468	2468	823	K/T	aAa/aCa	EXON=22/43	NON_SYNONYMOUS_CODING	ENSRNOP00000041882	YES	ENSRNOT00000052339	ENSRNOG00000042774	-	QTL 1 [LOD 4.6]	Mgam	38.42	61	chr7:141865929	RP11-1220K2.2	-	-7.14	-	-	-	-	-	27	DP4=0,0,14,12:1/1:255,78,0:99	29	DP4=0,0,12,15:1/1:255,81,0:99	30	DP4=0,0,13,14:1/1:255,81,0:99	33	DP4=0,0,14,16:1/1:255,90,0:99
4	133853845	4	68452231	A/G	12	132	54	DP4=0,0,6,6;1/1:165,36,0:69	1	Yes	Yes : (17)	Yes : (21)	2723	2723	908	Q/R	cAg/cGg	EXON=23/43	NON_SYNONYMOUS_CODING	ENSRNOP00000041882	YES	ENSRNOT00000052339	ENSRNOG00000042774	-	QTL 1 [LOD 4.6]	Mgam	38.42	61	chr7:141867189	RP11-1220K2.2	-	-2.92	-	-	-	-	-	35	DP4=0,0,11,23:1/1:255,102,0:99	31	DP4=0,0,17,12:1/1:255,87,0:99	18	DP4=0,0,7,11:1/1:255,54,0:99	23	DP4=0,1,5,15:1/1:255,22,0:41
4	133937613	4	68536272	A/G	15	222	60	DP4=0,0,5,10;1/1:255,45,0:87	1	Yes	Yes : (24)	Yes : (36)	188	188	63	V/A	gTg/gCg	EXON=3/5	NON_SYNONYMOUS_CODING	ENSRNOP00000017611	YES	ENSRNOT00000017611	ENSRNOG00000013132	-	QTL 1 [LOD 4.6]	Tryx3	36.14	66	chr7:141955120	PRSS58	CCDS5871.1	3.48	-	-	-	-	-	34	DP4=0,0,13,21:1/1:255,102,0:99	36	DP4=0,0,14,21:1/1:255,105,0:99	26	DP4=0,0,11,13:1/1:255,69,0:99	22	DP4=0,0,12,10:1/1:255,66,0:99
4	133997595	4	68598736	G/C	22	222	58	DP4=0,0,12,10;1/1:255,66,0:99	1	Yes	Yes : (16)	Yes : (20)	325	313	105	L/V	Ctg/Gtg	EXON=3/5	NON_SYNONYMOUS_CODING	ENSRNOP00000017852	YES	ENSRNOT00000017852	ENSRNOG00000013245	-	QTL 1 [LOD 4.6]	LOC286960	38.07	77	chr9:33797936	PRSS3	CCDS47958.1	-0.467	-	-	-	-	-	33	DP4=0,0,11,19:1/1:255,90,0:99	27	DP4=0,0,15,12:1/1:255,81,0:99	30	DP4=0,0,13,14:1/1:255,81,0:99	30	DP4=0,0,16,12:1/1:255,84,0:99
4	134086084	4	68708234	C/T	15	126	32	DP4=0,0,6,9;1/1:159,45,0:87	1	Yes	Yes : (23)	Yes : (34)	182	182	61	P/L	cCc/cTc	EXON=2/3	NON_SYNONYMOUS_CODING,SPLICE_SITE	ENSRNOP00000035282	YES	ENSRNOT00000035188	ENSRNOG00000025929	-	QTL 1 [LOD 4.6]	D4A2T1_RAT	41.44	57	chr7:142013327	TRBV4-1	-	3.83	-	-	-	-	-	29	DP4=0,0,1,4:1/1:132,15,0:27	11	-	20	-	21	DP4=0,0,1,2:1/1:95,9,0:16
4	135363927	4	68970229	C/A	12	127	60	DP4=0,0,3,9;1/1:160,36,0:69	1	Yes	Yes : (19)	Yes : (25)	369	369	123	H/Q	caC/caA	EXON=2/2	NON_SYNONYMOUS_CODING	ENSRNOP00000061896	YES	ENSRNOT00000068723	ENSRNOG00000043482	-	QTL 1 [LOD 4.6]	D4A5K2_RAT	43.08	67	chr7:142429003	TRBV28	-	1.39	-	-	-	-	-	36	DP4=0,0,15,18:1/1:255,99,0:99	25	DP4=0,0,12,11:1/1:255,69,0:99	21	DP4=0,0,12,9:1/1:255,63,0:99	14	DP4=0,0,8,6:1/1:255,42,0:81
4	135448486	4	69053705	T/A	10	139	46	DP4=0,0,5,5;1/1:172,30,0:57	1	Yes	Yes : (21)	Yes : (27)	462	462	154	E/D	gaA/gaT	EXON=4/5	NON_SYNONYMOUS_CODING	ENSRNOP00000048317	YES	ENSRNOT00000048049	ENSRNOG00000031682	-	QTL 1 [LOD 4.6]	Try10	40.81	61	chr7:142460289	PRSS1	CCDS5872.1	2.37	PANCREATITIS, HEREDITARY; PCTT	-	-	-	-	29	DP4=4,3,5,3:0/1:110,0,68:71	20	DP4=0,3,5,3:0/1:107,0,30:33	20	DP4=0,4,6,3:0/1:109,0,36:39	20	DP4=0,1,6,7:1/1:163,26,0:49
4	135484628	4	69092163	A/G	15	104	34	DP4=0,2,5,8;1/1:137,19,0:35	0.866667	Yes	Yes : (19)	Yes : (19)	250	250	84	N/D	Aat/Gat	EXON=3/5	NON_SYNONYMOUS_CODING	ENSRNOP00000018853	-	ENSRNOT00000018852	ENSRNOG00000032916	-	QTL 1 [LOD 4.6]	Prss2	39.58	61	chr7:142470592	PRSS3P1	-	1.14	-	-	-	-	-	34	DP4=2,1,16,13:1/1:255,52,0:99	22	DP4=2,1,10,9:1/1:198,26,0:49	28	DP4=4,3,11,6:1/1:155,9,0:16	26	DP4=8,2,7,8:0/1:156,0,32:35
4	135706228	4	69332505	T/G	11	108	58	DP4=0,0,3,8;1/1:141,33,0:63	1	Yes	Yes : (18)	Yes : (27)	2382	2094	698	E/D	gaA/gaC	EXON=15/15	NON_SYNONYMOUS_CODING	ENSRNOP00000020616	YES	ENSRNOT00000020616	ENSRNOG00000014714	-	QTL 1 [LOD 4.6]	Trpv6	44.19	90	chr7:142569550	TRPV6	CCDS5874.1	0.985	-	-	-	-	-	29	DP4=0,0,15,13:1/1:255,84,0:99	16	DP4=0,0,10,6:1/1:255,48,0:93	25	DP4=0,0,11,13:1/1:255,72,0:99	23	DP4=0,0,11,12:1/1:255,69,0:99
4	135706228	4	69332505	T/G	11	108	58	DP4=0,0,3,8;1/1:141,33,0:63	1	Yes	Yes : (18)	Yes : (27)	2376	2088	696	E/D	gaA/gaC	EXON=18/18	NON_SYNONYMOUS_CODING	ENSRNOP00000039798	-	ENSRNOT00000048747	ENSRNOG00000014714	-	QTL 1 [LOD 4.6]	Trpv6	44.19	90	chr7:142569550	TRPV6	CCDS5874.1	0.985	-	-	-	-	-	29	DP4=0,0,15,13:1/1:255,84,0:99	16	DP4=0,0,10,6:1/1:255,48,0:93	25	DP4=0,0,11,13:1/1:255,72,0:99	23	DP4=0,0,11,12:1/1:255,69,0:99
4	135767578	4	69393855	C/T	17	222	60	DP4=0,0,8,9;1/1:255,51,0:99	1	Yes	Yes : (18)	Yes : (27)	2035	2035	679	A/T	Gcc/Acc	EXON=17/18	NON_SYNONYMOUS_CODING	ENSRNOP00000021486	YES	ENSRNOT00000021485	ENSRNOG00000015682	-	QTL 1 [LOD 4.6]	Kel	40.94	-	chr7:142639526	KEL	CCDS34766.1	4.34	BLOOD GROUP--KELL SYSTEM; KEL	-	-	-	-	37	DP4=0,0,16,20:1/1:255,108,0:99	37	DP4=0,0,14,23:1/1:255,111,0:99	25	DP4=0,0,8,17:1/1:255,75,0:99	30	DP4=0,0,16,11:1/1:255,81,0:99
4	135782170	4	69408447	T/C	29	165	60	DP4=0,0,16,13;1/1:198,87,0:99	1	Yes	Yes : (18)	Yes : (27)	428	428	143	E/G	gAa/gGa	EXON=4/18	NON_SYNONYMOUS_CODING	ENSRNOP00000021486	YES	ENSRNOT00000021485	ENSRNOG00000015682	-	QTL 1 [LOD 4.6]	Kel	40.94	-	chr7:142655491	KEL	CCDS34766.1	-1.37	BLOOD GROUP--KELL SYSTEM; KEL	-	-	-	-	35	DP4=0,0,15,19:1/1:255,102,0:99	26	DP4=0,0,20,5:1/1:255,75,0:99	27	DP4=0,0,14,13:1/1:255,81,0:99	39	DP4=0,0,25,14:1/1:255,117,0:99
4	136114614	4	69637603	G/A	15	189	60	DP4=0,0,7,8;1/1:222,45,0:87	1	Yes	Yes : (20)	Yes : (30)	392	376	126	D/N	Gac/Aac	EXON=4/4	NON_SYNONYMOUS_CODING	ENSRNOP00000021576	YES	ENSRNOT00000021576	ENSRNOG00000016076	-	QTL 1 [LOD 4.6]	Pip	38.07	44	chr7:142836670	PIP	CCDS34768.1	-0.165	-	-	-	-	-	37	DP4=0,0,22,14:1/1:255,108,0:99	28	DP4=0,0,14,13:1/1:255,81,0:99	18	DP4=0,0,10,8:1/1:255,54,0:99	32	DP4=0,0,19,10:1/1:255,87,0:99
4	136302718	4	69862754	A/G	10	220	58	DP4=0,0,5,5;1/1:253,30,0:57	1	Yes	Yes : (20)	Yes : (30)	49	49	17	I/V	Atc/Gtc	EXON=1/1	NON_SYNONYMOUS_CODING	ENSRNOP00000035471	YES	ENSRNOT00000037220	ENSRNOG00000028135	-	QTL 1 [LOD 4.6]	Tas2r39	43.12	50	chr7:142880611	TAS2R39	CCDS47729.1	-7.4	-	-	-	-	-	22	DP4=0,0,8,11:1/1:255,57,0:99	31	DP4=0,0,13,16:1/1:255,87,0:99	33	DP4=0,0,18,14:1/1:255,96,0:99	30	DP4=0,0,11,14:1/1:255,75,0:99
4	136303153	4	69863189	T/C	17	222	60	DP4=0,0,11,6;1/1:255,51,0:99	1	Yes	Yes : (19)	Yes : (28)	484	484	162	Y/H	Tac/Cac	EXON=1/1	NON_SYNONYMOUS_CODING	ENSRNOP00000035471	YES	ENSRNOT00000037220	ENSRNOG00000028135	-	QTL 1 [LOD 4.6]	Tas2r39	43.12	50	chr7:142881049	TAS2R39	CCDS47729.1	3.27	-	-	-	-	-	38	DP4=0,0,17,18:1/1:255,105,0:99	37	DP4=0,0,21,13:1/1:255,102,0:99	26	DP4=0,0,16,9:1/1:255,75,0:99	31	DP4=0,0,15,13:1/1:255,84,0:99
4	136396090	4	69967673	G/A	17	157	60	DP4=0,0,3,14;1/1:190,51,0:99	1	Yes	Yes : (19)	Yes : (28)	710	710	237	S/N	aGc/aAc	EXON=1/1	NON_SYNONYMOUS_CODING	ENSRNOP00000033127	YES	ENSRNOT00000037194	ENSRNOG00000028130	-	QTL 1 [LOD 4.6]	Tas2r40	43.23	64	chr7:142919884	TAS2R40	CCDS43662.1	4.85	-	-	-	-	-	43	DP4=0,0,21,21:1/1:255,126,0:99	25	DP4=0,0,8,17:1/1:255,75,0:99	21	DP4=0,0,11,10:1/1:255,63,0:99	18	DP4=0,0,8,8:1/1:255,48,0:93
4	136505985	4	70080218	A/G	16	165	59	DP4=0,0,7,9;1/1:198,48,0:93	1	Yes	Yes : (24)	Yes : (36)	2441	2441	814	Q/R	cAg/cGg	EXON=23/25	NON_SYNONYMOUS_CODING	ENSRNOP00000049851	YES	ENSRNOT00000047096	ENSRNOG00000016917	-	QTL 1 [LOD 4.6]	CLCN1_RAT	44.36	83	chr7:143047481	CLCN1	CCDS5881.1	0.592	MYOTONIA CONGENITA, AUTOSOMAL RECESSIVE	CLCN1	-	-	-	38	DP4=0,0,18,17:1/1:255,105,0:99	25	DP4=0,0,16,8:1/1:255,72,0:99	34	DP4=0,0,19,13:1/1:255,96,0:99	36	DP4=0,0,17,13:1/1:255,90,0:99
4	136505985	4	70080218	A/G	16	165	59	DP4=0,0,7,9;1/1:198,48,0:93	1	Yes	Yes : (24)	Yes : (36)	2438	2438	813	Q/R	cAg/cGg	EXON=25/27	NON_SYNONYMOUS_CODING	ENSRNOP00000043372	-	ENSRNOT00000051265	ENSRNOG00000016917	-	QTL 1 [LOD 4.6]	CLCN1_RAT	44.36	83	chr7:143047481	CLCN1	CCDS5881.1	0.592	MYOTONIA CONGENITA, AUTOSOMAL RECESSIVE	CLCN1	-	-	-	38	DP4=0,0,18,17:1/1:255,105,0:99	25	DP4=0,0,16,8:1/1:255,72,0:99	34	DP4=0,0,19,13:1/1:255,96,0:99	36	DP4=0,0,17,13:1/1:255,90,0:99
4	136506135	4	70080368	G/A	21	222	60	DP4=0,0,12,9;1/1:255,63,0:99	1	Yes	Yes : (24)	Yes : (36)	2525	2525	842	C/Y	tGc/tAc	EXON=24/25	NON_SYNONYMOUS_CODING	ENSRNOP00000049851	YES	ENSRNOT00000047096	ENSRNOG00000016917	-	QTL 1 [LOD 4.6]	CLCN1_RAT	44.36	83	chr7:143047646	CLCN1	CCDS5881.1	2.28	MYOTONIA CONGENITA, AUTOSOMAL RECESSIVE	CLCN1	-	-	-	40	DP4=0,0,20,20:1/1:255,117,0:99	26	DP4=0,0,14,10:1/1:255,72,0:99	25	DP4=0,0,10,12:1/1:255,66,0:99	23	DP4=0,0,7,14:1/1:255,63,0:99
4	136597825	4	70174979	G/A	19	202	60	DP4=0,0,10,9;1/1:235,57,0:99	1	Yes	Yes : (20)	Yes : (29)	217	217	73	A/T	Gcc/Acc	EXON=1/1	NON_SYNONYMOUS_CODING	ENSRNOP00000030941	YES	ENSRNOT00000031921	ENSRNOG00000026811	-	QTL 1 [LOD 4.6]	Tas2r135	43.79	56	chr7:143140735	TAS2R60	CCDS5885.1	1.45	-	-	-	-	-	23	DP4=1,8,8,6:0/1:255,0,164:99	20	-	27	-	34	-
4	136670802	4	70249661	C/T	13	121	39	DP4=2,0,6,5;1/1:154,20,0:37	0.846154	No	Yes : (20)	Yes : (29)	640	640	214	V/I	Gtc/Atc	EXON=1/1	NON_SYNONYMOUS_CODING	ENSRNOP00000042467	YES	ENSRNOT00000046121	ENSRNOG00000028934	-	QTL 1 [LOD 4.6]	Olr801	53.29	-	chr7:143185857	-	-	4.96	-	-	-	-	-	31	DP4=11,3,8,7:0/1:224,0,176:99	30	-	27	-	21	-
4	136671368	4	70250227	G/A	20	140	34	DP4=0,1,7,12;1/1:173,47,0:91	0.95	No	Yes : (20)	Yes : (20)	74	74	25	A/V	gCt/gTt	EXON=1/1	NON_SYNONYMOUS_CODING	ENSRNOP00000042467	YES	ENSRNOT00000046121	ENSRNOG00000028934	-	QTL 1 [LOD 4.6]	Olr801	53.29	-	chr7:143186422	-	-	-2.62	-	-	-	-	-	29	DP4=6,6,11,6:0/1:211,0,122:99	20	-	22	-	30	-
4	136682387	4	70261187	A/G	17	222	57	DP4=0,0,8,9;1/1:255,51,0:99	1	Yes	Yes : (24)	Yes : (36)	493	493	165	Y/H	Tac/Cac	EXON=1/1	NON_SYNONYMOUS_CODING	ENSRNOP00000041902	YES	ENSRNOT00000045027	ENSRNOG00000031457	-	QTL 1 [LOD 4.6]	Olr802	52.34	-	chr7:143186004	-	-	0.466	-	-	-	-	-	46	DP4=0,0,23,22:1/1:255,135,0:99	20	DP4=0,0,14,6:1/1:255,60,0:99	32	DP4=0,0,15,16:1/1:255,93,0:99	19	DP4=0,0,11,8:1/1:255,57,0:99
4	136693433	4	70272549	C/G	12	222	55	DP4=0,0,6,6;1/1:255,36,0:69	1	Yes	Yes : (24)	Yes : (36)	785	785	262	S/T	aGt/aCt	EXON=1/1	NON_SYNONYMOUS_CODING	ENSRNOP00000044035	YES	ENSRNOT00000044454	ENSRNOG00000029329	-	QTL 1 [LOD 4.6]	Olr803	53.35	-	chr7:143185709	-	-	-2.76	-	-	-	-	-	39	DP4=0,0,18,19:1/1:255,111,0:99	24	DP4=0,0,13,11:1/1:255,72,0:99	26	DP4=0,0,11,14:1/1:255,75,0:99	23	DP4=0,0,12,9:1/1:255,63,0:99
Deleted	Deleted	4	70411355	G/C	18	194	59	DP4=0,0,9,9;1/1:227,54,0:99	1	Yes	Yes : (19)	Yes : (19)	1213	1168	390	L/V	Ctt/Gtt	EXON=3/8	NON_SYNONYMOUS_CODING	ENSRNOP00000056152	YES	ENSRNOT00000059395	ENSRNOG00000038872	-	QTL 1 [LOD 4.6]	D3ZRI3_RAT	41.97	-	chr7:143507627	-	-	1.97	-	-	-	-	-	34	DP4=8,3,10,12:0/1:255,0,199:99	27	-	23	-	21	-
4	136847852	4	70452319	G/C	15	100	35	DP4=0,0,5,10;1/1:133,45,0:87	1	Yes	Yes : (23)	Yes : (23)	2686	2686	896	P/A	Cca/Gca	EXON=7/7	NON_SYNONYMOUS_CODING	ENSRNOP00000050765	YES	ENSRNOT00000050392	ENSRNOG00000030222	-	QTL 1 [LOD 4.6]	Fam115c	41.69	75	chr7:143336840	FAM115C	CCDS34769.1	2.62	-	-	-	-	-	24	DP4=4,8,4,8:0/1:142,0,236:99	35	-	22	-	24	-
4	136930779	4	70537845	A/G	14	159	60	DP4=0,0,6,8;1/1:192,42,0:81	1	Yes	Yes : (24)	Yes : (36)	479	479	160	L/P	cTg/cCg	EXON=1/8	NON_SYNONYMOUS_CODING	ENSRNOP00000024428	YES	ENSRNOT00000024428	ENSRNOG00000017911	-	QTL 1 [LOD 4.6]	Fam115a	41.52	91	chr7:143573223	FAM115A	CCDS5886.1	3.11	-	-	-	-	-	29	DP4=0,0,9,17:1/1:255,78,0:99	30	DP4=0,0,14,13:1/1:255,81,0:99	22	DP4=0,0,8,13:1/1:255,63,0:99	26	DP4=0,0,14,8:1/1:255,66,0:99
4	136930779	4	70537845	A/G	14	159	60	DP4=0,0,6,8;1/1:192,42,0:81	1	Yes	Yes : (24)	Yes : (36)	479	479	160	L/P	cTg/cCg	EXON=1/8	NON_SYNONYMOUS_CODING	ENSRNOP00000062420	-	ENSRNOT00000065428	ENSRNOG00000017911	-	QTL 1 [LOD 4.6]	Fam115a	41.52	91	chr7:143573223	FAM115A	CCDS5886.1	3.11	-	-	-	-	-	29	DP4=0,0,9,17:1/1:255,78,0:99	30	DP4=0,0,14,13:1/1:255,81,0:99	22	DP4=0,0,8,13:1/1:255,63,0:99	26	DP4=0,0,14,8:1/1:255,66,0:99
4	137034949	4	70640660	C/T	10	135	60	DP4=0,0,3,7;1/1:168,30,0:57	1	Yes	Yes : (24)	Yes : (36)	214	214	72	P/S	Cct/Tct	EXON=1/1	NON_SYNONYMOUS_CODING	ENSRNOP00000044423	YES	ENSRNOT00000048423	ENSRNOG00000032535	-	QTL 1 [LOD 4.6]	Olr807	45.74	84	chr7:143657277	OR2F1	CCDS5887.1	3.2	-	-	-	-	-	42	DP4=0,0,20,20:1/1:255,120,0:99	26	DP4=0,0,6,18:1/1:255,72,0:99	41	DP4=0,0,19,18:1/1:255,111,0:99	32	DP4=0,0,12,19:1/1:255,93,0:99
4	137178880	4	70795875	A/G	13	222	60	DP4=0,0,5,8;1/1:255,39,0:75	1	Yes	Yes : (15)	Yes : (28)	509	509	170	H/R	cAc/cGc	EXON=1/1	NON_SYNONYMOUS_CODING	ENSRNOP00000007163	YES	ENSRNOT00000007163	ENSRNOG00000005407	-	QTL 1 [LOD 4.6]	Olr812	49.09	86	chr7:143748006	OR2A5	CCDS43668.1	3.43	-	-	-	-	-	41	DP4=6,6,17,12:0/1:255,0,198:99	24	-	37	-	33	-
4	137201195	4	70818168	T/G	14	115	60	DP4=0,0,7,7;1/1:148,42,0:81	1	Yes	Yes : (19)	Yes : (28)	429	429	143	F/L	ttT/ttG	EXON=1/1	NON_SYNONYMOUS_CODING	ENSRNOP00000007168	YES	ENSRNOT00000007168	ENSRNOG00000005412	-	QTL 1 [LOD 4.6]	Olr813	46.39	82	chr7:143771741	OR2A25	CCDS43669.1	-0.605	-	-	-	-	-	30	DP4=11,8,7,2:0/1:158,0,255:99	27	-	20	-	22	-
4	137265189	4	70882079	A/G	19	187	60	DP4=0,0,6,13;1/1:220,57,0:99	1	Yes	Yes : (19)	Yes : (28)	568	568	190	N/D	Aac/Gac	EXON=1/1	NON_SYNONYMOUS_CODING	ENSRNOP00000007200	YES	ENSRNOT00000007200	ENSRNOG00000005431	-	QTL 1 [LOD 4.6]	Olr816	48.23	82	chr7:143826773	OR2A14	CCDS43672.1	3.28	-	-	-	-	-	41	DP4=13,10,10,7:0/1:255,0,255:99	27	-	25	-	21	-
4	137287943	4	70904888	G/A	13	222	58	DP4=0,0,7,6;1/1:255,39,0:75	1	No	Yes : (15)	Yes : (22)	466	466	156	V/I	Gtt/Att	EXON=1/1	NON_SYNONYMOUS_CODING	ENSRNOP00000007208	YES	ENSRNOT00000007208	ENSRNOG00000005444	-	QTL 1 [LOD 4.6]	Olr437	48.41	69	chr7:143839648	OR2A13P	-	2.81	-	-	-	-	-	34	DP4=10,6,9,8:0/1:255,0,255:99	30	-	32	-	19	-
Deleted	Deleted	4	70919690	G/C	12	164	58	DP4=0,0,4,8;1/1:197,36,0:69	1	Yes	Yes : (22)	Yes : (22)	148	148	50	V/L	Gtg/Ctg	EXON=1/1	NON_SYNONYMOUS_CODING	ENSRNOP00000007229	YES	ENSRNOT00000007229	ENSRNOG00000005448	-	QTL 1 [LOD 4.6]	Olr818	47.48	80	chr7:143854466	OR2A3P	-	-3.22	-	-	-	-	-	28	DP4=4,10,8,5:0/1:223,0,251:99	24	-	33	-	29	-
4	137305919	4	70920203	C/T	20	135	59	DP4=0,0,9,11;1/1:168,60,0:99	1	No	Yes : (15)	Yes : (22)	661	661	221	L/F	Ctt/Ttt	EXON=1/1	NON_SYNONYMOUS_CODING	ENSRNOP00000007229	YES	ENSRNOT00000007229	ENSRNOG00000005448	-	QTL 1 [LOD 4.6]	Olr818	47.48	80	chr7:143854980	OR2A3P	-	-0.287	-	-	-	-	-	35	DP4=8,9,10,6:0/1:255,0,255:99	28	-	22	-	23	-
4	137339396	4	70955182	C/T	15	175	57	DP4=0,0,5,10;1/1:208,45,0:87	1	No	Yes : (18)	Yes : (26)	376	376	126	R/C	Cgt/Tgt	EXON=1/2	NON_SYNONYMOUS_CODING	ENSRNOP00000007235	YES	ENSRNOT00000007235	ENSRNOG00000005469	-	QTL 1 [LOD 4.6]	Olr819	44.64	76	chr7:143996841	OR2A9P	-	2.55	-	-	-	-	-	35	DP4=6,14,5,10:0/1:206,0,255:99	24	-	26	-	30	-
4	137339433	4	70955219	A/G	18	173	59	DP4=0,0,7,11;1/1:206,54,0:99	1	No	Yes : (18)	Yes : (26)	413	413	138	K/R	aAa/aGa	EXON=1/2	NON_SYNONYMOUS_CODING	ENSRNOP00000007235	YES	ENSRNOT00000007235	ENSRNOG00000005469	-	QTL 1 [LOD 4.6]	Olr819	44.64	76	chr7:143996878	OR2A9P	-	1.89	-	-	-	-	-	37	DP4=11,11,4,9:0/1:155,0,255:99	29	-	29	-	26	-
4	137339535	4	70955321	T/A	19	159	59	DP4=0,0,11,8;1/1:192,57,0:99	1	Yes	Yes : (18)	Yes : (26)	515	515	172	V/E	gTa/gAa	EXON=1/2	NON_SYNONYMOUS_CODING	ENSRNOP00000007235	YES	ENSRNOT00000007235	ENSRNOG00000005469	-	QTL 1 [LOD 4.6]	Olr819	44.64	76	chr7:143996980	OR2A9P	-	1.27	-	-	-	-	-	32	DP4=3,9,13,5:0/1:255,0,206:99	33	-	31	-	36	-
4	137358378	4	70974164	T/C	23	176	51	DP4=0,0,9,14;1/1:209,69,0:99	1	Yes	Yes : (22)	Yes : (32)	268	268	90	S/P	Tcc/Ccc	EXON=1/2	NON_SYNONYMOUS_CODING	ENSRNOP00000040571	YES	ENSRNOT00000047359	ENSRNOG00000031828	-	QTL 1 [LOD 4.6]	Olr820	47.73	79	chr7:143956454	OR2A7	CCDS55177.1	2.81	-	-	-	-	-	35	DP4=9,11,4,11:0/1:223,0,255:99	33	-	32	-	34	-
4	137372532	4	70988318	A/G	17	102	60	DP4=0,0,12,5;1/1:135,51,0:99	1	Yes	Yes : (24)	Yes : (36)	4	4	2	K/E	Aaa/Gaa	EXON=1/2	NON_SYNONYMOUS_CODING	ENSRNOP00000043100	YES	ENSRNOT00000044838	ENSRNOG00000033939	-	QTL 1 [LOD 4.6]	Olr821	48.12	78	chr7:144015221	OR2A1	CCDS43673.1	-0.616	-	-	-	-	-	43	DP4=0,0,19,20:1/1:255,117,0:99	31	DP4=0,0,17,13:1/1:255,90,0:99	33	DP4=0,0,16,15:1/1:255,93,0:99	32	DP4=0,0,12,19:1/1:255,93,0:99
4	137373114	4	70988900	C/G	20	222	48	DP4=0,0,9,11;1/1:255,60,0:99	1	Yes	Yes : (22)	Yes : (32)	586	586	196	L/V	Ctt/Gtt	EXON=1/2	NON_SYNONYMOUS_CODING	ENSRNOP00000043100	YES	ENSRNOT00000044838	ENSRNOG00000033939	-	QTL 1 [LOD 4.6]	Olr821	48.12	78	chr7:144015803	OR2A1	CCDS43673.1	-2.13	-	-	-	-	-	41	DP4=14,10,8,7:0/1:232,0,255:99	24	-	22	-	32	-
4	137421547	4	71037283	G/T	21	170	59	DP4=0,0,10,11;1/1:203,63,0:99	1	Yes	Yes : (16)	Yes : (25)	734	734	245	R/M	aGg/aTg	EXON=1/16	NON_SYNONYMOUS_CODING	ENSRNOP00000047891	YES	ENSRNOT00000044780	ENSRNOG00000005506	-	QTL 1 [LOD 4.6]	Arhgef5	44.89	64	chr7:144060502	ARHGEF5	CCDS34771.1	2.9	-	-	-	-	-	29	DP4=0,0,16,11:1/1:255,81,0:99	25	DP4=0,0,14,9:1/1:255,69,0:99	27	DP4=0,0,9,17:1/1:255,78,0:99	30	DP4=0,0,11,17:1/1:255,84,0:99
4	137421727	4	71037463	A/T	16	174	59	DP4=0,0,8,8;1/1:207,48,0:93	1	Yes	Yes : (24)	Yes : (36)	914	914	305	Q/L	cAa/cTa	EXON=1/16	NON_SYNONYMOUS_CODING	ENSRNOP00000047891	YES	ENSRNOT00000044780	ENSRNOG00000005506	-	QTL 1 [LOD 4.6]	Arhgef5	44.89	64	chr7:144060682	ARHGEF5	CCDS34771.1	0.151	-	-	-	-	-	32	DP4=0,0,13,19:1/1:255,96,0:99	32	DP4=0,0,16,14:1/1:255,90,0:99	22	DP4=0,0,11,10:1/1:255,63,0:99	23	DP4=0,0,11,9:1/1:255,60,0:99
4	137422966	4	71038768	A/C	18	197	60	DP4=0,0,9,9;1/1:230,54,0:99	1	Yes	Yes : (24)	Yes : (36)	2201	2201	734	E/A	gAa/gCa	EXON=2/16	NON_SYNONYMOUS_CODING	ENSRNOP00000047891	YES	ENSRNOT00000044780	ENSRNOG00000005506	-	QTL 1 [LOD 4.6]	Arhgef5	44.89	64	chr7:144062005	ARHGEF5	CCDS34771.1	-1.14	-	-	-	-	-	24	DP4=0,0,14,8:1/1:255,66,0:99	30	DP4=0,0,16,11:1/1:255,81,0:99	32	DP4=0,0,15,16:1/1:255,93,0:99	29	DP4=0,0,11,17:1/1:255,84,0:99
4	141427123	4	75169545	T/G	17	180	60	DP4=0,0,7,10;1/1:213,51,0:99	1	No	Yes : (9)	Yes : (11)	172	172	58	S/A	Tcc/Gcc	EXON=2/9	NON_SYNONYMOUS_CODING,SPLICE_SITE	ENSRNOP00000008688	YES	ENSRNOT00000008688	ENSRNOG00000006617	-	QTL 1 [LOD 4.6]	LOC100364190	41.52	-	chr7:147844585	CNTNAP2	CCDS5889.1	4.45	AUTISM, SUSCEPTIBILITY TO, 15; AUTS15	-	CNTNAP2	-	YES	42	DP4=0,0,15,25:1/1:255,120,0:99	40	DP4=9,6,11,13:0/1:255,0,255:99	32	DP4=3,14,6,6:0/1:235,0,255:99	29	-
4	141511174	4	75252553	T/C	10	100	60	DP4=0,0,8,2;1/1:133,30,0:57	1	No	Yes : (12)	Yes : (19)	680	680	227	L/P	cTg/cCg	EXON=4/9	NON_SYNONYMOUS_CODING	ENSRNOP00000008688	YES	ENSRNOT00000008688	ENSRNOG00000006617	-	QTL 1 [LOD 4.6]	LOC100364190	41.52	-	chr7:147914434	CNTNAP2	CCDS5889.1	4.36	AUTISM, SUSCEPTIBILITY TO, 15; AUTS15	-	CNTNAP2	-	YES	46	DP4=0,0,22,23:1/1:255,135,0:99	26	DP4=6,6,6,7:0/1:242,0,234:99	22	DP4=4,7,5,6:0/1:230,0,225:99	30	-
4	141668042	4	75413189	T/G	10	215	58	DP4=0,0,6,4;1/1:248,30,0:57	1	Yes	Yes : (14)	Yes : (18)	1242	1242	414	D/E	gaT/gaG	EXON=7/9	NON_SYNONYMOUS_CODING	ENSRNOP00000008688	YES	ENSRNOT00000008688	ENSRNOG00000006617	-	QTL 1 [LOD 4.6]	LOC100364190	41.52	-	chr7:148080889	CNTNAP2	CCDS5889.1	3.28	AUTISM, SUSCEPTIBILITY TO, 15; AUTS15	-	CNTNAP2	-	YES	33	DP4=0,0,19,11:1/1:255,90,0:99	27	DP4=6,6,4,11:0/1:217,0,220:99	23	DP4=5,4,5,6:0/1:232,0,196:99	24	-
4	142147569	4	75936021	C/T	13	116	60	DP4=0,0,9,4;1/1:149,39,0:75	1	No	No	No	1267	1051	351	G/R	Ggg/Agg	EXON=7/10	NON_SYNONYMOUS_CODING	ENSRNOP00000008728	YES	ENSRNOT00000008728	ENSRNOG00000006228	-	QTL 1 [LOD 4.6]	Pdia4	45.57	88	chr7:148705325	PDIA4	CCDS5893.1	3.8	-	-	-	-	-	38	DP4=0,0,13,23:1/1:255,108,0:99	31	DP4=8,8,5,9:0/1:255,0,255:99	32	DP4=3,10,12,5:0/1:255,0,210:99	25	-
4	142154785	4	75943237	G/C	15	174	60	DP4=0,0,7,8;1/1:207,45,0:87	1	Yes	Yes : (3)	Yes : (4)	345	129	43	D/E	gaC/gaG	EXON=2/10	NON_SYNONYMOUS_CODING	ENSRNOP00000008728	YES	ENSRNOT00000008728	ENSRNOG00000006228	-	QTL 1 [LOD 4.6]	Pdia4	45.57	88	chr7:148718199	PDIA4	CCDS5893.1	0.157	-	-	-	-	-	34	DP4=0,0,12,14:1/1:255,78,0:99	37	DP4=15,10,5,7:0/1:207,0,255:99	22	DP4=3,8,4,6:0/1:209,0,224:99	40	-
4	142272072	4	76060181	G/A	11	222	60	DP4=0,0,4,7;1/1:255,33,0:63	1	No	Yes : (6)	Yes : (7)	690	690	230	M/I	atG/atA	EXON=5/5	NON_SYNONYMOUS_CODING	ENSRNOP00000009054	YES	ENSRNOT00000009054	ENSRNOG00000006711	-	QTL 1 [LOD 4.6]	Zfp212	43.99	64	chr7:148950717	ZNF212	CCDS5896.1	2.79	-	-	-	-	-	35	DP4=0,0,19,15:1/1:255,102,0:99	32	DP4=7,7,9,8:0/1:255,0,255:99	25	DP4=8,5,4,6:0/1:195,0,255:99	32	-
4	143014688	4	76783905	A/G	18	194	59	DP4=0,0,11,7;1/1:227,54,0:99	1	Yes	Yes : (5)	Yes : (6)	826	791	264	Q/R	cAa/cGa	EXON=3/4	NON_SYNONYMOUS_CODING	ENSRNOP00000038031	YES	ENSRNOT00000032742	ENSRNOG00000008369	-	QTL 1 [LOD 4.6]	Gimap4	45.16	60	chr7:150269949	GIMAP4	CCDS5904.1	2.87	-	-	-	-	-	24	DP4=0,0,13,8:1/1:255,63,0:99	33	DP4=8,12,8,4:0/1:222,0,255:99	24	DP4=4,6,6,6:0/1:255,0,217:99	20	-
4	143072689	4	76842900	G/A	13	121	60	DP4=0,0,7,6;1/1:154,39,0:75	1	Yes	Yes : (5)	Yes : (6)	1440	778	260	E/K	Gag/Aag	EXON=4/4	NON_SYNONYMOUS_CODING	ENSRNOP00000055929	YES	ENSRNOT00000059156	ENSRNOG00000008416	-	QTL 1 [LOD 4.6]	GIMA5_RAT	46.73	53	chr7:150440008	GIMAP5	CCDS5907.1	-3.52	-	-	-	-	-	45	DP4=0,0,24,18:1/1:255,126,0:99	29	DP4=3,16,3,5:0/1:164,0,255:99	23	DP4=8,6,5,3:0/1:162,0,255:99	24	-
4	143149830	4	76923370	C/T	11	135	60	DP4=0,0,9,2;1/1:168,33,0:63	1	Yes	Yes : (5)	Yes : (6)	728	722	241	A/V	gCt/gTt	EXON=6/6	NON_SYNONYMOUS_CODING	ENSRNOP00000048649	YES	ENSRNOT00000049891	ENSRNOG00000023708	-	QTL 1 [LOD 4.6]	Tmem176a	50.96	56	chr7:150501946	TMEM176A	CCDS5909.1	-3.43	-	-	-	-	-	40	DP4=0,0,24,15:1/1:255,117,0:99	20	DP4=4,4,5,6:0/1:205,0,180:99	36	DP4=8,8,10,8:0/1:255,0,255:99	27	-
4	143307433	4	77085129	G/A	16	222	60	DP4=0,0,5,11;1/1:255,48,0:93	1	Yes	Yes : (5)	Yes : (6)	1174	1142	381	R/H	cGt/cAt	EXON=2/5	NON_SYNONYMOUS_CODING	ENSRNOP00000048618	YES	ENSRNOT00000043790	ENSRNOG00000032432	-	QTL 1 [LOD 4.6]	Doxl2	50.91	56	chr7:150554706	ABP1	CCDS43679.1	4.26	-	-	-	-	-	37	DP4=0,0,12,24:1/1:255,108,0:99	30	DP4=7,4,8,11:0/1:255,0,198:99	25	DP4=6,6,9,4:0/1:232,0,240:99	28	-
4	143309784	4	77087480	C/G	12	222	60	DP4=0,0,9,3;1/1:255,36,0:69	1	Yes	Yes : (12)	Yes : (17)	2194	2162	721	S/C	tCt/tGt	EXON=5/5	NON_SYNONYMOUS_CODING	ENSRNOP00000048618	YES	ENSRNOT00000043790	ENSRNOG00000032432	-	QTL 1 [LOD 4.6]	Doxl2	50.91	56	chr7:150558246	ABP1	CCDS43679.1	2.89	-	-	-	-	-	34	DP4=0,0,14,19:1/1:255,99,0:99	35	DP4=10,7,7,10:0/1:255,0,255:99	31	DP4=9,5,8,9:0/1:255,0,241:99	25	-
4	143394078	4	77172598	G/A	17	189	60	DP4=0,0,10,7;1/1:222,51,0:99	1	No	Yes : (6)	Yes : (7)	680	566	189	R/Q	cGg/cAg	EXON=5/11	NON_SYNONYMOUS_CODING	ENSRNOP00000011945	YES	ENSRNOT00000011945	ENSRNOG00000008816	-	QTL 1 [LOD 4.6]	Gpnmb	47.05	69	chr7:23299623	GPNMB	CCDS34610.1	2.96	-	-	-	-	-	38	DP4=0,1,20,14:1/1:255,79,0:99	24	DP4=7,4,8,5:0/1:235,0,219:99	40	DP4=9,13,12,4:0/1:245,0,255:99	23	-
4	144619316	4	78444965	A/G	12	105	60	DP4=0,0,5,7;1/1:138,36,0:69	1	No	Yes : (2)	Yes : (5)	892	892	298	S/P	Tcc/Ccc	EXON=9/12	NON_SYNONYMOUS_CODING	ENSRNOP00000013264	YES	ENSRNOT00000013264	ENSRNOG00000009970	-	QTL 1 [LOD 4.6]	F1MAG0_RAT	44.87	68	chr7:24747844	DFNA5	CCDS5389.1	3.88	DEAFNESS, AUTOSOMAL DOMINANT 5; DFNA5	-	-	-	-	30	DP4=7,7,8,6:0/1:242,0,248:99	27	-	19	DP4=8,2,3,4:0/1:178,0,199:99	25	-
4	150795862	4	84710335	G/T	16	160	59	DP4=0,0,10,6;1/1:193,48,0:93	1	Yes	Yes : (9)	Yes : (16)	420	420	140	W/C	tgG/tgT	EXON=6/14	NON_SYNONYMOUS_CODING	ENSRNOP00000060983	-	ENSRNOT00000067821	ENSRNOG00000012165	-	QTL 1 [LOD 4.6]	Ccdc129	39.1	56	chr7:31614178	CCDC129	CCDS5435.2	4.78	-	-	-	-	-	34	DP4=9,4,15,5:0/1:255,0,234:99	34	-	24	DP4=5,7,8,4:0/1:225,0,234:99	26	-
4	150795862	4	84710335	G/T	16	160	59	DP4=0,0,10,6;1/1:193,48,0:93	1	Yes	Yes : (9)	Yes : (16)	426	426	142	W/C	tgG/tgT	EXON=6/13	NON_SYNONYMOUS_CODING	ENSRNOP00000046662	YES	ENSRNOT00000045930	ENSRNOG00000012165	-	QTL 1 [LOD 4.6]	Ccdc129	39.1	56	chr7:31614178	CCDC129	CCDS5435.2	4.78	-	-	-	-	-	34	DP4=9,4,15,5:0/1:255,0,234:99	34	-	24	DP4=5,7,8,4:0/1:225,0,234:99	26	-
4	150804528	4	84719001	C/T	18	141	58	DP4=0,0,12,6;1/1:174,54,0:99	1	Yes	Yes : (14)	Yes : (22)	721	721	241	P/S	Cct/Tct	EXON=7/14	NON_SYNONYMOUS_CODING	ENSRNOP00000060983	-	ENSRNOT00000067821	ENSRNOG00000012165	-	QTL 1 [LOD 4.6]	Ccdc129	39.1	56	chr7:31617599	CCDC129	CCDS5435.2	-5.41	-	-	-	-	-	35	DP4=11,7,8,9:0/1:255,0,255:99	27	-	17	DP4=3,8,2,3:0/1:112,0,220:99	37	-
4	150804528	4	84719001	C/T	18	141	58	DP4=0,0,12,6;1/1:174,54,0:99	1	Yes	Yes : (14)	Yes : (22)	727	727	243	P/S	Cct/Tct	EXON=7/13	NON_SYNONYMOUS_CODING	ENSRNOP00000046662	YES	ENSRNOT00000045930	ENSRNOG00000012165	-	QTL 1 [LOD 4.6]	Ccdc129	39.1	56	chr7:31617599	CCDC129	CCDS5435.2	-5.41	-	-	-	-	-	35	DP4=11,7,8,9:0/1:255,0,255:99	27	-	17	DP4=3,8,2,3:0/1:112,0,220:99	37	-
4	150804622	4	84719095	C/G	16	150	56	DP4=0,0,6,10;1/1:183,48,0:93	1	No	Yes : (3)	Yes : (10)	821	821	274	A/G	gCa/gGa	EXON=7/13	NON_SYNONYMOUS_CODING	ENSRNOP00000046662	YES	ENSRNOT00000045930	ENSRNOG00000012165	-	QTL 1 [LOD 4.6]	Ccdc129	39.1	56	chr7:31617693	CCDC129	CCDS5435.2	-0.18	-	-	-	-	-	41	DP4=12,9,7,8:0/1:214,0,255:99	23	-	25	DP4=6,8,4,5:0/1:177,0,255:99	27	-
4	150875577	4	84793489	G/A	18	182	60	DP4=0,0,7,11;1/1:215,54,0:99	1	No	Yes : (4)	Yes : (11)	1588	1588	530	V/M	Gtg/Atg	EXON=11/14	NON_SYNONYMOUS_CODING	ENSRNOP00000060983	-	ENSRNOT00000067821	ENSRNOG00000012165	-	QTL 1 [LOD 4.6]	Ccdc129	39.1	56	chr7:31683118	CCDC129	CCDS5435.2	1.85	-	-	-	-	-	32	DP4=7,9,8,6:0/1:252,0,255:99	24	-	17	DP4=6,2,2,6:0/1:172,0,168:99	29	-
4	150875577	4	84793489	G/A	18	182	60	DP4=0,0,7,11;1/1:215,54,0:99	1	No	Yes : (4)	Yes : (11)	2035	2035	679	V/M	Gtg/Atg	EXON=10/13	NON_SYNONYMOUS_CODING	ENSRNOP00000046662	YES	ENSRNOT00000045930	ENSRNOG00000012165	-	QTL 1 [LOD 4.6]	Ccdc129	39.1	56	chr7:31683118	CCDC129	CCDS5435.2	1.85	-	-	-	-	-	32	DP4=7,9,8,6:0/1:252,0,255:99	24	-	17	DP4=6,2,2,6:0/1:172,0,168:99	29	-
4	150885761	4	84803673	G/A	14	222	60	DP4=0,0,5,9;1/1:255,42,0:81	1	No	Yes : (4)	Yes : (11)	2419	2419	807	V/I	Gtc/Atc	EXON=14/14	NON_SYNONYMOUS_CODING	ENSRNOP00000060983	-	ENSRNOT00000067821	ENSRNOG00000012165	-	QTL 1 [LOD 4.6]	Ccdc129	39.1	56	chr7:31692258	CCDC129	CCDS5435.2	-1.01	-	-	-	-	-	33	DP4=9,5,7,12:0/1:255,0,239:99	31	-	25	DP4=8,8,4,5:0/1:175,0,255:99	22	-
4	150885761	4	84803673	G/A	14	222	60	DP4=0,0,5,9;1/1:255,42,0:81	1	No	Yes : (4)	Yes : (11)	2866	2866	956	V/I	Gtc/Atc	EXON=13/13	NON_SYNONYMOUS_CODING	ENSRNOP00000046662	YES	ENSRNOT00000045930	ENSRNOG00000012165	-	QTL 1 [LOD 4.6]	Ccdc129	39.1	56	chr7:31692258	CCDC129	CCDS5435.2	-1.01	-	-	-	-	-	33	DP4=9,5,7,12:0/1:255,0,239:99	31	-	25	DP4=8,8,4,5:0/1:175,0,255:99	22	-
4	151964225	4	85947337	A/C	16	222	60	DP4=0,0,9,7;1/1:255,48,0:93	1	Yes	Yes : (11)	Yes : (22)	470	470	157	E/A	gAg/gCg	EXON=1/1	NON_SYNONYMOUS_CODING	ENSRNOP00000055496	YES	ENSRNOT00000058702	ENSRNOG00000038506	-	QTL 1 [LOD 4.6]	F1LTU6_RAT	39.6	-	chr20:25715325	VN1R108P	-	0.364	-	-	-	-	-	40	DP4=10,11,10,6:0/1:247,0,255:99	34	-	29	DP4=10,7,7,4:0/1:215,0,255:99	27	-
1	104134517	4	86173446	C/T	17	96	60	DP4=0,0,6,11;1/1:129,51,0:99	1	Yes	Yes : (14)	Yes : (23)	830	830	277	P/L	cCt/cTt	EXON=1/1	NON_SYNONYMOUS_CODING	ENSRNOP00000048153	YES	ENSRNOT00000049773	ENSRNOG00000031323	-	QTL 1 [LOD 4.6]	Vom1r70	39.56	-	chr16:31660494	VN1R66P	-	0.271	-	-	-	-	-	25	DP4=7,5,6,5:0/1:234,0,246:99	33	-	28	DP4=6,7,10,4:0/1:231,0,255:99	29	-
4	152399170	4	86436731	G/A	10	222	60	DP4=0,0,4,6;1/1:255,30,0:57	1	No	Yes : (4)	Yes : (11)	870	870	290	M/I	atG/atA	EXON=1/1	NON_SYNONYMOUS_CODING	ENSRNOP00000045860	YES	ENSRNOT00000041663	ENSRNOG00000033297	-	QTL 1 [LOD 4.6]	Vom1r73	40.41	-	chr16:31660534	VN1R66P	-	-0.243	-	-	-	-	-	38	DP4=9,5,9,15:0/1:255,0,244:99	34	-	36	DP4=7,14,7,8:0/1:255,0,255:99	21	-
4	152531042	4	86573850	G/A	10	217	60	DP4=0,0,7,3;1/1:250,30,0:57	1	No	Yes : (4)	Yes : (4)	691	691	231	R/C	Cgt/Tgt	EXON=2/3	NON_SYNONYMOUS_CODING	ENSRNOP00000042401	YES	ENSRNOT00000013909	ENSRNOG00000010455	-	QTL 1 [LOD 4.6]	D4A8N8_RAT	38.54	-	chr12:13004618	-	-	0.668	-	-	-	-	-	27	DP4=8,5,6,7:0/1:234,0,253:99	39	-	27	DP4=6,6,9,6:0/1:255,0,210:99	28	-
4	152531042	4	86573850	G/A	10	217	60	DP4=0,0,7,3;1/1:250,30,0:57	1	No	Yes : (4)	Yes : (4)	691	691	231	R/C	Cgt/Tgt	EXON=2/3	NON_SYNONYMOUS_CODING	ENSRNOP00000055486	-	ENSRNOT00000058691	ENSRNOG00000010455	-	QTL 1 [LOD 4.6]	D4A8N8_RAT	38.54	-	chr12:13004618	-	-	0.668	-	-	-	-	-	27	DP4=8,5,6,7:0/1:234,0,253:99	39	-	27	DP4=6,6,9,6:0/1:255,0,210:99	28	-
4	152531347	4	86574155	G/A	11	80	60	DP4=0,0,7,4;1/1:113,33,0:63	1	Yes	Yes : (8)	Yes : (8)	386	386	129	P/L	cCt/cTt	EXON=2/3	NON_SYNONYMOUS_CODING	ENSRNOP00000042401	YES	ENSRNOT00000013909	ENSRNOG00000010455	-	QTL 1 [LOD 4.6]	D4A8N8_RAT	38.54	-	chr12:13004313	-	-	0.668	-	-	-	-	-	37	DP4=4,15,10,7:0/1:255,0,255:99	25	-	31	DP4=4,7,8,10:0/1:255,0,203:99	28	-
4	152531347	4	86574155	G/A	11	80	60	DP4=0,0,7,4;1/1:113,33,0:63	1	Yes	Yes : (8)	Yes : (8)	386	386	129	P/L	cCt/cTt	EXON=2/3	NON_SYNONYMOUS_CODING	ENSRNOP00000055486	-	ENSRNOT00000058691	ENSRNOG00000010455	-	QTL 1 [LOD 4.6]	D4A8N8_RAT	38.54	-	chr12:13004313	-	-	0.668	-	-	-	-	-	37	DP4=4,15,10,7:0/1:255,0,255:99	25	-	31	DP4=4,7,8,10:0/1:255,0,203:99	28	-
4	152531447	4	86574255	G/A	21	164	57	DP4=0,0,14,7;1/1:197,63,0:99	1	No	Yes : (8)	Yes : (8)	290	290	97	A/V	gCt/gTt	EXON=1/3	NON_SYNONYMOUS_CODING	ENSRNOP00000042401	YES	ENSRNOT00000013909	ENSRNOG00000010455	-	QTL 1 [LOD 4.6]	D4A8N8_RAT	38.54	-	chr12:13004205	-	-	0.668	-	-	-	-	-	24	DP4=5,5,3,11:0/1:242,0,204:99	32	-	30	DP4=8,6,7,7:0/1:250,0,244:99	28	-
4	152531447	4	86574255	G/A	21	164	57	DP4=0,0,14,7;1/1:197,63,0:99	1	No	Yes : (8)	Yes : (8)	290	290	97	A/V	gCt/gTt	EXON=1/3	NON_SYNONYMOUS_CODING	ENSRNOP00000055486	-	ENSRNOT00000058691	ENSRNOG00000010455	-	QTL 1 [LOD 4.6]	D4A8N8_RAT	38.54	-	chr12:13004205	-	-	0.668	-	-	-	-	-	24	DP4=5,5,3,11:0/1:242,0,204:99	32	-	30	DP4=8,6,7,7:0/1:250,0,244:99	28	-
4	152531711	4	86574519	G/A	13	169	60	DP4=0,0,6,7;1/1:202,39,0:75	1	No	Yes : (4)	Yes : (4)	26	26	9	A/V	gCc/gTc	EXON=1/3	NON_SYNONYMOUS_CODING	ENSRNOP00000042401	YES	ENSRNOT00000013909	ENSRNOG00000010455	-	QTL 1 [LOD 4.6]	D4A8N8_RAT	38.54	-	chr12:13003941	-	-	-1.34	-	-	-	-	-	24	DP4=6,3,4,10:0/1:249,0,195:99	23	-	39	DP4=12,9,8,7:0/1:255,0,255:99	25	-
4	152531711	4	86574519	G/A	13	169	60	DP4=0,0,6,7;1/1:202,39,0:75	1	No	Yes : (4)	Yes : (4)	26	26	9	A/V	gCc/gTc	EXON=1/3	NON_SYNONYMOUS_CODING	ENSRNOP00000055486	-	ENSRNOT00000058691	ENSRNOG00000010455	-	QTL 1 [LOD 4.6]	D4A8N8_RAT	38.54	-	chr12:13003941	-	-	-1.34	-	-	-	-	-	24	DP4=6,3,4,10:0/1:249,0,195:99	23	-	39	DP4=12,9,8,7:0/1:255,0,255:99	25	-
4	152622097	4	86664920	C/A	12	100	60	DP4=0,0,11,1;1/1:133,36,0:69	1	Yes	Yes : (8)	Yes : (17)	693	693	231	L/F	ttG/ttT	EXON=1/1	NON_SYNONYMOUS_CODING	ENSRNOP00000050262	YES	ENSRNOT00000044351	ENSRNOG00000032672	-	QTL 1 [LOD 4.6]	Vom1r79	40.48	-	chr16:31660354	VN1R66P	-	1.44	-	-	-	-	-	42	DP4=8,20,7,7:0/1:171,0,255:99	29	-	29	DP4=10,10,5,3:0/1:127,0,255:99	29	-
Deleted	Deleted	4	86665086	A/G	15	98	56	DP4=1,0,2,12;1/1:131,33,0:63	0.933333	Yes	Yes : (9)	Yes : (9)	527	527	176	I/T	aTt/aCt	EXON=1/1	NON_SYNONYMOUS_CODING	ENSRNOP00000050262	YES	ENSRNOT00000044351	ENSRNOG00000032672	-	QTL 1 [LOD 4.6]	Vom1r79	40.48	-	chr16:31660185	VN1R66P	-	1.44	-	-	-	-	-	36	DP4=8,10,12,4:0/1:255,0,255:99	22	-	31	DP4=7,11,6,7:0/1:251,0,255:99	30	-
4	152689286	4	86730864	A/G	11	122	55	DP4=0,0,7,4;1/1:155,33,0:63	1	Yes	Yes : (17)	Yes : (17)	440	440	147	D/G	gAt/gGt	EXON=1/1	NON_SYNONYMOUS_CODING	ENSRNOP00000041492	YES	ENSRNOT00000044913	ENSRNOG00000033296	-	QTL 1 [LOD 4.6]	Vom1r81	40.3	-	chr16:31660099	VN1R66P	-	-2.5	-	-	-	-	-	30	DP4=11,5,8,6:0/1:255,0,255:99	35	-	40	DP4=13,9,7,8:0/1:245,0,255:99	37	-
4	152689670	4	86731248	C/T	11	144	60	DP4=0,0,5,6;1/1:177,33,0:63	1	Yes	Yes : (17)	Yes : (28)	824	824	275	T/I	aCt/aTt	EXON=1/1	NON_SYNONYMOUS_CODING	ENSRNOP00000041492	YES	ENSRNOT00000044913	ENSRNOG00000033296	-	QTL 1 [LOD 4.6]	Vom1r81	40.3	-	chr16:31660488	VN1R66P	-	1.31	-	-	-	-	-	35	DP4=6,11,8,10:0/1:255,0,255:99	30	-	31	DP4=4,7,5,13:0/1:255,0,209:99	25	-
4	153024736	4	86869119	G/A	17	222	59	DP4=0,0,10,7;1/1:255,51,0:99	1	Yes	Yes : (15)	Yes : (26)	644	644	215	R/H	cGt/cAt	EXON=1/1	NON_SYNONYMOUS_CODING	ENSRNOP00000051360	YES	ENSRNOT00000044360	ENSRNOG00000029806	-	QTL 1 [LOD 4.6]	Vom1r83	38.45	-	chr21:11154123	VN1R7P	-	2.04	-	-	-	-	-	28	DP4=8,7,6,5:0/1:226,0,255:99	35	-	33	DP4=12,10,4,7:0/1:194,0,255:99	34	-
4	153024949	4	86869332	C/T	20	222	60	DP4=0,0,9,11;1/1:255,60,0:99	1	Yes	Yes : (14)	Yes : (23)	857	857	286	T/M	aCg/aTg	EXON=1/1	NON_SYNONYMOUS_CODING	ENSRNOP00000051360	YES	ENSRNOT00000044360	ENSRNOG00000029806	-	QTL 1 [LOD 4.6]	Vom1r83	38.45	-	chr21:11153907	VN1R7P	-	1.1	-	-	-	-	-	49	DP4=16,14,4,14:0/1:244,0,255:99	34	-	27	DP4=2,12,6,6:0/1:255,0,228:99	33	-
4	153046795	4	86890972	C/T	18	176	56	DP4=0,0,6,12;1/1:209,54,0:99	1	Yes	Yes : (8)	Yes : (8)	329	329	110	S/L	tCg/tTg	EXON=1/1	NON_SYNONYMOUS_CODING	ENSRNOP00000040872	YES	ENSRNOT00000040980	ENSRNOG00000031492	-	QTL 1 [LOD 4.6]	Vom1r84	40.59	-	chr16:31659988	VN1R66P	-	1.25	-	-	-	-	-	34	DP4=8,6,9,11:0/1:255,0,235:99	36	-	30	DP4=8,3,7,11:0/1:255,0,190:99	33	-
4	153070143	4	86915637	C/A	10	138	46	DP4=0,0,4,6;1/1:171,30,0:57	1	Yes	Yes : (14)	Yes : (14)	109	109	37	P/T	Cct/Act	EXON=1/1	NON_SYNONYMOUS_CODING	ENSRNOP00000043797	YES	ENSRNOT00000050154	ENSRNOG00000032905	-	QTL 1 [LOD 4.6]	Vom1r85	39.6	-	chr20:25714964	VN1R108P	-	1.52	-	-	-	-	-	42	DP4=11,8,12,10:0/1:255,0,255:99	31	-	26	DP4=5,8,6,6:0/1:218,0,229:99	30	-
4	153248827	4	87099612	G/A	13	141	58	DP4=0,0,6,7;1/1:174,39,0:75	1	No	Yes : (3)	Yes : (10)	212	212	71	G/E	gGg/gAg	EXON=1/1	NON_SYNONYMOUS_CODING	ENSRNOP00000040072	YES	ENSRNOT00000040163	ENSRNOG00000031987	-	QTL 1 [LOD 4.6]	Vom1r88	40.72	-	-	-	-	-	-	-	-	-	-	39	DP4=10,9,8,10:0/1:255,0,255:99	24	-	29	DP4=8,9,2,8:0/1:181,0,255:99	28	-
4	153497253	4	87347468	T/C	11	219	60	DP4=0,0,7,4;1/1:252,33,0:63	1	No	Yes : (3)	Yes : (11)	680	283	95	I/V	Att/Gtt	EXON=2/2	NON_SYNONYMOUS_CODING	ENSRNOP00000042941	YES	ENSRNOT00000009001	ENSRNOG00000038471	-	QTL 1 [LOD 4.6]	LOC500148	42.53	48	chr17:26795122	RPS7P1	-	1.81	-	-	-	-	-	35	DP4=4,10,12,9:0/1:255,0,225:99	28	-	29	DP4=6,6,6,11:0/1:255,0,225:99	26	-
4	154051137	4	87877532	C/T	19	182	60	DP4=0,0,11,8;1/1:215,57,0:99	1	No	Yes : (8)	Yes : (15)	562	560	187	S/N	aGc/aAc	EXON=5/9	NON_SYNONYMOUS_CODING	ENSRNOP00000055382	-	ENSRNOT00000058584	ENSRNOG00000007947	-	QTL 1 [LOD 4.6]	Fam13a1	40.62	55	chr4:89702383	FAM13A	CCDS34029.1	3.5	-	-	-	-	-	39	DP4=7,13,9,8:0/1:255,0,255:99	28	-	21	DP4=4,4,8,5:0/1:239,0,173:99	31	-
4	154051137	4	87877532	C/T	19	182	60	DP4=0,0,11,8;1/1:215,57,0:99	1	No	Yes : (8)	Yes : (15)	562	395	132	S/N	aGc/aAc	EXON=5/18	NON_SYNONYMOUS_CODING	ENSRNOP00000010898	YES	ENSRNOT00000010898	ENSRNOG00000007947	-	QTL 1 [LOD 4.6]	Fam13a1	40.62	55	chr4:89702383	FAM13A	CCDS34029.1	3.5	-	-	-	-	-	39	DP4=7,13,9,8:0/1:255,0,255:99	28	-	21	DP4=4,4,8,5:0/1:239,0,173:99	31	-
4	167541025	4	97931719	C/A	20	198	54	DP4=0,0,8,12;1/1:231,60,0:99	1	No	Yes : (11)	Yes : (11)	230	230	77	A/E	gCa/gAa	EXON=2/2	NON_SYNONYMOUS_CODING	ENSRNOP00000049599	YES	ENSRNOT00000042300	ENSRNOG00000030365	-	-	LOC100362150	44.87	-	chr2:89345608	IGKV1-13	-	-4.78	-	-	-	-	-	53	-	37	-	34	-	19	-
4	167541028	4	97931722	C/A	21	222	54	DP4=0,0,9,12;1/1:255,63,0:99	1	Yes	Yes : (10)	Yes : (10)	233	233	78	A/D	gCt/gAt	EXON=2/2	NON_SYNONYMOUS_CODING	ENSRNOP00000049599	YES	ENSRNOT00000042300	ENSRNOG00000030365	-	-	LOC100362150	44.87	-	chr2:89345605	IGKV1-13	-	1.46	-	-	-	-	-	50	-	38	-	32	-	20	-
17	33543441	4	98455494	C/T	11	139	48	DP4=0,0,8,3;1/1:172,33,0:63	1	Yes	Yes : (23)	Yes : (32)	230	230	77	S/N	aGc/aAc	EXON=1/1	NON_SYNONYMOUS_CODING	ENSRNOP00000033294	YES	ENSRNOT00000031803	ENSRNOG00000038352	-	-	F1M7C8_RAT	46.3	-	chr2:89619438	IGKV1-39	-	0.766	-	-	-	-	-	73	DP4=13,15,17,11:0/1:255,0,255:99	57	DP4=8,14,6,14:0/1:231,0,255:99	71	DP4=15,9,14,14:0/1:255,0,255:99	75	DP4=16,17,12,15:0/1:255,0,255:99
17	33597561	4	98511314	G/C	14	184	36	DP4=0,0,8,6;1/1:217,42,0:81	1	Yes	Yes : (23)	Yes : (23)	79	79	27	L/V	Ctc/Gtc	EXON=2/2	NON_SYNONYMOUS_CODING,SPLICE_SITE	ENSRNOP00000040426	YES	ENSRNOT00000045141	ENSRNOG00000038350	-	-	LOC100362763	43.01	-	chr2:89999250	IGKV2D-28	-	1.93	-	-	-	-	-	81	DP4=21,18,12,14:0/1:255,0,255:99	79	DP4=14,18,17,18:0/1:255,0,255:99	67	DP4=15,20,9,11:0/1:208,0,255:99	66	DP4=17,19,12,7:0/1:203,0,255:99
17	33597957	4	98511710	A/G	12	113	31	DP4=0,0,8,4;1/1:146,36,0:69	1	Yes	Yes : (15)	Yes : (15)	40	40	14	F/L	Ttt/Ctt	EXON=1/2	NON_SYNONYMOUS_CODING	ENSRNOP00000040426	YES	ENSRNOT00000045141	ENSRNOG00000038350	-	-	LOC100362763	43.01	-	chr2:89998837	IGKV2D-28	-	0.688	-	-	-	-	-	71	DP4=23,17,10,14:0/1:255,0,255:99	52	DP4=18,9,14,8:0/1:255,0,206:99	51	DP4=10,18,9,12:0/1:238,0,255:99	63	DP4=10,15,13,18:0/1:255,0,229:99
4	168067882	4	99068922	G/A	16	222	54	DP4=0,0,11,5;1/1:255,48,0:93	1	Yes	Yes : (8)	Yes : (8)	83	83	28	A/V	gCa/gTa	EXON=2/2	NON_SYNONYMOUS_CODING	ENSRNOP00000039783	YES	ENSRNOT00000046839	ENSRNOG00000031018	-	-	LOC100363522	42.3	-	chr2:89544541	IGKV2-30	-	3.3	-	-	-	-	-	56	-	40	-	42	-	32	-
4	167037871	4	99170588	C/T	22	222	57	DP4=0,0,7,15;1/1:255,66,0:99	1	Yes	Yes : (8)	Yes : (8)	330	330	110	M/I	atG/atA	EXON=1/1	NON_SYNONYMOUS_CODING	ENSRNOP00000060332	YES	ENSRNOT00000067872	ENSRNOG00000042324	-	-	F1LWN4_RAT	48.25	-	chr2:89495536	IGKV2-26	-	1.25	-	-	-	-	-	38	-	23	-	22	-	25	-
3	25471904	4	100535496	C/T	13	222	60	DP4=0,0,8,5;1/1:255,39,0:75	1	Yes	Yes : (9)	Yes : (9)	106	106	36	V/I	Gtt/Att	EXON=2/2	NON_SYNONYMOUS_CODING	ENSRNOP00000042026	YES	ENSRNOT00000050565	ENSRNOG00000034023	-	-	D4A7S8_RAT	44.61	-	chr2:90193173	IGKV1D-13	-	-2.49	-	-	-	-	-	38	-	26	-	17	-	26	-
3	25440824	4	100567467	T/C	20	151	58	DP4=0,0,13,7;1/1:184,60,0:99	1	Yes	Yes : (13)	Yes : (20)	217	217	73	F/L	Ttc/Ctc	EXON=1/1	NON_SYNONYMOUS_CODING	ENSRNOP00000041658	YES	ENSRNOT00000050435	ENSRNOG00000031229	-	-	F1LZK3_RAT	44.33	-	chr2:89567826	IGKV1-33	-	-1.45	-	-	-	-	-	41	-	28	-	34	-	27	-
3	25413821	4	100584212	T/A	11	220	56	DP4=0,0,8,3;1/1:253,33,0:63	1	Yes	Yes : (9)	Yes : (14)	140	140	47	Q/L	cAg/cTg	EXON=1/1	NON_SYNONYMOUS_CODING	ENSRNOP00000048858	YES	ENSRNOT00000048762	ENSRNOG00000031900	-	-	F1LSJ3_RAT	44.44	-	chr2:89495726	IGKV2-26	-	2.38	-	-	-	-	-	49	-	19	-	31	-	22	-
3	25267736	4	100718339	G/A	13	101	52	DP4=0,0,3,10;1/1:134,39,0:75	1	Yes	Yes : (8)	Yes : (13)	11	11	4	P/L	cCt/cTt	EXON=1/2	NON_SYNONYMOUS_CODING	ENSRNOP00000047842	YES	ENSRNOT00000046293	ENSRNOG00000009017	-	-	D3ZRS8_RAT	39.32	-	chr2:89496307	IGKV2-26	-	-1.25	-	-	-	-	-	35	-	31	-	24	-	25	-
3	24705366	4	101100272	G/A	10	130	54	DP4=0,0,6,4;1/1:163,30,0:57	1	No	Yes : (9)	Yes : (14)	280	280	94	P/S	Ccc/Tcc	EXON=1/1	NON_SYNONYMOUS_CODING	ENSRNOP00000059547	YES	ENSRNOT00000066591	ENSRNOG00000042260	-	-	F1M3N0_RAT	52.98	-	chr2:89214595	IGKV7-3	-	1.82	-	-	-	-	-	45	-	38	-	32	-	36	-
3	24705315	4	101100323	C/T	15	222	50	DP4=0,0,5,10;1/1:255,45,0:87	1	No	Yes : (12)	Yes : (14)	229	229	77	V/M	Gtg/Atg	EXON=1/1	NON_SYNONYMOUS_CODING	ENSRNOP00000059547	YES	ENSRNOT00000066591	ENSRNOG00000042260	-	-	F1M3N0_RAT	52.98	-	chr2:89214649	IGKV7-3	-	0.00751	-	-	-	-	-	30	-	30	-	41	-	39	-
3	24705157	4	101100481	T/C	11	208	50	DP4=0,0,5,6;1/1:241,33,0:63	1	No	Yes : (17)	Yes : (23)	71	71	24	H/R	cAt/cGt	EXON=1/1	NON_SYNONYMOUS_CODING	ENSRNOP00000059547	YES	ENSRNOT00000066591	ENSRNOG00000042260	-	-	F1M3N0_RAT	52.98	-	chr2:89214822	IGKV7-3	-	-2.61	-	-	-	-	-	52	DP4=10,21,14,6:0/1:181,0,255:99	44	DP4=17,11,11,4:0/1:120,0,255:99	24	-	41	DP4=10,12,14,4:0/1:160,0,255:99
3	24705120	4	101100518	C/T	12	144	53	DP4=0,0,5,7;1/1:177,36,0:69	1	No	Yes : (9)	Yes : (14)	34	34	12	A/T	Gct/Act	EXON=1/1	NON_SYNONYMOUS_CODING	ENSRNOP00000059547	YES	ENSRNOT00000066591	ENSRNOG00000042260	-	-	F1M3N0_RAT	52.98	-	chr2:89214859	IGKV7-3	-	-4.05	-	-	-	-	-	52	-	46	-	41	-	47	-
3	24054055	4	101362539	G/C	20	222	59	DP4=0,0,13,7;1/1:255,60,0:99	1	No	Yes : (8)	Yes : (8)	301	236	79	T/S	aCt/aGt	EXON=1/2	NON_SYNONYMOUS_CODING	ENSRNOP00000059105	YES	ENSRNOT00000066436	ENSRNOG00000042810	-	-	F1M527_RAT	37.61	-	chr2:90260202	IGKV1D-8	-	0.758	-	-	-	-	-	62	-	43	-	33	-	27	-
3	23514285	4	102040608	C/T	14	130	60	DP4=0,0,6,8;1/1:163,42,0:81	1	No	No	No	100	100	34	R/C	Cgt/Tgt	EXON=1/2	NON_SYNONYMOUS_CODING	ENSRNOP00000048725	YES	ENSRNOT00000040689	ENSRNOG00000029562	-	-	F1LVY6_RAT	47.1	-	chr2:89214790	IGKV7-3	-	-3.72	-	-	-	-	-	30	-	36	-	22	-	23	-
3	23333853	4	102226513	A/G	11	125	51	DP4=0,0,6,5;1/1:158,33,0:63	1	No	No	No	344	344	115	L/P	cTa/cCa	EXON=2/2	NON_SYNONYMOUS_CODING	ENSRNOP00000043632	YES	ENSRNOT00000048174	ENSRNOG00000042203	-	-	D3ZD91_RAT	39.2	67	chr2:90060995	IGKV6D-21	-	1.9	-	-	-	-	-	26	-	29	-	23	-	38	-
3	22899486	4	102553001	T/A	13	222	58	DP4=0,0,5,8;1/1:255,39,0:75	1	No	Yes : (3)	Yes : (7)	26	26	9	H/L	cAc/cTc	EXON=1/2	NON_SYNONYMOUS_CODING	ENSRNOP00000042223	YES	ENSRNOT00000051796	ENSRNOG00000033132	-	-	F1M459_RAT	42.95	-	chr2:90198741	IGKV1D-12	-	2.46	-	-	-	-	-	29	-	30	-	22	-	21	-
3	22890465	4	102562118	C/T	21	212	55	DP4=0,0,9,12;1/1:245,63,0:99	1	No	Yes : (7)	Yes : (12)	788	788	263	R/Q	cGg/cAg	EXON=3/4	NON_SYNONYMOUS_CODING	ENSRNOP00000007136	YES	ENSRNOT00000007136	ENSRNOG00000005324	-	-	F1M884_RAT	51.04	71	chr19:40327227	FBL	CCDS12545.1	4.52	-	-	-	YES	-	37	-	24	-	35	-	27	-
3	22890001	4	102562582	C/T	10	212	55	DP4=0,0,4,6;1/1:245,30,0:57	1	Yes	Yes : (7)	Yes : (11)	326	326	109	R/H	cGt/cAt	EXON=2/4	NON_SYNONYMOUS_CODING	ENSRNOP00000007136	YES	ENSRNOT00000007136	ENSRNOG00000005324	-	-	F1M884_RAT	51.04	71	chr19:40330952	FBL	CCDS12545.1	5.08	-	-	-	YES	-	30	-	26	-	22	-	29	-
3	22889916	4	102562667	T/C	11	151	55	DP4=0,0,5,6;1/1:184,33,0:63	1	Yes	Yes : (11)	Yes : (17)	241	241	81	S/G	Agt/Ggt	EXON=2/4	NON_SYNONYMOUS_CODING	ENSRNOP00000007136	YES	ENSRNOT00000007136	ENSRNOG00000005324	-	-	F1M884_RAT	51.04	71	chr19:40331123	FBL	CCDS12545.1	4.79	-	-	-	YES	-	25	-	22	-	20	-	22	-
3	22889911	4	102562672	C/T	12	149	56	DP4=0,0,5,7;1/1:182,36,0:69	1	Yes	Yes : (7)	Yes : (11)	236	236	79	R/Q	cGa/cAa	EXON=2/4	NON_SYNONYMOUS_CODING	ENSRNOP00000007136	YES	ENSRNOT00000007136	ENSRNOG00000005324	-	-	F1M884_RAT	51.04	71	chr19:40331128	FBL	CCDS12545.1	4.79	-	-	-	YES	-	26	-	22	-	19	-	22	-
3	22889902	4	102562681	T/A	11	116	57	DP4=0,0,5,6;1/1:149,33,0:63	1	No	No	No	227	227	76	N/I	aAt/aTt	EXON=2/4	NON_SYNONYMOUS_CODING	ENSRNOP00000007136	YES	ENSRNOT00000007136	ENSRNOG00000005324	-	-	F1M884_RAT	51.04	71	chr19:40331131	FBL	CCDS12545.1	-8.59	-	-	-	YES	-	28	-	25	-	18	-	20	-
3	22803100	4	102597855	G/T	18	222	60	DP4=0,0,10,8;1/1:255,54,0:99	1	No	Yes : (7)	Yes : (7)	97	97	33	L/M	Ctg/Atg	EXON=2/2	NON_SYNONYMOUS_CODING	ENSRNOP00000048488	YES	ENSRNOT00000042671	ENSRNOG00000031292	-	-	LOC100365438	40.18	62	chr2:89459510	IGKV6-21	-	1.29	-	-	-	-	-	32	-	29	-	35	-	36	-
3	22618255	4	102786864	T/G	16	222	60	DP4=0,0,6,10;1/1:255,48,0:93	1	Yes	Yes : (11)	Yes : (17)	188	188	63	E/A	gAg/gCg	EXON=2/2	NON_SYNONYMOUS_CODING	ENSRNOP00000059930	YES	ENSRNOT00000063862	ENSRNOG00000042083	-	-	F1M1Q7_RAT	40.28	64	chr2:89185473	IGKV4-1	-	-2.33	-	-	-	-	-	42	-	39	-	24	-	25	-
3	22475658	4	102894745	C/T	19	114	57	DP4=2,0,10,7;1/1:146,12,0:21	0.894737	No	No	Yes : (1)	253	253	85	G/R	Ggg/Agg	EXON=2/2	NON_SYNONYMOUS_CODING	ENSRNOP00000046772	YES	ENSRNOT00000048477	ENSRNOG00000038288	-	-	LOC100360848	47.43	-	chr2:89214685	IGKV7-3	-	0.885	-	-	-	-	-	43	-	32	-	35	-	38	-
3	22475613	4	102894790	C/T	15	222	58	DP4=1,0,9,5;1/1:255,28,0:53	0.933333	No	No	No	208	208	70	A/T	Gca/Aca	EXON=2/2	NON_SYNONYMOUS_CODING	ENSRNOP00000046772	YES	ENSRNOT00000048477	ENSRNOG00000038288	-	-	LOC100360848	47.43	-	chr2:89214730	IGKV7-3	-	0.895	-	-	-	-	-	49	-	25	-	23	-	29	-
4	163977087	4	104549148	C/T	11	207	53	DP4=0,0,7,4;1/1:240,33,0:63	1	No	Yes : (1)	Yes : (5)	638	581	194	T/M	aCg/aTg	EXON=5/6	NON_SYNONYMOUS_CODING	ENSRNOP00000009392	YES	ENSRNOT00000009392	ENSRNOG00000007129	-	-	Cd8b	48.2	46	chr2:87072078	CD8B	CCDS1995.1	-1.31	-	-	-	-	-	33	-	20	-	16	-	31	-
4	164017788	4	104590077	C/T	16	177	60	DP4=0,0,5,11;1/1:210,48,0:93	1	Yes	Yes : (7)	Yes : (9)	70	64	22	L/F	Ctc/Ttc	EXON=2/6	NON_SYNONYMOUS_CODING	ENSRNOP00000009516	YES	ENSRNOT00000009515	ENSRNOG00000007178	-	-	Cd8a	50.6	51	chr2:87017793	CD8A	CCDS1992.1	-6.28	CD8 DEFICIENCY, FAMILIAL	-	-	-	-	32	-	36	-	28	-	24	-
4	164018638	4	104590927	A/G	12	119	58	DP4=0,0,4,8;1/1:152,36,0:69	1	Yes	Yes : (7)	Yes : (9)	440	434	145	K/R	aAg/aGg	EXON=3/6	NON_SYNONYMOUS_CODING	ENSRNOP00000009516	YES	ENSRNOT00000009515	ENSRNOG00000007178	-	-	Cd8a	50.6	51	chr2:87016858	CD8A	CCDS1992.1	-0.87	CD8 DEFICIENCY, FAMILIAL	-	-	-	-	42	-	25	-	17	-	32	-
4	164586020	4	105172296	G/A	14	222	60	DP4=0,0,7,7;1/1:255,42,0:81	1	No	No	No	1008	958	320	H/Y	Cat/Tat	EXON=13/24	NON_SYNONYMOUS_CODING	ENSRNOP00000012622	YES	ENSRNOT00000012622	ENSRNOG00000009484	-	-	Ptcd3	40.36	75	chr2:86354296	PTCD3	CCDS33235.1	3.35	-	-	-	-	-	40	-	37	-	27	-	31	-
4	165048056	4	105719707	A/G	13	116	60	DP4=0,0,9,4;1/1:149,39,0:75	1	Yes	Yes : (7)	Yes : (10)	160	85	29	K/E	Aaa/Gaa	EXON=2/5	NON_SYNONYMOUS_CODING	ENSRNOP00000054833	-	ENSRNOT00000058024	ENSRNOG00000012975	-	-	Ggcx	47.64	89	chr2:85788067	GGCX	CCDS1978.1	2.48	PSEUDOXANTHOMA ELASTICUM-LIKE DISORDER WITH MULTIPLE COAGULATION FACTOR	-	-	YES	-	36	-	27	-	32	-	38	-
4	165048056	4	105719707	A/G	13	116	60	DP4=0,0,9,4;1/1:149,39,0:75	1	Yes	Yes : (7)	Yes : (10)	160	85	29	K/E	Aaa/Gaa	EXON=2/15	NON_SYNONYMOUS_CODING	ENSRNOP00000017928	YES	ENSRNOT00000017927	ENSRNOG00000012975	-	-	Ggcx	47.64	89	chr2:85788067	GGCX	CCDS1978.1	2.48	PSEUDOXANTHOMA ELASTICUM-LIKE DISORDER WITH MULTIPLE COAGULATION FACTOR	-	-	YES	-	36	-	27	-	32	-	38	-
4	165048078	4	105719729	A/G	13	132	60	DP4=0,0,8,5;1/1:165,39,0:75	1	Yes	Yes : (7)	Yes : (10)	182	107	36	K/R	aAa/aGa	EXON=2/5	NON_SYNONYMOUS_CODING	ENSRNOP00000054833	-	ENSRNOT00000058024	ENSRNOG00000012975	-	-	Ggcx	47.64	89	chr2:85788045	GGCX	CCDS1978.1	4.84	PSEUDOXANTHOMA ELASTICUM-LIKE DISORDER WITH MULTIPLE COAGULATION FACTOR	-	-	YES	-	30	-	21	-	21	-	35	-
4	165048078	4	105719729	A/G	13	132	60	DP4=0,0,8,5;1/1:165,39,0:75	1	Yes	Yes : (7)	Yes : (10)	182	107	36	K/R	aAa/aGa	EXON=2/15	NON_SYNONYMOUS_CODING	ENSRNOP00000017928	YES	ENSRNOT00000017927	ENSRNOG00000012975	-	-	Ggcx	47.64	89	chr2:85788045	GGCX	CCDS1978.1	4.84	PSEUDOXANTHOMA ELASTICUM-LIKE DISORDER WITH MULTIPLE COAGULATION FACTOR	-	-	YES	-	30	-	21	-	21	-	35	-
4	165059400	4	105730833	G/A	15	194	60	DP4=0,0,8,7;1/1:227,45,0:87	1	Yes	Yes : (8)	Yes : (15)	1165	1090	364	A/T	Gct/Act	EXON=8/15	NON_SYNONYMOUS_CODING	ENSRNOP00000017928	YES	ENSRNOT00000017927	ENSRNOG00000012975	-	-	Ggcx	47.64	89	chr2:85780420	GGCX	CCDS1978.1	0.75	PSEUDOXANTHOMA ELASTICUM-LIKE DISORDER WITH MULTIPLE COAGULATION FACTOR	-	-	YES	-	29	-	22	-	25	-	23	-
4	165062311	4	105733744	G/A	10	222	60	DP4=0,0,4,6;1/1:255,30,0:57	1	Yes	Yes : (7)	Yes : (10)	387	31	11	V/I	Gtc/Atc	EXON=4/6	NON_SYNONYMOUS_CODING	ENSRNOP00000062439	-	ENSRNOT00000065734	ENSRNOG00000012975	-	-	Ggcx	47.64	89	chr2:85778132	GGCX	CCDS1978.1	-3.97	PSEUDOXANTHOMA ELASTICUM-LIKE DISORDER WITH MULTIPLE COAGULATION FACTOR	-	-	YES	-	40	-	20	-	28	-	34	-
4	165062311	4	105733744	G/A	10	222	60	DP4=0,0,4,6;1/1:255,30,0:57	1	Yes	Yes : (7)	Yes : (10)	1879	1804	602	V/I	Gtc/Atc	EXON=13/15	NON_SYNONYMOUS_CODING	ENSRNOP00000017928	YES	ENSRNOT00000017927	ENSRNOG00000012975	-	-	Ggcx	47.64	89	chr2:85778132	GGCX	CCDS1978.1	-3.97	PSEUDOXANTHOMA ELASTICUM-LIKE DISORDER WITH MULTIPLE COAGULATION FACTOR	-	-	YES	-	40	-	20	-	28	-	34	-
4	169574750	4	107788480	T/C	15	222	57	DP4=0,0,6,9;1/1:255,45,0:87	1	Yes	Yes : (15)	Yes : (23)	640	640	214	T/A	Acg/Gcg	EXON=15/16	NON_SYNONYMOUS_CODING	ENSRNOP00000054726	YES	ENSRNOT00000057917	ENSRNOG00000038064	+:(CGTG)n:Simple_repeat	-	F1M4J2_RAT	35.46	-	-	-	-	-	-	-	-	-	-	29	-	29	-	22	-	32	-
4	170101780	4	108325221	C/T	17	222	51	DP4=0,0,10,7;1/1:255,51,0:99	1	No	Yes : (7)	Yes : (10)	1112	1112	371	A/V	gCa/gTa	EXON=18/20	NON_SYNONYMOUS_CODING	ENSRNOP00000039840	YES	ENSRNOT00000046859	ENSRNOG00000038058	-	-	F1LYF8_RAT	37.3	-	-	-	-	-	-	-	-	-	-	48	-	27	-	26	-	23	-
4	184768369	4	121797773	C/T	16	122	59	DP4=0,0,12,4;1/1:155,48,0:93	1	No	Yes : (2)	Yes : (2)	376	203	68	R/K	aGg/aAg	EXON=2/2	NON_SYNONYMOUS_CODING	ENSRNOP00000043929	YES	ENSRNOT00000041234	ENSRNOG00000043059	-	-	Q4KLI5_RAT	46.4	10	chr2:68805147	APLF	CCDS1888.1	5.59	-	-	-	-	-	40	-	24	-	28	-	22	-
4	184801429	4	121830832	G/T	16	140	60	DP4=0,0,6,10;1/1:173,48,0:93	1	Yes	Yes : (21)	Yes : (27)	517	475	159	P/T	Ccc/Acc	EXON=4/7	NON_SYNONYMOUS_CODING	ENSRNOP00000012958	YES	ENSRNOT00000012958	ENSRNOG00000009757	-	-	D4ACW8_RAT	43.44	33	chr2:68740345	APLF	CCDS1888.1	-7.32	-	-	-	-	-	19	-	28	-	27	-	14	-
4	184801471	4	121830874	G/C	15	222	60	DP4=0,0,4,11;1/1:255,45,0:87	1	Yes	Yes : (17)	Yes : (21)	475	433	145	Q/E	Cag/Gag	EXON=4/7	NON_SYNONYMOUS_CODING	ENSRNOP00000012958	YES	ENSRNOT00000012958	ENSRNOG00000009757	-	-	D4ACW8_RAT	43.44	33	chr2:68740303	APLF	CCDS1888.1	4.94	-	-	-	-	-	24	-	29	-	21	-	18	-
4	184885821	4	121917994	G/A	11	170	60	DP4=0,0,2,9;1/1:203,33,0:63	1	Yes	Yes : (3)	Yes : (6)	46	46	16	A/T	Gct/Act	EXON=1/2	NON_SYNONYMOUS_CODING	ENSRNOP00000013274	YES	ENSRNOT00000013274	ENSRNOG00000009787	-	-	Ccdc48	60.75	39	chr3:128720550	CCDC48	CCDS3054.2	2.43	-	-	-	-	-	33	DP4=7,15,6,5:0/1:150,0,255:99	15	-	26	DP4=6,6,6,8:0/1:178,0,186:99	24	DP4=7,6,5,6:0/1:171,0,225:99
4	184886304	4	121918477	G/C	12	119	54	DP4=0,0,5,7;1/1:152,36,0:69	1	No	No	No	529	529	177	G/R	Ggt/Cgt	EXON=1/2	NON_SYNONYMOUS_CODING	ENSRNOP00000013274	YES	ENSRNOT00000013274	ENSRNOG00000009787	-	-	Ccdc48	60.75	39	chr3:128721048	CCDC48	CCDS3054.2	-0.821	-	-	-	-	-	31	-	30	-	24	-	25	-
4	186834503	4	124640819	G/A	18	147	60	DP4=0,0,9,9;1/1:180,54,0:99	1	No	Yes : (2)	Yes : (4)	1507	1507	503	G/S	Ggc/Agc	EXON=6/10	NON_SYNONYMOUS_CODING	ENSRNOP00000032693	YES	ENSRNOT00000038244	ENSRNOG00000025818	-	-	D3ZYP0_RAT	45.79	77	chr3:126181001	ZXDC	CCDS43145.1	3.99	-	-	-	-	-	41	-	35	-	25	-	20	-
4	187898697	4	125192370	T/C	20	222	59	DP4=0,0,11,9;1/1:255,60,0:99	1	Yes	Yes : (15)	Yes : (20)	5566	5537	1846	H/R	cAt/cGt	EXON=39/40	NON_SYNONYMOUS_CODING	ENSRNOP00000008888	YES	ENSRNOT00000008888	ENSRNOG00000005390	-	-	Nup210	49.4	84	chr3:13360598	NUP210	CCDS33704.1	0.124	-	-	-	-	-	34	-	19	-	25	-	20	-
4	187872465	4	125217484	T/C	15	222	60	DP4=0,0,6,9;1/1:255,45,0:87	1	Yes	Yes : (15)	Yes : (20)	3317	3288	1096	I/M	atA/atG	EXON=24/40	NON_SYNONYMOUS_CODING	ENSRNOP00000008888	YES	ENSRNOT00000008888	ENSRNOG00000005390	-	-	Nup210	49.4	84	chr3:13381739	NUP210	CCDS33704.1	3.56	-	-	-	-	-	36	-	26	-	25	-	16	-
4	196642885	4	134555391	T/G	10	119	60	DP4=0,0,4,6;1/1:152,30,0:57	1	Yes	Yes : (11)	Yes : (16)	295	252	84	I/M	atT/atG	EXON=4/4	NON_SYNONYMOUS_CODING	ENSRNOP00000048700	YES	ENSRNOT00000050772	ENSRNOG00000030004	-	-	LOC500270	45.96	67	chr12:112438787	TMEM116	CCDS55887.1	0.744	-	-	-	-	-	27	DP4=7,10,3,6:0/1:169,0,255:99	31	DP4=6,7,11,7:0/1:255,0,247:99	29	DP4=8,8,4,8:0/1:232,0,255:99	21	DP4=4,4,10,2:0/1:212,0,192:99
4	208750862	4	149388652	A/G	13	117	58	DP4=0,0,7,6;1/1:150,39,0:75	1	Yes	Yes : (15)	Yes : (20)	1072	1072	358	F/L	Ttc/Ctc	EXON=3/4	NON_SYNONYMOUS_CODING	ENSRNOP00000013154	YES	ENSRNOT00000013154	ENSRNOG00000009863	-	-	D3ZQA9_RAT	54.11	75	chr3:9990514	PRRT3	CCDS43049.1	3.14	-	-	-	-	-	38	DP4=0,0,21,15:1/1:255,108,0:99	26	DP4=6,8,5,6:0/1:210,0,255:99	23	DP4=2,9,7,3:0/1:193,0,186:99	18	DP4=4,5,6,3:0/1:211,0,210:99
4	208750862	4	149388652	A/G	13	117	58	DP4=0,0,7,6;1/1:150,39,0:75	1	Yes	Yes : (15)	Yes : (20)	1302	1084	362	F/L	Ttc/Ctc	EXON=3/3	NON_SYNONYMOUS_CODING	ENSRNOP00000053331	-	ENSRNOT00000056493	ENSRNOG00000009863	-	-	D3ZQA9_RAT	54.11	75	chr3:9990514	PRRT3	CCDS43049.1	3.14	-	-	-	-	-	38	DP4=0,0,21,15:1/1:255,108,0:99	26	DP4=6,8,5,6:0/1:210,0,255:99	23	DP4=2,9,7,3:0/1:193,0,186:99	18	DP4=4,5,6,3:0/1:211,0,210:99
4	209750379	4	150432580	G/A	17	222	60	DP4=0,0,11,6;1/1:255,51,0:99	1	No	Yes : (3)	Yes : (8)	1376	1342	448	V/M	Gtg/Atg	EXON=1/1	NON_SYNONYMOUS_CODING	ENSRNOP00000009775	YES	ENSRNOT00000009775	ENSRNOG00000007420	-	-	Hrh1	53.27	79	chr3:11302068	HRH1	CCDS2604.1	3.16	-	-	-	-	-	40	DP4=0,0,16,21:1/1:255,111,0:99	25	DP4=10,5,4,6:0/1:208,0,255:99	22	DP4=5,5,8,4:0/1:241,0,199:99	24	DP4=4,10,6,4:0/1:215,0,255:99
4	214561926	4	152838884	C/G	14	113	48	DP4=0,0,5,9;1/1:146,42,0:81	1	No	Yes : (4)	Yes : (5)	697	697	233	R/G	Cga/Gga	EXON=1/1	NON_SYNONYMOUS_CODING	ENSRNOP00000053198	YES	ENSRNOT00000051285	ENSRNOG00000030544	-	-	Olr828	47.26	-	chr10:45754317	OR6D1P	-	-7.1	-	-	-	-	-	41	DP4=0,0,19,20:1/1:255,117,0:99	31	DP4=3,4,16,6:0/1:255,0,117:99	20	DP4=5,8,6,1:0/1:108,0,220:99	19	DP4=2,5,8,4:0/1:221,0,159:99
4	214602743	4	152879697	T/A	17	144	60	DP4=0,0,9,8;1/1:177,51,0:99	1	No	Yes : (4)	Yes : (5)	330	330	110	F/L	ttT/ttA	EXON=1/1	NON_SYNONYMOUS_CODING	ENSRNOP00000017843	YES	ENSRNOT00000017843	ENSRNOG00000013367	-	-	Olr830	49.53	-	chr10:45753944	OR6D1P	-	2.61	-	-	-	-	-	30	DP4=0,0,12,17:1/1:255,87,0:99	29	DP4=6,9,3,7:0/1:205,0,255:99	24	DP4=6,8,3,6:0/1:195,0,255:99	23	DP4=6,8,3,4:0/1:158,0,255:99
4	219331114	4	156084158	T/C	24	222	60	DP4=0,0,11,13;1/1:255,72,0:99	1	Yes	Yes : (12)	Yes : (21)	2635	2396	799	N/S	aAt/aGt	EXON=14/20	NON_SYNONYMOUS_CODING	ENSRNOP00000046625	YES	ENSRNOT00000048676	ENSRNOG00000009264	-	-	Erc1	40.94	97	chr12:1345967	ERC1	CCDS8508.1	3.33	THYROID CARCINOMA, PAPILLARY	-	-	YES	-	25	DP4=0,0,14,9:1/1:255,69,0:99	40	DP4=15,7,8,10:0/1:255,0,255:99	27	DP4=5,8,5,8:0/1:231,0,240:99	27	DP4=3,2,14,7:0/1:255,0,96:99
4	219331114	4	156084158	T/C	24	222	60	DP4=0,0,11,13;1/1:255,72,0:99	1	Yes	Yes : (12)	Yes : (21)	2635	2396	799	N/S	aAt/aGt	EXON=14/21	NON_SYNONYMOUS_CODING	ENSRNOP00000043085	-	ENSRNOT00000049982	ENSRNOG00000009264	-	-	Erc1	40.94	97	chr12:1345967	ERC1	CCDS8508.1	3.33	THYROID CARCINOMA, PAPILLARY	-	-	YES	-	25	DP4=0,0,14,9:1/1:255,69,0:99	40	DP4=15,7,8,10:0/1:255,0,255:99	27	DP4=5,8,5,8:0/1:231,0,240:99	27	DP4=3,2,14,7:0/1:255,0,96:99
4	219331114	4	156084158	T/C	24	222	60	DP4=0,0,11,13;1/1:255,72,0:99	1	Yes	Yes : (12)	Yes : (21)	2551	2312	771	N/S	aAt/aGt	EXON=13/19	NON_SYNONYMOUS_CODING	ENSRNOP00000012397	-	ENSRNOT00000012397	ENSRNOG00000009264	-	-	Erc1	40.94	97	chr12:1345967	ERC1	CCDS8508.1	3.33	THYROID CARCINOMA, PAPILLARY	-	-	YES	-	25	DP4=0,0,14,9:1/1:255,69,0:99	40	DP4=15,7,8,10:0/1:255,0,255:99	27	DP4=5,8,5,8:0/1:231,0,240:99	27	DP4=3,2,14,7:0/1:255,0,96:99
4	222119047	4	158734248	T/G	13	156	56	DP4=0,0,6,7;1/1:189,39,0:75	1	Yes	Yes : (12)	Yes : (12)	695	541	181	S/A	Tca/Gca	EXON=5/7	NON_SYNONYMOUS_CODING	ENSRNOP00000020364	YES	ENSRNOT00000020364	ENSRNOG00000014992	-	-	M6pr	43.39	47	chr12:9096047	M6PR	CCDS8598.1	0.151	-	-	-	YES	-	37	DP4=0,0,19,17:1/1:255,108,0:99	34	DP4=10,10,7,6:0/1:219,0,255:99	33	DP4=9,7,8,9:0/1:255,0,253:99	19	DP4=2,4,8,4:0/1:233,0,128:99
4	222723465	4	159347494	T/C	12	222	60	DP4=0,0,5,7;1/1:255,36,0:69	1	Yes	Yes : (11)	Yes : (19)	322	322	108	M/V	Atg/Gtg	EXON=1/1	NON_SYNONYMOUS_CODING	ENSRNOP00000043026	YES	ENSRNOT00000047507	ENSRNOG00000030657	-	-	RGD1563551	47.73	-	chr3:32549764	-	CCDS2653.1	-0.475	-	-	-	-	-	33	DP4=0,0,10,22:1/1:255,96,0:99	16	DP4=7,2,3,4:0/1:130,0,172:99	21	DP4=6,5,3,6:0/1:184,0,239:99	12	DP4=2,3,4,3:0/1:180,0,138:99
4	222941938	4	159465691	T/A	14	222	58	DP4=0,0,8,6;1/1:255,42,0:81	1	Yes	Yes : (11)	Yes : (19)	217	184	62	S/T	Tcc/Acc	EXON=2/6	NON_SYNONYMOUS_CODING	ENSRNOP00000013308	YES	ENSRNOT00000013308	ENSRNOG00000010018	-	-	Clec4a3	39.41	50	chr12:8278258	CLEC4A	CCDS8590.1	2.73	-	-	-	-	-	27	DP4=0,0,15,11:1/1:255,78,0:99	34	DP4=6,11,5,12:0/1:243,0,255:99	27	DP4=6,5,5,10:0/1:235,0,228:99	33	DP4=7,8,8,9:0/1:255,0,255:99
4	223068634	4	159692562	C/T	16	175	57	DP4=0,0,7,9;1/1:208,48,0:93	1	Yes	Yes : (13)	Yes : (21)	94	62	21	T/I	aCc/aTc	EXON=1/6	NON_SYNONYMOUS_CODING	ENSRNOP00000037071	YES	ENSRNOT00000039855	ENSRNOG00000010045	-	-	Clecsf6	38.15	53	chr12:8276536	CLEC4A	CCDS8590.1	-4.18	-	-	-	-	-	30	DP4=0,0,14,16:1/1:255,90,0:99	33	DP4=7,10,6,10:0/1:255,0,255:99	31	DP4=10,7,9,4:0/1:203,0,255:99	25	DP4=6,3,5,10:0/1:255,0,183:99
6	66378349	4	160032001	T/A	10	114	37	DP4=0,0,3,7;1/1:147,30,0:57	1	Yes	Yes : (10)	Yes : (13)	302	302	101	M/K	aTg/aAg	EXON=2/6	NON_SYNONYMOUS_CODING	ENSRNOP00000032535	YES	ENSRNOT00000039327	ENSRNOG00000037158	-	-	Vom2r49	38.25	39	chr19:7063377	MBD3L3	CCDS45944.1	-0.687	-	-	-	-	-	38	DP4=0,5,23,6:1/1:255,31,0:59	40	DP4=12,11,4,9:0/1:191,0,255:99	28	DP4=4,15,4,2:0/1:106,0,185:99	36	DP4=10,7,10,7:0/1:244,0,196:99
6	66337230	4	160077597	T/C	18	188	54	DP4=0,0,10,8;1/1:221,54,0:99	1	No	Yes : (10)	Yes : (18)	2462	2462	821	I/T	aTt/aCt	EXON=6/6	NON_SYNONYMOUS_CODING	ENSRNOP00000032535	YES	ENSRNOT00000039327	ENSRNOG00000037158	-	-	Vom2r49	38.25	-	chr19:56828609	-	-	3.75	-	-	-	-	-	32	DP4=0,0,13,18:1/1:255,93,0:99	28	DP4=6,9,7,6:0/1:216,0,255:99	24	DP4=5,3,7,9:0/1:255,0,184:99	26	DP4=6,5,8,6:0/1:255,0,197:99
4	223614060	4	160218342	C/T	20	162	56	DP4=0,0,12,8;1/1:195,60,0:99	1	Yes	Yes : (11)	Yes : (19)	2002	2002	668	V/M	Gtg/Atg	EXON=6/6	NON_SYNONYMOUS_CODING	ENSRNOP00000048953	YES	ENSRNOT00000042249	ENSRNOG00000033494	-	-	Vom2r52	39.66	-	chr19:56829061	-	-	0.271	-	-	-	-	-	38	DP4=0,0,19,15:1/1:255,102,0:99	33	DP4=12,7,4,9:0/1:196,0,255:99	23	DP4=8,5,3,7:0/1:191,0,253:99	30	DP4=6,8,6,9:0/1:245,0,249:99
4	223777316	4	160402799	A/G	18	139	60	DP4=0,0,10,8;1/1:172,54,0:99	1	No	Yes : (11)	Yes : (19)	1268	1268	423	K/R	aAg/aGg	EXON=6/17	NON_SYNONYMOUS_CODING	ENSRNOP00000013689	YES	ENSRNOT00000013689	ENSRNOG00000010253	-	-	Cd163	41.53	73	chr12:7647823	CD163	CCDS8578.1	0.981	-	-	-	-	-	46	DP4=0,1,18,25:1/1:255,103,0:99	25	DP4=5,10,2,8:0/1:200,0,255:99	19	DP4=7,2,6,4:0/1:217,0,162:99	35	DP4=9,6,8,9:0/1:255,0,240:99
4	223777316	4	160402799	A/G	18	139	60	DP4=0,0,10,8;1/1:172,54,0:99	1	No	Yes : (11)	Yes : (19)	1368	1271	424	K/R	aAg/aGg	EXON=6/16	NON_SYNONYMOUS_CODING	ENSRNOP00000058828	-	ENSRNOT00000068407	ENSRNOG00000010253	-	-	Cd163	41.53	73	chr12:7647823	CD163	CCDS8578.1	0.981	-	-	-	-	-	46	DP4=0,1,18,25:1/1:255,103,0:99	25	DP4=5,10,2,8:0/1:200,0,255:99	19	DP4=7,2,6,4:0/1:217,0,162:99	35	DP4=9,6,8,9:0/1:255,0,240:99
4	227217786	4	165704518	C/T	11	127	45	DP4=0,0,5,6;1/1:160,33,0:63	1	No	Yes : (2)	Yes : (2)	438	268	90	A/T	Gct/Act	EXON=4/7	NON_SYNONYMOUS_CODING	ENSRNOP00000009904	-	ENSRNOT00000009904	ENSRNOG00000007310	-	-	Klrb1a	43.33	47	chr12:9751241	KLRB1	CCDS8601.1	-7.26	-	-	-	-	-	39	DP4=0,0,10,23:1/1:255,99,0:99	33	DP4=5,10,8,8:0/1:247,0,255:99	23	DP4=5,4,5,4:0/1:179,0,203:99	27	DP4=7,6,7,5:0/1:200,0,255:99
4	227225132	4	165711864	G/A	11	158	48	DP4=0,0,6,5;1/1:191,33,0:63	1	No	Yes : (5)	Yes : (6)	234	64	22	P/S	Cca/Tca	EXON=1/7	NON_SYNONYMOUS_CODING	ENSRNOP00000009904	-	ENSRNOT00000009904	ENSRNOG00000007310	-	-	Klrb1a	43.33	47	chr12:9760372	KLRB1	CCDS8601.1	1.72	-	-	-	-	-	32	DP4=1,0,12,12:1/1:232,49,0:95	26	DP4=6,6,7,6:0/1:164,0,223:99	25	DP4=5,3,8,8:0/1:173,0,151:99	27	DP4=4,8,8,5:0/1:159,0,216:99
4	227225135	4	165711867	C/T	12	163	49	DP4=0,0,6,6;1/1:196,36,0:69	1	No	Yes : (2)	Yes : (2)	231	61	21	E/K	Gag/Aag	EXON=1/7	NON_SYNONYMOUS_CODING	ENSRNOP00000009904	-	ENSRNOT00000009904	ENSRNOG00000007310	-	-	Klrb1a	43.33	47	chr12:9760375	KLRB1	CCDS8601.1	1.72	-	-	-	-	-	31	DP4=1,0,13,13:1/1:240,49,0:95	24	DP4=5,5,6,7:0/1:179,0,201:99	25	DP4=6,2,9,8:0/1:193,0,154:99	27	DP4=5,8,8,5:0/1:164,0,235:99
4	227225137	4	165711869	C/T	12	200	49	DP4=0,0,6,6;1/1:233,36,0:69	1	No	Yes : (2)	Yes : (2)	229	59	20	R/H	cGc/cAc	EXON=1/7	NON_SYNONYMOUS_CODING	ENSRNOP00000009904	-	ENSRNOT00000009904	ENSRNOG00000007310	-	-	Klrb1a	43.33	47	chr12:9760377	KLRB1	CCDS8601.1	-1.28	-	-	-	-	-	31	DP4=1,0,13,13:1/1:232,48,0:93	25	DP4=6,6,6,7:0/1:178,0,225:99	25	DP4=5,2,8,8:0/1:183,0,134:99	28	DP4=5,8,9,5:0/1:164,0,237:99
4	227641352	4	165815359	T/G	15	169	45	DP4=0,0,6,9;1/1:202,45,0:87	1	No	Yes : (5)	Yes : (6)	250	244	82	M/L	Atg/Ctg	EXON=2/5	NON_SYNONYMOUS_CODING	ENSRNOP00000035114	YES	ENSRNOT00000038801	ENSRNOG00000032553	-	-	Clec2d2	43.17	-	chr12:9806359	-	-	-6.49	-	-	-	-	-	40	DP4=0,0,25,15:1/1:255,120,0:99	20	DP4=6,9,3,1:0/1:49,0,255:52	21	DP4=4,4,7,6:0/1:164,0,182:99	16	DP4=3,6,1,6:0/1:97,0,201:99
4	227641344	4	165815367	C/G	16	170	46	DP4=0,0,7,9;1/1:203,48,0:93	1	No	Yes : (5)	Yes : (6)	242	236	79	G/A	gGa/gCa	EXON=2/5	NON_SYNONYMOUS_CODING	ENSRNOP00000035114	YES	ENSRNOT00000038801	ENSRNOG00000032553	-	-	Clec2d2	43.17	-	chr12:9806351	-	-	-2.33	-	-	-	-	-	40	DP4=0,0,22,16:1/1:255,114,0:99	23	DP4=5,9,4,4:0/1:140,0,255:99	25	DP4=5,5,7,6:0/1:178,0,207:99	16	DP4=3,6,1,6:0/1:100,0,200:99
4	227379946	4	165853141	C/T	20	161	54	DP4=0,0,11,9;1/1:194,60,0:99	1	No	Yes : (5)	Yes : (6)	661	661	221	V/I	Gtt/Att	EXON=5/5	NON_SYNONYMOUS_CODING,SPLICE_SITE	ENSRNOP00000040749	YES	ENSRNOT00000042872	ENSRNOG00000037076	-	-	LOC689770	42.09	-	chr12:9809518	-	-	-0.662	-	-	-	-	-	35	DP4=0,0,9,25:1/1:255,102,0:99	34	DP4=5,8,7,13:0/1:255,0,228:99	31	DP4=6,8,6,10:0/1:255,0,245:99	31	DP4=7,6,6,9:0/1:250,0,235:99
4	227499157	4	166007094	G/C	15	134	49	DP4=0,0,6,9;1/1:167,45,0:87	1	No	Yes : (2)	Yes : (2)	696	511	171	G/R	Ggt/Cgt	EXON=5/6	NON_SYNONYMOUS_CODING	ENSRNOP00000010098	YES	ENSRNOT00000010098	ENSRNOG00000007623	-	-	Clec2d	42.69	-	chr12:9808511	-	-	3.56	-	-	-	-	-	26	DP4=0,0,12,12:1/1:255,72,0:99	22	DP4=3,11,3,4:0/1:130,0,230:99	22	DP4=3,7,5,5:0/1:212,0,201:99	21	DP4=3,6,4,8:0/1:179,0,183:99
4	227597385	4	166039188	G/A	15	222	56	DP4=0,0,8,7;1/1:255,45,0:87	1	No	Yes : (5)	Yes : (6)	256	256	86	V/I	Gta/Ata	EXON=2/5	NON_SYNONYMOUS_CODING	ENSRNOP00000048461	YES	ENSRNOT00000047790	ENSRNOG00000030823	-	-	Clec2dl1	42.36	-	-	-	-	-	-	-	-	-	-	32	DP4=0,0,19,11:1/1:255,90,0:99	29	DP4=6,6,11,6:0/1:247,0,215:99	19	DP4=6,7,2,3:0/1:85,0,255:88	23	DP4=7,5,4,6:0/1:179,0,246:99
4	227599182	4	166040985	A/C	12	143	49	DP4=0,0,4,8;1/1:176,36,0:69	1	No	Yes : (5)	Yes : (6)	573	573	191	K/N	aaA/aaC	EXON=4/5	NON_SYNONYMOUS_CODING,SPLICE_SITE	ENSRNOP00000048461	YES	ENSRNOT00000047790	ENSRNOG00000030823	-	-	Clec2dl1	42.36	-	-	-	-	-	-	-	-	-	-	18	DP4=0,0,10,7:1/1:255,51,0:99	18	DP4=6,5,4,3:0/1:162,0,236:99	22	DP4=8,4,6,4:0/1:209,0,226:99	27	DP4=6,10,5,5:0/1:195,0,255:99
4	227693735	4	166101871	A/C	12	97	58	DP4=0,0,2,10;1/1:130,36,0:69	1	No	Yes : (2)	Yes : (2)	242	242	81	N/T	aAc/aCc	EXON=3/5	NON_SYNONYMOUS_CODING	ENSRNOP00000042979	YES	ENSRNOT00000049620	ENSRNOG00000007866	-	-	LOC689800	40.44	-	chr12:9807745	-	-	1.77	-	-	-	-	-	55	DP4=0,0,19,34:1/1:255,160,0:99	31	DP4=5,8,9,5:0/1:255,0,249:99	32	DP4=11,2,11,8:0/1:255,0,200:99	30	DP4=11,6,4,8:0/1:224,0,255:99
4	227693735	4	166101871	A/C	12	97	58	DP4=0,0,2,10;1/1:130,36,0:69	1	No	Yes : (2)	Yes : (2)	107	107	36	N/T	aAc/aCc	EXON=4/6	NON_SYNONYMOUS_CODING	ENSRNOP00000048208	-	ENSRNOT00000041967	ENSRNOG00000007866	-	-	LOC689800	40.44	-	chr12:9807745	-	-	1.77	-	-	-	-	-	55	DP4=0,0,19,34:1/1:255,160,0:99	31	DP4=5,8,9,5:0/1:255,0,249:99	32	DP4=11,2,11,8:0/1:255,0,200:99	30	DP4=11,6,4,8:0/1:224,0,255:99
4	211587440	4	166425067	A/G	17	155	60	DP4=0,0,9,8;1/1:188,51,0:99	1	No	Yes : (2)	Yes : (2)	581	575	192	K/R	aAa/aGa	EXON=5/5	NON_SYNONYMOUS_CODING	ENSRNOP00000037388	YES	ENSRNOT00000034235	ENSRNOG00000026511	-	-	Clec2g	42.4	-	chr12:9809612	-	-	3.34	-	-	-	-	-	31	DP4=0,0,15,16:1/1:255,93,0:99	34	DP4=10,8,11,4:0/1:242,0,255:99	34	DP4=8,4,10,10:0/1:255,0,201:99	21	DP4=5,8,4,2:0/1:133,0,254:99
4	211814083	4	166679268	A/G	21	222	55	DP4=0,0,9,12;1/1:255,63,0:99	1	No	No	No	317	317	106	Y/C	tAt/tGt	EXON=6/7	NON_SYNONYMOUS_CODING	ENSRNOP00000060316	-	ENSRNOT00000066085	ENSRNOG00000008107	-	-	Clec1b	40.6	59	chr12:10197921	CLEC1B	CCDS8611.1	-8.14	-	-	-	YES	-	39	DP4=0,0,18,20:1/1:255,114,0:99	37	DP4=10,7,7,12:0/1:255,0,255:99	25	DP4=9,8,2,5:0/1:124,0,255:99	25	DP4=9,3,4,9:0/1:221,0,230:99
4	211867636	4	166731437	C/G	16	222	60	DP4=0,0,10,6;1/1:255,48,0:93	1	No	No	No	393	233	78	R/T	aGa/aCa	EXON=3/6	NON_SYNONYMOUS_CODING	ENSRNOP00000043272	YES	ENSRNOT00000052373	ENSRNOG00000033879	-	-	E9PTB9_RAT	38.12	55	chr12:10279250	CLEC7A	CCDS41753.1	4.31	ASPERGILLOSIS, SUSCEPTIBILITY TO	-	-	-	-	35	DP4=0,0,17,15:1/1:255,96,0:99	35	DP4=8,8,9,9:0/1:255,0,255:99	23	DP4=4,6,10,3:0/1:240,0,208:99	25	DP4=10,9,1,5:0/1:107,0,255:99
4	211991846	4	166857720	T/C	10	100	47	DP4=0,0,3,7;1/1:133,30,0:57	1	No	Yes : (5)	Yes : (6)	14	14	5	L/P	cTc/cCc	EXON=1/6	NON_SYNONYMOUS_CODING	ENSRNOP00000010669	YES	ENSRNOT00000010669	ENSRNOG00000007961	-	-	Klre1	38.81	-	-	-	-	-	-	-	-	-	-	44	DP4=0,0,14,9:1/1:255,69,0:99	30	DP4=8,6,1,8:0/1:116,0,255:99	36	DP4=5,11,3,7:0/1:152,0,255:99	33	DP4=9,8,4,6:0/1:152,0,255:99
4	211991904	4	166857778	T/A	11	135	45	DP4=0,0,6,5;1/1:168,33,0:63	1	No	Yes : (5)	Yes : (6)	72	72	24	S/R	agT/agA	EXON=1/6	NON_SYNONYMOUS_CODING	ENSRNOP00000010669	YES	ENSRNOT00000010669	ENSRNOG00000007961	-	-	Klre1	38.81	-	-	-	-	-	-	-	-	-	-	57	DP4=0,0,20,26:1/1:255,138,0:99	21	DP4=3,5,4,5:0/1:164,0,181:99	32	DP4=2,12,4,6:0/1:182,0,226:99	26	DP4=5,6,3,5:0/1:152,0,233:99
4	211991913	4	166857787	T/A	11	104	45	DP4=0,0,6,5;1/1:137,33,0:63	1	No	Yes : (5)	Yes : (6)	81	81	27	N/K	aaT/aaA	EXON=1/6	NON_SYNONYMOUS_CODING	ENSRNOP00000010669	YES	ENSRNOT00000010669	ENSRNOG00000007961	-	-	Klre1	38.81	-	-	-	-	-	-	-	-	-	-	54	DP4=0,0,18,24:1/1:255,126,0:99	20	DP4=2,6,5,3:0/1:144,0,166:99	32	DP4=2,11,5,5:0/1:182,0,223:99	28	DP4=5,7,4,4:0/1:163,0,237:99
4	211994503	4	166861051	C/T	12	159	54	DP4=0,0,5,7;1/1:192,36,0:69	1	No	Yes : (5)	Yes : (6)	266	266	89	T/I	aCc/aTc	EXON=2/6	NON_SYNONYMOUS_CODING	ENSRNOP00000010669	YES	ENSRNOT00000010669	ENSRNOG00000007961	-	-	Klre1	38.81	-	-	-	-	-	-	-	-	-	-	37	DP4=0,0,8,8:1/1:255,48,0:93	40	DP4=14,8,6,7:0/1:233,0,255:99	34	DP4=3,9,4,4:0/1:148,0,235:99	30	DP4=7,7,3,7:0/1:160,0,255:99
4	211996575	4	166863123	G/A	15	167	60	DP4=0,0,8,7;1/1:200,45,0:87	1	No	Yes : (5)	Yes : (6)	514	514	172	D/N	Gat/Aat	EXON=5/6	NON_SYNONYMOUS_CODING	ENSRNOP00000010669	YES	ENSRNOT00000010669	ENSRNOG00000007961	-	-	Klre1	38.81	-	-	-	-	-	-	-	-	-	-	36	DP4=1,0,19,13:1/1:255,58,0:99	35	DP4=10,5,7,10:0/1:251,0,251:99	23	DP4=0,6,10,5:0/1:248,0,112:99	15	DP4=5,3,2,5:0/1:116,0,197:99
4	211997544	4	166864092	G/A	12	222	60	DP4=0,0,6,6;1/1:255,36,0:69	1	No	Yes : (5)	Yes : (6)	607	607	203	A/T	Gca/Aca	EXON=6/6	NON_SYNONYMOUS_CODING	ENSRNOP00000010669	YES	ENSRNOT00000010669	ENSRNOG00000007961	-	-	Klre1	38.81	-	-	-	-	-	-	-	-	-	-	38	DP4=0,0,22,13:1/1:255,105,0:99	32	DP4=7,8,10,6:0/1:241,0,255:99	30	DP4=12,7,5,5:0/1:181,0,255:99	19	DP4=3,3,5,8:0/1:249,0,137:99
4	211997566	4	166864114	C/T	10	144	60	DP4=0,0,4,6;1/1:177,30,0:57	1	No	Yes : (5)	Yes : (6)	629	629	210	A/V	gCc/gTc	EXON=6/6	NON_SYNONYMOUS_CODING	ENSRNOP00000010669	YES	ENSRNOT00000010669	ENSRNOG00000007961	-	-	Klre1	38.81	-	-	-	-	-	-	-	-	-	-	38	DP4=0,0,22,15:1/1:255,111,0:99	24	DP4=6,7,6,5:0/1:196,0,255:99	24	DP4=9,7,5,3:0/1:136,0,255:99	22	DP4=2,5,6,9:0/1:251,0,155:99
4	212006824	4	166873273	G/A	14	121	57	DP4=0,0,10,4;1/1:154,42,0:81	1	No	Yes : (5)	Yes : (6)	656	151	51	E/K	Gaa/Aaa	EXON=5/8	NON_SYNONYMOUS_CODING	ENSRNOP00000052682	YES	ENSRNOT00000055827	ENSRNOG00000043234	-	-	Klrd1	36.9	56	chr12:10462275	KLRD1	CCDS8621.1	3.16	-	-	-	-	-	34	DP4=0,0,16,14:1/1:255,90,0:99	32	DP4=4,9,11,8:0/1:255,0,224:99	28	DP4=9,9,5,5:0/1:198,0,255:99	40	DP4=7,17,7,8:0/1:255,0,255:99
4	212038547	4	166917085	C/G	12	120	56	DP4=0,0,7,5;1/1:153,36,0:69	1	No	Yes : (5)	Yes : (6)	523	476	159	S/T	aGc/aCc	EXON=6/7	NON_SYNONYMOUS_CODING	ENSRNOP00000012886	YES	ENSRNOT00000012886	ENSRNOG00000009638	-	-	Klrk1	35.95	56	chr12:10530785	KLRK1	CCDS8623.1	-6.17	-	-	-	-	-	36	DP4=0,0,13,22:1/1:255,105,0:99	21	DP4=6,10,1,4:0/1:67,0,255:70	25	DP4=6,4,3,11:0/1:203,0,193:99	34	DP4=9,9,8,7:0/1:221,0,255:99
4	212044044	4	166922582	G/A	11	148	60	DP4=0,0,4,7;1/1:181,33,0:63	1	No	Yes : (5)	Yes : (6)	78	31	11	P/S	Cca/Tca	EXON=1/7	NON_SYNONYMOUS_CODING	ENSRNOP00000012886	YES	ENSRNOT00000012886	ENSRNOG00000009638	-	-	Klrk1	35.95	56	chr12:10539577	KLRK1	CCDS8623.1	1.92	-	-	-	-	-	32	DP4=0,0,17,14:1/1:255,93,0:99	37	DP4=8,14,8,6:0/1:241,0,255:99	19	DP4=5,2,4,5:0/1:186,0,156:99	42	DP4=8,4,14,16:0/1:255,0,200:99
4	212065399	4	166945664	C/A	10	143	47	DP4=0,0,1,9;1/1:176,30,0:57	1	No	Yes : (5)	Yes : (5)	257	257	86	R/I	aGa/aTa	EXON=2/5	NON_SYNONYMOUS_CODING	ENSRNOP00000052673	-	ENSRNOT00000055818	ENSRNOG00000033712	-	-	Klrc3	33.88	36	chr12:10561525	KLRC4	CCDS8624.1	0.288	-	-	-	-	-	25	DP4=0,0,1,7:1/1:112,24,0:45	22	-	20	-	24	-
4	212065399	4	166945664	C/A	10	143	47	DP4=0,0,1,9;1/1:176,30,0:57	1	No	Yes : (5)	Yes : (5)	257	257	86	R/I	aGa/aTa	EXON=2/6	NON_SYNONYMOUS_CODING	ENSRNOP00000050077	YES	ENSRNOT00000044301	ENSRNOG00000033712	-	-	Klrc3	33.88	36	chr12:10561525	KLRC4	CCDS8624.1	0.288	-	-	-	-	-	25	DP4=0,0,1,7:1/1:112,24,0:45	22	-	20	-	24	-
4	212065418	4	166945683	T/C	10	169	47	DP4=0,0,3,7;1/1:202,30,0:57	1	No	Yes : (4)	Yes : (4)	238	238	80	T/A	Act/Gct	EXON=2/5	NON_SYNONYMOUS_CODING	ENSRNOP00000052673	-	ENSRNOT00000055818	ENSRNOG00000033712	-	-	Klrc3	33.88	36	chr12:10561541	KLRC4	CCDS8624.1	-0.79	-	-	-	-	-	20	DP4=1,0,1,3:0/1:68,0,15:18	25	DP4=5,8,3,5:0/1:104,0,200:99	24	DP4=5,7,0,4:0/1:51,0,206:54	22	-
4	212065418	4	166945683	T/C	10	169	47	DP4=0,0,3,7;1/1:202,30,0:57	1	No	Yes : (4)	Yes : (4)	238	238	80	T/A	Act/Gct	EXON=2/6	NON_SYNONYMOUS_CODING	ENSRNOP00000050077	YES	ENSRNOT00000044301	ENSRNOG00000033712	-	-	Klrc3	33.88	36	chr12:10561541	KLRC4	CCDS8624.1	-0.79	-	-	-	-	-	20	DP4=1,0,1,3:0/1:68,0,15:18	25	DP4=5,8,3,5:0/1:104,0,200:99	24	DP4=5,7,0,4:0/1:51,0,206:54	22	-
4	212065424	4	166945689	A/T	11	101	48	DP4=0,0,3,8;1/1:134,33,0:63	1	No	Yes : (5)	Yes : (5)	232	232	78	L/M	Ttg/Atg	EXON=2/5	NON_SYNONYMOUS_CODING	ENSRNOP00000052673	-	ENSRNOT00000055818	ENSRNOG00000033712	-	-	Klrc3	33.88	36	chr12:10561547	KLRC4	CCDS8624.1	-4.68	-	-	-	-	-	21	DP4=1,0,2,5:0/1:104,0,15:18	25	DP4=5,8,4,5:0/1:112,0,227:99	25	DP4=5,8,1,4:0/1:92,0,238:95	24	DP4=4,9,2,3:0/1:48,0,228:51
4	212065424	4	166945689	A/T	11	101	48	DP4=0,0,3,8;1/1:134,33,0:63	1	No	Yes : (5)	Yes : (5)	232	232	78	L/M	Ttg/Atg	EXON=2/6	NON_SYNONYMOUS_CODING	ENSRNOP00000050077	YES	ENSRNOT00000044301	ENSRNOG00000033712	-	-	Klrc3	33.88	36	chr12:10561547	KLRC4	CCDS8624.1	-4.68	-	-	-	-	-	21	DP4=1,0,2,5:0/1:104,0,15:18	25	DP4=5,8,4,5:0/1:112,0,227:99	25	DP4=5,8,1,4:0/1:92,0,238:95	24	DP4=4,9,2,3:0/1:48,0,228:51
4	212175411	4	166981409	A/G	15	91	30	DP4=0,0,12,3;1/1:124,45,0:87	1	No	Yes : (5)	Yes : (5)	671	671	224	I/T	aTt/aCt	EXON=6/6	NON_SYNONYMOUS_CODING	ENSRNOP00000012587	YES	ENSRNOT00000012586	ENSRNOG00000009477	-	-	Klrc1	38.06	43	-	KLRC1	-	-	-	-	-	-	-	44	DP4=0,1,24,17:1/1:255,86,0:99	43	DP4=9,11,15,6:0/1:209,0,255:99	31	DP4=9,7,8,6:0/1:173,0,255:99	35	DP4=5,15,9,5:0/1:186,0,255:99
4	212175869	4	166981867	A/T	16	222	53	DP4=0,0,10,6;1/1:255,48,0:93	1	No	Yes : (5)	Yes : (6)	518	518	173	V/D	gTc/gAc	EXON=5/6	NON_SYNONYMOUS_CODING	ENSRNOP00000012587	YES	ENSRNOT00000012586	ENSRNOG00000009477	-	-	Klrc1	38.06	43	chr12:10600206	KLRC1	CCDS8625.1	-4.68	-	-	-	-	-	53	DP4=0,0,22,30:1/1:255,157,0:99	39	DP4=8,11,11,8:0/1:251,0,255:99	34	DP4=12,5,7,7:0/1:223,0,255:99	40	DP4=11,10,8,10:0/1:255,0,255:99
4	212087775	4	166984838	G/A	15	149	54	DP4=0,0,7,8;1/1:182,45,0:87	1	No	Yes : (5)	Yes : (5)	466	466	156	L/F	Ctt/Ttt	EXON=4/6	NON_SYNONYMOUS_CODING	ENSRNOP00000012587	YES	ENSRNOT00000012586	ENSRNOG00000009477	-	-	Klrc1	38.06	43	chr12:10601862	KLRC1	CCDS8625.1	0.289	-	-	-	-	-	40	DP4=0,0,24,14:1/1:255,114,0:99	27	DP4=10,5,7,4:0/1:136,0,255:99	36	DP4=4,14,7,11:0/1:180,0,255:99	27	DP4=6,7,7,6:0/1:153,0,255:99
4	212087897	4	166984960	C/T	19	170	43	DP4=0,0,8,11;1/1:203,57,0:99	1	No	Yes : (5)	Yes : (5)	344	344	115	R/Q	cGa/cAa	EXON=4/6	NON_SYNONYMOUS_CODING	ENSRNOP00000012587	YES	ENSRNOT00000012586	ENSRNOG00000009477	-	-	Klrc1	38.06	43	chr12:10601984	KLRC1	CCDS8625.1	-8.93	-	-	-	-	-	44	DP4=0,0,14,29:1/1:255,129,0:99	39	DP4=7,8,11,11:0/1:255,0,253:99	31	DP4=10,10,4,7:0/1:179,0,255:99	37	DP4=6,11,9,11:0/1:251,0,255:99
4	212088897	4	166985960	A/G	17	222	39	DP4=0,0,6,11;1/1:255,51,0:99	1	No	Yes : (6)	Yes : (6)	289	289	97	Y/H	Tat/Cat	EXON=2/6	NON_SYNONYMOUS_CODING,SPLICE_SITE	ENSRNOP00000012587	YES	ENSRNOT00000012586	ENSRNOG00000009477	-	-	Klrc1	38.06	43	chr12:10603083	KLRC1	CCDS8625.1	3.7	-	-	-	-	-	35	DP4=0,0,18,15:1/1:255,99,0:99	27	DP4=6,7,6,7:0/1:172,0,255:99	29	DP4=6,6,9,6:0/1:170,0,251:99	27	DP4=6,5,9,7:0/1:226,0,220:99
4	212120910	4	167018089	T/C	11	132	50	DP4=0,0,3,8;1/1:165,33,0:63	1	No	Yes : (5)	Yes : (6)	722	722	241	N/S	aAt/aGt	EXON=10/10	NON_SYNONYMOUS_CODING	ENSRNOP00000062814	YES	ENSRNOT00000067678	ENSRNOG00000037064	-	-	E9PTP0_RAT	37.81	-	-	-	-	-	-	-	-	-	-	45	DP4=0,0,26,18:1/1:255,132,0:99	29	DP4=7,6,7,8:0/1:232,0,255:99	37	DP4=9,15,5,8:0/1:189,0,255:99	30	DP4=8,4,13,3:0/1:224,0,226:99
4	212120910	4	167018089	T/C	11	132	50	DP4=0,0,3,8;1/1:165,33,0:63	1	No	Yes : (5)	Yes : (6)	719	719	240	N/S	aAt/aGt	EXON=8/8	NON_SYNONYMOUS_CODING	ENSRNOP00000052669	-	ENSRNOT00000055814	ENSRNOG00000037064	-	-	E9PTP0_RAT	37.81	-	-	-	-	-	-	-	-	-	-	45	DP4=0,0,26,18:1/1:255,132,0:99	29	DP4=7,6,7,8:0/1:232,0,255:99	37	DP4=9,15,5,8:0/1:189,0,255:99	30	DP4=8,4,13,3:0/1:224,0,226:99
4	212120923	4	167018102	C/T	12	220	44	DP4=0,0,5,7;1/1:253,36,0:69	1	No	Yes : (5)	Yes : (6)	709	709	237	A/T	Gcc/Acc	EXON=10/10	NON_SYNONYMOUS_CODING	ENSRNOP00000062814	YES	ENSRNOT00000067678	ENSRNOG00000037064	-	-	E9PTP0_RAT	37.81	-	-	-	-	-	-	-	-	-	-	44	DP4=0,0,20,18:1/1:255,114,0:99	31	DP4=9,7,8,6:0/1:208,0,255:99	31	DP4=6,14,1,8:0/1:121,0,255:99	29	DP4=7,4,14,3:0/1:199,0,197:99
4	212120923	4	167018102	C/T	12	220	44	DP4=0,0,5,7;1/1:253,36,0:69	1	No	Yes : (5)	Yes : (6)	706	706	236	A/T	Gcc/Acc	EXON=8/8	NON_SYNONYMOUS_CODING	ENSRNOP00000052669	-	ENSRNOT00000055814	ENSRNOG00000037064	-	-	E9PTP0_RAT	37.81	-	-	-	-	-	-	-	-	-	-	44	DP4=0,0,20,18:1/1:255,114,0:99	31	DP4=9,7,8,6:0/1:208,0,255:99	31	DP4=6,14,1,8:0/1:121,0,255:99	29	DP4=7,4,14,3:0/1:199,0,197:99
4	212152857	4	167052872	T/A	10	119	60	DP4=0,0,2,8;1/1:152,30,0:57	1	No	Yes : (5)	Yes : (6)	127	127	43	S/C	Agt/Tgt	EXON=1/10	NON_SYNONYMOUS_CODING	ENSRNOP00000062814	YES	ENSRNOT00000067678	ENSRNOG00000037064	-	-	E9PTP0_RAT	37.81	-	-	-	-	-	-	-	-	-	-	35	DP4=0,0,21,9:1/1:255,90,0:99	27	DP4=5,7,8,6:0/1:255,0,238:99	25	DP4=3,7,8,7:0/1:255,0,206:99	19	DP4=7,3,5,3:0/1:192,0,207:99
4	212152857	4	167052872	T/A	10	119	60	DP4=0,0,2,8;1/1:152,30,0:57	1	No	Yes : (5)	Yes : (6)	127	127	43	S/C	Agt/Tgt	EXON=1/8	NON_SYNONYMOUS_CODING	ENSRNOP00000052669	-	ENSRNOT00000055814	ENSRNOG00000037064	-	-	E9PTP0_RAT	37.81	-	-	-	-	-	-	-	-	-	-	35	DP4=0,0,21,9:1/1:255,90,0:99	27	DP4=5,7,8,6:0/1:255,0,238:99	25	DP4=3,7,8,7:0/1:255,0,206:99	19	DP4=7,3,5,3:0/1:192,0,207:99
Deleted	Deleted	4	167449890	A/G	19	222	48	DP4=0,0,9,10;1/1:255,57,0:99	1	No	Yes : (2)	Yes : (2)	731	731	244	M/T	aTg/aCg	EXON=6/6	NON_SYNONYMOUS_CODING	ENSRNOP00000050296	YES	ENSRNOT00000047838	ENSRNOG00000028915	-	-	Ly49si1	37.08	-	chr12:10742085	KLRAP1	-	2.41	-	-	-	-	-	38	DP4=0,3,14,16:1/1:255,14,0:25	27	DP4=4,8,3,9:0/1:196,0,232:99	30	DP4=7,7,5,7:0/1:182,0,255:99	26	DP4=4,5,8,7:0/1:253,0,187:99
4	212850292	4	167709151	A/G	17	112	47	DP4=0,0,8,9;1/1:145,51,0:99	1	No	Yes : (2)	Yes : (2)	692	536	179	F/S	tTc/tCc	EXON=5/8	NON_SYNONYMOUS_CODING	ENSRNOP00000049397	YES	ENSRNOT00000040999	ENSRNOG00000033793	-	-	LOC497796	37.64	-	chr12:10746493	KLRAP1	-	0.962	-	-	-	-	-	53	DP4=0,1,20,17:1/1:255,95,0:99	29	DP4=4,4,8,9:0/1:203,0,179:99	25	DP4=7,2,5,9:0/1:228,0,184:99	28	DP4=3,3,9,10:0/1:250,0,126:99
4	212851593	4	167710452	T/C	16	105	48	DP4=0,0,4,12;1/1:138,48,0:93	1	No	Yes : (2)	Yes : (2)	533	377	126	K/R	aAa/aGa	EXON=4/8	NON_SYNONYMOUS_CODING	ENSRNOP00000049397	YES	ENSRNOT00000040999	ENSRNOG00000033793	-	-	LOC497796	37.64	-	chr12:10748337	KLRAP1	-	-4.77	-	-	-	-	-	39	DP4=0,0,16,20:1/1:255,108,0:99	32	DP4=11,4,5,11:0/1:255,0,255:99	30	DP4=11,7,7,4:0/1:194,0,255:99	25	DP4=7,9,4,5:0/1:166,0,255:99
4	212851716	4	167710575	G/A	14	118	58	DP4=0,0,7,7;1/1:151,42,0:81	1	No	Yes : (2)	Yes : (2)	410	254	85	P/L	cCc/cTc	EXON=4/8	NON_SYNONYMOUS_CODING	ENSRNOP00000049397	YES	ENSRNOT00000040999	ENSRNOG00000033793	-	-	LOC497796	37.64	-	-	-	-	-	-	-	-	-	-	43	DP4=0,0,26,16:1/1:255,126,0:99	34	DP4=11,10,7,6:0/1:224,0,255:99	30	DP4=4,9,8,8:0/1:255,0,233:99	27	DP4=9,6,5,7:0/1:231,0,255:99
4	212851740	4	167710599	G/T	13	157	60	DP4=0,0,5,8;1/1:190,39,0:75	1	No	Yes : (2)	Yes : (2)	386	230	77	A/E	gCa/gAa	EXON=4/8	NON_SYNONYMOUS_CODING	ENSRNOP00000049397	YES	ENSRNOT00000040999	ENSRNOG00000033793	-	-	LOC497796	37.64	-	-	-	-	-	-	-	-	-	-	40	DP4=0,0,23,17:1/1:255,120,0:99	35	DP4=9,10,8,6:0/1:233,0,255:99	29	DP4=6,9,6,8:0/1:244,0,255:99	26	DP4=9,6,3,7:0/1:187,0,255:99
4	212854981	4	167713840	C/T	12	119	56	DP4=0,0,9,3;1/1:152,36,0:69	1	No	Yes : (2)	Yes : (2)	256	100	34	A/T	Gct/Act	EXON=2/8	NON_SYNONYMOUS_CODING	ENSRNOP00000049397	YES	ENSRNOT00000040999	ENSRNOG00000033793	-	-	LOC497796	37.64	-	chr12:10750654	KLRAP1	-	1.84	-	-	-	-	-	41	DP4=0,0,6,7:1/1:180,39,0:75	26	DP4=6,5,5,0:0/1:46,0,252:49	24	DP4=4,9,5,2:0/1:49,0,255:52	26	DP4=5,6,6,1:0/1:67,0,247:70
4	212854999	4	167713858	G/T	10	122	55	DP4=0,0,8,2;1/1:155,30,0:57	1	No	Yes : (2)	Yes : (2)	238	82	28	P/T	Cct/Act	EXON=2/8	NON_SYNONYMOUS_CODING	ENSRNOP00000049397	YES	ENSRNOT00000040999	ENSRNOG00000033793	-	-	LOC497796	37.64	-	chr12:10750672	KLRAP1	-	-2.16	-	-	-	-	-	39	DP4=0,0,7,6:1/1:201,39,0:75	26	DP4=3,5,5,1:0/1:85,0,195:88	22	DP4=4,7,4,3:0/1:68,0,235:71	28	DP4=5,6,6,2:0/1:104,0,236:99
4	212855023	4	167713882	G/T	12	154	51	DP4=0,0,7,5;1/1:187,36,0:69	1	No	Yes : (2)	Yes : (2)	214	58	20	Q/K	Cag/Aag	EXON=2/8	NON_SYNONYMOUS_CODING	ENSRNOP00000049397	YES	ENSRNOT00000040999	ENSRNOG00000033793	-	-	LOC497796	37.64	-	chr12:10750696	KLRAP1	-	2.66	-	-	-	-	-	37	DP4=0,0,14,8:1/1:255,66,0:99	29	DP4=4,5,8,3:0/1:186,0,167:99	21	DP4=5,6,5,4:0/1:133,0,241:99	25	DP4=5,5,6,3:0/1:144,0,222:99
4	213420527	4	168247559	T/G	25	112	41	DP4=0,0,5,20;1/1:145,75,0:99	1	No	No	No	459	372	124	K/N	aaA/aaC	EXON=3/6	NON_SYNONYMOUS_CODING	ENSRNOP00000013303	YES	ENSRNOT00000013303	ENSRNOG00000009986	-	-	Ly49i3	36.93	-	chr12:10748339	KLRAP1	-	0.475	-	-	-	-	-	47	DP4=0,0,18,24:1/1:255,126,0:99	51	DP4=9,6,14,21:0/1:255,0,222:99	45	DP4=9,7,5,14:0/1:232,0,255:99	42	DP4=4,11,5,19:0/1:227,0,233:99
4	213689138	4	168493924	T/C	18	128	55	DP4=0,1,7,10;1/1:161,15,0:27	0.944444	No	Yes : (2)	Yes : (2)	705	581	194	Q/R	cAg/cGg	EXON=6/8	NON_SYNONYMOUS_CODING	ENSRNOP00000052643	YES	ENSRNOT00000055787	ENSRNOG00000031551	-	-	Ly49i6	36.83	-	chr12:10744969	KLRAP1	-	3.7	-	-	-	-	-	36	DP4=0,0,12,20:1/1:255,96,0:99	29	DP4=7,5,7,10:0/1:255,0,241:99	41	DP4=9,8,9,14:0/1:255,0,255:99	33	DP4=13,7,10,3:0/1:220,0,255:99
4	213696335	4	168501123	T/A	19	198	59	DP4=0,0,10,9;1/1:231,57,0:99	1	No	Yes : (2)	Yes : (2)	503	379	127	N/Y	Aat/Tat	EXON=4/8	NON_SYNONYMOUS_CODING	ENSRNOP00000052643	YES	ENSRNOT00000055787	ENSRNOG00000031551	-	-	Ly49i6	36.83	-	chr12:10748332	KLRAP1	-	-0.584	-	-	-	-	-	42	DP4=0,0,20,20:1/1:255,120,0:99	32	DP4=13,3,8,7:0/1:255,0,247:99	34	DP4=9,8,7,9:0/1:255,0,255:99	20	DP4=4,1,7,8:0/1:253,0,100:99
4	213696418	4	168501206	C/T	14	106	60	DP4=0,0,8,6;1/1:139,42,0:81	1	No	Yes : (2)	Yes : (2)	420	296	99	G/E	gGa/gAa	EXON=4/8	NON_SYNONYMOUS_CODING	ENSRNOP00000052643	YES	ENSRNOT00000055787	ENSRNOG00000031551	-	-	Ly49i6	36.83	-	chr12:10748433	KLRAP1	-	1.41	-	-	-	-	-	43	DP4=0,1,16,23:1/1:255,86,0:99	32	DP4=8,1,9,9:0/1:255,0,165:99	42	DP4=13,8,9,10:0/1:255,0,255:99	26	DP4=6,4,8,6:0/1:255,0,208:99
4	227917395	4	168803371	C/T	14	117	60	DP4=0,0,5,9;1/1:150,42,0:81	1	No	Yes : (2)	Yes : (2)	497	497	166	G/E	gGa/gAa	EXON=4/6	NON_SYNONYMOUS_CODING	ENSRNOP00000013558	YES	ENSRNOT00000013558	ENSRNOG00000010151	-	-	Ly49i7	37.34	-	chr12:10746526	KLRAP1	-	-1.81	-	-	-	-	-	45	DP4=0,0,26,19:1/1:255,135,0:99	30	DP4=5,13,7,3:0/1:161,0,255:99	35	DP4=5,13,7,9:0/1:232,0,255:99	21	DP4=2,5,7,7:0/1:221,0,153:99
4	227917441	4	168803417	C/T	10	125	60	DP4=0,0,2,8;1/1:158,30,0:57	1	No	Yes : (2)	Yes : (2)	451	451	151	G/S	Ggt/Agt	EXON=4/6	NON_SYNONYMOUS_CODING	ENSRNOP00000013558	YES	ENSRNOT00000013558	ENSRNOG00000010151	-	-	Ly49i7	37.34	-	chr12:10746572	KLRAP1	-	0.916	-	-	-	-	-	55	DP4=0,0,25,29:1/1:255,163,0:99	27	DP4=9,6,6,6:0/1:193,0,255:99	35	DP4=9,12,7,7:0/1:211,0,255:99	37	DP4=5,5,13,11:0/1:255,0,183:99
4	227919508	4	168805484	C/A	11	147	58	DP4=0,0,6,5;1/1:180,33,0:63	1	No	Yes : (2)	Yes : (2)	291	291	97	K/N	aaG/aaT	EXON=3/6	NON_SYNONYMOUS_CODING	ENSRNOP00000013558	YES	ENSRNOT00000013558	ENSRNOG00000010151	-	-	Ly49i7	37.34	-	chr12:10748435	KLRAP1	-	1.67	-	-	-	-	-	43	DP4=0,0,22,17:1/1:255,117,0:99	34	DP4=7,10,8,7:0/1:218,0,255:99	37	DP4=12,8,8,9:0/1:193,0,255:99	31	DP4=9,6,8,7:0/1:220,0,255:99
4	227919516	4	168805492	C/T	12	153	58	DP4=0,0,6,6;1/1:186,36,0:69	1	No	No	No	283	283	95	D/N	Gac/Aac	EXON=3/6	NON_SYNONYMOUS_CODING	ENSRNOP00000013558	YES	ENSRNOT00000013558	ENSRNOG00000010151	-	-	Ly49i7	37.34	-	chr12:10748443	KLRAP1	-	3.82	-	-	-	-	-	44	DP4=0,0,23,18:1/1:255,123,0:99	36	DP4=7,11,8,9:0/1:231,0,255:99	39	DP4=12,10,8,8:0/1:187,0,255:99	31	DP4=9,5,8,9:0/1:220,0,247:99
4	227919547	4	168805523	T/G	14	106	60	DP4=0,0,6,8;1/1:139,42,0:81	1	No	Yes : (2)	Yes : (2)	252	252	84	Q/H	caA/caC	EXON=3/6	NON_SYNONYMOUS_CODING	ENSRNOP00000013558	YES	ENSRNOT00000013558	ENSRNOG00000010151	-	-	Ly49i7	37.34	-	-	-	-	-	-	-	-	-	-	47	DP4=0,0,23,21:1/1:255,132,0:99	40	DP4=7,13,6,8:0/1:219,0,255:99	38	DP4=11,10,5,12:0/1:227,0,255:99	37	DP4=9,9,7,10:0/1:223,0,255:99
4	227922092	4	168808068	C/A	19	222	56	DP4=0,0,6,13;1/1:255,57,0:99	1	No	Yes : (2)	Yes : (2)	81	81	27	E/D	gaG/gaT	EXON=1/6	NON_SYNONYMOUS_CODING	ENSRNOP00000013558	YES	ENSRNOT00000013558	ENSRNOG00000010151	-	-	Ly49i7	37.34	-	chr12:10750673	KLRAP1	-	-4.03	-	-	-	-	-	33	DP4=0,0,21,11:1/1:255,96,0:99	33	DP4=6,5,13,9:0/1:255,0,196:99	31	DP4=6,14,4,6:0/1:177,0,255:99	30	DP4=4,6,7,10:0/1:255,0,208:99
4	227922115	4	168808091	G/A	19	222	55	DP4=0,0,3,16;1/1:255,57,0:99	1	No	Yes : (2)	Yes : (2)	58	58	20	H/Y	Cat/Tat	EXON=1/6	NON_SYNONYMOUS_CODING	ENSRNOP00000013558	YES	ENSRNOT00000013558	ENSRNOG00000010151	-	-	Ly49i7	37.34	-	-	-	-	-	-	-	-	-	-	38	DP4=0,0,23,14:1/1:255,111,0:99	33	DP4=8,5,10,9:0/1:255,0,227:99	30	DP4=3,17,4,6:0/1:187,0,254:99	31	DP4=5,8,5,13:0/1:251,0,242:99
4	228336893	4	169254285	G/A	17	222	60	DP4=0,0,10,7;1/1:255,51,0:99	1	No	Yes : (3)	Yes : (5)	794	794	265	T/I	aCa/aTa	EXON=1/1	NON_SYNONYMOUS_CODING	ENSRNOP00000007453	YES	ENSRNOT00000007453	ENSRNOG00000005646	-	-	Tas2r107	40.35	58	chr12:10978078	TAS2R10	CCDS8634.1	0.464	-	-	-	-	-	40	DP4=0,0,12,25:1/1:255,111,0:99	20	DP4=6,4,4,6:0/1:221,0,208:99	21	DP4=3,8,6,2:0/1:182,0,219:99	26	DP4=4,13,5,4:0/1:183,0,255:99
4	228350474	4	169267868	C/T	18	179	59	DP4=0,0,8,10;1/1:212,54,0:99	1	No	Yes : (3)	Yes : (5)	755	755	252	R/Q	cGa/cAa	EXON=1/1	NON_SYNONYMOUS_CODING	ENSRNOP00000051235	YES	ENSRNOT00000044029	ENSRNOG00000031185	-	-	Tas2r106	36.58	53	chr12:10978114	TAS2R10	CCDS8634.1	-0.428	-	-	-	-	-	38	DP4=0,1,13,21:1/1:255,66,0:99	27	DP4=5,5,4,11:0/1:255,0,210:99	23	DP4=6,8,3,6:0/1:204,0,255:99	31	DP4=10,4,10,7:0/1:255,0,251:99
4	228350672	4	169268066	C/A	12	107	60	DP4=0,0,8,4;1/1:140,36,0:69	1	No	Yes : (3)	Yes : (5)	557	557	186	C/F	tGt/tTt	EXON=1/1	NON_SYNONYMOUS_CODING	ENSRNOP00000051235	YES	ENSRNOT00000044029	ENSRNOG00000031185	-	-	Tas2r106	36.58	53	chr12:10978312	TAS2R10	CCDS8634.1	3.12	-	-	-	-	-	37	DP4=0,0,23,14:1/1:255,111,0:99	37	DP4=7,6,10,8:0/1:255,0,252:99	12	DP4=0,6,3,3:0/1:161,0,128:99	29	DP4=8,9,3,6:0/1:193,0,255:99
4	228395248	4	169397074	T/A	16	126	57	DP4=0,0,12,4;1/1:159,48,0:93	1	No	Yes : (3)	Yes : (5)	893	893	298	K/M	aAg/aTg	EXON=1/1	NON_SYNONYMOUS_CODING	ENSRNOP00000007497	YES	ENSRNOT00000007497	ENSRNOG00000005692	-	-	Tas2r114	35.91	55	chr12:10954259	TAS2R7	CCDS8631.1	0.212	-	-	-	-	-	35	DP4=0,0,10,13:1/1:254,69,0:99	26	DP4=6,4,4,3:0/1:96,0,221:99	32	DP4=9,7,4,6:0/1:112,0,255:99	31	DP4=7,9,4,5:0/1:105,0,255:99
4	228395278	4	169397104	T/C	16	157	59	DP4=0,0,11,5;1/1:190,48,0:93	1	No	Yes : (3)	Yes : (5)	863	863	288	Q/R	cAa/cGa	EXON=1/1	NON_SYNONYMOUS_CODING	ENSRNOP00000007497	YES	ENSRNOT00000007497	ENSRNOG00000005692	-	-	Tas2r114	35.91	55	chr12:10954289	TAS2R7	CCDS8631.1	1.42	-	-	-	-	-	34	DP4=0,0,11,19:1/1:255,90,0:99	19	DP4=5,4,4,4:0/1:114,0,219:99	36	DP4=7,11,8,7:0/1:152,0,255:99	31	DP4=5,9,5,9:0/1:147,0,255:99
4	228395281	4	169397107	C/T	16	129	59	DP4=0,0,11,5;1/1:162,48,0:93	1	No	Yes : (3)	Yes : (5)	860	860	287	R/K	aGa/aAa	EXON=1/1	NON_SYNONYMOUS_CODING	ENSRNOP00000007497	YES	ENSRNOT00000007497	ENSRNOG00000005692	-	-	Tas2r114	35.91	55	chr12:10954292	TAS2R7	CCDS8631.1	3.38	-	-	-	-	-	33	DP4=0,0,10,18:1/1:255,84,0:99	19	DP4=5,4,4,4:0/1:112,0,220:99	35	DP4=7,11,8,6:0/1:141,0,255:99	30	DP4=5,10,5,8:0/1:148,0,255:99
4	228395495	4	169397321	G/A	15	152	58	DP4=0,0,4,11;1/1:185,45,0:87	1	No	Yes : (3)	Yes : (5)	646	646	216	L/F	Ctc/Ttc	EXON=1/1	NON_SYNONYMOUS_CODING	ENSRNOP00000007497	YES	ENSRNOT00000007497	ENSRNOG00000005692	-	-	Tas2r114	35.91	55	chr12:10954506	TAS2R7	CCDS8631.1	-1.9	-	-	-	-	-	44	DP4=0,0,24,20:1/1:255,132,0:99	31	DP4=11,7,7,6:0/1:243,0,255:99	31	DP4=10,8,5,8:0/1:231,0,255:99	24	DP4=10,4,2,7:0/1:188,0,248:99
4	228395617	4	169397443	G/A	14	170	60	DP4=0,0,8,6;1/1:203,42,0:81	1	No	Yes : (3)	Yes : (5)	524	524	175	T/I	aCt/aTt	EXON=1/1	NON_SYNONYMOUS_CODING	ENSRNOP00000007497	YES	ENSRNOT00000007497	ENSRNOG00000005692	-	-	Tas2r114	35.91	55	chr12:10954628	TAS2R7	CCDS8631.1	1.47	-	-	-	-	-	41	DP4=0,0,22,18:1/1:255,120,0:99	42	DP4=12,8,14,7:0/1:255,0,255:99	21	DP4=10,3,5,2:0/1:120,0,246:99	32	DP4=10,8,5,7:0/1:221,0,255:99
4	229362455	4	169980948	C/T	12	222	60	DP4=0,0,4,8;1/1:255,36,0:69	1	No	Yes : (4)	Yes : (7)	527	527	176	T/M	aCg/aTg	EXON=1/1	NON_SYNONYMOUS_CODING	ENSRNOP00000032084	YES	ENSRNOT00000031438	ENSRNOG00000021445	-	-	Tas2r120	38.51	48	chr12:11117422	TAS2R15	-	0.255	-	-	-	-	-	36	DP4=0,0,15,20:1/1:255,105,0:99	28	DP4=8,6,6,8:0/1:255,0,255:99	20	DP4=3,4,4,7:0/1:235,0,163:99	35	DP4=6,7,6,14:0/1:255,0,241:99
4	229440205	4	170059570	T/C	12	222	60	DP4=0,0,6,6;1/1:255,36,0:69	1	No	Yes : (4)	Yes : (7)	2	2	1	M/T	aTg/aCg	EXON=1/1	NON_SYNONYMOUS_CODING	ENSRNOP00000030727	YES	ENSRNOT00000030813	ENSRNOG00000021430	-	-	Tas2r124	36.77	47	chr12:11061896	TAS2R13	CCDS8635.1	3.3	-	-	-	-	-	33	DP4=0,0,15,15:1/1:255,90,0:99	31	DP4=8,6,9,7:0/1:197,0,255:99	39	DP4=9,14,10,5:0/1:189,0,255:99	34	DP4=6,10,12,5:0/1:212,0,255:99
4	229440702	4	170060067	C/G	25	222	51	DP4=0,0,12,13;1/1:255,75,0:99	1	No	Yes : (4)	Yes : (7)	499	499	167	Q/E	Cag/Gag	EXON=1/1	NON_SYNONYMOUS_CODING	ENSRNOP00000030727	YES	ENSRNOT00000030813	ENSRNOG00000021430	-	-	Tas2r124	36.77	47	chr12:11061393	TAS2R13	CCDS8635.1	0.453	-	-	-	-	-	37	DP4=0,0,16,18:1/1:255,102,0:99	28	DP4=6,11,4,7:0/1:172,0,255:99	38	DP4=14,6,9,8:0/1:243,0,255:99	27	DP4=6,9,5,6:0/1:195,0,255:99
4	229547046	4	170082477	C/A	13	222	60	DP4=0,0,3,10;1/1:255,39,0:75	1	No	Yes : (4)	Yes : (7)	535	535	179	L/I	Cta/Ata	EXON=1/1	NON_SYNONYMOUS_CODING	ENSRNOP00000052592	YES	ENSRNOT00000055734	ENSRNOG00000037036	-	-	LOC100363053	38.69	47	chr12:11338982	TAS2R42	CCDS31747.1	-2.22	-	-	-	-	-	42	DP4=0,1,18,16:1/1:255,72,0:99	26	DP4=8,6,9,1:0/1:169,0,255:99	34	DP4=11,5,8,8:0/1:255,0,255:99	28	DP4=7,3,8,9:0/1:255,0,191:99
4	229553546	4	170088977	C/T	20	222	60	DP4=0,0,11,9;1/1:255,60,0:99	1	No	Yes : (4)	Yes : (7)	577	577	193	A/T	Gca/Aca	EXON=1/1	NON_SYNONYMOUS_CODING	ENSRNOP00000048668	YES	ENSRNOT00000051110	ENSRNOG00000031107	-	-	Tas2r129	35.65	44	chr12:11091233	TAS2R14	CCDS8637.1	-7.9	-	-	-	-	-	45	DP4=0,0,18,26:1/1:255,132,0:99	28	DP4=3,8,7,8:0/1:255,0,218:99	29	DP4=5,5,5,11:0/1:255,0,218:99	27	DP4=9,5,7,6:0/1:255,0,255:99
4	229658956	4	170196889	G/A	13	222	56	DP4=0,0,8,5;1/1:255,39,0:75	1	No	Yes : (5)	Yes : (8)	737	737	246	T/M	aCg/aTg	EXON=1/1	NON_SYNONYMOUS_CODING	ENSRNOP00000047747	YES	ENSRNOT00000040860	ENSRNOG00000032175	-	-	Tas2r110	37.03	-	chr12:11091133	TAS2R14	CCDS8637.1	-3.92	-	-	-	-	-	35	DP4=0,0,12,6:1/1:202,54,0:99	27	DP4=6,7,3,2:0/1:53,0,245:56	36	DP4=11,6,6,1:0/1:42,0,244:44	26	DP4=3,3,6,2:0/1:116,0,139:99
4	229658984	4	170196917	C/T	12	222	58	DP4=0,0,4,8;1/1:255,36,0:69	1	No	Yes : (5)	Yes : (8)	709	709	237	A/T	Gcc/Acc	EXON=1/1	NON_SYNONYMOUS_CODING	ENSRNOP00000047747	YES	ENSRNOT00000040860	ENSRNOG00000032175	-	-	Tas2r110	37.03	-	chr12:11091161	TAS2R14	CCDS8637.1	3.95	-	-	-	-	-	34	DP4=0,0,9,9:1/1:239,54,0:99	23	DP4=3,4,2,5:0/1:125,0,152:99	36	DP4=12,6,6,2:0/1:77,0,226:80	28	DP4=3,3,4,5:0/1:148,0,107:99
4	229730440	4	170272397	G/A	13	114	56	DP4=0,0,4,9;1/1:147,39,0:75	1	No	Yes : (4)	Yes : (7)	35	35	12	T/I	aCt/aTt	EXON=1/1	NON_SYNONYMOUS_CODING	ENSRNOP00000038784	YES	ENSRNOT00000038581	ENSRNOG00000021329	-	-	Tas2r140	40.79	49	chr12:11091772	TAS2R14	CCDS8637.1	2.78	-	-	-	-	-	46	DP4=0,0,23,19:1/1:255,126,0:99	30	DP4=6,5,7,12:0/1:255,0,211:99	26	DP4=9,8,6,3:0/1:167,0,255:99	32	DP4=9,5,11,5:0/1:243,0,251:99
4	229452674	4	170785343	G/A	16	222	39	DP4=0,0,10,6;1/1:255,48,0:93	1	No	Yes : (4)	Yes : (8)	434	434	145	T/M	aCg/aTg	EXON=1/1	NON_SYNONYMOUS_CODING	ENSRNOP00000048055	YES	ENSRNOT00000050359	ENSRNOG00000030993	-	-	Tas2r102	38.62	50	chr12:11061461	TAS2R13	CCDS8635.1	2.16	-	-	-	-	-	44	DP4=0,0,22,19:1/1:255,123,0:99	25	DP4=7,6,5,6:0/1:188,0,249:99	20	DP4=10,4,4,2:0/1:96,0,247:99	36	DP4=12,9,7,7:0/1:180,0,255:99
4	229523344	4	170799735	T/G	10	222	60	DP4=0,0,5,5;1/1:255,30,0:57	1	No	Yes : (4)	Yes : (7)	766	766	256	M/L	Atg/Ctg	EXON=1/1	NON_SYNONYMOUS_CODING	ENSRNOP00000043062	YES	ENSRNOT00000045376	ENSRNOG00000032724	-	-	Tas2r109	38.01	44	chr12:11091068	TAS2R14	CCDS8637.1	-4.97	-	-	-	-	-	41	DP4=0,0,20,20:1/1:255,120,0:99	27	DP4=4,8,8,6:0/1:255,0,229:99	28	DP4=7,4,7,8:0/1:255,0,227:99	27	DP4=6,8,6,6:0/1:255,0,255:99
4	229522839	4	170800240	C/A	12	155	60	DP4=0,0,6,6;1/1:188,36,0:69	1	No	Yes : (4)	Yes : (7)	261	261	87	M/I	atG/atT	EXON=1/1	NON_SYNONYMOUS_CODING	ENSRNOP00000043062	YES	ENSRNOT00000045376	ENSRNOG00000032724	-	-	Tas2r109	38.01	44	chr12:11091567	TAS2R14	CCDS8637.1	1.13	-	-	-	-	-	40	DP4=0,0,19,19:1/1:255,114,0:99	30	DP4=6,15,6,3:0/1:157,0,255:99	32	DP4=6,9,7,9:0/1:255,0,255:99	23	DP4=3,5,12,3:0/1:228,0,176:99
4	229516202	4	170806878	G/T	11	87	60	DP4=0,0,6,5;1/1:120,33,0:63	1	No	Yes : (4)	Yes : (7)	943	943	315	P/T	Cct/Act	EXON=1/1	NON_SYNONYMOUS_CODING	ENSRNOP00000063238	YES	ENSRNOT00000040828	ENSRNOG00000033896	-	-	Tas2r117	35.01	48	chr12:11090888	TAS2R14	CCDS8637.1	-2.58	-	-	-	-	-	40	DP4=0,0,20,17:1/1:255,111,0:99	21	DP4=7,3,5,4:0/1:196,0,219:99	32	DP4=5,12,6,7:0/1:239,0,255:99	34	DP4=9,8,9,6:0/1:255,0,255:99
4	229515524	4	170807556	T/G	12	99	60	DP4=0,0,6,6;1/1:132,36,0:69	1	No	Yes : (4)	Yes : (7)	265	265	89	K/Q	Aaa/Caa	EXON=1/1	NON_SYNONYMOUS_CODING	ENSRNOP00000063238	YES	ENSRNOT00000040828	ENSRNOG00000033896	-	-	Tas2r117	35.01	48	chr12:11091568	TAS2R14	CCDS8637.1	-5.09	-	-	-	-	-	38	DP4=1,0,10,13:1/1:255,33,0:63	30	DP4=9,5,5,5:0/1:171,0,255:99	34	DP4=9,8,10,2:0/1:163,0,255:99	35	DP4=9,8,5,6:0/1:173,0,255:99
4	229515518	4	170807562	G/C	12	222	60	DP4=0,0,6,6;1/1:255,36,0:69	1	No	Yes : (4)	Yes : (7)	259	259	87	L/V	Ctg/Gtg	EXON=1/1	NON_SYNONYMOUS_CODING	ENSRNOP00000063238	YES	ENSRNOT00000040828	ENSRNOG00000033896	-	-	Tas2r117	35.01	48	chr12:11091574	TAS2R14	CCDS8637.1	0.364	-	-	-	-	-	38	DP4=1,0,10,15:1/1:255,41,0:79	32	DP4=10,5,5,6:0/1:179,0,255:99	32	DP4=9,7,10,3:0/1:177,0,255:99	33	DP4=9,6,5,7:0/1:184,0,255:99
4	229515491	4	170807589	A/G	12	80	58	DP4=0,0,5,7;1/1:113,36,0:69	1	No	Yes : (4)	Yes : (7)	232	232	78	S/P	Tca/Cca	EXON=1/1	NON_SYNONYMOUS_CODING	ENSRNOP00000063238	YES	ENSRNOT00000040828	ENSRNOG00000033896	-	-	Tas2r117	35.01	48	chr12:11091596	TAS2R14	CCDS8637.1	-2.72	-	-	-	-	-	34	DP4=1,0,7,12:1/1:255,43,0:83	33	DP4=12,9,3,3:0/1:98,0,255:99	32	DP4=10,7,9,2:0/1:140,0,255:99	36	DP4=9,9,2,8:0/1:124,0,255:99
4	229487887	4	170835193	C/T	14	87	57	DP4=0,0,11,3;1/1:120,42,0:81	1	No	Yes : (4)	Yes : (5)	512	512	171	R/K	aGg/aAg	EXON=1/1	NON_SYNONYMOUS_CODING	ENSRNOP00000007538	YES	ENSRNOT00000007538	ENSRNOG00000005732	-	-	Tas2r13	38.41	50	chr12:11061377	TAS2R13	CCDS8635.1	-2.15	-	-	-	-	-	41	DP4=0,0,24,16:1/1:255,120,0:99	21	DP4=9,6,5,1:0/1:122,0,255:99	27	DP4=9,7,5,4:0/1:187,0,255:99	32	DP4=6,7,7,9:0/1:255,0,230:99
4	229487453	4	170835627	A/T	11	100	49	DP4=0,0,4,7;1/1:133,33,0:63	1	No	Yes : (4)	Yes : (5)	78	78	26	F/L	ttT/ttA	EXON=1/1	NON_SYNONYMOUS_CODING	ENSRNOP00000007538	YES	ENSRNOT00000007538	ENSRNOG00000005732	-	-	Tas2r13	38.41	50	chr12:11061820	TAS2R13	CCDS8635.1	1.29	-	-	-	-	-	43	DP4=0,1,28,12:1/1:255,107,0:99	31	DP4=10,8,8,5:0/1:206,0,255:99	25	DP4=12,3,4,5:0/1:147,0,197:99	26	DP4=3,8,4,9:0/1:205,0,163:99
4	232754005	4	171622882	C/T	11	154	60	DP4=0,0,3,8;1/1:187,33,0:63	1	No	Yes : (2)	Yes : (6)	2332	1969	657	V/I	Gtc/Atc	EXON=6/6	NON_SYNONYMOUS_CODING	ENSRNOP00000009151	YES	ENSRNOT00000009151	ENSRNOG00000006628	-	-	Dusp16	42.61	91	chr12:12629784	DUSP16	CCDS8650.1	-0.089	-	-	-	-	-	47	DP4=0,0,25,21:1/1:255,138,0:99	22	DP4=6,5,3,6:0/1:159,0,223:99	27	DP4=5,4,11,7:0/1:255,0,175:99	22	DP4=4,7,5,6:0/1:219,0,236:99
4	233259214	4	172161724	C/T	10	196	60	DP4=0,0,3,7;1/1:229,30,0:57	1	Yes	Yes : (16)	Yes : (23)	227	194	65	A/V	gCg/gTg	EXON=2/13	NON_SYNONYMOUS_CODING	ENSRNOP00000063612	-	ENSRNOT00000068663	ENSRNOG00000008443	-	-	RGD1306151	48.09	87	chr12:13208638	KIAA1467	CCDS31750.1	2.44	-	-	-	-	-	42	DP4=0,1,18,20:1/1:255,77,0:99	26	DP4=8,8,3,6:0/1:174,0,255:99	28	DP4=2,7,6,13:0/1:255,0,142:99	29	DP4=7,10,5,7:0/1:216,0,255:99
4	233259214	4	172161724	C/T	10	196	60	DP4=0,0,3,7;1/1:229,30,0:57	1	Yes	Yes : (16)	Yes : (23)	227	194	65	A/V	gCg/gTg	EXON=2/13	NON_SYNONYMOUS_CODING	ENSRNOP00000011241	YES	ENSRNOT00000011241	ENSRNOG00000008443	-	-	RGD1306151	48.09	87	chr12:13208638	KIAA1467	CCDS31750.1	2.44	-	-	-	-	-	42	DP4=0,1,18,20:1/1:255,77,0:99	26	DP4=8,8,3,6:0/1:174,0,255:99	28	DP4=2,7,6,13:0/1:255,0,142:99	29	DP4=7,10,5,7:0/1:216,0,255:99
4	233266305	4	172168815	G/T	12	222	60	DP4=0,0,5,7;1/1:255,36,0:69	1	No	Yes : (16)	Yes : (16)	751	718	240	A/S	Gca/Tca	EXON=4/13	NON_SYNONYMOUS_CODING	ENSRNOP00000063612	-	ENSRNOT00000068663	ENSRNOG00000008443	-	-	RGD1306151	48.09	87	chr12:13214688	KIAA1467	CCDS31750.1	4.69	-	-	-	-	-	33	DP4=0,0,17,15:1/1:255,96,0:99	22	DP4=4,4,8,4:0/1:244,0,168:99	28	DP4=7,7,7,7:0/1:254,0,255:99	26	DP4=8,8,5,4:0/1:148,0,255:99
4	233266305	4	172168815	G/T	12	222	60	DP4=0,0,5,7;1/1:255,36,0:69	1	No	Yes : (16)	Yes : (16)	751	718	240	A/S	Gca/Tca	EXON=4/13	NON_SYNONYMOUS_CODING	ENSRNOP00000011241	YES	ENSRNOT00000011241	ENSRNOG00000008443	-	-	RGD1306151	48.09	87	chr12:13214688	KIAA1467	CCDS31750.1	4.69	-	-	-	-	-	33	DP4=0,0,17,15:1/1:255,96,0:99	22	DP4=4,4,8,4:0/1:244,0,168:99	28	DP4=7,7,7,7:0/1:254,0,255:99	26	DP4=8,8,5,4:0/1:148,0,255:99
4	234982668	4	173775229	G/A	20	199	60	DP4=0,0,11,9;1/1:232,60,0:99	1	Yes	Yes : (9)	Yes : (15)	548	538	180	P/S	Cct/Tct	EXON=4/15	NON_SYNONYMOUS_CODING	ENSRNOP00000012212	YES	ENSRNOT00000012212	ENSRNOG00000009031	-	-	Gucy2c	45.44	40	chr12:14836046	GUCY2C	CCDS8664.1	0.11	-	-	-	-	-	35	DP4=6,7,8,13:0/1:255,0,249:99	26	DP4=3,6,12,4:0/1:255,0,181:99	33	DP4=12,9,5,5:0/1:194,0,255:99	27	DP4=9,8,5,5:0/1:197,0,255:99
4	234430641	4	173840130	T/G	12	118	47	DP4=1,0,6,5;1/1:151,22,0:41	0.916667	Yes	Yes : (27)	Yes : (27)	179	179	60	E/A	gAa/gCa	EXON=1/1	NON_SYNONYMOUS_CODING	ENSRNOP00000007422	YES	ENSRNOT00000007422	ENSRNOG00000005629	-	-	RGD1560652	51.77	81	chr12:14959436	C12orf69	CCDS41759.1	3.26	-	-	-	-	-	62	DP4=8,13,18,19:0/1:255,0,255:99	47	DP4=6,8,17,14:0/1:255,0,208:99	41	DP4=6,7,10,16:0/1:255,0,198:99	34	DP4=5,0,12,15:0/1:255,0,43:46
4	235158554	4	173955651	T/C	12	162	56	DP4=0,0,5,7;1/1:195,36,0:69	1	Yes	Yes : (8)	Yes : (11)	588	307	103	T/A	Act/Gct	EXON=5/5	NON_SYNONYMOUS_CODING	ENSRNOP00000007606	-	ENSRNOT00000007606	ENSRNOG00000005787	-	-	Erp27	45.71	63	chr12:15073775	ERP27	CCDS8670.1	1.37	-	-	-	-	-	36	DP4=6,15,6,9:0/1:235,0,255:99	22	DP4=5,3,4,8:0/1:233,0,173:99	21	DP4=5,6,4,4:0/1:149,0,238:99	22	DP4=4,5,6,7:0/1:214,0,176:99
4	235158565	4	173955662	G/A	12	162	56	DP4=0,0,5,7;1/1:195,36,0:69	1	Yes	Yes : (8)	Yes : (11)	577	296	99	P/L	cCa/cTa	EXON=5/5	NON_SYNONYMOUS_CODING	ENSRNOP00000007606	-	ENSRNOT00000007606	ENSRNOG00000005787	-	-	Erp27	45.71	63	chr12:15073784	ERP27	CCDS8670.1	-1.33	-	-	-	-	-	37	DP4=7,14,7,8:0/1:231,0,255:99	18	DP4=2,4,5,6:0/1:211,0,135:99	18	DP4=5,5,3,5:0/1:163,0,222:99	19	DP4=4,3,5,7:0/1:222,0,161:99
4	235158634	4	173955731	G/C	11	127	58	DP4=0,0,6,5;1/1:160,33,0:63	1	Yes	Yes : (8)	Yes : (11)	513	232	78	P/A	Ccc/Gcc	EXON=4/5	NON_SYNONYMOUS_CODING	ENSRNOP00000007606	-	ENSRNOT00000007606	ENSRNOG00000005787	-	-	Erp27	45.71	63	chr12:15073853	ERP27	CCDS8670.1	1.71	-	-	-	-	-	39	DP4=11,7,12,8:0/1:255,0,255:99	31	DP4=5,9,11,4:0/1:218,0,246:99	29	DP4=5,7,7,6:0/1:241,0,214:99	23	DP4=1,5,8,9:0/1:255,0,94:97
4	235169353	4	173966450	A/T	13	215	54	DP4=0,0,6,7;1/1:248,39,0:75	1	Yes	Yes : (9)	Yes : (15)	96	46	16	S/T	Tcg/Acg	EXON=1/7	NON_SYNONYMOUS_CODING	ENSRNOP00000052551	YES	ENSRNOT00000055691	ENSRNOG00000005787	-	-	Erp27	45.71	63	chr12:15091397	ERP27	CCDS8670.1	0.416	-	-	-	-	-	36	DP4=11,14,3,7:0/1:118,0,255:99	31	DP4=13,4,5,8:0/1:215,0,255:99	27	DP4=8,5,5,8:0/1:228,0,243:99	27	DP4=7,5,6,8:0/1:233,0,236:99
4	235620923	4	174489059	C/T	16	141	60	DP4=0,0,6,10;1/1:174,48,0:93	1	Yes	Yes : (8)	Yes : (10)	283	221	74	S/F	tCc/tTc	EXON=2/27	NON_SYNONYMOUS_CODING	ENSRNOP00000044055	YES	ENSRNOT00000040576	ENSRNOG00000006231	-	-	Ptpro	43.93	91	chr12:15637053	PTPRO	CCDS8675.1	4.3	NEPHROTIC SYNDROME, TYPE 6; NPHS6	-	-	-	YES	29	DP4=6,7,11,5:0/1:247,0,255:99	22	DP4=6,7,3,6:0/1:186,0,251:99	35	DP4=7,7,10,10:0/1:255,0,254:99	19	DP4=3,5,7,2:0/1:198,0,185:99
4	235672673	4	174540782	C/A	11	149	60	DP4=0,0,7,4;1/1:182,33,0:63	1	Yes	Yes : (9)	Yes : (12)	2408	2346	782	S/R	agC/agA	EXON=14/27	NON_SYNONYMOUS_CODING	ENSRNOP00000044055	YES	ENSRNOT00000040576	ENSRNOG00000006231	-	-	Ptpro	43.93	91	chr12:15702069	PTPRO	CCDS8675.1	2.99	NEPHROTIC SYNDROME, TYPE 6; NPHS6	-	-	-	YES	40	DP4=7,8,10,7:0/1:237,0,247:99	20	DP4=4,3,7,3:0/1:177,0,149:99	25	DP4=9,3,7,6:0/1:206,0,201:99	19	DP4=8,4,3,4:0/1:143,0,237:99
4	235754445	4	174624089	T/C	14	222	60	DP4=0,0,9,5;1/1:255,42,0:81	1	Yes	Yes : (12)	Yes : (18)	1810	1810	604	T/A	Act/Gct	EXON=16/20	NON_SYNONYMOUS_CODING	ENSRNOP00000009328	YES	ENSRNOT00000009328	ENSRNOG00000007047	-	-	Eps8	44.76	90	chr12:15793666	EPS8	CCDS31753.1	3.68	-	-	-	-	-	33	DP4=6,9,5,12:0/1:255,0,243:99	24	DP4=6,7,8,3:0/1:167,0,235:99	32	DP4=9,3,10,8:0/1:255,0,195:99	33	DP4=8,10,5,9:0/1:216,0,255:99
4	241839193	4	181301430	C/T	13	146	60	DP4=0,0,4,9;1/1:179,39,0:75	1	Yes	Yes : (12)	Yes : (18)	166	166	56	P/S	Cct/Tct	EXON=2/5	NON_SYNONYMOUS_CODING	ENSRNOP00000030744	YES	ENSRNOT00000029139	ENSRNOG00000027943	-	-	LOC691214	51.85	54	chr14:20942974	PNP	CCDS9552.1	5.93	PURINE NUCLEOSIDE PHOSPHORYLASE DEFICIENCY	-	-	YES	-	37	DP4=10,8,9,9:0/1:255,0,255:99	21	DP4=0,0,13,8:1/1:255,63,0:99	28	DP4=5,5,8,9:0/1:255,0,194:99	28	DP4=6,8,11,2:0/1:212,0,255:99
5	568555	5	240951	T/C	17	143	59	DP4=0,0,9,8;1/1:176,51,0:99	1	No	Yes : (13)	Yes : (21)	673	673	225	S/P	Tct/Cct	EXON=1/6	NON_SYNONYMOUS_CODING	ENSRNOP00000049252	YES	ENSRNOT00000032637	ENSRNOG00000022854	-	-	D3ZZG6_RAT	44.05	85	chr5:14640471	CCT6P2	-	1.12	-	-	-	-	-	44	DP4=0,0,21,22:1/1:255,129,0:99	32	DP4=0,0,12,17:1/1:255,87,0:99	25	DP4=4,6,4,8:0/1:238,0,224:99	45	DP4=9,7,16,12:0/1:255,0,255:99
5	684713	5	362265	G/A	10	133	55	DP4=0,0,7,3;1/1:166,30,0:57	1	No	Yes : (13)	Yes : (21)	1575	806	269	T/I	aCt/aTt	EXON=7/15	NON_SYNONYMOUS_CODING	ENSRNOP00000024199	YES	ENSRNOT00000024199	ENSRNOG00000017773	-	-	Crispld1	36.59	93	chr8:75928878	CRISPLD1	CCDS6219.1	4.09	-	-	-	-	-	34	DP4=0,0,19,11:1/1:255,90,0:99	23	DP4=0,0,10,11:1/1:255,63,0:99	23	DP4=5,4,10,4:0/1:255,0,199:99	28	DP4=4,4,13,7:0/1:255,0,163:99
5	1233010	5	915652	A/C	10	97	60	DP4=0,0,8,2;1/1:130,30,0:57	1	Yes	Yes : (13)	Yes : (21)	61	61	21	N/H	Aac/Cac	EXON=1/5	NON_SYNONYMOUS_CODING	ENSRNOP00000046489	YES	ENSRNOT00000050347	ENSRNOG00000040318	-	-	F1LXW8_RAT	41.26	-	chrX:39647321	GAPDHP1	-	0.922	-	-	-	-	-	30	DP4=0,0,11,17:1/1:255,84,0:99	32	DP4=0,0,14,16:1/1:255,90,0:99	29	DP4=5,5,6,11:0/1:255,0,196:99	23	DP4=7,3,3,9:0/1:208,0,201:99
5	1233147	5	915789	C/A	10	146	60	DP4=0,0,6,4;1/1:179,30,0:57	1	Yes	Yes : (13)	Yes : (21)	197	197	66	S/Y	tCc/tAc	EXON=2/5	NON_SYNONYMOUS_CODING	ENSRNOP00000046489	YES	ENSRNOT00000050347	ENSRNOG00000040318	-	-	F1LXW8_RAT	41.26	-	chrX:39647167	GAPDHP1	-	3.6	-	-	-	-	-	38	DP4=0,0,26,12:1/1:255,114,0:99	27	DP4=0,0,16,11:1/1:255,81,0:99	24	DP4=7,7,4,5:0/1:185,0,255:99	26	DP4=5,6,7,8:0/1:255,0,230:99
5	1330559	5	1013172	C/T	17	163	60	DP4=0,0,10,7;1/1:196,51,0:99	1	No	Yes : (13)	Yes : (21)	575	484	162	G/S	Ggc/Agc	EXON=3/6	NON_SYNONYMOUS_CODING,SPLICE_SITE	ENSRNOP00000007994	YES	ENSRNOT00000007994	ENSRNOG00000005850	-	-	Gdap1	39.32	93	chr8:75272545	GDAP1	CCDS34911.1	4.36	CHARCOT-MARIE-TOOTH DISEASE, RECESSIVE INTERMEDIATE A; CMTRIA	-	-	-	-	49	DP4=0,0,29,19:1/1:255,144,0:99	36	DP4=0,0,18,18:1/1:255,108,0:99	32	DP4=8,9,6,5:0/1:222,0,255:99	28	DP4=5,6,7,10:0/1:255,0,229:99
5	4847886	5	4664804	C/G	14	222	58	DP4=0,0,9,5;1/1:255,42,0:81	1	Yes	Yes : (25)	Yes : (31)	847	847	283	H/D	Cat/Gat	EXON=4/4	NON_SYNONYMOUS_CODING	ENSRNOP00000010277	YES	ENSRNOT00000010277	ENSRNOG00000007797	-	-	Rbpsuh	46.25	97	chr9:65973904	RBPJP2	-	-1.05	-	-	-	-	-	39	DP4=0,0,14,23:1/1:255,111,0:99	32	DP4=7,7,8,8:0/1:247,0,255:99	48	DP4=11,9,10,14:0/1:255,0,255:99	44	DP4=8,7,11,12:0/1:255,0,236:99
5	4847894	5	4664812	G/C	14	220	58	DP4=0,1,9,4;1/1:253,13,0:23	0.928571	Yes	Yes : (21)	Yes : (31)	855	855	285	Q/H	caG/caC	EXON=4/4	NON_SYNONYMOUS_CODING	ENSRNOP00000010277	YES	ENSRNOT00000010277	ENSRNOG00000007797	-	-	Rbpsuh	46.25	97	chr9:65973912	RBPJP2	-	0.523	-	-	-	-	-	41	DP4=3,5,10,18:0/1:255,0,90:93	32	DP4=11,9,5,5:0/1:177,0,255:99	51	DP4=17,13,5,14:0/1:237,0,255:99	44	DP4=11,9,8,10:0/1:255,0,255:99
5	4848516	5	4665434	A/G	27	148	51	DP4=0,0,17,10;1/1:181,81,0:99	1	Yes	Yes : (25)	Yes : (25)	1477	1477	493	K/E	Aaa/Gaa	EXON=4/4	NON_SYNONYMOUS_CODING	ENSRNOP00000010277	YES	ENSRNOT00000010277	ENSRNOG00000007797	-	-	Rbpsuh	46.25	97	chr9:65974533	RBPJP2	-	-0.54	-	-	-	-	-	67	DP4=0,0,28,32:1/1:255,181,0:99	52	DP4=10,9,13,17:0/1:255,0,255:99	51	DP4=4,9,14,19:0/1:255,0,194:99	67	DP4=9,4,21,26:0/1:255,0,150:99
5	10478193	5	5219551	A/G	13	222	52	DP4=0,0,8,5;1/1:255,39,0:75	1	No	Yes : (19)	Yes : (25)	997	997	333	Y/H	Tac/Cac	EXON=9/9	NON_SYNONYMOUS_CODING	ENSRNOP00000058702	YES	ENSRNOT00000061990	ENSRNOG00000040277	+:(TG)n:Simple_repeat	-	F1LYC1_RAT	47.13	-	-	-	-	-	-	-	-	-	-	32	DP4=0,0,15,13:1/1:255,84,0:99	19	DP4=10,3,1,4:0/1:92,0,219:95	15	DP4=3,5,1,5:0/1:120,0,152:99	17	DP4=4,1,4,6:0/1:207,0,84:87
5	10512919	5	5254265	C/T	13	116	60	DP4=0,0,8,5;1/1:149,39,0:75	1	No	Yes : (19)	Yes : (27)	226	226	76	G/R	Ggg/Agg	EXON=4/9	NON_SYNONYMOUS_CODING	ENSRNOP00000058702	YES	ENSRNOT00000061990	ENSRNOG00000040277	-	-	F1LYC1_RAT	47.13	93	chr8:71060765	NCOA2	CCDS47872.1	0.719	-	-	-	-	-	31	DP4=0,0,12,15:1/1:255,81,0:99	35	DP4=6,17,3,6:0/1:148,0,255:99	18	DP4=4,4,5,4:0/1:204,0,182:99	21	DP4=4,5,6,4:0/1:200,0,152:99
5	10550262	5	5292399	G/A	14	115	60	DP4=0,0,8,6;1/1:148,42,0:81	1	Yes	Yes : (16)	Yes : (23)	41	41	14	R/K	aGg/aAg	EXON=1/8	NON_SYNONYMOUS_CODING	ENSRNOP00000032955	YES	ENSRNOT00000034525	ENSRNOG00000021792	-	-	D3ZI87_RAT	47.42	60	chr8:70982055	PRDM14	CCDS6206.1	2.02	-	-	-	-	-	24	DP4=0,0,11,13:1/1:255,72,0:99	25	DP4=4,7,7,4:0/1:234,0,224:99	17	DP4=5,4,3,3:0/1:143,0,192:99	29	DP4=8,5,6,9:0/1:255,0,246:99
5	11527366	5	6271967	G/A	14	181	60	DP4=0,0,8,6;1/1:214,42,0:81	1	Yes	Yes : (20)	Yes : (30)	701	701	234	G/D	gGc/gAc	EXON=2/2	NON_SYNONYMOUS_CODING	ENSRNOP00000029454	YES	ENSRNOT00000032165	ENSRNOG00000021769	-	-	LOC100363659	49.55	-	chr11:90016871	-	-	1.26	-	-	-	-	-	28	DP4=0,0,15,13:1/1:255,84,0:99	15	DP4=6,3,4,1:0/1:91,0,204:94	31	DP4=10,6,6,8:0/1:255,0,255:99	30	DP4=8,7,7,6:0/1:251,0,255:99
[truncated: 1,922 more rows]
