# Supplementary material for: Evaluating whole genome sequence data from the Genetic Absence Epilepsy Rat from Strasbourg and its related non-epileptic strain
Source: PLoS One. 2017 Jul 14;12(7):e0179924. doi: 10.1371/journal.pone.0179924 (PMC5510834; doi:10.1371/journal.pone.0179924)
Supplement: S2 Table — (XLSX) [file pone.0179924.s002.xlsx]

## Sheet: NEC_LGD
Supplemental table: List of genes showing gain or loss of stop codon, or splice acceptor/donor site in NEC compared to BN reference genome
Chr (rn5)	Position (rn5)	Chr (rn4)	Position (rn4)	Alleles ^	NEC Coverage	NEC QUAL	NEC MQ	NEC (DP4:GT:PL:GQ)	NEC %VarAllele	OBSERVED#	Obs(Atanur 2013; Tally)	Obs(Hermsen 2015; Tally)	cDNA_position	CDS_position	Amino acid position	Peptide allele $	Codon change	intron/exon	Consequence	ENSEMBL protein id	CANONICAL	ENSEMBL transcript id	ENSEMBL gene id	RepeatMasker-Region	Known GAERS QTL	Gene symbol	%GC content	%identity_human	MAPS_to_HG19	HG19_Gene	HG19_CCDS	HG19_GERP	MIM_MobidMap	Ion_Channel_list	Lemke_et_al	MGI_Essential	MGI_Seizure	cn5 Coverage	cn5 (DP4:GT:PL:GQ)	cn16 Coverage	cn16 (DP4:GT:PL:GQ)	cn24 Coverage	cn24 (DP4:GT:PL:GQ)	cn39 Coverage	cn39 (DP4:GT:PL:GQ)
1	56866728	1	48959398	G/A	20	222	60	DP4=0,0,12,8:1/1:255,60,0:99	1	Yes	Yes : (19)	Yes : (27)	757	757	253	R/*	Cga/Tga	EXON=4/5	STOP_GAINED	ENSRNOP00000040182	YES	ENSRNOT00000041575	ENSRNOG00000042974	-	-	F1MA07_RAT	46.64	-	-	-	-	-	-	-	-	-	-	46	DP4=13,11,8,10:0/1:255,0,255:99	30	DP4=7,12,5,2:0/1:139,0,255:99	27	DP4=6,4,4,9:0/1:242,0,217:99	34	DP4=0,1,16,16:1/1:255,59,0:99
1	83909844	1	81084507	G/A	19	190	59	DP4=0,0,13,6:1/1:223,57,0:99	1	No	Yes : (2)	Yes : (3)	85	85	29	R/*	Cga/Tga	EXON=1/3	STOP_GAINED	ENSRNOP00000063514	-	ENSRNOT00000068536	ENSRNOG00000028852	-	-	Q66H37_RAT	45.54	-	chr11:82516199	-	-	0.773	-	-	-	-	-	48	-	22	DP4=8,5,5,2:0/1:159,0,235:99	26	DP4=7,7,7,3:0/1:194,0,255:99	19	DP4=1,0,12,4:1/1:255,11,0:19
1	83909844	1	81084507	G/A	19	190	59	DP4=0,0,13,6:1/1:223,57,0:99	1	No	Yes : (2)	Yes : (3)	85	85	29	R/*	Cga/Tga	EXON=1/2	STOP_GAINED	ENSRNOP00000040687	YES	ENSRNOT00000049588	ENSRNOG00000028852	-	-	Q66H37_RAT	45.54	-	chr11:82516199	-	-	0.773	-	-	-	-	-	48	-	22	DP4=8,5,5,2:0/1:159,0,235:99	26	DP4=7,7,7,3:0/1:194,0,255:99	19	DP4=1,0,12,4:1/1:255,11,0:19
1	121368631	1	114405490	G/A	15	143	46	DP4=0,0,8,7:1/1:176,45,0:87	1	No	Yes : (17)	Yes : (17)	1008	766	256	Q/*	Cag/Tag	EXON=4/5	STOP_GAINED	ENSRNOP00000061660	YES	ENSRNOT00000064980	ENSRNOG00000042437	-	-	D4A5R8_RAT	42.66	91	chr2:99262008	MGAT4A	CCDS2036.1	0.915	-	-	-	-	-	41	-	28	-	28	DP4=7,8,5,7:0/1:221,0,255:99	34	DP4=0,1,19,12:1/1:255,57,0:99
1	144742995	1	138199045	C/T	14	160	60	DP4=0,0,9,5:1/1:193,42,0:81	1	Yes	Yes : (11)	Yes : (11)	-	-	-	-	-	INTRON=7/11	ESSENTIAL_SPLICE_SITE	ENSRNOP00000062098	YES	ENSRNOT00000067423	ENSRNOG00000019770	-	-	D4A0X9_RAT	44.8	77	chr15:83934118	BNC1	CCDS10324.1	5.11	-	-	-	-	-	32	-	22	-	36	-	27	-
1	181425138	1	167434984	A/C	12	159	60	DP4=0,0,4,8:1/1:192,36,0:69	1	Yes	Yes : (16)	Yes : (24)	-	-	-	-	-	INTRON=6/12	ESSENTIAL_SPLICE_SITE	ENSRNOP00000052028	-	ENSRNOT00000055154	ENSRNOG00000013123	-	-	F1LW52_RAT	46.39	92	chr11:9055281	SCUBE2	-	4.77	-	-	-	-	-	42	DP4=9,15,10,7:0/1:255,0,255:99	27	-	27	-	31	DP4=0,0,14,13:1/1:255,81,0:99
1	181441877	1	167451724	A/G	12	129	59	DP4=0,0,5,7:1/1:162,36,0:69	1	Yes	Yes : (19)	Yes : (27)	-	-	-	-	-	INTRON=12/20	ESSENTIAL_SPLICE_SITE	ENSRNOP00000029896	-	ENSRNOT00000036003	ENSRNOG00000013123	RLTR25B:LTR:ERVK	-	F1LW52_RAT	46.39	92	-	-	-	-	-	-	-	-	-	37	DP4=9,13,9,4:0/1:159,0,255:99	27	-	21	-	18	DP4=0,0,9,8:1/1:252,51,0:99
1	196209600	1	177812449	C/T	18	222	52	DP4=0,0,11,7:1/1:255,54,0:99	1	Yes	Yes : (14)	Yes : (18)	2525	2485	829	Q/*	Cag/Tag	EXON=20/20	STOP_GAINED	ENSRNOP00000043828	YES	ENSRNOT00000049380	ENSRNOG00000031211	RatSatRep2:Unknown:Unknown	-	ACSM5_RAT	44.39	80	-	-	-	-	-	-	-	-	-	49	DP4=9,13,8,16:0/1:255,0,255:99	31	-	29	-	29	DP4=0,0,14,13:1/1:255,81,0:99
1	198949578	1	180719418	A/G	16	141	59	DP4=0,0,9,7:1/1:174,48,0:93	1	Yes	Yes : (13)	Yes : (19)	-	-	-	-	-	INTRON=3/13	ESSENTIAL_SPLICE_SITE	ENSRNOP00000031470	-	ENSRNOT00000032503	ENSRNOG00000030981	-	-	Scnn1b	50.68	78	chr16:23364101	SCNN1B	CCDS10609.1	-3.5	PSEUDOHYPOALDOSTERONISM, TYPE I, AUTOSOMAL RECESSIVE; PHA1B	-	-	YES	-	37	DP4=7,9,8,12:0/1:221,0,255:99	33	-	20	-	23	DP4=0,1,12,8:1/1:255,24,0:45
1	198949578	1	180719418	A/G	16	141	59	DP4=0,0,9,7:1/1:174,48,0:93	1	Yes	Yes : (13)	Yes : (19)	-	-	-	-	-	INTRON=3/13	ESSENTIAL_SPLICE_SITE	ENSRNOP00000063755	YES	ENSRNOT00000067138	ENSRNOG00000030981	-	-	Scnn1b	50.68	78	chr16:23364101	SCNN1B	CCDS10609.1	-3.5	PSEUDOHYPOALDOSTERONISM, TYPE I, AUTOSOMAL RECESSIVE; PHA1B	-	-	YES	-	37	DP4=7,9,8,12:0/1:221,0,255:99	33	-	20	-	23	DP4=0,1,12,8:1/1:255,24,0:45
1	231978440	1	211513993	A/G	17	187	60	DP4=0,0,9,8:1/1:220,51,0:99	1	No	Yes : (5)	Yes : (10)	-	-	-	-	-	INTRON=7/18	ESSENTIAL_SPLICE_SITE	ENSRNOP00000061399	-	ENSRNOT00000065977	ENSRNOG00000019636	PB1D10:SINE:Alu	-	D4A8T4_RAT	48.37	62	-	-	-	-	NEURONOPATHY, DISTAL HEREDITARY MOTOR, TYPE V; HMN5	-	-	-	-	29	DP4=7,7,7,8:0/1:255,0,255:99	29	-	30	-	25	DP4=0,0,16,9:1/1:255,75,0:99
Deleted	Deleted	1	212229706	G/A	18	222	51	DP4=0,0,9,9:1/1:255,54,0:99	1	No	No	No	256	235	79	R/*	Cga/Tga	EXON=2/3	STOP_GAINED	ENSRNOP00000041924	YES	ENSRNOT00000049011	ENSRNOG00000028909	-	-	LOC100362601	39.74	42	-	-	-	-	-	-	-	-	-	32	-	25	-	30	-	25	-
2	14194200	2	14857569	C/T	13	222	60	DP4=0,0,9,4:1/1:255,39,0:75	1	No	Yes : (7)	Yes : (12)	550	550	184	Q/*	Cag/Tag	EXON=5/5	STOP_GAINED	ENSRNOP00000059817	YES	ENSRNOT00000051585	ENSRNOG00000034042	-	-	F1M2W8_RAT	49.48	49	chr1:90459223	ZNF326	CCDS727.1	1.68	-	-	-	-	-	46	-	22	-	31	-	30	-
2	212951583	2	184583269	G/T	17	164	41	DP4=0,0,6,11:1/1:197,51,0:99	1	No	Yes : (1)	Yes : (1)	1118	1118	373	*/L	tGa/tTa	EXON=8/8	STOP_LOST	ENSRNOP00000063591	YES	ENSRNOT00000066410	ENSRNOG00000042606	-	-	D3ZYV3_RAT	39.89	72	chr1:153270433	PGLYRP3	CCDS1035.1	4.35	-	-	-	-	-	48	-	34	DP4=8,7,9,10:0/1:255,0,255:99	19	DP4=5,6,3,5:0/1:169,0,243:99	29	DP4=8,5,9,7:0/1:255,0,255:99
2	245833221	2	209411604	G/A	15	178	60	DP4=0,0,7,8:1/1:211,45,0:87	1	No	Yes : (1)	Yes : (4)	204	204	68	W/*	tgG/tgA	EXON=2/7	STOP_GAINED	ENSRNOP00000023229	YES	ENSRNOT00000023228	ENSRNOG00000017232	-	-	D4A408_RAT	49.27	98	chr5:145834766	TCERG1	CCDS4282.1	0.0582	-	-	-	-	-	34	-	28	-	23	-	34	-
2	267002152	2	240661325	C/T	13	222	60	DP4=0,0,7,6:1/1:255,39,0:75	1	Yes	Yes : (25)	Yes : (37)	1375	1375	459	R/*	Cga/Tga	EXON=9/11	STOP_GAINED	ENSRNOP00000044805	YES	ENSRNOT00000040856	ENSRNOG00000036885	-	-	RGD1561239	40.25	-	chr1:89520553	GBP1	CCDS718.1	3.68	-	-	-	-	-	42	DP4=1,0,19,21:1/1:255,85,0:99	39	DP4=9,9,11,9:0/1:255,0,255:99	35	-	31	DP4=3,7,10,9:0/1:255,0,194:99
2	267002152	2	240661325	C/T	13	222	60	DP4=0,0,7,6:1/1:255,39,0:75	1	Yes	Yes : (25)	Yes : (37)	1069	1069	357	R/*	Cga/Tga	EXON=7/8	STOP_GAINED	ENSRNOP00000052250	-	ENSRNOT00000055384	ENSRNOG00000036885	-	-	RGD1561239	40.25	-	chr1:89520553	GBP1	CCDS718.1	3.68	-	-	-	-	-	42	DP4=1,0,19,21:1/1:255,85,0:99	39	DP4=9,9,11,9:0/1:255,0,255:99	35	-	31	DP4=3,7,10,9:0/1:255,0,194:99
2	267002152	2	240661325	C/T	13	222	60	DP4=0,0,7,6:1/1:255,39,0:75	1	Yes	Yes : (25)	Yes : (37)	211	211	71	R/*	Cga/Tga	EXON=3/3	STOP_GAINED	ENSRNOP00000052249	-	ENSRNOT00000055383	ENSRNOG00000036885	-	-	RGD1561239	40.25	-	chr1:89520553	GBP1	CCDS718.1	3.68	-	-	-	-	-	42	DP4=1,0,19,21:1/1:255,85,0:99	39	DP4=9,9,11,9:0/1:255,0,255:99	35	-	31	DP4=3,7,10,9:0/1:255,0,194:99
3	16764279	3	11512622	G/A	18	179	60	DP4=0,0,12,6:1/1:212,54,0:99	1	No	Yes : (5)	Yes : (12)	516	409	137	Q/*	Cag/Tag	EXON=4/6	STOP_GAINED	ENSRNOP00000018776	YES	ENSRNOT00000018776	ENSRNOG00000013973	-	-	Lcn2	54.77	-	chr9:130914238	LCN2	CCDS6892.1	0.693	-	-	-	-	-	43	DP4=13,15,6,9:0/1:213,0,255:99	25	DP4=0,0,15,10:1/1:255,75,0:99	20	DP4=5,4,5,6:0/1:246,0,207:99	30	DP4=11,5,6,8:0/1:250,0,255:99
3	110953922	3	98731371	C/T	13	172	52	DP4=0,0,5,8:1/1:205,39,0:75	1	No	Yes : (6)	Yes : (6)	-	-	-	-	-	INTRON=24/123	SPLICE_SITE,ESSENTIAL_SPLICE_SITE	ENSRNOP00000040240	YES	ENSRNOT00000049582	ENSRNOG00000006645	-	-	F1LPJ2_RAT	41.57	93	-	-	-	-	-	-	-	-	-	43	-	36	DP4=8,10,10,7:0/1:255,0,255:99	32	DP4=0,0,19,11:1/1:255,90,0:99	34	-
3	120523229	3	108822592	C/T	12	216	59	DP4=0,0,6,6:1/1:249,36,0:69	1	No	Yes : (3)	Yes : (5)	97	97	33	Q/*	Cag/Tag	EXON=1/3	STOP_GAINED	ENSRNOP00000052980	YES	ENSRNOT00000056133	ENSRNOG00000037184	-	-	D4A1K9_RAT	39.02	62	chr4:43901075	-	-	1.07	-	-	-	-	-	46	-	25	-	20	-	24	-
3	120539774	3	108839137	T/C	15	162	60	DP4=0,0,10,5:1/1:195,45,0:87	1	Yes	Yes : (7)	Yes : (11)	7286	7286	2429	*/W	tAg/tGg	EXON=40/40	STOP_LOST	ENSRNOP00000022875	YES	ENSRNOT00000022875	ENSRNOG00000021954	-	-	D3Z9Z3_RAT	44.78	90	chr15:44855320	SPG11	CCDS10112.1	5.95	SPASTIC PARAPLEGIA 11, AUTOSOMAL RECESSIVE; SPG11	-	-	-	-	34	-	22	DP4=8,6,1,7:0/1:90,0,255:93	29	DP4=0,0,9,16:1/1:247,75,0:99	27	-
4	133693505	4	68272466	A/C	14	116	46	DP4=0,0,13,1:1/1:149,42,0:81	1	No	No	No	-	-	-	-	-	INTRON=41/47	ESSENTIAL_SPLICE_SITE	ENSRNOP00000035207	YES	ENSRNOT00000038806	ENSRNOG00000026177	-	QTL 1 [LOD 4.6]	D4A3J6_RAT	39.98	76	chr7:141767173	MGAM	-	2.74	-	-	-	-	-	24	-	26	-	17	-	27	-
Deleted	Deleted	4	69023662	G/A	20	132	53	DP4=0,1,9,10:1/1:165,24,0:45	0.95	No	No	No	381	364	122	R/*	Cga/Tga	EXON=3/6	STOP_GAINED	ENSRNOP00000043620	-	ENSRNOT00000043527	ENSRNOG00000031327	-	QTL 1 [LOD 4.6]	RGD1560283	41.75	62	chr7:142470706	PRSS3P1	-	0.489	-	-	-	-	-	77	-	57	-	43	-	61	-
Deleted	Deleted	4	69023662	G/A	20	132	53	DP4=0,1,9,10:1/1:165,24,0:45	0.95	No	No	No	381	364	122	R/*	Cga/Tga	EXON=3/5	STOP_GAINED	ENSRNOP00000060784	YES	ENSRNOT00000066789	ENSRNOG00000031327	-	QTL 1 [LOD 4.6]	RGD1560283	41.75	62	chr7:142470706	PRSS3P1	-	0.489	-	-	-	-	-	77	-	57	-	43	-	61	-
3	25413801	4	100584232	C/T	11	152	58	DP4=0,0,6,5:1/1:185,33,0:63	1	No	Yes : (10)	Yes : (12)	120	120	40	W/*	tgG/tgA	EXON=1/1	STOP_GAINED	ENSRNOP00000048858	YES	ENSRNOT00000048762	ENSRNOG00000031900	-	-	F1LSJ3_RAT	44.44	-	chr2:89495747	IGKV2-26	-	1.44	-	-	-	-	-	45	DP4=0,0,22,22:1/1:255,132,0:99	23	DP4=0,0,6,14:1/1:255,60,0:99	31	DP4=0,0,18,12:1/1:255,90,0:99	27	DP4=0,0,15,10:1/1:255,75,0:99
3	21795761	4	103642840	C/A	18	222	50	DP4=0,0,9,9:1/1:255,54,0:99	1	No	Yes : (7)	Yes : (10)	3	3	1	C/*	tgC/tgA	EXON=1/4	STOP_GAINED,NON_SYNONYMOUS_CODING	ENSRNOP00000047983	YES	ENSRNOT00000041989	ENSRNOG00000029114	-	-	F1M0W6_RAT	41.58	28	chr2:144765062	GTDC1	CCDS33300.1	2.62	-	-	-	-	-	36	DP4=15,9,6,4:0/1:150,0,255:99	28	DP4=0,0,13,13:1/1:255,78,0:99	22	DP4=7,3,5,6:0/1:222,0,189:99	20	DP4=0,0,7,11:1/1:255,54,0:99
4	179806701	4	117733401	T/C	11	89	60	DP4=0,0,8,3:1/1:122,33,0:63	1	Yes	Yes : (13)	Yes : (19)	-	-	-	-	-	INTRON=7/8	ESSENTIAL_SPLICE_SITE	ENSRNOP00000040327	YES	ENSRNOT00000050380	ENSRNOG00000029401	-	-	Actg2	46.66	-	chr2:74146230	ACTG2	CCDS1930.1	0.358	-	-	-	-	-	28	DP4=5,10,4,7:0/1:196,0,255:99	23	DP4=1,0,8,12:1/1:255,22,0:41	20	DP4=4,4,7,5:0/1:247,0,186:99	31	DP4=7,5,9,9:0/1:255,0,223:99
4	181662905	4	119554063	C/A	14	133	60	DP4=0,0,8,6:1/1:166,42,0:81	1	No	Yes : (9)	Yes : (13)	-	-	-	-	-	INTRON=6/19	ESSENTIAL_SPLICE_SITE	ENSRNOP00000054347	YES	ENSRNOT00000057537	ENSRNOG00000037871	Lx8:LINE:L1	-	D4A441_RAT	49.19	83	-	-	-	-	-	-	-	-	-	47	DP4=11,12,16,6:0/1:255,0,255:99	26	DP4=0,0,14,12:1/1:255,78,0:99	24	DP4=3,7,7,7:0/1:255,0,188:99	28	DP4=9,4,7,7:0/1:255,0,225:99
4	223770513	4	160395995	G/A	16	106	60	DP4=0,0,7,9:1/1:139,48,0:93	1	Yes	Yes : (14)	Yes : (19)	-	-	-	-	-	INTRON=1/16	ESSENTIAL_SPLICE_SITE	ENSRNOP00000013689	YES	ENSRNOT00000013689	ENSRNOG00000010253	-	-	Cd163	41.53	73	chr12:7655152	CD163	CCDS8578.1	3.88	-	-	-	-	-	30	-	27	DP4=7,4,6,9:0/1:255,0,228:99	29	DP4=8,7,10,3:0/1:217,0,255:99	28	DP4=5,8,6,9:0/1:254,0,246:99
5	34479457	5	1885105	G/A	16	181	60	DP4=0,0,9,7:1/1:214,48,0:93	1	Yes	Yes : (11)	Yes : (15)	404	404	135	W/*	tGg/tAg	EXON=4/6	STOP_GAINED	ENSRNOP00000040438	YES	ENSRNOT00000049143	ENSRNOG00000000119	-	-	F1M8V6_RAT	49.13	-	chrX:57146623	SPIN2B	CCDS35311.1	2.37	-	-	-	-	-	53	-	32	-	31	DP4=6,8,7,9:0/1:255,0,255:99	22	DP4=4,6,5,7:0/1:245,0,220:99
5	4847758	5	4664676	T/A	16	138	59	DP4=0,1,3,12:1/1:171,32,0:61	0.9375	No	Yes : (3)	Yes : (6)	719	719	240	L/*	tTg/tAg	EXON=4/4	STOP_GAINED	ENSRNOP00000010277	YES	ENSRNOT00000010277	ENSRNOG00000007797	-	-	Rbpsuh	46.25	97	chr9:65973776	RBPJP2	-	0.523	-	-	-	-	-	47	-	19	DP4=6,3,3,6:0/1:214,0,197:99	33	DP4=10,6,7,5:0/1:224,0,255:99	42	DP4=11,8,10,7:0/1:255,0,255:99
5	135272481	5	133137919	G/A	16	157	60	DP4=0,0,6,10:1/1:190,48,0:93	1	Yes	Yes : (13)	Yes : (17)	309	309	103	W/*	tgG/tgA	EXON=10/15	STOP_GAINED	ENSRNOP00000010548	-	ENSRNOT00000010548	ENSRNOG00000008011	PB1D7:SINE:Alu	-	F1LUW2_RAT	43.45	29	-	-	-	-	-	-	-	-	-	60	-	24	DP4=8,4,5,5:0/1:219,0,245:99	30	DP4=7,7,8,6:0/1:255,0,255:99	28	-
5	160363284	5	157028788	G/A	13	165	60	DP4=0,0,7,6:1/1:198,39,0:75	1	No	No	Yes : (1)	-	-	-	-	-	INTRON=1/4	ESSENTIAL_SPLICE_SITE	ENSRNOP00000059823	-	ENSRNOT00000068015	ENSRNOG00000014909	-	-	D3ZRS0_RAT	55.88	81	chr1:21062109	SH2D5	CCDS44080.1	1.07	-	-	-	-	-	31	-	21	DP4=2,11,4,4:0/1:176,0,223:99	24	DP4=0,0,13,11:1/1:255,72,0:99	20	DP4=6,3,6,5:0/1:197,0,174:99
5	160363284	5	157028788	G/A	13	165	60	DP4=0,0,7,6:1/1:198,39,0:75	1	No	No	Yes : (1)	-	-	-	-	-	INTRON=1/11	ESSENTIAL_SPLICE_SITE	ENSRNOP00000020069	-	ENSRNOT00000020069	ENSRNOG00000014909	-	-	D3ZRS0_RAT	55.88	81	chr1:21062109	SH2D5	CCDS44080.1	1.07	-	-	-	-	-	31	-	21	DP4=2,11,4,4:0/1:176,0,223:99	24	DP4=0,0,13,11:1/1:255,72,0:99	20	DP4=6,3,6,5:0/1:197,0,174:99
5	160363284	5	157028788	G/A	13	165	60	DP4=0,0,7,6:1/1:198,39,0:75	1	No	No	Yes : (1)	-	-	-	-	-	INTRON=1/14	ESSENTIAL_SPLICE_SITE	ENSRNOP00000062095	YES	ENSRNOT00000067834	ENSRNOG00000014909	-	-	D3ZRS0_RAT	55.88	81	chr1:21062109	SH2D5	CCDS44080.1	1.07	-	-	-	-	-	31	-	21	DP4=2,11,4,4:0/1:176,0,223:99	24	DP4=0,0,13,11:1/1:255,72,0:99	20	DP4=6,3,6,5:0/1:197,0,174:99
5	173189544	5	169687844	T/G	13	123	44	DP4=0,0,8,5:1/1:156,39,0:75	1	Yes	Yes : (14)	Yes : (21)	662	662	221	L/*	tTa/tGa	EXON=4/6	STOP_GAINED,SPLICE_SITE	ENSRNOP00000033162	YES	ENSRNOT00000031564	ENSRNOG00000023112	-	-	LOC500594	51.99	97	chr1:38022011	DNALI1	CCDS420.1	1.28	-	-	-	-	-	24	-	21	DP4=6,4,4,7:0/1:146,0,207:99	16	DP4=0,1,6,5:0/1:188,0,0:3	28	DP4=0,1,10,14:1/1:255,40,0:77
6	111791646	6	103462201	C/A	14	181	53	DP4=0,0,9,5:1/1:214,42,0:81	1	Yes	Yes : (15)	Yes : (22)	64	64	22	E/*	Gag/Tag	EXON=1/1	STOP_GAINED	ENSRNOP00000008621	YES	ENSRNOT00000008621	ENSRNOG00000006599	-	-	RGD1559921	56.64	70	chr22:24236725	MIF	CCDS13819.1	4.45	RHEUMATOID ARTHRITIS, SYSTEMIC JUVENILE	-	-	-	-	29	DP4=7,8,9,4:0/1:237,0,255:99	22	DP4=5,3,5,7:0/1:218,0,173:99	23	DP4=6,5,5,6:0/1:193,0,218:99	34	DP4=0,0,17,14:1/1:255,93,0:99
6	117047315	6	108828430	G/A	17	201	60	DP4=0,0,6,11:1/1:234,51,0:99	1	No	Yes : (2)	Yes : (4)	-	-	-	-	-	INTRON=33/34	ESSENTIAL_SPLICE_SITE	ENSRNOP00000038437	-	ENSRNOT00000031331	ENSRNOG00000012094	-	-	Ltbp2	49.85	89	chr14:74969363	LTBP2	CCDS9831.1	1.36	GLAUCOMA 3, PRIMARY CONGENITAL, D; GLC3D	-	-	YES	-	26	DP4=3,4,8,9:0/1:255,0,157:99	24	DP4=5,6,4,9:0/1:232,0,218:99	23	DP4=3,7,6,5:0/1:215,0,209:99	23	DP4=0,0,12,10:1/1:255,66,0:99
6	121293822	6	112148489	G/A	13	146	60	DP4=0,0,6,7:1/1:179,39,0:75	1	No	No	No	157	157	53	R/*	Cga/Tga	EXON=1/5	STOP_GAINED	ENSRNOP00000054605	YES	ENSRNOT00000057791	ENSRNOG00000037986	-	-	F1M3Q5_RAT	41.71	17	chr1:111492586	LRIF1	CCDS30800.1	4.73	-	-	-	-	-	33	-	34	-	26	-	25	-
7	10912579	7	9369909	T/C	11	189	43	DP4=0,0,7,4:1/1:222,33,0:63	1	Yes	Yes : (15)	Yes : (24)	-	-	-	-	-	INTRON=2/6	ESSENTIAL_SPLICE_SITE	ENSRNOP00000058041	YES	ENSRNOT00000006045	ENSRNOG00000004580	-	-	F1LZA5_RAT	50.65	58	chr22:50278445	ZBED4	CCDS33677.1	-2.85	-	-	-	-	-	28	DP4=9,7,6,4:0/1:148,0,255:99	26	-	29	DP4=7,6,7,6:0/1:198,0,235:99	32	DP4=0,0,16,15:1/1:255,93,0:99
7	36458246	7	32504614	T/A	13	216	38	DP4=0,0,6,7:1/1:249,39,0:75	1	Yes	Yes : (13)	Yes : (18)	-	-	-	-	-	INTRON=2/2	ESSENTIAL_SPLICE_SITE	ENSRNOP00000062865	YES	ENSRNOT00000063946	ENSRNOG00000008507	-	-	Cradd	47	78	-	-	-	-	MENTAL RETARDATION, AUTOSOMAL RECESSIVE 34; MRT34	-	-	-	-	39	DP4=13,3,14,9:0/1:255,0,235:99	25	-	23	DP4=4,5,10,2:0/1:206,0,196:99	28	DP4=1,0,12,12:1/1:255,59,0:99
7	78722655	7	75803607	G/A	13	138	60	DP4=0,0,6,7:1/1:171,39,0:75	1	Yes	Yes : (11)	Yes : (20)	-	-	-	-	-	INTRON=3/4	ESSENTIAL_SPLICE_SITE	ENSRNOP00000051477	YES	ENSRNOT00000043426	ENSRNOG00000030924	-	-	LOC100362165	40.93	-	chr5:29849156	-	-	1.66	-	-	-	-	-	39	-	37	-	33	DP4=7,8,11,7:0/1:255,0,253:99	24	DP4=13,2,6,2:0/1:151,0,232:99
8	58159868	8	58553896	C/A	12	157	42	DP4=0,0,7,5:1/1:190,36,0:69	1	No	Yes : (8)	Yes : (12)	-	-	-	-	-	INTRON=7/7	ESSENTIAL_SPLICE_SITE	ENSRNOP00000055665	-	ENSRNOT00000058877	ENSRNOG00000023038	-	QTL 3 [LOD 3.5]	F1LVH6_RAT	43.49	78	chr2:187373484	ZC3H15	CCDS42791.1	1.42	-	-	-	-	-	42	DP4=7,11,7,5:0/1:140,0,255:99	16	DP4=2,5,1,3:0/1:64,0,180:67	27	-	28	-
9	40490374	9	30075298	C/T	10	120	51	DP4=0,1,5,4:1/1:153,20,0:37	0.9	No	Yes : (1)	Yes : (2)	314	314	105	W/*	tGg/tAg	EXON=2/2	STOP_GAINED	ENSRNOP00000037442	YES	ENSRNOT00000037392	ENSRNOG00000022456	-	-	F1M227_RAT	51.11	86	chr20:3342639	C20orf194	CCDS42851.1	1.52	-	-	-	-	-	35	DP4=0,0,21,14:1/1:255,105,0:99	33	-	19	-	18	-
10	54109006	10	54528600	G/T	14	222	60	DP4=0,0,5,9:1/1:255,42,0:81	1	No	Yes : (5)	Yes : (9)	13	13	5	E/*	Gaa/Taa	EXON=1/6	STOP_GAINED	ENSRNOP00000062051	-	ENSRNOT00000065255	ENSRNOG00000026548	-	-	Dhrs7c	47.72	90	chr17:9685105	DHRS7C	CCDS56020.1	3.22	-	-	-	-	-	35	DP4=11,7,7,9:0/1:255,0,255:99	30	DP4=11,8,7,2:0/1:152,0,255:99	15	DP4=9,2,4,0:0/1:84,0,215:87	16	DP4=6,3,2,4:0/1:120,0,199:99
10	56381781	10	56873686	A/C	12	148	60	DP4=0,0,4,8:1/1:181,36,0:69	1	No	No	No	-	-	-	-	-	INTRON=5/23	ESSENTIAL_SPLICE_SITE	ENSRNOP00000025211	YES	ENSRNOT00000025211	ENSRNOG00000018526	-	-	Dlg4	51.74	98	chr17:7110816	DLG4	CCDS45599.1	-2.23	-	-	-	YES	-	28	DP4=8,8,5,7:0/1:201,0,255:99	14	DP4=3,3,1,5:0/1:124,0,134:99	28	DP4=7,8,6,5:0/1:194,0,255:99	27	DP4=9,8,4,6:0/1:185,0,255:99
10	71267582	10	72326119	G/A	18	183	50	DP4=0,0,8,10:1/1:216,54,0:99	1	No	Yes : (5)	Yes : (5)	19	19	7	R/*	Cga/Tga	EXON=1/2	STOP_GAINED	ENSRNOP00000063114	YES	ENSRNOT00000068383	ENSRNOG00000042784	MER63:DNA:AcHobo	-	F1LQS2_RAT	44.94	-	-	-	-	-	-	-	-	-	-	33	-	34	-	29	-	17	-
11	32519275	11	28775074	T/C	12	133	54	DP4=0,0,5,7:1/1:166,36,0:69	1	Yes	Yes : (5)	Yes : (5)	-	-	-	-	-	INTRON=1/1	ESSENTIAL_SPLICE_SITE	ENSRNOP00000058323	YES	ENSRNOT00000061606	ENSRNOG00000040064	-	-	F1M4C5_RAT	57.29	81	chr21:31852459	KRTAP19-1	CCDS13594.1	2	-	-	-	-	-	33	-	24	-	22	-	20	-
11	62299044	11	59500722	G/A	13	133	58	DP4=0,0,9,4:1/1:166,39,0:75	1	Yes	Yes : (9)	Yes : (12)	855	855	285	W/*	tgG/tgA	EXON=7/13	STOP_GAINED	ENSRNOP00000048323	YES	ENSRNOT00000033540	ENSRNOG00000026479	-	-	D3ZB29_RAT	54.16	-	chr17:7287878	TNK1	CCDS45602.1	5.25	-	-	-	-	-	31	-	21	-	22	-	21	-
11	84410754	11	79949981	C/T	19	222	59	DP4=0,0,11,8:1/1:255,54,0:99	1	No	No	No	-	-	-	-	-	INTRON=8/10	ESSENTIAL_SPLICE_SITE	ENSRNOP00000002487	YES	ENSRNOT00000002487	ENSRNOG00000001816	-	-	Rfc4	41.38	91	chr3:186509512	RFC4	CCDS3283.1	4.59	-	-	-	-	-	45	-	42	DP4=12,13,3,14:0/1:230,0,255:99	23	DP4=3,4,7,9:0/1:255,0,130:99	35	DP4=8,8,10,7:0/1:255,0,255:99
11	89830781	11	84582926	G/T	22	222	58	DP4=0,0,7,15:1/1:255,66,0:99	1	No	No	Yes : (1)	3059	2789	930	S/*	tCg/tAg	EXON=18/18	STOP_GAINED	ENSRNOP00000047113	YES	ENSRNOT00000044635	ENSRNOG00000001888	-	-	Arvcf	51.37	90	chr22:19958241	ARVCF	CCDS13771.1	2.95	-	-	-	-	-	42	-	32	DP4=7,5,8,11:0/1:255,0,217:99	28	DP4=8,3,6,7:0/1:226,0,215:99	26	DP4=4,10,3,7:0/1:172,0,255:99
12	14715007	12	10962684	C/G	22	222	56	DP4=0,0,9,13:1/1:255,66,0:99	1	Yes	Yes : (25)	Yes : (38)	-	-	-	-	-	INTRON=20/24	ESSENTIAL_SPLICE_SITE	ENSRNOP00000037688	YES	ENSRNOT00000034483	ENSRNOG00000001036	RMER3B:LTR:ERVK	-	D3ZTH2_RAT	47.14	67	-	-	-	-	-	-	-	-	-	24	DP4=6,9,7,1:0/1:155,0,255:99	28	DP4=0,0,13,13:1/1:255,78,0:99	23	DP4=3,6,7,7:0/1:255,0,191:99	17	DP4=3,4,6,3:0/1:193,0,175:99
13	24417198	13	5491318	G/A	14	125	43	DP4=0,0,5,9:1/1:158,42,0:81	1	No	Yes : (6)	Yes : (7)	1976	985	329	Q/*	Cag/Tag	EXON=1/2	STOP_GAINED	ENSRNOP00000040836	YES	ENSRNOT00000041190	ENSRNOG00000033336	-	-	RGD1561440	42.86	89	chr17:26495660	NLK	CCDS11224.2	5.93	-	-	-	YES	-	29	DP4=5,8,8,6:0/1:203,0,171:99	16	DP4=2,5,4,5:0/1:174,0,158:99	33	-	30	-
13	26221799	13	7100657	G/T	18	222	50	DP4=0,0,14,4:1/1:255,54,0:99	1	No	Yes : (6)	Yes : (6)	163	163	55	E/*	Gag/Tag	EXON=3/6	STOP_GAINED	ENSRNOP00000041374	YES	ENSRNOT00000050013	ENSRNOG00000030239	-	-	F1LWH0_RAT	50.76	-	chr12:56222280	DNAJC14	CCDS8894.1	1.57	-	-	-	-	-	34	DP4=12,7,10,4:0/1:198,0,255:99	15	DP4=6,2,2,4:0/1:103,0,169:99	24	-	18	-
13	61669403	13	52917679	C/A	23	127	54	DP4=0,0,9,14:1/1:160,69,0:99	1	Yes	Yes : (11)	Yes : (18)	-	-	-	-	-	INTRON=1/5	ESSENTIAL_SPLICE_SITE	ENSRNOP00000037216	-	ENSRNOT00000029294	ENSRNOG00000021575	-	-	LOC683745	37.66	19	chr1:196879408	CFHR4	CCDS55671.1	-0.519	MACULAR DEGENERATION, AGE-RELATED, 4; ARMD4	-	-	-	-	44	DP4=0,0,18,22:1/1:255,120,0:99	34	DP4=0,0,13,19:1/1:255,96,0:99	29	DP4=0,0,13,14:1/1:255,81,0:99	27	DP4=0,0,13,13:1/1:255,78,0:99
13	105293980	13	97934094	G/A	10	104	58	DP4=0,0,3,7:1/1:137,30,0:57	1	No	No	No	-	-	-	-	-	INTRON=7/14	ESSENTIAL_SPLICE_SITE	ENSRNOP00000044823	-	ENSRNOT00000044655	ENSRNOG00000031934	GA-rich:Low_complexity:Low_complexity	-	Enah	40.33	85	chr1:225702430	ENAH	CCDS31041.1	-5.19	-	-	-	-	-	24	DP4=0,0,7,12:1/1:255,57,0:99	12	DP4=0,0,4,6:1/1:224,30,0:57	18	DP4=0,0,3,11:1/1:253,42,0:81	17	DP4=0,0,5,9:1/1:254,42,0:81
14	71636096	14	72198419	C/A	10	63	55	DP4=0,0,3,7:1/1:96,30,0:57	1	No	No	No	1392	1241	414	S/*	tCg/tAg	EXON=10/24	STOP_GAINED	ENSRNOP00000055503	-	ENSRNOT00000058710	ENSRNOG00000003098	-	-	Prom1	44.43	61	chr4:16010605	PROM1	CCDS47029.1	-3.66	CONE-ROD DYSTROPHY 12; CORD12	-	-	-	-	46	DP4=0,0,21,23:1/1:255,132,0:99	23	-	35	DP4=10,9,10,2:0/1:138,0,255:99	25	DP4=0,0,11,11:1/1:255,66,0:99
14	71636096	14	72198419	C/A	10	63	55	DP4=0,0,3,7:1/1:96,30,0:57	1	No	No	No	1459	1241	414	S/*	tCg/tAg	EXON=11/27	STOP_GAINED	ENSRNOP00000004231	YES	ENSRNOT00000004231	ENSRNOG00000003098	-	-	Prom1	44.43	61	chr4:16010605	PROM1	CCDS47029.1	-3.66	CONE-ROD DYSTROPHY 12; CORD12	-	-	-	-	46	DP4=0,0,21,23:1/1:255,132,0:99	23	-	35	DP4=10,9,10,2:0/1:138,0,255:99	25	DP4=0,0,11,11:1/1:255,66,0:99
14	71636096	14	72198419	C/A	10	63	55	DP4=0,0,3,7:1/1:96,30,0:57	1	No	No	No	5	5	2	S/*	tCg/tAg	EXON=1/18	STOP_GAINED	ENSRNOP00000055502	-	ENSRNOT00000058709	ENSRNOG00000003098	-	-	Prom1	44.43	61	chr4:16010605	PROM1	CCDS47029.1	-3.66	CONE-ROD DYSTROPHY 12; CORD12	-	-	-	-	46	DP4=0,0,21,23:1/1:255,132,0:99	23	-	35	DP4=10,9,10,2:0/1:138,0,255:99	25	DP4=0,0,11,11:1/1:255,66,0:99
15	31345936	15	26310382	T/A	24	211	60	DP4=0,0,12,12:1/1:244,72,0:99	1	No	Yes : (1)	Yes : (1)	37	37	13	K/*	Aag/Tag	EXON=1/1	STOP_GAINED	ENSRNOP00000044211	YES	ENSRNOT00000043588	ENSRNOG00000029613	-	-	D3ZXV2_RAT	45.12	-	chr1:150876411	-	-	1.14	-	-	-	-	-	43	DP4=0,1,21,18:1/1:255,86,0:99	37	-	30	-	36	-
15	40442567	15	35319934	A/G	16	222	59	DP4=0,0,7,9:1/1:255,48,0:93	1	No	No	No	-	-	-	-	-	INTRON=1/3	ESSENTIAL_SPLICE_SITE	ENSRNOP00000056372	YES	ENSRNOT00000059617	ENSRNOG00000038995	-	-	F1M2A5_RAT	46.06	86	chr13:25284824	ATP12A	CCDS53858.1	-2.52	-	-	-	-	-	33	DP4=14,8,7,4:0/1:201,0,255:99	32	-	29	-	25	-
16	82898921	16	82946039	C/T	11	222	60	DP4=0,0,3,8:1/1:255,33,0:63	1	No	Yes : (4)	Yes : (6)	-	-	-	-	-	INTRON=5/45	ESSENTIAL_SPLICE_SITE	ENSRNOP00000054270	YES	ENSRNOT00000057461	ENSRNOG00000023972	-	-	F1M6Q3_RAT	50.82	80	chr13:111082346	COL4A2	CCDS41907.1	-1.66	HEMORRHAGE, INTRACEREBRAL, SUSCEPTIBILITY TO; ICH	-	-	YES	-	36	DP4=0,1,16,18:1/1:255,81,0:99	29	-	24	-	31	DP4=5,8,10,8:0/1:255,0,217:99
17	40959776	17	43730593	C/T	15	159	56	DP4=0,0,10,5:1/1:192,45,0:87	1	Yes	Yes : (14)	Yes : (22)	376	343	115	R/*	Cga/Tga	EXON=4/6	STOP_GAINED	ENSRNOP00000046132	YES	ENSRNOT00000040600	ENSRNOG00000029126	-	-	Prl7a4	34.4	31	chr6:22292778	PRL	CCDS4548.1	5.2	-	-	-	-	-	37	-	28	-	30	-	21	-
17	57162326	17	51935968	G/C	14	121	45	DP4=0,0,2,12:1/1:154,42,0:81	1	No	Yes : (4)	Yes : (4)	-	-	-	-	-	INTRON=3/3	ESSENTIAL_SPLICE_SITE	ENSRNOP00000038375	YES	ENSRNOT00000039846	ENSRNOG00000025891	-	-	D4AD23_RAT	48.79	100	chr12:54676380	HNRNPA1	CCDS44909.1	3.1	-	-	-	-	-	40	DP4=7,8,10,12:0/1:255,0,252:99	34	DP4=8,4,8,9:0/1:211,0,206:99	44	DP4=0,0,15,26:1/1:255,123,0:99	25	DP4=6,5,1,11:0/1:149,0,192:99
18	15055757	18	12675138	G/T	14	148	58	DP4=0,0,7,7:1/1:181,42,0:81	1	No	Yes : (13)	Yes : (19)	-	-	-	-	-	INTRON=1/2	ESSENTIAL_SPLICE_SITE	ENSRNOP00000045155	YES	ENSRNOT00000046326	ENSRNOG00000031060	ORR1C1:LTR:MaLR	-	Q6QI43_RAT	42.46	-	-	-	-	-	-	-	-	-	-	35	DP4=5,8,10,12:0/1:255,0,229:99	25	DP4=8,3,7,7:0/1:251,0,201:99	19	DP4=5,5,5,3:0/1:165,0,185:99	21	DP4=7,3,6,5:0/1:224,0,183:99
18	25332526	18	25274212	T/C	13	138	52	DP4=0,0,3,10:1/1:171,39,0:75	1	Yes	Yes : (14)	Yes : (21)	448	448	150	*/R	Tga/Cga	EXON=6/6	STOP_LOST	ENSRNOP00000063531	YES	ENSRNOT00000065616	ENSRNOG00000042874	-	-	F1M1K7_RAT	44.07	43	chr5:110411759	TSLP	CCDS4101.1	-8.83	-	-	-	-	-	27	DP4=4,10,4,9:0/1:168,0,255:99	23	DP4=5,2,8,8:0/1:195,0,139:99	27	-	21	DP4=4,4,5,7:0/1:175,0,171:99
18	25332526	18	25274212	T/C	13	138	52	DP4=0,0,3,10:1/1:171,39,0:75	1	Yes	Yes : (14)	Yes : (21)	409	409	137	*/R	Tga/Cga	EXON=4/4	STOP_LOST	ENSRNOP00000031043	-	ENSRNOT00000033518	ENSRNOG00000042874	-	-	F1M1K7_RAT	44.07	43	chr5:110411759	TSLP	CCDS4101.1	-8.83	-	-	-	-	-	27	DP4=4,10,4,9:0/1:168,0,255:99	23	DP4=5,2,8,8:0/1:195,0,139:99	27	-	21	DP4=4,4,5,7:0/1:175,0,171:99
18	58282256	18	59828521	C/T	22	218	60	DP4=0,0,14,8:1/1:251,66,0:99	1	No	Yes : (1)	Yes : (1)	-	-	-	-	-	INTRON=7/8	ESSENTIAL_SPLICE_SITE	ENSRNOP00000056009	YES	ENSRNOT00000059242	ENSRNOG00000018818	Lx9:LINE:L1	-	Txnl1	38.68	93	-	-	-	-	-	-	-	-	-	44	DP4=13,7,14,9:0/1:255,0,255:99	32	DP4=7,3,12,9:0/1:255,0,179:99	33	-	30	DP4=7,9,6,6:0/1:219,0,255:99
18	69455137	18	71134742	T/A	11	155	53	DP4=0,0,4,7:1/1:188,33,0:63	1	No	No	No	19	19	7	K/*	Aag/Tag	EXON=1/1	STOP_GAINED	ENSRNOP00000042635	YES	ENSRNOT00000046580	ENSRNOG00000031212	-	-	F1M3Q2_RAT	49.1	-	-	-	-	-	-	-	-	-	-	7	-	12	DP4=0,4,1,6:0/1:115,0,90:93	7	-	12	DP4=1,5,1,4:0/1:76,0,132:79
19	25530042	19	13916423	G/A	20	222	56	DP4=0,0,15,5:1/1:255,60,0:99	1	No	Yes : (5)	Yes : (7)	-	-	-	-	-	INTRON=12/16	ESSENTIAL_SPLICE_SITE	ENSRNOP00000057771	YES	ENSRNOT00000061055	ENSRNOG00000014093	-	-	Tom1	51.49	89	-	-	-	-	-	-	-	-	-	32	DP4=0,0,18,11:1/1:255,87,0:99	28	DP4=0,0,14,11:1/1:255,75,0:99	20	DP4=0,0,13,7:1/1:255,60,0:99	23	DP4=0,0,12,9:1/1:255,63,0:99
20	244921	20	22016	T/C	12	207	47	DP4=0,0,5,7:1/1:240,36,0:69	1	Yes	Yes : (22)	Yes : (29)	-	-	-	-	-	INTRON=2/7	ESSENTIAL_SPLICE_SITE	ENSRNOP00000044070	YES	ENSRNOT00000049573	ENSRNOG00000000729	BC1_Rn:scRNA:scRNA	-	Tmlhe	39.82	86	-	-	-	-	-	-	-	-	-	40	-	29	-	20	-	24	-
20	779483	20	609908	G/C	20	222	51	DP4=0,4,8,8:1/1:255,18,0:33	0.8	No	Yes : (4)	Yes : (4)	278	278	93	S/*	tCa/tGa	EXON=1/1	STOP_GAINED	ENSRNOP00000040845	YES	ENSRNOT00000052186	ENSRNOG00000028825	-	-	Olr1691	43.93	-	chr1:247978760	OR14A16	CCDS31097.1	3.32	-	-	-	-	-	37	-	30	-	25	-	36	-
X	22054743	X	41188117	C/T	25	213	60	DP4=0,0,13,12:1/1:246,75,0:99	1	No	Yes : (7)	Yes : (16)	66	-	-	-	-	EXON=1/3	WITHIN_NON_CODING_GENE,ESSENTIAL_SPLICE_SITE,SPLICE_SITE	-	YES	ENSRNOT00000059546	ENSRNOG00000038956	-	-	-	53.82	-	chr19:40743931	AKT2	CCDS12552.1	4.79	-	-	-	-	-	20	-	28	-	8	-	10	-
^ Base in BN reference genome / Base in NEC.
# Observed in one or more of STAR SNP panel, dbSNP_rat, ensemblSNP_rat, SHR_rat
Obs(Atanur): Observed among the Atanur et al. (2013) among 27 Laboratory strains - exception made for the epileptic WAG/Rij strain [Accessed: Nov 1st 2014; ftp://rgd.mcw.edu/pub/strain_specific_variants/Atanur_et_al_28Genomes_SNPS_Indels/]
Obs(41Genomes) Adds to Obs(Atanur) and additional variants observed among a larger set of 41 Laboratory strains - exception made for the epileptic WAG/Rij strain [Accessed: Nov 1st 2014; ftp://rgd.mcw.edu/pub/strain_specific_variants/Hermsen_et_al_40Genomes_Variants/]
$ Amino acid in BN / Amino acid in NEC; * = Stop codon
RepeatMasker-Region "repName:repClass:repFamily": acquired from UCSC Server "Rat_rn4_rptmasker" - downloaded 27th September 2012
For HG19 mapping, where multiple transcripts were available, CCDS and then Canonical Transcripts were prioritized.
%GC content and %identity_human acquired from ensembl BioMart, accessed 24th August 2012
MAPS_to_HG19: derived from ensembl Liftover tool (12th August 2012)
HG19_GERP: derived from ensembl conservation table (12th August 2012)
OMIM_MobidMap: downloaded 20th August 2012
Ion_Channel_list: acquired from Klassen et al (2011), Exome Sequencing of Ion Channel Genes Reveals Complex Profiles Confounding Personal Risk Assessment in Epilepsy. Cell; Volume 145, Issue 7, 24 June 2011, Pages 1036–1048
Lemke_list: acquired from Lemke et al (2012), Targeted next generation sequencing as a diagnostic tool in epileptic disorders. Epilepsia; 2012 Aug;53(8):1387-1398. doi: 10.1111/j.1528-1167.2012.03516.x. Epub 2012 May 21
Essential Genes: MGI Database "lethality" genes as defined by Georgi et al (2013).
MGI Seizure genes: MGI Database "Seizure" genes.
WAG/Rij: Representation of the variant as observed in WAG/Rij Strain (Atanur et al 2013) or 42 genomes [Accessed: Nov 1st 2014; ftp://rgd.mcw.edu/pub/strain_specific_variants/Hermsen_et_al_40Genomes_Variants/]
Chr – chromosome. rn5 - Genome sequence Rattus norvegicus version 5. rn4 - Genome sequence Rattus norvegicus version 4. Obs – observed. cDNA – complementary deoxyribonucleic acid.
CDS – coding DNA sequence. GERP - Genomic Evolutionary Rate Profiling. GC - guanine-cytosine. GAERS – Genetic Absence Epilepsy Rats from Strasbourg.
NEC – Non-Epileptic Control. HG19 – human genome version 19. CCDS - Consensus Coding Sequence.
MIM - Motif Independent Measure. MGI – mouse genome informatics. cn5, cn16, cn24, cn39 – F2 rats ID.

## Sheet: NEC_MISSENSE
Supplemental table: List of genes showing missense codon specific to NEC compared to BN reference genome (i.e., absent in GAERS)
Chr (rn5)	Position (rn5)	Chr (rn4)	Position (rn4)	Alleles ^	NEC Coverage	NEC QUAL	NEC MQ	NEC (DP4:GT:PL:GQ)	NEC %VarAllele	OBSERVED#	Obs(Atanur 2013; Tally)	Obs(Hermsen 2015; Tally)	cDNA_position	CDS_position	Amino acid position	Peptide allele $	Codon change	intron/exon	Consequence	ENSEMBL protein id	CANONICAL	ENSEMBL transcript id	ENSEMBL gene id	RepeatMasker-Region	Known GAERS QTL	Gene symbol	%GC content	%identity_human	MAPS_to_HG19	HG19_Gene	HG19_CCDS	HG19_GERP	MIM_MobidMap	Ion_Channel_list	Lemke_et_al	MGI_Essential	MGI_Seizure	cn5 Coverge	cn5 (DP4:GT:PL:GQ)	cn16 Coverage	cn16 (DP4:GT:PL:GQ)	cn24 Coverage	cn24 (DP4:GT:PL:GQ)	cn39 Coverage	cn39 (DP4:GT:PL:GQ)
1	4475334	1	3327191	T/C	10	208	60	DP4=0,0,5,5:1/1:241,30,0:57	1	Yes	Yes : (21)	Yes : (31)	2749	2749	917	T/A	Acc/Gcc	EXON=18/20	NON_SYNONYMOUS_CODING	ENSRNOP00000017688	YES	ENSRNOT00000017688	ENSRNOG00000013160	-	-	RGD1566017	46.33	83	-	SASH1	-	-	-	-	-	-	-	29	DP4=5,7,4,7:0/1:193,0,210:99	25	DP4=0,0,9,16:1/1:255,75,0:99	19	DP4=0,0,7,12:1/1:255,57,0:99	32	DP4=13,2,9,3:0/1:206,0,172:99
1	6436731	1	5341905	T/C	10	176	41	DP4=0,0,7,3:1/1:209,30,0:57	1	Yes	No	Yes : (20)	3051	2675	892	H/R	cAc/cGc	EXON=9/9	NON_SYNONYMOUS_CODING	ENSRNOP00000047790	-	ENSRNOT00000044325	ENSRNOG00000014290	-	-	Grm1	39.97	94	chr6:146730745	GRM1	CCDS5209.1	1.15	-	GRM1	-	-	-	23	DP4=0,0,9,10:1/1:255,57,0:99	15	DP4=0,0,5,2:1/1:167,21,0:39	25	DP4=0,0,11,8:1/1:255,57,0:99	19	DP4=0,0,6,7:1/1:255,39,0:75
1	7032393	1	5983760	G/A	23	174	60	DP4=0,0,10,13:1/1:207,69,0:99	1	Yes	Yes : (13)	Yes : (13)	1243	1072	358	E/K	Gaa/Aaa	EXON=2/3	NON_SYNONYMOUS_CODING	ENSRNOP00000019918	YES	ENSRNOT00000019918	ENSRNOG00000014852	-	-	Fbxo30	38.6	88	chr6:146126467	FBXO30	CCDS5208.1	4.6	-	-	-	-	-	38	DP4=0,0,12,25:1/1:255,111,0:99	33	DP4=0,0,6,24:1/1:255,90,0:99	33	DP4=0,0,17,15:1/1:255,96,0:99	34	DP4=0,0,20,11:1/1:255,93,0:99
1	9020884	1	8019879	G/A	11	146	60	DP4=0,0,5,6:1/1:179,33,0:63	1	No	Yes : (8)	Yes : (12)	1029	1022	341	P/L	cCg/cTg	EXON=6/13	NON_SYNONYMOUS_CODING	ENSRNOP00000061934	-	ENSRNOT00000066900	ENSRNOG00000015473	-	-	Phactr2	43.58	81	chr6:144093415	PHACTR2	CCDS47493.1	1.04	-	-	-	-	-	42	DP4=0,0,14,26:1/1:255,120,0:99	37	DP4=0,0,18,17:1/1:255,105,0:99	22	DP4=0,0,9,12:1/1:255,63,0:99	32	DP4=0,0,14,18:1/1:255,96,0:99
1	9020884	1	8019879	G/A	11	146	60	DP4=0,0,5,6:1/1:179,33,0:63	1	No	Yes : (8)	Yes : (12)	1053	1046	349	P/L	cCg/cTg	EXON=8/15	NON_SYNONYMOUS_CODING	ENSRNOP00000059862	-	ENSRNOT00000068668	ENSRNOG00000015473	-	-	Phactr2	43.58	81	chr6:144093415	PHACTR2	CCDS47493.1	1.04	-	-	-	-	-	42	DP4=0,0,14,26:1/1:255,120,0:99	37	DP4=0,0,18,17:1/1:255,105,0:99	22	DP4=0,0,9,12:1/1:255,63,0:99	32	DP4=0,0,14,18:1/1:255,96,0:99
1	9020884	1	8019879	G/A	11	146	60	DP4=0,0,5,6:1/1:179,33,0:63	1	No	Yes : (8)	Yes : (12)	1266	1259	420	P/L	cCg/cTg	EXON=7/14	NON_SYNONYMOUS_CODING	ENSRNOP00000060664	YES	ENSRNOT00000065809	ENSRNOG00000015473	-	-	Phactr2	43.58	81	chr6:144093415	PHACTR2	CCDS47493.1	1.04	-	-	-	-	-	42	DP4=0,0,14,26:1/1:255,120,0:99	37	DP4=0,0,18,17:1/1:255,105,0:99	22	DP4=0,0,9,12:1/1:255,63,0:99	32	DP4=0,0,14,18:1/1:255,96,0:99
1	9020884	1	8019879	G/A	11	146	60	DP4=0,0,5,6:1/1:179,33,0:63	1	No	Yes : (8)	Yes : (12)	1029	1022	341	P/L	cCg/cTg	EXON=6/12	NON_SYNONYMOUS_CODING	ENSRNOP00000045608	-	ENSRNOT00000048754	ENSRNOG00000015473	-	-	Phactr2	43.58	81	chr6:144093415	PHACTR2	CCDS47493.1	1.04	-	-	-	-	-	42	DP4=0,0,14,26:1/1:255,120,0:99	37	DP4=0,0,18,17:1/1:255,105,0:99	22	DP4=0,0,9,12:1/1:255,63,0:99	32	DP4=0,0,14,18:1/1:255,96,0:99
1	9933428	1	9012083	G/T	10	218	60	DP4=0,0,6,4:1/1:251,30,0:57	1	Yes	Yes : (20)	Yes : (29)	1850	1850	617	S/I	aGc/aTc	EXON=1/7	NON_SYNONYMOUS_CODING	ENSRNOP00000062907	-	ENSRNOT00000067798	ENSRNOG00000011015	-	-	Hivep2	43.51	88	chr6:143094026	HIVEP2	CCDS43510.1	1.29	-	-	-	-	-	38	DP4=0,0,12,24:1/1:255,108,0:99	27	DP4=0,0,10,13:1/1:255,69,0:99	31	DP4=0,0,13,15:1/1:255,84,0:99	31	DP4=0,0,12,19:1/1:255,93,0:99
1	9933428	1	9012083	G/T	10	218	60	DP4=0,0,6,4:1/1:251,30,0:57	1	Yes	Yes : (20)	Yes : (29)	2285	1850	617	S/I	aGc/aTc	EXON=2/7	NON_SYNONYMOUS_CODING	ENSRNOP00000015131	YES	ENSRNOT00000015131	ENSRNOG00000011015	-	-	Hivep2	43.51	88	chr6:143094026	HIVEP2	CCDS43510.1	1.29	-	-	-	-	-	38	DP4=0,0,12,24:1/1:255,108,0:99	27	DP4=0,0,10,13:1/1:255,69,0:99	31	DP4=0,0,13,15:1/1:255,84,0:99	31	DP4=0,0,12,19:1/1:255,93,0:99
1	9933832	1	9012487	C/T	15	183	60	DP4=0,0,5,10:1/1:216,45,0:87	1	Yes	Yes : (20)	Yes : (29)	2239	2239	747	H/Y	Cac/Tac	EXON=2/7	NON_SYNONYMOUS_CODING	ENSRNOP00000062907	-	ENSRNOT00000067798	ENSRNOG00000011015	-	-	Hivep2	43.51	88	chr6:143093616	HIVEP2	CCDS43510.1	5.29	-	-	-	-	-	30	DP4=0,0,14,14:1/1:255,84,0:99	21	DP4=0,0,10,10:1/1:255,60,0:99	13	DP4=0,0,8,4:1/1:255,36,0:69	24	DP4=0,0,10,14:1/1:255,72,0:99
1	9933832	1	9012487	C/T	15	183	60	DP4=0,0,5,10:1/1:216,45,0:87	1	Yes	Yes : (20)	Yes : (29)	2689	2254	752	H/Y	Cac/Tac	EXON=2/7	NON_SYNONYMOUS_CODING	ENSRNOP00000015131	YES	ENSRNOT00000015131	ENSRNOG00000011015	-	-	Hivep2	43.51	88	chr6:143093616	HIVEP2	CCDS43510.1	5.29	-	-	-	-	-	30	DP4=0,0,14,14:1/1:255,84,0:99	21	DP4=0,0,10,10:1/1:255,60,0:99	13	DP4=0,0,8,4:1/1:255,36,0:69	24	DP4=0,0,10,14:1/1:255,72,0:99
1	9951521	1	9030176	A/C	23	166	60	DP4=0,0,9,14:1/1:199,69,0:99	1	Yes	Yes : (20)	Yes : (29)	6775	6775	2259	K/Q	Aag/Cag	EXON=7/7	NON_SYNONYMOUS_CODING	ENSRNOP00000062907	-	ENSRNOT00000067798	ENSRNOG00000011015	-	-	Hivep2	43.51	88	chr6:143074768	HIVEP2	CCDS43510.1	5.78	-	-	-	-	-	29	DP4=0,0,12,14:1/1:255,78,0:99	27	DP4=0,0,13,13:1/1:255,78,0:99	17	DP4=0,0,4,13:1/1:255,51,0:99	23	DP4=0,0,10,13:1/1:255,69,0:99
1	9951521	1	9030176	A/C	23	166	60	DP4=0,0,9,14:1/1:199,69,0:99	1	Yes	Yes : (20)	Yes : (29)	7225	6790	2264	K/Q	Aag/Cag	EXON=7/7	NON_SYNONYMOUS_CODING	ENSRNOP00000015131	YES	ENSRNOT00000015131	ENSRNOG00000011015	-	-	Hivep2	43.51	88	chr6:143074768	HIVEP2	CCDS43510.1	5.78	-	-	-	-	-	29	DP4=0,0,12,14:1/1:255,78,0:99	27	DP4=0,0,13,13:1/1:255,78,0:99	17	DP4=0,0,4,13:1/1:255,51,0:99	23	DP4=0,0,10,13:1/1:255,69,0:99
1	25465794	1	23319350	C/T	14	172	60	DP4=0,0,7,7:1/1:205,42,0:81	1	No	Yes : (5)	Yes : (12)	756	503	168	P/L	cCa/cTa	EXON=8/8	NON_SYNONYMOUS_CODING	ENSRNOP00000014797	YES	ENSRNOT00000014797	ENSRNOG00000011114	-	-	Tbpl1	42.94	87	chr6:134307489	SLC2A12	CCDS5169.1	3.31	-	-	-	-	-	38	DP4=8,10,11,8:0/1:255,0,255:99	25	DP4=8,4,7,5:0/1:255,0,235:99	36	DP4=10,9,6,8:0/1:251,0,255:99	35	DP4=0,0,16,17:1/1:255,99,0:99
1	47526106	1	40302186	G/T	11	120	60	DP4=0,0,10,1:1/1:153,33,0:63	1	Yes	Yes : (9)	Yes : (18)	2008	2008	670	A/S	Gcg/Tcg	EXON=11/19	NON_SYNONYMOUS_CODING	ENSRNOP00000022939	YES	ENSRNOT00000022939	ENSRNOG00000017030	-	-	F1LNP1_RAT	45.81	71	chr6:157505533	ARID1B	CCDS55072.1	-2.16	MENTAL RETARDATION, AUTOSOMAL DOMINANT 12; MRD12	-	-	-	-	39	DP4=11,10,8,10:0/1:255,0,255:99	31	DP4=8,6,10,5:0/1:237,0,246:99	32	DP4=4,6,10,11:0/1:255,0,164:99	23	DP4=0,0,11,11:1/1:255,66,0:99
1	55153177	1	48715484	C/T	15	150	53	DP4=0,0,8,7:1/1:183,45,0:87	1	No	Yes : (10)	Yes : (13)	95	95	32	P/L	cCg/cTg	EXON=1/3	NON_SYNONYMOUS_CODING	ENSRNOP00000046258	YES	ENSRNOT00000018945	ENSRNOG00000014157	-	-	F1LXZ8_RAT	42.26	-	chr3:22423404	HMGB1P5	-	1.42	-	-	-	-	-	24	DP4=4,5,11,4:0/1:236,0,199:99	21	DP4=7,6,6,2:0/1:131,0,234:99	31	DP4=5,5,9,12:0/1:255,0,188:99	27	DP4=0,0,17,10:1/1:255,81,0:99
1	56866383	1	48959053	G/T	25	126	58	DP4=0,0,11,14:1/1:159,75,0:99	1	No	Yes : (6)	Yes : (13)	1102	1102	368	P/T	Cca/Aca	EXON=4/5	NON_SYNONYMOUS_CODING	ENSRNOP00000040182	YES	ENSRNOT00000041575	ENSRNOG00000042974	-	-	F1MA07_RAT	46.64	-	-	-	-	-	-	-	-	-	-	30	DP4=12,2,7,6:0/1:252,0,228:99	36	DP4=16,8,7,3:0/1:170,0,255:99	30	DP4=6,8,8,5:0/1:254,0,255:99	22	DP4=0,0,12,9:1/1:255,63,0:99
Deleted	Deleted	1	50995453	C/T	23	193	53	DP4=0,0,14,9:1/1:226,69,0:99	1	Yes	Yes : (4)	Yes : (4)	1210	1210	404	R/C	Cgt/Tgt	EXON=2/2	NON_SYNONYMOUS_CODING	ENSRNOP00000040757	YES	ENSRNOT00000051160	ENSRNOG00000023225	-	-	D4ABB7_RAT	48.1	-	-	-	-	-	-	-	-	-	-	35	DP4=4,15,3,10:0/1:199,0,255:99	27	DP4=3,5,9,10:0/1:255,0,163:99	20	DP4=6,3,6,5:0/1:207,0,189:99	24	DP4=0,0,12,12:1/1:255,72,0:99
Deleted	Deleted	1	50995462	A/T	23	222	53	DP4=0,0,12,11:1/1:255,69,0:99	1	Yes	Yes : (9)	Yes : (9)	1219	1219	407	R/W	Agg/Tgg	EXON=2/2	NON_SYNONYMOUS_CODING	ENSRNOP00000040757	YES	ENSRNOT00000051160	ENSRNOG00000023225	-	-	D4ABB7_RAT	48.1	-	-	-	-	-	-	-	-	-	-	34	DP4=5,13,4,12:0/1:233,0,255:99	28	DP4=2,5,8,11:0/1:250,0,119:99	23	DP4=7,5,5,5:0/1:177,0,200:99	25	DP4=0,0,11,12:1/1:255,69,0:99
1	242140197	1	54272576	G/C	20	159	59	DP4=0,0,15,5:1/1:192,60,0:99	1	Yes	Yes : (20)	Yes : (29)	1126	1126	376	V/L	Gtg/Ctg	EXON=1/3	NON_SYNONYMOUS_CODING	ENSRNOP00000036694	-	ENSRNOT00000035825	ENSRNOG00000001487	-	-	Fam120b	45.57	68	chr6:170627793	FAM120B	CCDS5314.1	-6.22	-	-	-	-	-	47	DP4=15,17,6,8:0/1:233,0,255:99	26	DP4=9,6,5,6:0/1:198,0,255:99	25	DP4=3,7,7,8:0/1:255,0,182:99	26	DP4=0,0,11,14:1/1:255,75,0:99
1	242140197	1	54272576	G/C	20	159	59	DP4=0,0,15,5:1/1:192,60,0:99	1	Yes	Yes : (20)	Yes : (29)	1460	1126	376	V/L	Gtg/Ctg	EXON=2/11	NON_SYNONYMOUS_CODING	ENSRNOP00000002036	YES	ENSRNOT00000002036	ENSRNOG00000001487	-	-	Fam120b	45.57	68	chr6:170627793	FAM120B	CCDS5314.1	-6.22	-	-	-	-	-	47	DP4=15,17,6,8:0/1:233,0,255:99	26	DP4=9,6,5,6:0/1:198,0,255:99	25	DP4=3,7,7,8:0/1:255,0,182:99	26	DP4=0,0,11,14:1/1:255,75,0:99
1	58448300	1	54417303	T/G	10	147	60	DP4=0,0,6,4:1/1:180,30,0:57	1	Yes	Yes : (25)	Yes : (36)	269	219	73	E/D	gaA/gaC	EXON=1/6	NON_SYNONYMOUS_CODING	ENSRNOP00000002040	YES	ENSRNOT00000002040	ENSRNOG00000001490	-	-	Pdcd2	41.72	83	chr6:170893451	PDCD2	CCDS5316.1	2.28	-	-	-	YES	-	22	DP4=0,0,11,11:1/1:255,66,0:99	32	DP4=0,0,10,19:1/1:255,87,0:99	23	DP4=0,0,11,12:1/1:255,69,0:99	19	DP4=0,0,3,14:1/1:255,51,0:99
1	58464012	1	54433015	G/A	33	138	45	DP4=0,0,21,12:1/1:171,99,0:99	1	No	Yes : (25)	Yes : (25)	2386	2251	751	L/F	Ctt/Ttt	EXON=11/11	NON_SYNONYMOUS_CODING	ENSRNOP00000060531	YES	ENSRNOT00000066370	ENSRNOG00000021493	-	-	Prdm9	42.35	62	chr5:23527718	PRDM9	CCDS43307.1	2.67	-	-	-	-	-	52	DP4=0,0,17,28:1/1:255,135,0:99	41	DP4=0,0,18,20:1/1:255,114,0:99	28	DP4=0,0,10,15:1/1:255,75,0:99	46	DP4=0,0,19,23:1/1:255,126,0:99
1	58464239	1	54433242	C/T	22	206	54	DP4=0,0,10,12:1/1:239,66,0:99	1	No	Yes : (25)	Yes : (25)	2159	2024	675	R/Q	cGg/cAg	EXON=11/11	NON_SYNONYMOUS_CODING	ENSRNOP00000060531	YES	ENSRNOT00000066370	ENSRNOG00000021493	-	-	Prdm9	42.35	62	chr5:23527491	PRDM9	CCDS43307.1	-5.91	-	-	-	-	-	40	DP4=0,0,12,21:1/1:255,99,0:99	34	DP4=0,0,19,10:1/1:255,87,0:99	20	DP4=0,0,11,9:1/1:255,60,0:99	30	DP4=0,0,17,11:1/1:255,84,0:99
1	87278167	1	56839105	C/T	15	147	60	DP4=0,0,8,7:1/1:180,45,0:87	1	No	Yes : (14)	Yes : (20)	602	602	201	S/L	tCa/tTa	EXON=1/1	NON_SYNONYMOUS_CODING	ENSRNOP00000059491	YES	ENSRNOT00000066769	ENSRNOG00000043056	-	-	LOC681761	43.11	63	chr19:52272513	FPR2	CCDS12840.1	1.11	-	-	-	-	-	38	-	37	DP4=10,6,11,9:0/1:255,0,255:99	31	DP4=11,8,4,8:0/1:228,0,255:99	27	DP4=0,0,11,12:1/1:255,69,0:99
1	87278346	1	56839284	A/C	14	222	60	DP4=0,0,7,7:1/1:255,42,0:81	1	Yes	Yes : (19)	Yes : (28)	781	781	261	M/L	Atg/Ctg	EXON=1/1	NON_SYNONYMOUS_CODING	ENSRNOP00000059491	YES	ENSRNOT00000066769	ENSRNOG00000043056	-	-	LOC681761	43.11	63	chr19:52272692	FPR2	CCDS12840.1	2.92	-	-	-	-	-	42	-	34	DP4=6,11,6,11:0/1:255,0,255:99	30	DP4=4,11,5,9:0/1:237,0,255:99	33	DP4=0,0,16,17:1/1:255,99,0:99
1	87278466	1	56839404	G/A	21	207	60	DP4=0,0,12,9:1/1:240,63,0:99	1	No	Yes : (14)	Yes : (20)	901	901	301	G/S	Ggt/Agt	EXON=1/1	NON_SYNONYMOUS_CODING	ENSRNOP00000059491	YES	ENSRNOT00000066769	ENSRNOG00000043056	-	-	LOC681761	43.11	63	chr19:52272827	FPR2	CCDS12840.1	3.96	-	-	-	-	-	44	-	31	DP4=13,8,7,3:0/1:167,0,255:99	26	DP4=7,7,7,5:0/1:224,0,255:99	44	DP4=0,1,24,16:1/1:255,82,0:99
1	87467473	1	57026189	A/G	17	141	60	DP4=0,0,8,9:1/1:174,51,0:99	1	Yes	Yes : (19)	Yes : (28)	1004	1004	335	F/S	tTt/tCt	EXON=1/1	NON_SYNONYMOUS_CODING	ENSRNOP00000047516	YES	ENSRNOT00000044825	ENSRNOG00000031561	-	-	Fpr-rs6	41.72	59	chr19:52272930	FPR2	CCDS12840.1	1.67	-	-	-	-	-	49	-	37	DP4=6,10,13,7:0/1:255,0,255:99	33	DP4=11,7,6,7:0/1:242,0,255:99	16	DP4=0,0,10,6:1/1:255,48,0:93
1	87633358	1	57225041	G/T	21	162	59	DP4=0,0,12,9:1/1:195,63,0:99	1	No	Yes : (13)	Yes : (18)	70	70	24	V/F	Gtc/Ttc	EXON=1/1	NON_SYNONYMOUS_CODING	ENSRNOP00000048145	YES	ENSRNOT00000045789	ENSRNOG00000032818	-	-	Vom1r3	37.79	-	chr19:53818459	VN1R6P	-	-0.142	-	-	-	-	-	47	-	33	DP4=10,6,6,9:0/1:255,0,255:99	23	DP4=4,4,7,8:0/1:255,0,184:99	24	DP4=0,1,11,12:1/1:255,34,0:65
1	87633550	1	57225233	C/G	31	222	54	DP4=5,0,11,15:1/1:255,35,0:67	0.83871	No	Yes : (13)	Yes : (18)	262	262	88	Q/E	Caa/Gaa	EXON=1/1	NON_SYNONYMOUS_CODING	ENSRNOP00000048145	YES	ENSRNOT00000045789	ENSRNOG00000032818	-	-	Vom1r3	37.79	-	chr19:53818651	VN1R6P	-	0.053	-	-	-	-	-	49	-	32	DP4=6,11,6,6:0/1:236,0,255:99	32	DP4=7,6,8,10:0/1:255,0,222:99	33	DP4=1,0,17,10:1/1:255,69,0:99
1	87634056	1	57225739	C/G	20	163	36	DP4=0,0,7,13:1/1:196,60,0:99	1	Yes	Yes : (13)	Yes : (13)	768	768	256	C/W	tgC/tgG	EXON=1/1	NON_SYNONYMOUS_CODING	ENSRNOP00000048145	YES	ENSRNOT00000045789	ENSRNOG00000032818	-	-	Vom1r3	37.79	-	-	-	-	-	-	-	-	-	-	37	-	29	DP4=6,8,6,9:0/1:129,0,251:99	38	DP4=10,5,10,11:0/1:223,0,237:99	30	DP4=0,1,9,17:1/1:177,50,0:97
1	87799628	1	57368712	T/A	16	163	60	DP4=0,0,12,4:1/1:196,48,0:93	1	Yes	Yes : (13)	Yes : (18)	1301	1301	434	E/V	gAa/gTa	EXON=3/6	NON_SYNONYMOUS_CODING	ENSRNOP00000051176	YES	ENSRNOT00000042425	ENSRNOG00000033775	-	-	Vom2r11	33.22	-	chr9:39029246	VN2R3P	-	-0.221	-	-	-	-	-	26	-	36	DP4=13,6,7,7:0/1:225,0,255:99	23	DP4=6,3,10,3:0/1:226,0,173:99	26	DP4=0,0,15,11:1/1:255,78,0:99
1	87805412	1	57374496	C/T	20	123	60	DP4=0,0,9,11:1/1:156,60,0:99	1	No	Yes : (13)	Yes : (18)	355	355	119	E/K	Gaa/Aaa	EXON=2/6	NON_SYNONYMOUS_CODING	ENSRNOP00000051176	YES	ENSRNOT00000042425	ENSRNOG00000033775	-	-	Vom2r11	33.22	-	chr9:39026758	VN2R3P	-	-4.03	-	-	-	-	-	47	-	28	DP4=10,6,8,4:0/1:215,0,255:99	39	DP4=15,8,6,9:0/1:253,0,255:99	35	DP4=0,0,19,14:1/1:255,99,0:99
1	60821280	1	57540012	C/T	12	145	56	DP4=0,0,4,8:1/1:178,36,0:69	1	Yes	Yes : (14)	Yes : (20)	982	982	328	D/N	Gat/Aat	EXON=1/1	NON_SYNONYMOUS_CODING	ENSRNOP00000037328	YES	ENSRNOT00000039037	ENSRNOG00000026349	-	-	Fpr-rs3	43.31	66	chr19:52272908	FPR2	CCDS12840.1	-1.07	-	-	-	-	-	41	-	32	DP4=8,8,7,9:0/1:255,0,255:99	22	DP4=9,7,2,3:0/1:97,0,255:99	35	DP4=0,1,14,18:1/1:255,66,0:99
1	60960533	1	57689427	T/A	17	222	57	DP4=0,0,9,8:1/1:255,51,0:99	1	No	Yes : (13)	Yes : (18)	73	73	25	S/T	Tct/Act	EXON=1/1	NON_SYNONYMOUS_CODING	ENSRNOP00000056446	YES	ENSRNOT00000059694	ENSRNOG00000039034	-	-	Vom1r6	38.35	-	chr19:53770849	VN1R4	CCDS33099.1	2.28	-	-	-	-	-	41	-	33	DP4=5,10,9,8:0/1:252,0,255:99	26	DP4=5,7,7,7:0/1:251,0,251:99	26	DP4=0,0,12,11:1/1:255,69,0:99
1	60960737	1	57689631	A/T	10	145	55	DP4=0,0,3,7:1/1:178,30,0:57	1	No	Yes : (13)	Yes : (18)	277	277	93	S/C	Agt/Tgt	EXON=1/1	NON_SYNONYMOUS_CODING	ENSRNOP00000056446	YES	ENSRNOT00000059694	ENSRNOG00000039034	-	-	Vom1r6	38.35	-	chr19:53770645	VN1R4	CCDS33099.1	2.28	-	-	-	-	-	45	-	33	DP4=11,5,11,5:0/1:204,0,255:99	27	DP4=7,7,6,5:0/1:210,0,255:99	38	DP4=0,0,21,16:1/1:255,111,0:99
1	60960769	1	57689663	T/G	15	164	57	DP4=0,0,7,8:1/1:197,45,0:87	1	No	Yes : (13)	Yes : (18)	309	309	103	S/R	agT/agG	EXON=1/1	NON_SYNONYMOUS_CODING	ENSRNOP00000056446	YES	ENSRNOT00000059694	ENSRNOG00000039034	-	-	Vom1r6	38.35	-	chr19:53770613	VN1R4	CCDS33099.1	1.24	-	-	-	-	-	54	-	38	DP4=10,5,13,9:0/1:219,0,235:99	23	DP4=6,5,5,4:0/1:158,0,203:99	33	DP4=0,0,19,13:1/1:255,96,0:99
1	60960790	1	57689684	C/G	14	222	57	DP4=0,0,6,8:1/1:255,42,0:81	1	No	Yes : (13)	Yes : (18)	330	330	110	I/M	atC/atG	EXON=1/1	NON_SYNONYMOUS_CODING	ENSRNOP00000056446	YES	ENSRNOT00000059694	ENSRNOG00000039034	-	-	Vom1r6	38.35	-	chr19:53770592	VN1R4	CCDS33099.1	1.18	-	-	-	-	-	47	-	37	DP4=9,5,14,8:0/1:216,0,248:99	18	DP4=4,5,4,3:0/1:112,0,211:99	26	DP4=0,0,15,11:1/1:244,78,0:99
1	60960836	1	57689730	A/G	21	179	60	DP4=0,0,12,9:1/1:212,63,0:99	1	No	Yes : (13)	Yes : (18)	376	376	126	K/E	Aag/Gag	EXON=1/1	NON_SYNONYMOUS_CODING	ENSRNOP00000056446	YES	ENSRNOT00000059694	ENSRNOG00000039034	-	-	Vom1r6	38.35	-	chr19:53770546	VN1R4	CCDS33099.1	2.28	-	-	-	-	-	45	-	37	DP4=7,7,10,11:0/1:255,0,248:99	22	DP4=11,5,2,4:0/1:100,0,255:99	21	DP4=0,0,5,15:1/1:255,60,0:99
1	60960942	1	57689836	C/A	14	83	60	DP4=0,0,5,9:1/1:116,42,0:81	1	No	Yes : (14)	Yes : (20)	482	482	161	P/Q	cCa/cAa	EXON=1/1	NON_SYNONYMOUS_CODING	ENSRNOP00000056446	YES	ENSRNOT00000059694	ENSRNOG00000039034	-	-	Vom1r6	38.35	-	chr19:53770440	VN1R4	CCDS33099.1	-4.12	-	-	-	-	-	40	-	36	DP4=5,9,13,7:0/1:255,0,253:99	30	DP4=4,9,9,7:0/1:255,0,234:99	29	DP4=0,0,14,14:1/1:255,84,0:99
1	61020767	1	57752701	C/G	17	200	33	DP4=0,0,12,5:1/1:233,51,0:99	1	Yes	Yes : (12)	Yes : (12)	283	283	95	L/V	Ctc/Gtc	EXON=1/2	NON_SYNONYMOUS_CODING	ENSRNOP00000060079	YES	ENSRNOT00000014930	ENSRNOG00000011234	-	-	D3ZIZ2_RAT	54.77	91	chr1:229738631	TAF5L	CCDS1581.1	5.62	-	-	-	-	-	38	-	20	DP4=5,6,4,5:0/1:131,0,188:99	24	DP4=7,4,6,6:0/1:174,0,191:99	11	DP4=1,0,5,5:1/1:151,10,0:17
1	61682678	1	57986992	A/G	16	165	60	DP4=0,0,9,7:1/1:198,48,0:93	1	Yes	Yes : (15)	Yes : (20)	806	806	269	V/A	gTt/gCt	EXON=1/1	NON_SYNONYMOUS_CODING	ENSRNOP00000047957	YES	ENSRNOT00000050815	ENSRNOG00000031822	-	-	Vom1r11	37.84	-	chr19:53770149	VN1R4	CCDS33099.1	-3.58	-	-	-	-	-	38	-	30	DP4=8,6,5,11:0/1:255,0,255:99	25	DP4=4,7,9,3:0/1:220,0,216:99	29	DP4=0,0,14,15:1/1:255,87,0:99
1	61683123	1	57987437	C/T	16	222	60	DP4=0,1,7,8:1/1:255,26,0:49	0.9375	Yes	Yes : (13)	Yes : (18)	361	361	121	V/I	Gtc/Atc	EXON=1/1	NON_SYNONYMOUS_CODING	ENSRNOP00000047957	YES	ENSRNOT00000050815	ENSRNOG00000031822	-	-	Vom1r11	37.84	-	chr19:53770594	VN1R4	CCDS33099.1	-0.0217	-	-	-	-	-	36	-	28	DP4=8,6,11,3:0/1:240,0,255:99	15	DP4=3,4,2,4:0/1:156,0,164:99	23	DP4=1,0,14,8:1/1:255,30,0:57
1	62056241	1	58614202	T/G	20	203	60	DP4=0,0,9,11:1/1:236,60,0:99	1	No	Yes : (8)	Yes : (11)	1324	1324	442	S/A	Tcc/Gcc	EXON=4/4	NON_SYNONYMOUS_CODING	ENSRNOP00000039434	YES	ENSRNOT00000040609	ENSRNOG00000011312	RNSAT1:Satellite:Satellite	-	F1LQ39_RAT	37.77	49	chr19:53572127	ZNF160	CCDS12859.1	-3.72	-	-	-	-	-	40	-	30	DP4=7,4,11,8:0/1:255,0,196:99	30	DP4=8,7,10,5:0/1:255,0,255:99	30	DP4=0,0,16,13:1/1:255,87,0:99
8	3793030	1	62444376	A/G	24	137	60	DP4=0,0,15,9:1/1:170,72,0:99	1	No	Yes : (4)	Yes : (4)	23	23	8	K/R	aAg/aGg	EXON=1/3	NON_SYNONYMOUS_CODING	ENSRNOP00000033278	YES	ENSRNOT00000036807	ENSRNOG00000026249	-	-	F1M7D4_RAT	34.75	-	-	-	-	-	-	-	-	-	-	45	-	14	-	27	-	18	-
8	3792971	1	62444435	C/T	19	153	60	DP4=0,0,12,7:1/1:186,57,0:99	1	No	Yes : (4)	Yes : (4)	82	82	28	H/Y	Cat/Tat	EXON=1/3	NON_SYNONYMOUS_CODING	ENSRNOP00000033278	YES	ENSRNOT00000036807	ENSRNOG00000026249	-	-	F1M7D4_RAT	34.75	-	chr9:40076022	VN2R4P	-	-3.26	-	-	-	-	-	48	-	18	-	22	-	25	-
8	3792844	1	62444562	C/T	18	222	60	DP4=0,0,8,10:1/1:255,54,0:99	1	No	Yes : (6)	Yes : (6)	209	209	70	T/I	aCa/aTa	EXON=1/3	NON_SYNONYMOUS_CODING	ENSRNOP00000033278	YES	ENSRNOT00000036807	ENSRNOG00000026249	-	-	F1M7D4_RAT	34.75	-	chr9:40075903	VN2R4P	-	-0.775	-	-	-	-	-	32	-	21	-	26	-	26	-
8	3792375	1	62445031	C/G	19	222	51	DP4=0,0,11,8:1/1:255,57,0:99	1	No	Yes : (7)	Yes : (11)	340	340	114	Q/E	Caa/Gaa	EXON=2/3	NON_SYNONYMOUS_CODING	ENSRNOP00000033278	YES	ENSRNOT00000036807	ENSRNOG00000026249	-	-	F1M7D4_RAT	34.75	-	chr3:46685049	-	-	-1.77	-	-	-	-	-	50	-	31	-	32	-	32	-
8	3792267	1	62445139	A/G	11	222	52	DP4=0,0,5,6:1/1:255,33,0:63	1	No	Yes : (4)	Yes : (5)	448	448	150	I/V	Atc/Gtc	EXON=2/3	NON_SYNONYMOUS_CODING	ENSRNOP00000033278	YES	ENSRNOT00000036807	ENSRNOG00000026249	-	-	F1M7D4_RAT	34.75	-	chr3:46685157	-	-	0.721	-	-	-	-	-	37	-	27	-	40	-	23	-
8	3792018	1	62445388	A/G	19	142	52	DP4=0,0,13,6:1/1:175,57,0:99	1	Yes	Yes : (7)	Yes : (10)	697	697	233	I/V	Ata/Gta	EXON=2/3	NON_SYNONYMOUS_CODING	ENSRNOP00000033278	YES	ENSRNOT00000036807	ENSRNOG00000026249	-	-	F1M7D4_RAT	34.75	-	chr3:46685404	-	-	-2.85	-	-	-	-	-	39	-	26	-	33	-	32	-
1	82739400	1	79899683	C/T	10	128	58	DP4=0,0,8,2:1/1:161,30,0:57	1	Yes	Yes : (10)	Yes : (14)	820	805	269	R/W	Cgg/Tgg	EXON=5/16	NON_SYNONYMOUS_CODING	ENSRNOP00000033823	YES	ENSRNOT00000034460	ENSRNOG00000019994	-	-	D4A1F6_RAT	52.04	78	chr19:44001302	PHLDB3	CCDS12621.2	3.33	-	-	-	-	-	23	-	22	DP4=6,6,6,4:0/1:214,0,224:99	19	DP4=7,5,2,4:0/1:120,0,239:99	22	DP4=1,0,15,6:1/1:255,50,0:97
1	83421246	1	80563720	G/A	15	172	58	DP4=0,0,10,5:1/1:205,45,0:87	1	No	No	No	1793	1793	598	R/Q	cGg/cAg	EXON=10/20	NON_SYNONYMOUS_CODING	ENSRNOP00000054275	-	ENSRNOT00000057466	ENSRNOG00000020432	-	-	Cic	56.83	84	chr19:42794716	CIC	CCDS12601.1	4.98	-	-	-	YES	-	42	-	29	-	27	-	23	-
1	83421246	1	80563720	G/A	15	172	58	DP4=0,0,10,5:1/1:205,45,0:87	1	No	No	No	4511	4511	1504	R/Q	cGg/cAg	EXON=10/20	NON_SYNONYMOUS_CODING	ENSRNOP00000027710	YES	ENSRNOT00000027710	ENSRNOG00000020432	-	-	Cic	56.83	84	chr19:42794716	CIC	CCDS12601.1	4.98	-	-	-	YES	-	42	-	29	-	27	-	23	-
1	83465113	1	80608093	A/G	14	172	60	DP4=0,0,7,7:1/1:205,42,0:81	1	No	Yes : (7)	Yes : (9)	1700	1700	567	D/G	gAc/gGc	EXON=10/42	NON_SYNONYMOUS_CODING	ENSRNOP00000027831	YES	ENSRNOT00000027831	ENSRNOG00000020498	-	-	Megf8	53.37	94	chr19:42848137	MEGF8	CCDS12604.2	4.84	-	-	-	YES	-	32	-	25	DP4=7,8,6,4:0/1:209,0,255:99	23	DP4=6,7,7,2:0/1:183,0,239:99	21	DP4=0,0,6,15:1/1:255,63,0:99
1	83602923	1	80756020	G/A	16	222	57	DP4=0,0,11,5:1/1:255,48,0:93	1	No	Yes : (3)	Yes : (4)	719	662	221	A/V	gCg/gTg	EXON=3/8	NON_SYNONYMOUS_CODING	ENSRNOP00000054195	-	ENSRNOT00000057384	ENSRNOG00000020578	-	-	Ceacam1	48.24	-	chr19:42219127	CEACAM5	CCDS12584.1	-1.34	-	-	-	-	-	27	-	36	DP4=10,5,8,11:0/1:250,0,249:99	19	DP4=6,2,5,6:0/1:207,0,156:99	34	DP4=0,2,17,13:1/1:255,29,0:55
1	83602923	1	80756020	G/A	16	222	57	DP4=0,0,11,5:1/1:255,48,0:93	1	No	Yes : (3)	Yes : (4)	719	662	221	A/V	gCg/gTg	EXON=3/7	NON_SYNONYMOUS_CODING	ENSRNOP00000027933	-	ENSRNOT00000027933	ENSRNOG00000020578	-	-	Ceacam1	48.24	-	chr19:42219127	CEACAM5	CCDS12584.1	-1.34	-	-	-	-	-	27	-	36	DP4=10,5,8,11:0/1:250,0,249:99	19	DP4=6,2,5,6:0/1:207,0,156:99	34	DP4=0,2,17,13:1/1:255,29,0:55
1	83602923	1	80756020	G/A	16	222	57	DP4=0,0,11,5:1/1:255,48,0:93	1	No	Yes : (3)	Yes : (4)	719	662	221	A/V	gCg/gTg	EXON=3/8	NON_SYNONYMOUS_CODING	ENSRNOP00000031260	-	ENSRNOT00000029487	ENSRNOG00000020578	-	-	Ceacam1	48.24	-	chr19:42219127	CEACAM5	CCDS12584.1	-1.34	-	-	-	-	-	27	-	36	DP4=10,5,8,11:0/1:250,0,249:99	19	DP4=6,2,5,6:0/1:207,0,156:99	34	DP4=0,2,17,13:1/1:255,29,0:55
1	83602923	1	80756020	G/A	16	222	57	DP4=0,0,11,5:1/1:255,48,0:93	1	No	Yes : (3)	Yes : (4)	719	662	221	A/V	gCg/gTg	EXON=3/9	NON_SYNONYMOUS_CODING	ENSRNOP00000046654	YES	ENSRNOT00000051892	ENSRNOG00000020578	-	-	Ceacam1	48.24	-	chr19:42219127	CEACAM5	CCDS12584.1	-1.34	-	-	-	-	-	27	-	36	DP4=10,5,8,11:0/1:250,0,249:99	19	DP4=6,2,5,6:0/1:207,0,156:99	34	DP4=0,2,17,13:1/1:255,29,0:55
1	83676258	1	80829368	A/G	23	160	60	DP4=0,0,14,9:1/1:193,69,0:99	1	No	Yes : (3)	Yes : (4)	201	196	66	K/E	Aaa/Gaa	EXON=2/6	NON_SYNONYMOUS_CODING	ENSRNOP00000027960	YES	ENSRNOT00000027960	ENSRNOG00000020596	-	-	Atp5sl	51.62	63	chr19:41944142	ATP5SL	CCDS54270.1	1.2	-	-	-	-	-	36	-	36	DP4=8,9,9,10:0/1:255,0,255:99	20	DP4=4,7,4,3:0/1:170,0,251:99	28	DP4=0,0,9,18:1/1:255,81,0:99
1	83676258	1	80829368	A/G	23	160	60	DP4=0,0,14,9:1/1:193,69,0:99	1	No	Yes : (3)	Yes : (4)	193	193	65	K/E	Aaa/Gaa	EXON=2/6	NON_SYNONYMOUS_CODING	ENSRNOP00000062632	-	ENSRNOT00000066572	ENSRNOG00000020596	-	-	Atp5sl	51.62	63	chr19:41944142	ATP5SL	CCDS54270.1	1.2	-	-	-	-	-	36	-	36	DP4=8,9,9,10:0/1:255,0,255:99	20	DP4=4,7,4,3:0/1:170,0,251:99	28	DP4=0,0,9,18:1/1:255,81,0:99
1	83840515	1	80994273	C/A	16	195	54	DP4=0,0,6,10:1/1:228,48,0:93	1	No	Yes : (3)	Yes : (4)	28	28	10	V/L	Gtg/Ttg	EXON=1/20	NON_SYNONYMOUS_CODING	ENSRNOP00000028131	YES	ENSRNOT00000028131	ENSRNOG00000020716	-	-	Axl	50.82	88	chr19:41725346	AXL	CCDS12575.1	0.894	-	-	-	-	-	30	-	23	DP4=5,5,8,3:0/1:190,0,185:99	22	DP4=4,7,1,7:0/1:136,0,208:99	22	DP4=1,0,9,8:1/1:255,25,0:47
1	83840515	1	80994273	C/A	16	195	54	DP4=0,0,6,10:1/1:228,48,0:93	1	No	Yes : (3)	Yes : (4)	28	28	10	V/L	Gtg/Ttg	EXON=1/19	NON_SYNONYMOUS_CODING	ENSRNOP00000028132	-	ENSRNOT00000028132	ENSRNOG00000020716	-	-	Axl	50.82	88	chr19:41725346	AXL	CCDS12575.1	0.894	-	-	-	-	-	30	-	23	DP4=5,5,8,3:0/1:190,0,185:99	22	DP4=4,7,1,7:0/1:136,0,208:99	22	DP4=1,0,9,8:1/1:255,25,0:47
1	85032846	1	82121363	C/T	12	108	51	DP4=0,0,6,6:1/1:141,36,0:69	1	Yes	Yes : (9)	Yes : (9)	307	307	103	E/K	Gaa/Aaa	EXON=2/3	NON_SYNONYMOUS_CODING	ENSRNOP00000063809	YES	ENSRNOT00000057247	ENSRNOG00000037725	-	-	F1LP94_RAT	41.93	45	chr14:50295875	NEMF	CCDS9694.1	5.34	-	-	-	-	-	36	-	35	DP4=9,7,9,10:0/1:255,0,218:99	15	DP4=4,4,1,6:0/1:136,0,154:99	35	DP4=0,1,16,16:1/1:255,84,0:99
1	85301360	1	82356220	A/G	20	222	60	DP4=0,0,13,7:1/1:255,60,0:99	1	Yes	Yes : (16)	Yes : (21)	1518	1408	470	T/A	Acc/Gcc	EXON=10/10	NON_SYNONYMOUS_CODING	ENSRNOP00000054039	YES	ENSRNOT00000057213	ENSRNOG00000020867	-	-	Numbl	51.59	95	chr19:41173810	NUMBL	CCDS12561.1	3.28	-	-	-	-	-	31	-	27	DP4=8,2,5,9:0/1:242,0,149:99	23	DP4=7,4,6,3:0/1:138,0,174:99	17	DP4=1,0,9,7:1/1:255,13,0:23
1	85301360	1	82356220	A/G	20	222	60	DP4=0,0,13,7:1/1:255,60,0:99	1	Yes	Yes : (16)	Yes : (21)	1488	1378	460	T/A	Acc/Gcc	EXON=11/11	NON_SYNONYMOUS_CODING	ENSRNOP00000028308	-	ENSRNOT00000028308	ENSRNOG00000020867	-	-	Numbl	51.59	95	chr19:41173810	NUMBL	CCDS12561.1	3.28	-	-	-	-	-	31	-	27	DP4=8,2,5,9:0/1:242,0,149:99	23	DP4=7,4,6,3:0/1:138,0,174:99	17	DP4=1,0,9,7:1/1:255,13,0:23
1	85329244	1	82386282	T/C	14	222	60	DP4=0,0,9,5:1/1:255,42,0:81	1	No	Yes : (2)	Yes : (3)	4927	4927	1643	I/V	Att/Gtt	EXON=33/33	NON_SYNONYMOUS_CODING	ENSRNOP00000028322	YES	ENSRNOT00000028322	ENSRNOG00000020871	-	-	D3ZB23_RAT	52.23	89	chr19:41135387	LTBP4	-	-7.63	CUTIS LAXA WITH SEVERE PULMONARY, GASTROINTESTINAL, AND URINARY ABNORMALITIES	-	-	YES	-	33	-	31	DP4=7,7,10,6:0/1:255,0,238:99	21	DP4=1,7,6,7:0/1:230,0,142:99	25	DP4=0,0,9,14:1/1:255,69,0:99
1	85329244	1	82386282	T/C	14	222	60	DP4=0,0,9,5:1/1:255,42,0:81	1	No	Yes : (2)	Yes : (3)	4924	4924	1642	I/V	Att/Gtt	EXON=34/34	NON_SYNONYMOUS_CODING	ENSRNOP00000028319	-	ENSRNOT00000028319	ENSRNOG00000020871	-	-	D3ZB23_RAT	52.23	89	chr19:41135387	LTBP4	-	-7.63	CUTIS LAXA WITH SEVERE PULMONARY, GASTROINTESTINAL, AND URINARY ABNORMALITIES	-	-	YES	-	33	-	31	DP4=7,7,10,6:0/1:255,0,238:99	21	DP4=1,7,6,7:0/1:230,0,142:99	25	DP4=0,0,9,14:1/1:255,69,0:99
1	85348359	1	82405394	A/C	11	221	60	DP4=0,0,5,6:1/1:254,33,0:63	1	No	Yes : (6)	Yes : (7)	1652	1652	551	L/R	cTc/cGc	EXON=12/23	NON_SYNONYMOUS_CODING	ENSRNOP00000062197	-	ENSRNOT00000066822	ENSRNOG00000020871	-	-	D3ZB23_RAT	52.23	89	chr19:41117154	LTBP4	-	2.09	CUTIS LAXA WITH SEVERE PULMONARY, GASTROINTESTINAL, AND URINARY ABNORMALITIES	-	-	YES	-	30	-	26	DP4=10,8,5,2:0/1:136,0,255:99	29	DP4=13,5,6,3:0/1:165,0,255:99	22	DP4=0,0,14,7:1/1:255,63,0:99
1	85348359	1	82405394	A/C	11	221	60	DP4=0,0,5,6:1/1:254,33,0:63	1	No	Yes : (6)	Yes : (7)	2231	2231	744	L/R	cTc/cGc	EXON=16/33	NON_SYNONYMOUS_CODING	ENSRNOP00000028322	YES	ENSRNOT00000028322	ENSRNOG00000020871	-	-	D3ZB23_RAT	52.23	89	chr19:41117154	LTBP4	-	2.09	CUTIS LAXA WITH SEVERE PULMONARY, GASTROINTESTINAL, AND URINARY ABNORMALITIES	-	-	YES	-	30	-	26	DP4=10,8,5,2:0/1:136,0,255:99	29	DP4=13,5,6,3:0/1:165,0,255:99	22	DP4=0,0,14,7:1/1:255,63,0:99
1	85348359	1	82405394	A/C	11	221	60	DP4=0,0,5,6:1/1:254,33,0:63	1	No	Yes : (6)	Yes : (7)	2228	2228	743	L/R	cTc/cGc	EXON=17/34	NON_SYNONYMOUS_CODING	ENSRNOP00000028319	-	ENSRNOT00000028319	ENSRNOG00000020871	-	-	D3ZB23_RAT	52.23	89	chr19:41117154	LTBP4	-	2.09	CUTIS LAXA WITH SEVERE PULMONARY, GASTROINTESTINAL, AND URINARY ABNORMALITIES	-	-	YES	-	30	-	26	DP4=10,8,5,2:0/1:136,0,255:99	29	DP4=13,5,6,3:0/1:165,0,255:99	22	DP4=0,0,14,7:1/1:255,63,0:99
1	85466785	1	82526956	G/A	15	222	58	DP4=0,0,8,7:1/1:255,45,0:87	1	Yes	Yes : (8)	Yes : (13)	305	305	102	A/V	gCa/gTa	EXON=3/3	NON_SYNONYMOUS_CODING	ENSRNOP00000054019	YES	ENSRNOT00000057192	ENSRNOG00000043074	-	-	F1M631_RAT	64.9	95	chr19:40973729	SPTBN4	CCDS12559.1	1.91	-	-	-	-	-	40	-	23	DP4=13,4,3,1:0/1:53,0,255:56	24	DP4=6,3,7,8:0/1:245,0,189:99	23	DP4=1,0,10,12:1/1:255,34,0:65
1	85537746	1	82594549	A/G	12	151	60	DP4=0,0,4,8:1/1:184,36,0:69	1	Yes	Yes : (16)	Yes : (21)	991	719	240	Q/R	cAg/cGg	EXON=7/7	NON_SYNONYMOUS_CODING	ENSRNOP00000024771	YES	ENSRNOT00000024771	ENSRNOG00000018369	-	-	Prx	50.15	75	chr19:40903540	PRX	CCDS33028.1	-0.145	HYPERTROPHIC NEUROPATHY OF DEJERINE-SOTTAS	-	-	-	-	27	-	29	DP4=5,8,4,10:0/1:245,0,245:99	17	DP4=5,5,2,3:0/1:119,0,216:99	23	DP4=0,0,10,11:1/1:255,63,0:99
1	85537746	1	82594549	A/G	12	151	60	DP4=0,0,4,8:1/1:184,36,0:69	1	Yes	Yes : (16)	Yes : (21)	991	719	240	Q/R	cAg/cGg	EXON=7/8	NON_SYNONYMOUS_CODING	ENSRNOP00000063630	-	ENSRNOT00000068612	ENSRNOG00000018369	-	-	Prx	50.15	75	chr19:40903540	PRX	CCDS33028.1	-0.145	HYPERTROPHIC NEUROPATHY OF DEJERINE-SOTTAS	-	-	-	-	27	-	29	DP4=5,8,4,10:0/1:245,0,245:99	17	DP4=5,5,2,3:0/1:119,0,216:99	23	DP4=0,0,10,11:1/1:255,63,0:99
1	85539378	1	82596181	A/G	17	222	59	DP4=0,0,6,11:1/1:255,51,0:99	1	Yes	Yes : (15)	Yes : (20)	2623	2351	784	H/R	cAt/cGt	EXON=7/7	NON_SYNONYMOUS_CODING	ENSRNOP00000024771	YES	ENSRNOT00000024771	ENSRNOG00000018369	-	-	Prx	50.15	75	chr19:40901722	PRX	CCDS33028.1	2.77	HYPERTROPHIC NEUROPATHY OF DEJERINE-SOTTAS	-	-	-	-	21	-	22	DP4=6,7,4,3:0/1:134,0,255:99	29	DP4=8,9,4,8:0/1:219,0,255:99	21	DP4=0,0,9,12:1/1:255,63,0:99
1	85539378	1	82596181	A/G	17	222	59	DP4=0,0,6,11:1/1:255,51,0:99	1	Yes	Yes : (15)	Yes : (20)	2608	2336	779	H/R	cAt/cGt	EXON=8/8	NON_SYNONYMOUS_CODING	ENSRNOP00000063630	-	ENSRNOT00000068612	ENSRNOG00000018369	-	-	Prx	50.15	75	chr19:40901722	PRX	CCDS33028.1	2.77	HYPERTROPHIC NEUROPATHY OF DEJERINE-SOTTAS	-	-	-	-	21	-	22	DP4=6,7,4,3:0/1:134,0,255:99	29	DP4=8,9,4,8:0/1:219,0,255:99	21	DP4=0,0,9,12:1/1:255,63,0:99
1	85822540	1	82874652	G/T	18	222	60	DP4=0,0,7,11:1/1:255,54,0:99	1	Yes	Yes : (12)	Yes : (12)	267	267	89	E/D	gaG/gaT	EXON=4/4	NON_SYNONYMOUS_CODING	ENSRNOP00000037471	YES	ENSRNOT00000032933	ENSRNOG00000018885	-	-	D3ZR88_RAT	42.91	45	chr19:40582109	ZNF780A	CCDS46079.1	0.308	-	-	-	-	-	41	-	33	DP4=7,10,2,13:0/1:200,0,255:99	34	DP4=8,8,11,6:0/1:255,0,255:99	33	DP4=0,0,17,14:1/1:255,93,0:99
1	85910617	1	82962655	T/C	19	204	48	DP4=0,0,11,8:1/1:237,57,0:99	1	No	Yes : (14)	Yes : (16)	38	38	13	L/S	tTa/tCa	EXON=2/3	NON_SYNONYMOUS_CODING	ENSRNOP00000025581	-	ENSRNOT00000025581	ENSRNOG00000029805	MurSatRep1:Unknown:Unknown	-	D3ZBF9_RAT	41.62	46	-	ZNF780B	-	-	-	-	-	-	-	31	-	24	DP4=5,2,10,6:0/1:231,0,132:99	19	DP4=6,2,4,6:0/1:188,0,165:99	22	DP4=0,0,12,10:1/1:255,66,0:99
1	85910617	1	82962655	T/C	19	204	48	DP4=0,0,11,8:1/1:237,57,0:99	1	No	Yes : (14)	Yes : (16)	38	38	13	L/S	tTa/tCa	EXON=2/4	NON_SYNONYMOUS_CODING	ENSRNOP00000039982	-	ENSRNOT00000048885	ENSRNOG00000029805	MurSatRep1:Unknown:Unknown	-	D3ZBF9_RAT	41.62	46	-	ZNF780B	-	-	-	-	-	-	-	31	-	24	DP4=5,2,10,6:0/1:231,0,132:99	19	DP4=6,2,4,6:0/1:188,0,165:99	22	DP4=0,0,12,10:1/1:255,66,0:99
1	85916164	1	82968202	C/T	12	146	47	DP4=0,0,6,6:1/1:179,36,0:69	1	No	Yes : (9)	Yes : (9)	92	29	10	P/L	cCg/cTg	EXON=1/3	NON_SYNONYMOUS_CODING	ENSRNOP00000062020	-	ENSRNOT00000063839	ENSRNOG00000029805	-	-	D3ZBF9_RAT	41.62	46	chr19:40553290	ZNF780B	CCDS46077.1	-1.45	-	-	-	-	-	31	-	16	DP4=4,3,4,4:0/1:143,0,63:66	20	DP4=5,3,6,5:0/1:135,0,106:99	10	DP4=0,1,7,2:1/1:170,20,0:37
1	85916164	1	82968202	C/T	12	146	47	DP4=0,0,6,6:1/1:179,36,0:69	1	No	Yes : (9)	Yes : (9)	92	29	10	P/L	cCg/cTg	EXON=1/2	NON_SYNONYMOUS_CODING	ENSRNOP00000043964	YES	ENSRNOT00000049849	ENSRNOG00000029805	-	-	D3ZBF9_RAT	41.62	46	chr19:40553290	ZNF780B	CCDS46077.1	-1.45	-	-	-	-	-	31	-	16	DP4=4,3,4,4:0/1:143,0,63:66	20	DP4=5,3,6,5:0/1:135,0,106:99	10	DP4=0,1,7,2:1/1:170,20,0:37
1	85916164	1	82968202	C/T	12	146	47	DP4=0,0,6,6:1/1:179,36,0:69	1	No	Yes : (9)	Yes : (9)	251	251	84	P/L	cCg/cTg	EXON=3/4	NON_SYNONYMOUS_CODING	ENSRNOP00000039982	-	ENSRNOT00000048885	ENSRNOG00000029805	-	-	D3ZBF9_RAT	41.62	46	chr19:40553290	ZNF780B	CCDS46077.1	-1.45	-	-	-	-	-	31	-	16	DP4=4,3,4,4:0/1:143,0,63:66	20	DP4=5,3,6,5:0/1:135,0,106:99	10	DP4=0,1,7,2:1/1:170,20,0:37
1	85927450	1	82979555	T/C	17	154	46	DP4=0,0,9,8:1/1:187,51,0:99	1	Yes	Yes : (16)	Yes : (16)	1151	1088	363	L/S	tTg/tCg	EXON=3/3	NON_SYNONYMOUS_CODING	ENSRNOP00000062020	-	ENSRNOT00000063839	ENSRNOG00000029805	RNSAT1:Satellite:Satellite	-	D3ZBF9_RAT	41.62	46	chr19:40541447	ZNF780B	CCDS46077.1	1.07	-	-	-	-	-	42	-	32	DP4=8,8,8,7:0/1:198,0,255:99	28	DP4=6,5,8,7:0/1:248,0,219:99	25	DP4=0,0,8,17:1/1:255,75,0:99
1	85927450	1	82979555	T/C	17	154	46	DP4=0,0,9,8:1/1:187,51,0:99	1	Yes	Yes : (16)	Yes : (16)	1181	1118	373	L/S	tTg/tCg	EXON=2/2	NON_SYNONYMOUS_CODING	ENSRNOP00000043964	YES	ENSRNOT00000049849	ENSRNOG00000029805	RNSAT1:Satellite:Satellite	-	D3ZBF9_RAT	41.62	46	chr19:40541447	ZNF780B	CCDS46077.1	1.07	-	-	-	-	-	42	-	32	DP4=8,8,8,7:0/1:198,0,255:99	28	DP4=6,5,8,7:0/1:248,0,219:99	25	DP4=0,0,8,17:1/1:255,75,0:99
1	85928535	1	82980640	G/C	27	222	57	DP4=0,0,16,11:1/1:255,81,0:99	1	No	Yes : (2)	Yes : (3)	2236	2173	725	V/L	Gtc/Ctc	EXON=3/3	NON_SYNONYMOUS_CODING	ENSRNOP00000062020	-	ENSRNOT00000063839	ENSRNOG00000029805	RNSAT1:Satellite:Satellite	-	D3ZBF9_RAT	41.62	46	chr19:40540362	ZNF780B	CCDS46077.1	-4.09	-	-	-	-	-	27	-	31	DP4=10,2,9,9:0/1:255,0,201:99	20	DP4=4,4,4,8:0/1:229,0,178:99	29	DP4=1,0,10,18:1/1:255,48,0:93
1	85928535	1	82980640	G/C	27	222	57	DP4=0,0,16,11:1/1:255,81,0:99	1	No	Yes : (2)	Yes : (3)	2266	2203	735	V/L	Gtc/Ctc	EXON=2/2	NON_SYNONYMOUS_CODING	ENSRNOP00000043964	YES	ENSRNOT00000049849	ENSRNOG00000029805	RNSAT1:Satellite:Satellite	-	D3ZBF9_RAT	41.62	46	chr19:40540362	ZNF780B	CCDS46077.1	-4.09	-	-	-	-	-	27	-	31	DP4=10,2,9,9:0/1:255,0,201:99	20	DP4=4,4,4,8:0/1:229,0,178:99	29	DP4=1,0,10,18:1/1:255,48,0:93
1	85952917	1	83005043	T/C	13	156	60	DP4=0,0,9,4:1/1:189,39,0:75	1	Yes	Yes : (16)	Yes : (21)	673	673	225	K/E	Aag/Gag	EXON=4/4	NON_SYNONYMOUS_CODING	ENSRNOP00000061332	YES	ENSRNOT00000066529	ENSRNOG00000018928	RNSAT1:Satellite:Satellite	-	LOC100360593	42.36	43	chr19:40542114	ZNF780B	CCDS46077.1	1.04	-	-	-	-	-	44	-	26	DP4=9,5,5,6:0/1:223,0,255:99	24	DP4=6,4,3,8:0/1:211,0,222:99	28	DP4=0,0,18,9:1/1:255,81,0:99
1	85952917	1	83005043	T/C	13	156	60	DP4=0,0,9,4:1/1:189,39,0:75	1	Yes	Yes : (16)	Yes : (21)	547	547	183	K/E	Aag/Gag	EXON=3/6	NON_SYNONYMOUS_CODING	ENSRNOP00000025586	-	ENSRNOT00000025586	ENSRNOG00000018928	RNSAT1:Satellite:Satellite	-	LOC100360593	42.36	43	chr19:40542114	ZNF780B	CCDS46077.1	1.04	-	-	-	-	-	44	-	26	DP4=9,5,5,6:0/1:223,0,255:99	24	DP4=6,4,3,8:0/1:211,0,222:99	28	DP4=0,0,18,9:1/1:255,81,0:99
1	85953097	1	83005223	T/C	17	222	60	DP4=0,0,9,8:1/1:255,51,0:99	1	Yes	Yes : (16)	Yes : (21)	493	493	165	T/A	Act/Gct	EXON=4/4	NON_SYNONYMOUS_CODING	ENSRNOP00000061332	YES	ENSRNOT00000066529	ENSRNOG00000018928	RNSAT1:Satellite:Satellite	-	LOC100360593	42.36	43	chr19:40542294	ZNF780B	CCDS46077.1	1.22	-	-	-	-	-	47	-	40	DP4=9,15,7,8:0/1:249,0,255:99	22	DP4=5,6,5,6:0/1:231,0,232:99	31	DP4=0,0,14,16:1/1:255,90,0:99
1	85953097	1	83005223	T/C	17	222	60	DP4=0,0,9,8:1/1:255,51,0:99	1	Yes	Yes : (16)	Yes : (21)	367	367	123	T/A	Act/Gct	EXON=3/6	NON_SYNONYMOUS_CODING	ENSRNOP00000025586	-	ENSRNOT00000025586	ENSRNOG00000018928	RNSAT1:Satellite:Satellite	-	LOC100360593	42.36	43	chr19:40542294	ZNF780B	CCDS46077.1	1.22	-	-	-	-	-	47	-	40	DP4=9,15,7,8:0/1:249,0,255:99	22	DP4=5,6,5,6:0/1:231,0,232:99	31	DP4=0,0,14,16:1/1:255,90,0:99
Deleted	Deleted	1	83181220	C/T	10	86	58	DP4=0,0,8,2:1/1:119,30,0:57	1	No	Yes : (2)	Yes : (2)	65	65	22	T/I	aCc/aTc	EXON=2/19	NON_SYNONYMOUS_CODING	ENSRNOP00000053950	YES	ENSRNOT00000057122	ENSRNOG00000019129	-	-	Fcgbp	51.76	38	chr19:40430630	FCGBP	CCDS12546.1	2.16	-	-	-	-	-	36	-	31	DP4=10,7,5,8:0/1:239,0,255:99	17	DP4=3,4,4,5:0/1:198,0,154:99	22	DP4=0,0,12,10:1/1:255,66,0:99
Deleted	Deleted	1	83181220	C/T	10	86	58	DP4=0,0,8,2:1/1:119,30,0:57	1	No	Yes : (2)	Yes : (2)	83	83	28	T/I	aCc/aTc	EXON=3/4	NON_SYNONYMOUS_CODING	ENSRNOP00000053954	-	ENSRNOT00000057127	ENSRNOG00000019129	-	-	Fcgbp	51.76	38	chr19:40430630	FCGBP	CCDS12546.1	2.16	-	-	-	-	-	36	-	31	DP4=10,7,5,8:0/1:239,0,255:99	17	DP4=3,4,4,5:0/1:198,0,154:99	22	DP4=0,0,12,10:1/1:255,66,0:99
1	86250449	1	83202581	G/T	17	184	60	DP4=0,0,7,10:1/1:217,51,0:99	1	No	Yes : (2)	Yes : (3)	4052	4052	1351	R/L	cGg/cTg	EXON=11/19	NON_SYNONYMOUS_CODING	ENSRNOP00000053950	YES	ENSRNOT00000057122	ENSRNOG00000019129	-	-	Fcgbp	51.76	38	chr19:40400777	FCGBP	CCDS12546.1	2.15	-	-	-	-	-	34	-	23	DP4=9,4,2,7:0/1:164,0,223:99	23	DP4=9,4,4,5:0/1:186,0,243:99	23	DP4=0,0,10,12:1/1:255,66,0:99
1	86289785	1	83241875	C/T	13	180	60	DP4=0,0,5,8:1/1:213,39,0:75	1	No	Yes : (2)	Yes : (3)	1482	1387	463	P/S	Cct/Tct	EXON=3/3	NON_SYNONYMOUS_CODING	ENSRNOP00000032841	-	ENSRNOT00000034013	ENSRNOG00000042899	-	-	Fcgbpl1	51.16	25	chr19:40419576	FCGBP	CCDS12546.1	1.15	-	-	-	-	-	30	-	23	DP4=4,8,6,4:0/1:204,0,225:99	24	DP4=4,10,4,5:0/1:175,0,235:99	26	DP4=0,0,13,10:1/1:255,69,0:99
1	86305746	1	83257894	A/G	14	222	60	DP4=0,0,7,7:1/1:255,42,0:81	1	Yes	Yes : (16)	Yes : (16)	4631	4630	1544	M/V	Atg/Gtg	EXON=11/15	NON_SYNONYMOUS_CODING	ENSRNOP00000053948	YES	ENSRNOT00000057120	ENSRNOG00000042899	-	-	Fcgbpl1	51.16	25	chr19:40362967	FCGBP	CCDS12546.1	1.44	-	-	-	-	-	28	-	32	DP4=7,10,8,6:0/1:255,0,255:99	20	DP4=6,6,3,4:0/1:159,0,240:99	24	DP4=0,0,5,17:1/1:255,66,0:99
1	86310845	1	83262993	G/A	17	167	49	DP4=0,0,5,12:1/1:200,51,0:99	1	Yes	Yes : (7)	Yes : (7)	5384	5383	1795	D/N	Gac/Aac	EXON=13/15	NON_SYNONYMOUS_CODING	ENSRNOP00000053948	YES	ENSRNOT00000057120	ENSRNOG00000042899	-	-	Fcgbpl1	51.16	25	chr19:40357457	FCGBP	CCDS12546.1	0.957	-	-	-	-	-	31	-	21	DP4=5,4,6,6:0/1:190,0,201:99	27	DP4=5,6,7,9:0/1:255,0,214:99	16	DP4=0,0,4,10:1/1:255,42,0:81
1	86614085	1	83470115	T/G	23	222	60	DP4=0,0,13,10:1/1:255,69,0:99	1	Yes	Yes : (16)	Yes : (20)	4345	3613	1205	I/L	Att/Ctt	EXON=22/22	NON_SYNONYMOUS_CODING	ENSRNOP00000049305	YES	ENSRNOT00000043477	ENSRNOG00000030266	-	-	Plekhg2	55.72	72	chr19:39915440	PLEKHG2	CCDS33022.2	-1.97	-	-	-	-	-	34	-	31	DP4=8,8,9,6:0/1:252,0,255:99	32	DP4=4,6,8,12:0/1:255,0,194:99	22	DP4=0,0,11,11:1/1:255,66,0:99
1	86614085	1	83470115	T/G	23	222	60	DP4=0,0,13,10:1/1:255,69,0:99	1	Yes	Yes : (16)	Yes : (20)	4288	3556	1186	I/L	Att/Ctt	EXON=19/19	NON_SYNONYMOUS_CODING	ENSRNOP00000040619	-	ENSRNOT00000044326	ENSRNOG00000030266	-	-	Plekhg2	55.72	72	chr19:39915440	PLEKHG2	CCDS33022.2	-1.97	-	-	-	-	-	34	-	31	DP4=8,8,9,6:0/1:252,0,255:99	32	DP4=4,6,8,12:0/1:255,0,194:99	22	DP4=0,0,11,11:1/1:255,66,0:99
1	86570541	1	83514367	G/A	10	150	58	DP4=0,0,6,4:1/1:183,30,0:57	1	No	Yes : (2)	Yes : (2)	1493	1286	429	T/I	aCt/aTt	EXON=6/12	NON_SYNONYMOUS_CODING	ENSRNOP00000026839	YES	ENSRNOT00000026839	ENSRNOG00000019831	-	-	Samd4b	47.88	97	chr19:39868327	SAMD4B	CCDS33020.1	3.68	-	-	-	-	-	31	-	37	DP4=9,8,12,8:0/1:255,0,255:99	22	DP4=4,5,2,11:0/1:204,0,182:99	20	DP4=0,0,10,9:1/1:255,57,0:99
1	86507912	1	83580193	G/C	15	199	58	DP4=0,0,7,8:1/1:232,45,0:87	1	Yes	Yes : (15)	Yes : (19)	2101	2057	686	R/P	cGt/cCt	EXON=3/3	NON_SYNONYMOUS_CODING	ENSRNOP00000053905	YES	ENSRNOT00000057073	ENSRNOG00000019869	-	-	Lrfn1	48.26	93	chr19:39798517	LRFN1	CCDS46071.1	2.97	-	-	-	-	-	27	-	30	DP4=6,7,7,7:0/1:229,0,208:99	32	DP4=8,5,11,7:0/1:255,0,225:99	27	DP4=0,0,18,8:1/1:255,78,0:99
1	86507904	1	83580201	T/G	14	218	58	DP4=0,0,7,7:1/1:251,42,0:81	1	Yes	Yes : (14)	Yes : (19)	2109	2065	689	S/A	Tcc/Gcc	EXON=3/3	NON_SYNONYMOUS_CODING	ENSRNOP00000053905	YES	ENSRNOT00000057073	ENSRNOG00000019869	-	-	Lrfn1	48.26	93	chr19:39798509	LRFN1	CCDS46071.1	-1.18	-	-	-	-	-	29	-	29	DP4=6,6,7,8:0/1:238,0,167:99	33	DP4=8,7,10,7:0/1:255,0,229:99	25	DP4=0,0,15,7:1/1:255,66,0:99
1	86451071	1	83618048	G/C	31	190	53	DP4=1,0,12,18:1/1:223,56,0:99	0.967742	Yes	Yes : (16)	Yes : (16)	425	425	142	T/R	aCg/aGg	EXON=4/5	NON_SYNONYMOUS_CODING	ENSRNOP00000033808	YES	ENSRNOT00000035328	ENSRNOG00000026584	-	-	Il28b	57.42	52	chr19:39760406	IL28A	CCDS42567.1	-0.347	-	-	-	-	-	46	-	40	DP4=10,9,11,7:0/1:249,0,255:99	53	DP4=12,12,12,17:0/1:255,0,255:99	50	DP4=0,1,17,27:1/1:255,97,0:99
1	89126190	1	84106668	A/G	13	120	60	DP4=0,0,7,6:1/1:153,39,0:75	1	Yes	Yes : (16)	Yes : (20)	1541	1436	479	K/R	aAa/aGa	EXON=19/32	NON_SYNONYMOUS_CODING	ENSRNOP00000027837	YES	ENSRNOT00000027837	ENSRNOG00000020505	-	-	Map4k1	51.05	87	chr19:39096053	MAP4K1	CCDS42564.1	1.68	-	-	-	-	-	29	-	28	DP4=7,10,7,2:0/1:166,0,255:99	15	DP4=3,3,5,4:0/1:176,0,131:99	26	DP4=0,0,15,7:1/1:255,66,0:99
Deleted	Deleted	1	84134408	G/C	12	113	60	DP4=0,0,3,9:1/1:146,36,0:69	1	Yes	No	No	13285	13285	4429	R/G	Cgg/Ggg	EXON=99/114	NON_SYNONYMOUS_CODING	ENSRNOP00000063068	-	ENSRNOT00000064639	ENSRNOG00000020557	-	-	F1LRP1_RAT	50.53	93	chr19:39056280	RYR1	CCDS33011.1	-0.67	MINICORE MYOPATHY WITH EXTERNAL OPHTHALMOPLEGIA	-	-	YES	-	31	-	28	DP4=6,7,5,10:0/1:246,0,222:99	13	DP4=5,1,5,1:0/1:128,0,135:99	14	DP4=0,0,4,8:1/1:255,36,0:69
Deleted	Deleted	1	84134408	G/C	12	113	60	DP4=0,0,3,9:1/1:146,36,0:69	1	Yes	No	No	13297	13297	4433	R/G	Cgg/Ggg	EXON=100/115	NON_SYNONYMOUS_CODING	ENSRNOP00000027893	YES	ENSRNOT00000027893	ENSRNOG00000020557	-	-	F1LRP1_RAT	50.53	93	chr19:39056280	RYR1	CCDS33011.1	-0.67	MINICORE MYOPATHY WITH EXTERNAL OPHTHALMOPLEGIA	-	-	YES	-	31	-	28	DP4=6,7,5,10:0/1:246,0,222:99	13	DP4=5,1,5,1:0/1:128,0,135:99	14	DP4=0,0,4,8:1/1:255,36,0:69
1	89167039	1	84178902	G/A	21	222	60	DP4=0,0,11,10:1/1:255,63,0:99	1	Yes	Yes : (8)	Yes : (11)	10340	10340	3447	T/I	aCa/aTa	EXON=73/114	NON_SYNONYMOUS_CODING	ENSRNOP00000063068	-	ENSRNOT00000064639	ENSRNOG00000020557	(TATG)n:Simple_repeat:Simple_repeat	-	F1LRP1_RAT	50.53	93	-	RYR1	-	-	MINICORE MYOPATHY WITH EXTERNAL OPHTHALMOPLEGIA	-	-	YES	-	36	-	20	DP4=9,3,4,4:0/1:165,0,235:99	27	DP4=8,3,8,4:0/1:235,0,212:99	21	DP4=0,0,8,12:1/1:255,60,0:99
1	89194392	1	84206274	G/T	14	160	58	DP4=0,0,7,7:1/1:193,42,0:81	1	Yes	Yes : (10)	Yes : (10)	5700	5700	1900	H/Q	caC/caA	EXON=37/114	NON_SYNONYMOUS_CODING	ENSRNOP00000063068	-	ENSRNOT00000064639	ENSRNOG00000020557	CT-rich:Low_complexity:Low_complexity	-	F1LRP1_RAT	50.53	93	chr19:38979972	RYR1	CCDS33011.1	1.23	MINICORE MYOPATHY WITH EXTERNAL OPHTHALMOPLEGIA	-	-	YES	-	26	-	17	DP4=2,3,4,8:0/1:252,0,109:99	23	DP4=8,3,4,6:0/1:199,0,199:99	16	DP4=0,0,9,7:1/1:255,48,0:93
1	89194392	1	84206274	G/T	14	160	58	DP4=0,0,7,7:1/1:193,42,0:81	1	Yes	Yes : (10)	Yes : (10)	5700	5700	1900	H/Q	caC/caA	EXON=39/115	NON_SYNONYMOUS_CODING	ENSRNOP00000027893	YES	ENSRNOT00000027893	ENSRNOG00000020557	CT-rich:Low_complexity:Low_complexity	-	F1LRP1_RAT	50.53	93	chr19:38979972	RYR1	CCDS33011.1	1.23	MINICORE MYOPATHY WITH EXTERNAL OPHTHALMOPLEGIA	-	-	YES	-	26	-	17	DP4=2,3,4,8:0/1:252,0,109:99	23	DP4=8,3,4,6:0/1:199,0,199:99	16	DP4=0,0,9,7:1/1:255,48,0:93
1	89197356	1	84210336	C/G	13	222	60	DP4=0,0,9,4:1/1:255,39,0:75	1	Yes	Yes : (18)	Yes : (22)	4972	4972	1658	D/H	Gac/Cac	EXON=37/115	NON_SYNONYMOUS_CODING	ENSRNOP00000027893	YES	ENSRNOT00000027893	ENSRNOG00000020557	-	-	F1LRP1_RAT	50.53	93	chr19:38974409	RYR1	CCDS33011.1	-2.25	MINICORE MYOPATHY WITH EXTERNAL OPHTHALMOPLEGIA	-	-	YES	-	50	-	22	DP4=4,3,10,5:0/1:241,0,140:99	32	DP4=4,9,6,8:0/1:247,0,222:99	30	DP4=0,1,12,16:1/1:255,46,0:89
1	89204615	1	84217595	C/A	13	144	58	DP4=0,0,3,10:1/1:177,39,0:75	1	Yes	Yes : (16)	Yes : (19)	3772	3772	1258	A/S	Gcc/Tcc	EXON=29/114	NON_SYNONYMOUS_CODING	ENSRNOP00000063068	-	ENSRNOT00000064639	ENSRNOG00000020557	-	-	F1LRP1_RAT	50.53	93	chr19:38964020	RYR1	CCDS33011.1	-2.02	MINICORE MYOPATHY WITH EXTERNAL OPHTHALMOPLEGIA	-	-	YES	-	24	-	32	DP4=9,10,6,6:0/1:207,0,255:99	28	DP4=7,4,6,9:0/1:255,0,182:99	23	DP4=0,0,16,7:1/1:255,69,0:99
1	89204615	1	84217595	C/A	13	144	58	DP4=0,0,3,10:1/1:177,39,0:75	1	Yes	Yes : (16)	Yes : (19)	3772	3772	1258	A/S	Gcc/Tcc	EXON=29/115	NON_SYNONYMOUS_CODING	ENSRNOP00000027893	YES	ENSRNOT00000027893	ENSRNOG00000020557	-	-	F1LRP1_RAT	50.53	93	chr19:38964020	RYR1	CCDS33011.1	-2.02	MINICORE MYOPATHY WITH EXTERNAL OPHTHALMOPLEGIA	-	-	YES	-	24	-	32	DP4=9,10,6,6:0/1:207,0,255:99	28	DP4=7,4,6,9:0/1:255,0,182:99	23	DP4=0,0,16,7:1/1:255,69,0:99
1	89210232	1	84223404	G/A	10	142	60	DP4=0,0,4,6:1/1:175,30,0:57	1	No	Yes : (2)	Yes : (3)	3214	3214	1072	R/W	Cgg/Tgg	EXON=25/114	NON_SYNONYMOUS_CODING	ENSRNOP00000063068	-	ENSRNOT00000064639	ENSRNOG00000020557	-	-	F1LRP1_RAT	50.53	93	chr19:38958279	RYR1	CCDS33011.1	2.92	MINICORE MYOPATHY WITH EXTERNAL OPHTHALMOPLEGIA	-	-	YES	-	41	-	28	DP4=6,8,6,7:0/1:230,0,221:99	23	DP4=7,6,5,5:0/1:197,0,233:99	21	DP4=0,0,9,11:1/1:255,60,0:99
1	89210232	1	84223404	G/A	10	142	60	DP4=0,0,4,6:1/1:175,30,0:57	1	No	Yes : (2)	Yes : (3)	3214	3214	1072	R/W	Cgg/Tgg	EXON=25/115	NON_SYNONYMOUS_CODING	ENSRNOP00000027893	YES	ENSRNOT00000027893	ENSRNOG00000020557	-	-	F1LRP1_RAT	50.53	93	chr19:38958279	RYR1	CCDS33011.1	2.92	MINICORE MYOPATHY WITH EXTERNAL OPHTHALMOPLEGIA	-	-	YES	-	41	-	28	DP4=6,8,6,7:0/1:230,0,221:99	23	DP4=7,6,5,5:0/1:197,0,233:99	21	DP4=0,0,9,11:1/1:255,60,0:99
1	89314035	1	84329909	T/C	16	172	60	DP4=0,0,11,5:1/1:205,48,0:93	1	No	Yes : (3)	Yes : (4)	1918	1918	640	I/V	Atc/Gtc	EXON=16/23	NON_SYNONYMOUS_CODING	ENSRNOP00000041195	YES	ENSRNOT00000044590	ENSRNOG00000020576	-	-	Catsperg1	49.17	39	chr19:38853440	CATSPERG	CCDS12514.2	-9.04	-	-	-	-	-	38	-	24	DP4=6,5,5,3:0/1:172,0,209:99	35	DP4=10,10,7,7:0/1:218,0,255:99	27	DP4=0,0,13,11:1/1:255,72,0:99
1	89314035	1	84329909	T/C	16	172	60	DP4=0,0,11,5:1/1:205,48,0:93	1	No	Yes : (3)	Yes : (4)	1473	1471	491	I/V	Atc/Gtc	EXON=13/15	NON_SYNONYMOUS_CODING	ENSRNOP00000032800	-	ENSRNOT00000035689	ENSRNOG00000020576	-	-	Catsperg1	49.17	39	chr19:38853440	CATSPERG	CCDS12514.2	-9.04	-	-	-	-	-	38	-	24	DP4=6,5,5,3:0/1:172,0,209:99	35	DP4=10,10,7,7:0/1:218,0,255:99	27	DP4=0,0,13,11:1/1:255,72,0:99
1	88371426	1	84383899	C/T	10	92	60	DP4=0,0,6,4:1/1:125,30,0:57	1	No	Yes : (12)	Yes : (12)	260	260	87	R/K	aGg/aAg	EXON=5/5	NON_SYNONYMOUS_CODING	ENSRNOP00000027998	YES	ENSRNOT00000027998	ENSRNOG00000020628	-	-	D3ZE02_RAT	61.21	54	chr19:38795558	C19orf33	CCDS12511.1	2.67	-	-	-	-	-	37	-	18	DP4=4,4,5,4:0/1:190,0,183:99	28	DP4=3,8,13,4:0/1:255,0,210:99	33	DP4=0,0,17,15:1/1:255,96,0:99
1	88431673	1	84448209	C/T	16	222	56	DP4=0,0,9,7:1/1:255,48,0:93	1	No	Yes : (2)	Yes : (2)	115	115	39	V/M	Gtg/Atg	EXON=1/7	NON_SYNONYMOUS_CODING	ENSRNOP00000053813	YES	ENSRNOT00000056979	ENSRNOG00000037589	(CA)n:Simple_repeat:Simple_repeat	-	F1LXH8_RAT	50.26	-	-	-	-	-	-	-	-	-	-	34	-	28	DP4=8,6,6,7:0/1:234,0,248:99	23	DP4=6,9,3,3:0/1:99,0,255:99	28	DP4=0,0,10,16:1/1:255,78,0:99
1	88471743	1	84487667	G/A	10	199	60	DP4=0,0,6,4:1/1:232,30,0:57	1	Yes	Yes : (11)	Yes : (14)	1211	1211	404	A/V	gCg/gTg	EXON=6/16	NON_SYNONYMOUS_CODING	ENSRNOP00000041787	-	ENSRNOT00000042207	ENSRNOG00000020703	-	-	Sipa1l3	52.53	91	chr19:38655441	SIPA1L3	CCDS33007.1	-7.35	-	-	-	-	-	27	-	22	DP4=7,6,2,5:0/1:128,0,255:99	25	DP4=4,3,6,11:0/1:255,0,129:99	15	DP4=0,0,6,9:1/1:255,45,0:87
1	88471743	1	84487667	G/A	10	199	60	DP4=0,0,6,4:1/1:232,30,0:57	1	Yes	Yes : (11)	Yes : (14)	4085	4085	1362	A/V	gCg/gTg	EXON=13/20	NON_SYNONYMOUS_CODING	ENSRNOP00000031087	YES	ENSRNOT00000038929	ENSRNOG00000020703	-	-	Sipa1l3	52.53	91	chr19:38655441	SIPA1L3	CCDS33007.1	-7.35	-	-	-	-	-	27	-	22	DP4=7,6,2,5:0/1:128,0,255:99	25	DP4=4,3,6,11:0/1:255,0,129:99	15	DP4=0,0,6,9:1/1:255,45,0:87
1	103346907	1	96775789	C/T	15	190	60	DP4=0,0,6,9:1/1:223,45,0:87	1	No	No	No	259	259	87	H/Y	Cac/Tac	EXON=5/57	NON_SYNONYMOUS_CODING	ENSRNOP00000014996	-	ENSRNOT00000014996	ENSRNOG00000010983	-	-	Otog	51.4	80	chr11:17573598	OTOG	-	4.54	-	-	-	-	-	35	-	25	-	35	-	38	-
1	103346907	1	96775789	C/T	15	190	60	DP4=0,0,6,9:1/1:223,45,0:87	1	No	No	No	319	277	93	H/Y	Cac/Tac	EXON=4/56	NON_SYNONYMOUS_CODING	ENSRNOP00000062329	YES	ENSRNOT00000068434	ENSRNOG00000010983	-	-	Otog	51.4	80	chr11:17573598	OTOG	-	4.54	-	-	-	-	-	35	-	25	-	35	-	38	-
1	103346907	1	96775789	C/T	15	190	60	DP4=0,0,6,9:1/1:223,45,0:87	1	No	No	No	259	259	87	H/Y	Cac/Tac	EXON=5/19	NON_SYNONYMOUS_CODING	ENSRNOP00000052966	-	ENSRNOT00000056118	ENSRNOG00000010983	-	-	Otog	51.4	80	chr11:17573598	OTOG	-	4.54	-	-	-	-	-	35	-	25	-	35	-	38	-
1	104268208	1	97634583	G/A	10	161	58	DP4=0,0,5,5:1/1:194,30,0:57	1	Yes	Yes : (12)	Yes : (18)	1064	1064	355	A/V	gCc/gTc	EXON=9/13	NON_SYNONYMOUS_CODING	ENSRNOP00000018860	YES	ENSRNOT00000018860	ENSRNOG00000013981	-	-	Ptpn5	51.61	86	chr11:18754858	PTPN5	CCDS7845.1	4.51	-	-	-	-	-	30	-	25	DP4=11,4,3,5:0/1:144,0,247:99	30	DP4=8,6,13,1:0/1:191,0,255:99	22	DP4=0,0,11,8:1/1:255,57,0:99
1	104363469	1	97730837	A/G	10	219	60	DP4=0,0,6,4:1/1:252,30,0:57	1	Yes	Yes : (9)	Yes : (15)	221	167	56	I/T	aTa/aCa	EXON=2/2	NON_SYNONYMOUS_CODING	ENSRNOP00000019051	YES	ENSRNOT00000019051	ENSRNOG00000014227	-	-	Mrgprx3	42.57	-	chr11:18956204	MRGPRX1	CCDS7846.1	0.294	-	-	-	-	-	25	-	22	DP4=8,6,2,4:0/1:119,0,255:99	15	DP4=2,4,3,6:0/1:203,0,133:99	27	DP4=1,1,15,9:1/1:255,14,0:25
1	104605054	1	98075788	T/C	13	222	60	DP4=0,0,8,5:1/1:255,39,0:75	1	Yes	Yes : (9)	Yes : (15)	233	233	78	M/T	aTg/aCg	EXON=1/1	NON_SYNONYMOUS_CODING	ENSRNOP00000031272	YES	ENSRNOT00000029958	ENSRNOG00000022703	-	-	Mrgprb5	44.07	-	chr11:19077816	MRGPRX2	CCDS7847.1	3.99	-	-	-	-	-	29	-	21	DP4=6,5,5,4:0/1:174,0,237:99	26	DP4=4,6,8,7:0/1:246,0,182:99	24	DP4=0,0,15,8:1/1:255,69,0:99
1	104605632	1	98076366	G/A	14	222	60	DP4=0,0,9,5:1/1:255,42,0:81	1	No	Yes : (9)	Yes : (15)	811	811	271	V/I	Gtc/Atc	EXON=1/1	NON_SYNONYMOUS_CODING	ENSRNOP00000031272	YES	ENSRNOT00000029958	ENSRNOG00000022703	-	-	Mrgprb5	44.07	-	chr11:19077226	MRGPRX2	CCDS7847.1	-10	-	-	-	-	-	42	-	24	DP4=9,8,1,5:0/1:122,0,255:99	23	DP4=8,6,3,6:0/1:194,0,255:99	24	DP4=0,0,9,15:1/1:255,72,0:99
1	104633824	1	98094721	G/A	25	200	60	DP4=0,0,8,17:1/1:233,75,0:99	1	No	Yes : (12)	Yes : (18)	707	707	236	A/V	gCt/gTt	EXON=3/3	NON_SYNONYMOUS_CODING	ENSRNOP00000062781	YES	ENSRNOT00000066353	ENSRNOG00000043175	-	-	F1LTP0_RAT	45.05	-	chr11:19077105	MRGPRX2	CCDS7847.1	2.81	-	-	-	-	-	32	-	32	DP4=12,5,5,10:0/1:255,0,255:99	31	DP4=7,10,5,8:0/1:243,0,255:99	40	DP4=0,0,15,23:1/1:255,114,0:99
1	105086478	1	98479895	T/A	20	186	60	DP4=0,0,10,10:1/1:219,60,0:99	1	No	Yes : (8)	Yes : (14)	148	148	50	I/L	Ata/Tta	EXON=1/1	NON_SYNONYMOUS_CODING	ENSRNOP00000052932	YES	ENSRNOT00000056081	ENSRNOG00000037156	-	-	Mrgprb2	44.08	-	chr11:19077802	MRGPRX2	CCDS7847.1	-10.3	-	-	-	-	-	29	-	33	DP4=10,8,8,6:0/1:255,0,255:99	26	DP4=3,8,5,9:0/1:255,0,220:99	30	DP4=0,0,9,19:1/1:255,84,0:99
1	105247573	1	98642211	G/A	17	187	60	DP4=0,0,8,9:1/1:220,51,0:99	1	Yes	Yes : (9)	Yes : (16)	1490	1490	497	P/L	cCa/cTa	EXON=9/12	NON_SYNONYMOUS_CODING	ENSRNOP00000036763	YES	ENSRNOT00000035512	ENSRNOG00000022537	-	-	E2f8	48.44	68	chr11:19247356	E2F8	CCDS7849.1	5.8	-	-	-	-	-	45	-	23	DP4=5,7,4,6:0/1:203,0,245:99	31	DP4=10,8,5,8:0/1:225,0,255:99	22	DP4=0,0,11,11:1/1:255,66,0:99
1	106164031	1	99582130	G/A	13	175	60	DP4=0,0,7,6:1/1:208,39,0:75	1	Yes	Yes : (8)	Yes : (16)	113	32	11	G/D	gGc/gAc	EXON=2/16	NON_SYNONYMOUS_CODING	ENSRNOP00000020853	YES	ENSRNOT00000020853	ENSRNOG00000014829	-	-	Prmt3	43.11	89	-	PRMT3	-	-	-	-	-	YES	-	26	-	23	DP4=4,4,8,6:0/1:240,0,145:99	18	DP4=5,3,3,4:0/1:161,0,171:99	27	DP4=0,0,8,19:1/1:255,81,0:99
1	106244688	1	99662790	G/T	14	166	53	DP4=0,0,10,4:1/1:199,42,0:81	1	Yes	Yes : (8)	Yes : (16)	249	249	83	R/S	agG/agT	EXON=2/3	NON_SYNONYMOUS_CODING	ENSRNOP00000044508	YES	ENSRNOT00000041040	ENSRNOG00000029455	-	-	F1M198_RAT	44.86	-	-	-	-	-	-	-	-	-	-	33	-	14	DP4=2,4,3,4:0/1:140,0,158:99	25	DP4=12,5,4,4:0/1:129,0,255:99	20	DP4=0,0,12,6:1/1:255,54,0:99
1	114355764	1	109361137	C/T	15	179	60	DP4=0,0,9,6:1/1:212,45,0:87	1	No	Yes : (15)	Yes : (16)	549	549	183	M/I	atG/atA	EXON=3/5	NON_SYNONYMOUS_CODING	ENSRNOP00000052798	YES	ENSRNOT00000030707	ENSRNOG00000028324	-	-	F1M721_RAT	51.09	65	chr16:84163678	HSDL1	CCDS10942.1	3.39	-	-	-	-	-	30	DP4=0,0,21,8:1/1:255,87,0:99	23	DP4=0,0,14,9:1/1:255,69,0:99	26	DP4=0,0,11,12:1/1:255,69,0:99	21	DP4=0,0,11,10:1/1:255,63,0:99
1	114356023	1	109361396	G/T	15	222	60	DP4=0,0,8,7:1/1:255,45,0:87	1	Yes	Yes : (25)	Yes : (37)	290	290	97	A/E	gCg/gAg	EXON=3/5	NON_SYNONYMOUS_CODING	ENSRNOP00000052798	YES	ENSRNOT00000030707	ENSRNOG00000028324	-	-	F1M721_RAT	51.09	65	chr16:84163952	HSDL1	CCDS10942.1	4.38	-	-	-	-	-	32	DP4=0,0,17,14:1/1:255,93,0:99	26	DP4=0,0,12,11:1/1:255,69,0:99	30	DP4=0,0,12,14:1/1:255,78,0:99	23	DP4=0,0,11,10:1/1:255,63,0:99
1	114356096	1	109361469	C/T	22	217	59	DP4=0,0,9,13:1/1:250,66,0:99	1	Yes	Yes : (16)	Yes : (16)	217	217	73	D/N	Gac/Aac	EXON=3/5	NON_SYNONYMOUS_CODING	ENSRNOP00000052798	YES	ENSRNOT00000030707	ENSRNOG00000028324	-	-	F1M721_RAT	51.09	65	chr16:84164025	HSDL1	CCDS10942.1	5.36	-	-	-	-	-	29	DP4=0,0,11,17:1/1:255,84,0:99	32	DP4=0,0,17,14:1/1:255,93,0:99	27	DP4=0,0,14,13:1/1:255,81,0:99	22	DP4=0,0,12,9:1/1:255,63,0:99
1	202490316	1	111906536	T/C	11	117	49	DP4=0,0,10,1:1/1:150,33,0:63	1	Yes	Yes : (15)	Yes : (19)	673	673	225	S/G	Agc/Ggc	EXON=1/1	NON_SYNONYMOUS_CODING	ENSRNOP00000021855	YES	ENSRNOT00000021855	ENSRNOG00000016331	-	-	RGD1561206	53.29	73	chr17:73273520	SLC25A19	CCDS11720.1	5.35	THIAMINE METABOLISM DYSFUNCTION SYNDROME 4 (BILATERAL STRIATAL DEGENERATION	-	SLC25A19	YES	-	53	-	30	-	27	DP4=4,7,9,6:0/1:255,0,218:99	24	DP4=0,1,12,8:1/1:255,26,0:49
1	202490711	1	111906931	C/T	17	141	60	DP4=0,0,9,8:1/1:174,51,0:99	1	Yes	Yes : (25)	Yes : (38)	278	278	93	G/E	gGa/gAa	EXON=1/1	NON_SYNONYMOUS_CODING	ENSRNOP00000021855	YES	ENSRNOT00000021855	ENSRNOG00000016331	-	-	RGD1561206	53.29	73	chr17:73282395	SLC25A19	CCDS11720.1	5.95	THIAMINE METABOLISM DYSFUNCTION SYNDROME 4 (BILATERAL STRIATAL DEGENERATION	-	SLC25A19	YES	-	35	-	19	-	23	DP4=6,6,4,7:0/1:214,0,243:99	20	DP4=0,1,13,5:1/1:255,25,0:47
1	202490798	1	111907018	T/A	14	222	56	DP4=0,0,5,9:1/1:255,42,0:81	1	Yes	Yes : (22)	Yes : (29)	191	191	64	Q/L	cAg/cTg	EXON=1/1	NON_SYNONYMOUS_CODING	ENSRNOP00000021855	YES	ENSRNOT00000021855	ENSRNOG00000016331	-	-	RGD1561206	53.29	73	chr17:73282482	SLC25A19	CCDS11720.1	5.95	THIAMINE METABOLISM DYSFUNCTION SYNDROME 4 (BILATERAL STRIATAL DEGENERATION	-	SLC25A19	YES	-	35	-	27	-	31	DP4=10,8,5,8:0/1:174,0,255:99	20	DP4=0,1,7,11:1/1:255,22,0:41
1	202490823	1	111907043	C/T	21	197	55	DP4=0,0,9,12:1/1:230,63,0:99	1	No	Yes : (25)	Yes : (38)	166	166	56	D/N	Gat/Aat	EXON=1/1	NON_SYNONYMOUS_CODING	ENSRNOP00000021855	YES	ENSRNOT00000021855	ENSRNOG00000016331	-	-	RGD1561206	53.29	73	chr17:73282507	SLC25A19	CCDS11720.1	-0.996	THIAMINE METABOLISM DYSFUNCTION SYNDROME 4 (BILATERAL STRIATAL DEGENERATION	-	SLC25A19	YES	-	36	-	33	-	33	DP4=9,9,5,7:0/1:200,0,255:99	26	DP4=0,0,10,14:1/1:255,72,0:99
1	121368051	1	114404910	T/C	13	222	59	DP4=0,0,6,7:1/1:255,39,0:75	1	Yes	Yes : (17)	Yes : (17)	1588	1346	449	H/R	cAc/cGc	EXON=4/5	NON_SYNONYMOUS_CODING	ENSRNOP00000061660	YES	ENSRNOT00000064980	ENSRNOG00000042437	-	-	D4A5R8_RAT	42.66	91	chr2:99253029	MGAT4A	CCDS2036.1	5.8	-	-	-	-	-	39	-	27	-	32	DP4=8,6,7,9:0/1:255,0,241:99	30	DP4=0,0,12,16:1/1:255,84,0:99
1	126907863	1	119407854	C/T	17	138	59	DP4=0,0,13,4:1/1:171,51,0:99	1	No	Yes : (4)	Yes : (7)	424	424	142	R/C	Cgt/Tgt	EXON=3/7	NON_SYNONYMOUS_CODING	ENSRNOP00000052764	-	ENSRNOT00000055913	ENSRNOG00000037093	(CATA)n:Simple_repeat:Simple_repeat	-	F1M7Y6_RAT	44.22	-	-	-	-	-	-	-	-	-	-	36	-	17	-	22	DP4=7,6,5,4:0/1:197,0,252:99	22	DP4=0,0,10,12:1/1:255,66,0:99
1	126907863	1	119407854	C/T	17	138	59	DP4=0,0,13,4:1/1:171,51,0:99	1	No	Yes : (4)	Yes : (7)	445	445	149	R/C	Cgt/Tgt	EXON=2/7	NON_SYNONYMOUS_CODING	ENSRNOP00000052762	YES	ENSRNOT00000055911	ENSRNOG00000037093	(CATA)n:Simple_repeat:Simple_repeat	-	F1M7Y6_RAT	44.22	-	-	-	-	-	-	-	-	-	-	36	-	17	-	22	DP4=7,6,5,4:0/1:197,0,252:99	22	DP4=0,0,10,12:1/1:255,66,0:99
1	126907863	1	119407854	C/T	17	138	59	DP4=0,0,13,4:1/1:171,51,0:99	1	No	Yes : (4)	Yes : (7)	424	424	142	R/C	Cgt/Tgt	EXON=3/8	NON_SYNONYMOUS_CODING	ENSRNOP00000052765	-	ENSRNOT00000055914	ENSRNOG00000037093	(CATA)n:Simple_repeat:Simple_repeat	-	F1M7Y6_RAT	44.22	-	-	-	-	-	-	-	-	-	-	36	-	17	-	22	DP4=7,6,5,4:0/1:197,0,252:99	22	DP4=0,0,10,12:1/1:255,66,0:99
1	128056405	1	120499576	G/C	22	205	59	DP4=0,0,10,12:1/1:238,66,0:99	1	No	Yes : (5)	Yes : (10)	558	504	168	L/F	ttG/ttC	EXON=5/6	NON_SYNONYMOUS_CODING	ENSRNOP00000041496	-	ENSRNOT00000045742	ENSRNOG00000011932	-	-	LOC100361269	43.33	98	chr15:101827069	SNRPA1	CCDS10391.1	-6.6	-	-	-	-	-	40	-	32	-	36	DP4=8,11,8,9:0/1:255,0,255:99	30	DP4=0,0,13,15:1/1:255,84,0:99
1	128057422	1	120500593	C/A	19	163	60	DP4=0,0,13,6:1/1:196,57,0:99	1	No	Yes : (5)	Yes : (10)	566	566	189	T/N	aCt/aAt	EXON=7/9	NON_SYNONYMOUS_CODING	ENSRNOP00000016758	YES	ENSRNOT00000016758	ENSRNOG00000011932	-	-	LOC100361269	43.33	98	chr15:101825980	SNRPA1	CCDS10391.1	4.79	-	-	-	-	-	34	-	37	-	26	DP4=4,11,8,3:0/1:210,0,255:99	29	DP4=0,0,17,11:1/1:255,84,0:99
1	128258972	1	120706156	A/G	15	174	60	DP4=0,0,10,5:1/1:207,45,0:87	1	Yes	Yes : (16)	Yes : (28)	4396	4396	1466	Y/H	Tat/Cat	EXON=26/32	NON_SYNONYMOUS_CODING	ENSRNOP00000016959	YES	ENSRNOT00000016959	ENSRNOG00000012730	-	-	Lrrk1	48.2	87	chr15:101597205	LRRK1	CCDS42086.1	2.11	-	-	-	YES	-	33	-	36	-	21	DP4=5,4,6,3:0/1:200,0,194:99	26	DP4=0,0,15,11:1/1:255,78,0:99
1	138306329	1	131354318	A/G	11	146	60	DP4=0,0,5,6:1/1:179,33,0:63	1	Yes	Yes : (13)	Yes : (22)	3953	3953	1318	Q/R	cAg/cGg	EXON=29/32	NON_SYNONYMOUS_CODING	ENSRNOP00000014802	YES	ENSRNOT00000014802	ENSRNOG00000010964	-	-	Akap13	41.08	-	chr15:86284689	AKAP13	CCDS32320.1	2.53	-	-	-	YES	-	29	-	25	-	24	DP4=4,4,8,7:0/1:255,0,155:99	35	DP4=0,0,19,14:1/1:255,99,0:99
1	138335430	1	131560510	G/C	20	188	59	DP4=0,0,9,11:1/1:221,60,0:99	1	Yes	Yes : (11)	Yes : (19)	1811	1709	570	S/T	aGc/aCc	EXON=2/3	NON_SYNONYMOUS_CODING	ENSRNOP00000014553	YES	ENSRNOT00000014553	ENSRNOG00000010959	-	-	Klhl25	51.68	95	chr15:86311333	KLHL25	CCDS10339.1	4.78	-	-	-	-	-	30	-	26	-	23	DP4=7,7,3,6:0/1:191,0,255:99	15	DP4=1,0,5,7:0/1:244,0,1:4
1	138903614	1	131829044	G/A	13	132	58	DP4=0,0,8,5:1/1:165,39,0:75	1	Yes	Yes : (12)	Yes : (18)	195	74	25	R/Q	cGg/cAg	EXON=2/2	NON_SYNONYMOUS_CODING	ENSRNOP00000063441	YES	ENSRNOT00000052187	ENSRNOG00000043187	-	-	F1M1H9_RAT	49.67	98	chr13:31037747	HMGB1	CCDS9335.1	5.53	-	-	-	YES	-	29	-	30	-	15	DP4=6,2,3,4:0/1:165,0,161:99	16	DP4=0,0,7,9:1/1:255,48,0:93
1	140902490	1	133959580	A/G	19	194	59	DP4=0,0,6,13:1/1:227,57,0:99	1	No	No	No	2245	2194	732	S/P	Tca/Cca	EXON=16/18	NON_SYNONYMOUS_CODING	ENSRNOP00000044402	-	ENSRNOT00000046849	ENSRNOG00000018674	-	-	Ntrk3	43.48	96	chr15:88451734	NTRK3	CCDS32322.1	-1.11	-	-	-	YES	-	40	-	20	-	17	DP4=7,4,2,3:0/1:110,0,217:99	27	DP4=0,0,12,14:1/1:255,78,0:99
1	140902490	1	133959580	A/G	19	194	59	DP4=0,0,6,13:1/1:227,57,0:99	1	No	No	No	2245	2194	732	S/P	Tca/Cca	EXON=16/19	NON_SYNONYMOUS_CODING	ENSRNOP00000046935	YES	ENSRNOT00000050151	ENSRNOG00000018674	-	-	Ntrk3	43.48	96	chr15:88451734	NTRK3	CCDS32322.1	-1.11	-	-	-	YES	-	40	-	20	-	17	DP4=7,4,2,3:0/1:110,0,217:99	27	DP4=0,0,12,14:1/1:255,78,0:99
1	143053245	1	136125959	T/C	20	189	59	DP4=0,0,12,8:1/1:222,60,0:99	1	Yes	Yes : (13)	Yes : (21)	1151	1033	345	Y/H	Tat/Cat	EXON=8/14	NON_SYNONYMOUS_CODING	ENSRNOP00000017532	-	ENSRNOT00000017532	ENSRNOG00000013057	-	-	Prc1	44.22	82	chr15:91522462	PRC1	CCDS32334.1	5.55	-	-	-	YES	-	37	-	26	-	30	DP4=2,10,13,4:0/1:233,0,206:99	24	DP4=0,1,12,10:1/1:255,28,0:53
1	143053245	1	136125959	T/C	20	189	59	DP4=0,0,12,8:1/1:222,60,0:99	1	Yes	Yes : (13)	Yes : (21)	1036	1036	346	Y/H	Tat/Cat	EXON=8/14	NON_SYNONYMOUS_CODING	ENSRNOP00000017458	YES	ENSRNOT00000017458	ENSRNOG00000013057	-	-	Prc1	44.22	82	chr15:91522462	PRC1	CCDS32334.1	5.55	-	-	-	YES	-	37	-	26	-	30	DP4=2,10,13,4:0/1:233,0,206:99	24	DP4=0,1,12,10:1/1:255,28,0:53
1	143053250	1	136125964	A/C	16	173	60	DP4=0,0,9,7:1/1:206,48,0:93	1	Yes	Yes : (18)	Yes : (28)	1156	1038	346	E/D	gaA/gaC	EXON=8/14	NON_SYNONYMOUS_CODING	ENSRNOP00000017532	-	ENSRNOT00000017532	ENSRNOG00000013057	-	-	Prc1	44.22	82	chr15:91522457	PRC1	CCDS32334.1	-7.58	-	-	-	YES	-	40	-	30	-	31	DP4=3,10,13,5:0/1:239,0,209:99	29	DP4=0,1,14,11:1/1:255,37,0:71
1	143053250	1	136125964	A/C	16	173	60	DP4=0,0,9,7:1/1:206,48,0:93	1	Yes	Yes : (18)	Yes : (28)	1041	1041	347	E/D	gaA/gaC	EXON=8/14	NON_SYNONYMOUS_CODING	ENSRNOP00000017458	YES	ENSRNOT00000017458	ENSRNOG00000013057	-	-	Prc1	44.22	82	chr15:91522457	PRC1	CCDS32334.1	-7.58	-	-	-	YES	-	40	-	30	-	31	DP4=3,10,13,5:0/1:239,0,209:99	29	DP4=0,1,14,11:1/1:255,37,0:71
1	143066232	1	136138946	G/C	10	122	57	DP4=0,0,4,6:1/1:155,30,0:57	1	Yes	Yes : (13)	Yes : (20)	518	518	173	A/G	gCg/gGg	EXON=2/7	NON_SYNONYMOUS_CODING	ENSRNOP00000031316	YES	ENSRNOT00000029471	ENSRNOG00000042059	-	-	Rccd1	51.01	75	chr15:91500685	RCCD1	CCDS32333.1	1.77	-	-	-	-	-	35	-	20	-	24	DP4=2,6,9,7:0/1:255,0,136:99	16	DP4=0,0,7,9:1/1:255,48,0:93
1	143253293	1	136325619	C/T	13	222	60	DP4=0,0,4,9:1/1:255,39,0:75	1	Yes	Yes : (19)	Yes : (29)	1480	1123	375	V/I	Gtt/Att	EXON=6/23	NON_SYNONYMOUS_CODING	ENSRNOP00000015065	YES	ENSRNOT00000015065	ENSRNOG00000011213	-	-	D3ZSJ5_RAT	42.53	75	chr15:91303445	BLM	CCDS10363.1	2.56	BLOOM SYNDROME; BLM	-	-	YES	-	31	-	36	-	28	DP4=1,10,8,5:0/1:220,0,173:99	19	DP4=1,0,6,12:1/1:255,18,0:33
1	143253293	1	136325619	C/T	13	222	60	DP4=0,0,4,9:1/1:255,39,0:75	1	Yes	Yes : (19)	Yes : (29)	1480	1123	375	V/I	Gtt/Att	EXON=6/22	NON_SYNONYMOUS_CODING	ENSRNOP00000030916	-	ENSRNOT00000030936	ENSRNOG00000011213	-	-	D3ZSJ5_RAT	42.53	75	chr15:91303445	BLM	CCDS10363.1	2.56	BLOOM SYNDROME; BLM	-	-	YES	-	31	-	36	-	28	DP4=1,10,8,5:0/1:220,0,173:99	19	DP4=1,0,6,12:1/1:255,18,0:33
1	143253314	1	136325640	T/C	15	222	60	DP4=0,0,6,9:1/1:255,45,0:87	1	Yes	Yes : (19)	Yes : (29)	1459	1102	368	I/V	Atc/Gtc	EXON=6/23	NON_SYNONYMOUS_CODING	ENSRNOP00000015065	YES	ENSRNOT00000015065	ENSRNOG00000011213	-	-	D3ZSJ5_RAT	42.53	75	chr15:91303424	BLM	CCDS10363.1	6.07	BLOOM SYNDROME; BLM	-	-	YES	-	32	-	37	-	34	DP4=1,11,12,9:0/1:255,0,170:99	23	DP4=1,0,6,14:1/1:255,28,0:53
1	143253314	1	136325640	T/C	15	222	60	DP4=0,0,6,9:1/1:255,45,0:87	1	Yes	Yes : (19)	Yes : (29)	1459	1102	368	I/V	Atc/Gtc	EXON=6/22	NON_SYNONYMOUS_CODING	ENSRNOP00000030916	-	ENSRNOT00000030936	ENSRNOG00000011213	-	-	D3ZSJ5_RAT	42.53	75	chr15:91303424	BLM	CCDS10363.1	6.07	BLOOM SYNDROME; BLM	-	-	YES	-	32	-	37	-	34	DP4=1,11,12,9:0/1:255,0,170:99	23	DP4=1,0,6,14:1/1:255,28,0:53
1	143262910	1	136335236	T/C	11	216	56	DP4=0,0,3,8:1/1:249,33,0:63	1	Yes	Yes : (19)	Yes : (29)	538	181	61	M/V	Atg/Gtg	EXON=3/23	NON_SYNONYMOUS_CODING	ENSRNOP00000015065	YES	ENSRNOT00000015065	ENSRNOG00000011213	-	-	D3ZSJ5_RAT	42.53	75	chr15:91292697	BLM	CCDS10363.1	0.25	BLOOM SYNDROME; BLM	-	-	YES	-	31	-	37	-	27	DP4=12,6,6,2:0/1:146,0,255:99	24	DP4=0,0,12,11:1/1:255,69,0:99
1	143262910	1	136335236	T/C	11	216	56	DP4=0,0,3,8:1/1:249,33,0:63	1	Yes	Yes : (19)	Yes : (29)	538	181	61	M/V	Atg/Gtg	EXON=3/22	NON_SYNONYMOUS_CODING	ENSRNOP00000030916	-	ENSRNOT00000030936	ENSRNOG00000011213	-	-	D3ZSJ5_RAT	42.53	75	chr15:91292697	BLM	CCDS10363.1	0.25	BLOOM SYNDROME; BLM	-	-	YES	-	31	-	37	-	27	DP4=12,6,6,2:0/1:146,0,255:99	24	DP4=0,0,12,11:1/1:255,69,0:99
1	143264121	1	136336447	T/C	16	222	52	DP4=0,0,10,6:1/1:255,48,0:93	1	Yes	Yes : (16)	Yes : (25)	436	79	27	I/V	Att/Gtt	EXON=2/23	NON_SYNONYMOUS_CODING	ENSRNOP00000015065	YES	ENSRNOT00000015065	ENSRNOG00000011213	-	-	D3ZSJ5_RAT	42.53	75	chr15:91290701	BLM	CCDS10363.1	-0.304	BLOOM SYNDROME; BLM	-	-	YES	-	38	-	24	-	25	DP4=8,4,5,7:0/1:234,0,206:99	15	DP4=0,0,7,7:1/1:255,42,0:81
1	143264121	1	136336447	T/C	16	222	52	DP4=0,0,10,6:1/1:255,48,0:93	1	Yes	Yes : (16)	Yes : (25)	436	79	27	I/V	Att/Gtt	EXON=2/22	NON_SYNONYMOUS_CODING	ENSRNOP00000030916	-	ENSRNOT00000030936	ENSRNOG00000011213	-	-	D3ZSJ5_RAT	42.53	75	chr15:91290701	BLM	CCDS10363.1	-0.304	BLOOM SYNDROME; BLM	-	-	YES	-	38	-	24	-	25	DP4=8,4,5,7:0/1:234,0,206:99	15	DP4=0,0,7,7:1/1:255,42,0:81
1	143935838	1	137365260	A/G	14	168	60	DP4=0,0,6,8:1/1:201,42,0:81	1	Yes	Yes : (16)	Yes : (25)	1948	1792	598	M/V	Atg/Gtg	EXON=17/18	NON_SYNONYMOUS_CODING	ENSRNOP00000025621	YES	ENSRNOT00000025621	ENSRNOG00000018940	-	-	Slc28a1	49.04	60	chr15:85488016	SLC28A1	CCDS10334.1	2.81	-	-	-	-	-	41	-	25	-	23	-	26	DP4=0,0,5,18:1/1:255,69,0:99
1	144325291	1	137765394	C/T	11	116	51	DP4=0,0,6,5:1/1:149,33,0:63	1	Yes	Yes : (12)	Yes : (19)	1133	1133	378	R/K	aGg/aAg	EXON=7/13	NON_SYNONYMOUS_CODING	ENSRNOP00000026089	YES	ENSRNOT00000026089	ENSRNOG00000019278	-	-	Fsd2	48.82	81	chr15:83440863	FSD2	CCDS45332.1	1.88	-	-	-	-	-	29	-	24	-	26	-	30	-
1	144741249	1	138196760	C/T	16	222	60	DP4=0,0,4,12:1/1:255,48,0:93	1	Yes	Yes : (11)	Yes : (11)	1579	1579	527	V/M	Gtg/Atg	EXON=11/12	NON_SYNONYMOUS_CODING	ENSRNOP00000062098	YES	ENSRNOT00000067423	ENSRNOG00000019770	-	-	D4A0X9_RAT	44.8	77	chr15:83932352	BNC1	CCDS10324.1	2.27	-	-	-	-	-	31	-	22	-	27	-	30	-
1	144741249	1	138196760	C/T	16	222	60	DP4=0,0,4,12:1/1:255,48,0:93	1	Yes	Yes : (11)	Yes : (11)	1537	1537	513	V/M	Gtg/Atg	EXON=10/11	NON_SYNONYMOUS_CODING	ENSRNOP00000026762	-	ENSRNOT00000026762	ENSRNOG00000019770	-	-	D4A0X9_RAT	44.8	77	chr15:83932352	BNC1	CCDS10324.1	2.27	-	-	-	-	-	31	-	22	-	27	-	30	-
1	145403450	1	138786987	C/T	14	170	60	DP4=0,0,4,10:1/1:203,42,0:81	1	Yes	Yes : (6)	Yes : (10)	2176	1157	386	T/I	aCt/aTt	EXON=18/31	NON_SYNONYMOUS_CODING	ENSRNOP00000029738	-	ENSRNOT00000032106	ENSRNOG00000010840	-	-	F1M767_RAT	43.03	35	chr15:84581876	ADAMTSL3	CCDS10326.1	4.9	-	-	-	-	-	30	-	27	-	26	-	21	-
1	146685643	1	139882757	C/T	17	145	60	DP4=0,0,11,6:1/1:178,51,0:99	1	No	Yes : (7)	Yes : (12)	2218	2218	740	P/S	Cct/Tct	EXON=21/23	NON_SYNONYMOUS_CODING	ENSRNOP00000037802	YES	ENSRNOT00000037996	ENSRNOG00000025088	-	-	Tmc3	44.62	81	-	TMC3	-	-	-	-	-	-	-	28	-	32	-	17	-	24	DP4=0,0,10,13:1/1:255,69,0:99
1	146688971	1	139886085	C/G	17	222	60	DP4=0,0,9,8:1/1:255,51,0:99	1	No	Yes : (7)	Yes : (12)	2722	2722	908	H/D	Cat/Gat	EXON=23/23	NON_SYNONYMOUS_CODING	ENSRNOP00000037802	YES	ENSRNOT00000037996	ENSRNOG00000025088	-	-	Tmc3	44.62	81	chr15:81625431	TMC3	CCDS45324.1	2.84	-	-	-	-	-	18	-	35	-	31	-	36	DP4=0,0,18,15:1/1:255,99,0:99
1	169614189	1	155723683	G/A	10	145	60	DP4=0,0,5,5:1/1:178,30,0:57	1	No	Yes : (16)	Yes : (24)	1132	1132	378	A/T	Gcc/Acc	EXON=9/24	NON_SYNONYMOUS_CODING	ENSRNOP00000020513	YES	ENSRNOT00000020513	ENSRNOG00000015058	-	-	F1M245_RAT	50.33	85	chr17:7909756	GUCY2D	CCDS11127.1	3.06	-	-	-	-	-	29	-	19	-	30	-	19	DP4=0,0,10,8:1/1:255,54,0:99
1	169614189	1	155723683	G/A	10	145	60	DP4=0,0,5,5:1/1:178,30,0:57	1	No	Yes : (16)	Yes : (24)	1126	1126	376	A/T	Gcc/Acc	EXON=9/25	NON_SYNONYMOUS_CODING	ENSRNOP00000046346	-	ENSRNOT00000052015	ENSRNOG00000015058	-	-	F1M245_RAT	50.33	85	chr17:7909756	GUCY2D	CCDS11127.1	3.06	-	-	-	-	-	29	-	19	-	30	-	19	DP4=0,0,10,8:1/1:255,54,0:99
1	169614430	1	155723924	G/A	17	222	53	DP4=0,0,5,12:1/1:255,51,0:99	1	No	Yes : (16)	Yes : (24)	1373	1373	458	R/H	cGt/cAt	EXON=9/24	NON_SYNONYMOUS_CODING	ENSRNOP00000020513	YES	ENSRNOT00000020513	ENSRNOG00000015058	-	-	F1M245_RAT	50.33	85	chr17:7909988	GUCY2D	CCDS11127.1	1.96	-	-	-	-	-	18	-	18	-	18	-	22	DP4=0,0,10,12:1/1:255,66,0:99
1	169614430	1	155723924	G/A	17	222	53	DP4=0,0,5,12:1/1:255,51,0:99	1	No	Yes : (16)	Yes : (24)	1367	1367	456	R/H	cGt/cAt	EXON=9/25	NON_SYNONYMOUS_CODING	ENSRNOP00000046346	-	ENSRNOT00000052015	ENSRNOG00000015058	-	-	F1M245_RAT	50.33	85	chr17:7909988	GUCY2D	CCDS11127.1	1.96	-	-	-	-	-	18	-	18	-	18	-	22	DP4=0,0,10,12:1/1:255,66,0:99
1	169637598	1	155747648	A/G	13	127	60	DP4=0,0,5,8:1/1:160,39,0:75	1	Yes	Yes : (6)	Yes : (7)	3343	3343	1115	S/G	Agt/Ggt	EXON=24/24	NON_SYNONYMOUS_CODING	ENSRNOP00000020513	YES	ENSRNOT00000020513	ENSRNOG00000015058	-	-	F1M245_RAT	50.33	-	chr11:76397545	-	-	-3.29	-	-	-	-	-	31	-	30	-	23	-	29	DP4=1,0,11,15:1/1:255,44,0:85
1	169637598	1	155747648	A/G	13	127	60	DP4=0,0,5,8:1/1:160,39,0:75	1	Yes	Yes : (6)	Yes : (7)	3319	3319	1107	S/G	Agt/Ggt	EXON=25/25	NON_SYNONYMOUS_CODING	ENSRNOP00000046346	-	ENSRNOT00000052015	ENSRNOG00000015058	-	-	F1M245_RAT	50.33	-	chr11:76397545	-	-	-3.29	-	-	-	-	-	31	-	30	-	23	-	29	DP4=1,0,11,15:1/1:255,44,0:85
1	170012852	1	156138088	C/T	16	180	60	DP4=0,0,11,5:1/1:213,48,0:93	1	No	Yes : (17)	Yes : (27)	691	691	231	R/W	Cgg/Tgg	EXON=4/5	NON_SYNONYMOUS_CODING	ENSRNOP00000021674	YES	ENSRNOT00000021674	ENSRNOG00000015982	-	-	Wnt11	53.03	97	chr11:75902807	WNT11	CCDS8242.1	4.69	-	-	-	YES	-	37	-	35	-	18	-	19	DP4=0,0,8,10:1/1:255,54,0:99
1	170388462	1	156520738	G/C	19	222	60	DP4=0,0,10,9:1/1:255,57,0:99	1	No	Yes : (2)	Yes : (2)	499	470	157	S/C	tCt/tGt	EXON=3/6	NON_SYNONYMOUS_CODING	ENSRNOP00000036315	YES	ENSRNOT00000035774	ENSRNOG00000027228	-	-	Mogat2	50.45	81	chr11:75438679	MOGAT2	CCDS8240.1	-6.5	-	-	-	-	-	42	-	29	-	20	-	33	-
1	170493795	1	156657022	T/A	16	222	60	DP4=0,0,11,5:1/1:255,48,0:93	1	No	Yes : (2)	Yes : (2)	1847	1847	616	V/D	gTc/gAc	EXON=5/5	NON_SYNONYMOUS_CODING	ENSRNOP00000032018	YES	ENSRNOT00000034389	ENSRNOG00000027204	-	-	Map6	48.21	63	chr11:75299047	MAP6	CCDS31641.1	-3.33	-	-	-	YES	-	27	-	17	-	28	-	21	-
1	171228516	1	157395563	C/T	19	222	59	DP4=0,0,9,10:1/1:255,57,0:99	1	No	Yes : (8)	Yes : (14)	358	344	115	T/M	aCg/aTg	EXON=4/7	NON_SYNONYMOUS_CODING	ENSRNOP00000024803	YES	ENSRNOT00000024803	ENSRNOG00000018394	-	-	LOC100360934	51.87	49	chr11:74417578	CHRDL2	CCDS8234.1	0.39	-	-	-	-	-	26	-	28	-	29	-	28	-
1	171605308	1	157817670	C/T	19	196	60	DP4=0,0,11,8:1/1:229,57,0:99	1	Yes	Yes : (9)	Yes : (11)	1148	1148	383	P/L	cCg/cTg	EXON=7/14	NON_SYNONYMOUS_CODING	ENSRNOP00000032007	-	ENSRNOT00000039223	ENSRNOG00000017608	-	-	D3ZXD6_RAT	44.29	65	chr11:73844476	C2CD3	-	3.91	-	-	-	YES	-	29	-	23	-	22	-	16	-
1	171605308	1	157817670	C/T	19	196	60	DP4=0,0,11,8:1/1:229,57,0:99	1	Yes	Yes : (9)	Yes : (11)	1082	1082	361	P/L	cCg/cTg	EXON=6/33	NON_SYNONYMOUS_CODING	ENSRNOP00000062260	-	ENSRNOT00000065679	ENSRNOG00000017608	-	-	D3ZXD6_RAT	44.29	65	chr11:73844476	C2CD3	-	3.91	-	-	-	YES	-	29	-	23	-	22	-	16	-
1	171605308	1	157817670	C/T	19	196	60	DP4=0,0,11,8:1/1:229,57,0:99	1	Yes	Yes : (9)	Yes : (11)	1082	1082	361	P/L	cCg/cTg	EXON=6/35	NON_SYNONYMOUS_CODING	ENSRNOP00000023802	YES	ENSRNOT00000023802	ENSRNOG00000017608	-	-	D3ZXD6_RAT	44.29	65	chr11:73844476	C2CD3	-	3.91	-	-	-	YES	-	29	-	23	-	22	-	16	-
1	171664790	1	157877225	T/C	11	97.1	58	DP4=1,0,5,5:1/1:130,18,0:33	0.909091	Yes	Yes : (9)	Yes : (11)	6043	6043	2015	S/P	Tca/Cca	EXON=33/35	NON_SYNONYMOUS_CODING	ENSRNOP00000023802	YES	ENSRNOT00000023802	ENSRNOG00000017608	-	-	D3ZXD6_RAT	44.29	65	chr11:73745096	C2CD3	-	-3.46	-	-	-	YES	-	34	-	38	-	30	-	15	-
1	172087440	1	158298897	C/T	20	206	58	DP4=0,0,6,14:1/1:239,60,0:99	1	Yes	Yes : (9)	Yes : (11)	247	232	78	G/S	Ggc/Agc	EXON=3/10	NON_SYNONYMOUS_CODING	ENSRNOP00000063731	-	ENSRNOT00000065666	ENSRNOG00000025075	-	-	Relt	55.02	84	chr11:73101893	RELT	CCDS8222.1	-0.0614	-	-	-	-	-	24	-	31	-	22	-	16	-
1	172087440	1	158298897	C/T	20	206	58	DP4=0,0,6,14:1/1:239,60,0:99	1	Yes	Yes : (9)	Yes : (11)	247	232	78	G/S	Ggc/Agc	EXON=3/11	NON_SYNONYMOUS_CODING	ENSRNOP00000036110	YES	ENSRNOT00000038408	ENSRNOG00000025075	-	-	Relt	55.02	84	chr11:73101893	RELT	CCDS8222.1	-0.0614	-	-	-	-	-	24	-	31	-	22	-	16	-
1	172918657	1	159116645	T/C	14	145	55	DP4=0,0,3,11:1/1:178,42,0:81	1	No	Yes : (8)	Yes : (16)	146	146	49	V/A	gTt/gCt	EXON=2/4	NON_SYNONYMOUS_CODING	ENSRNOP00000060766	YES	ENSRNOT00000067505	ENSRNOG00000042674	-	-	F1LXX4_RAT	50.45	80	chr9:14922181	LDHAP4	-	1.54	GLYCOGEN STORAGE DISEASE XI; GSD11	-	-	-	-	29	-	30	-	20	-	21	-
1	172918676	1	159116664	G/T	16	222	56	DP4=0,0,5,11:1/1:255,48,0:93	1	Yes	Yes : (8)	Yes : (16)	165	165	55	K/N	aaG/aaT	EXON=2/4	NON_SYNONYMOUS_CODING	ENSRNOP00000060766	YES	ENSRNOT00000067505	ENSRNOG00000042674	-	-	F1LXX4_RAT	50.45	80	chr9:14922162	LDHAP4	-	0.209	GLYCOGEN STORAGE DISEASE XI; GSD11	-	-	-	-	29	-	31	-	18	-	24	-
1	172919174	1	159117162	G/A	14	128	60	DP4=0,0,9,5:1/1:161,42,0:81	1	Yes	Yes : (19)	Yes : (29)	644	644	215	G/E	gGg/gAg	EXON=4/4	NON_SYNONYMOUS_CODING	ENSRNOP00000060766	YES	ENSRNOT00000067505	ENSRNOG00000042674	-	-	F1LXX4_RAT	50.45	80	chr9:14921659	LDHAP4	-	2.73	GLYCOGEN STORAGE DISEASE XI; GSD11	-	-	-	-	36	DP4=6,10,10,10:0/1:255,0,255:99	25	-	25	-	24	DP4=0,0,8,16:1/1:255,72,0:99
1	173256738	1	159442449	C/T	17	164	60	DP4=0,0,5,12:1/1:197,51,0:99	1	No	Yes : (4)	Yes : (12)	131	131	44	P/L	cCg/cTg	EXON=2/23	NON_SYNONYMOUS_CODING	ENSRNOP00000000474	YES	ENSRNOT00000000474	ENSRNOG00000000417	-	-	F1LW91_RAT	49.86	80	chr11:71735355	NUMA1	CCDS31633.1	3.1	-	-	-	YES	-	31	-	26	-	27	-	28	-
1	173351698	1	159546876	T/A	10	202	58	DP4=0,0,4,6:1/1:235,30,0:57	1	No	Yes : (6)	Yes : (14)	122	122	41	D/V	gAc/gTc	EXON=3/4	NON_SYNONYMOUS_CODING,SPLICE_SITE	ENSRNOP00000042407	YES	ENSRNOT00000031043	ENSRNOG00000036817	-	-	F1M3Z1_RAT	45.6	89	chr14:70352815	SMOC1	CCDS32110.1	0.821	-	-	-	YES	-	22	-	41	-	20	-	17	-
1	173397525	1	159592812	C/T	11	176	60	DP4=0,0,7,4:1/1:209,33,0:63	1	No	Yes : (4)	Yes : (12)	767	704	235	R/H	cGc/cAc	EXON=4/5	NON_SYNONYMOUS_CODING	ENSRNOP00000027506	YES	ENSRNOT00000027507	ENSRNOG00000020293	-	-	Chrna10	52.12	90	chr11:3688653	CHRNA10	CCDS7745.1	5.16	-	CHRNA10	-	-	-	29	-	28	-	21	-	24	-
1	173847102	1	160146586	C/T	12	101	44	DP4=0,0,11,1:1/1:134,36,0:69	1	No	Yes : (10)	Yes : (20)	703	703	235	R/C	Cgc/Tgc	EXON=1/1	NON_SYNONYMOUS_CODING	ENSRNOP00000016061	YES	ENSRNOT00000016061	ENSRNOG00000012071	-	-	Olr41	45.75	77	chr11:4388820	OR52B4	CCDS41609.1	2.43	-	-	-	-	-	22	DP4=4,6,7,4:0/1:218,0,209:99	19	-	22	-	14	DP4=1,0,5,8:1/1:243,7,0:12
1	173944871	1	160248498	G/T	16	222	50	DP4=0,0,8,8:1/1:255,48,0:93	1	Yes	Yes : (14)	Yes : (23)	803	803	268	R/L	cGc/cTc	EXON=1/1	NON_SYNONYMOUS_CODING	ENSRNOP00000024957	YES	ENSRNOT00000024957	ENSRNOG00000018506	-	-	Olr46	48.25	89	chr11:4510933	OR52K1	CCDS31352.1	2.63	-	-	-	-	-	39	-	41	-	24	-	24	-
1	173944874	1	160248501	G/A	14	165	48	DP4=0,0,7,7:1/1:198,42,0:81	1	Yes	Yes : (14)	Yes : (23)	806	806	269	R/Q	cGa/cAa	EXON=1/1	NON_SYNONYMOUS_CODING	ENSRNOP00000024957	YES	ENSRNOT00000024957	ENSRNOG00000018506	-	-	Olr46	48.25	89	chr11:4510936	OR52K1	CCDS31352.1	-0.82	-	-	-	-	-	41	-	37	-	23	-	26	-
1	174181827	1	160513073	A/G	16	155	60	DP4=0,0,7,9:1/1:188,48,0:93	1	Yes	Yes : (9)	Yes : (9)	631	631	211	F/L	Ttt/Ctt	EXON=1/1	NON_SYNONYMOUS_CODING	ENSRNOP00000020678	YES	ENSRNOT00000020678	ENSRNOG00000015424	-	-	Olr51	46.37	80	chr11:4712302	OR51E2	CCDS7751.1	1.7	-	-	-	-	-	37	-	24	-	22	-	33	-
1	174181416	1	160513484	T/C	13	148	60	DP4=0,0,6,7:1/1:181,39,0:75	1	No	Yes : (4)	Yes : (4)	220	220	74	S/G	Agc/Ggc	EXON=1/1	NON_SYNONYMOUS_CODING	ENSRNOP00000020678	YES	ENSRNOT00000020678	ENSRNOG00000015424	-	-	Olr51	46.37	80	chr11:4712713	OR51C1P	-	4.15	-	-	-	-	-	31	-	26	-	26	-	32	-
1	174146620	1	160548084	G/A	18	149	47	DP4=0,0,11,7:1/1:182,54,0:99	1	Yes	Yes : (15)	Yes : (28)	262	262	88	D/N	Gat/Aat	EXON=1/1	NON_SYNONYMOUS_CODING	ENSRNOP00000043540	YES	ENSRNOT00000043023	ENSRNOG00000031110	-	-	Olr53	47.62	-	chr11:4740109	MMP26	-	0.799	-	-	-	-	-	34	DP4=6,10,3,2:0/1:34,0,255:34	24	-	22	-	22	DP4=0,1,2,4:0/1:78,0,6:9
1	174146617	1	160548087	A/G	17	170	48	DP4=0,0,12,5:1/1:203,51,0:99	1	No	Yes : (15)	Yes : (28)	265	265	89	T/A	Acc/Gcc	EXON=1/1	NON_SYNONYMOUS_CODING	ENSRNOP00000043540	YES	ENSRNOT00000043023	ENSRNOG00000031110	-	-	Olr53	47.62	-	chr11:4740112	MMP26	-	2.7	-	-	-	-	-	33	DP4=6,10,3,2:0/1:37,0,251:39	26	-	22	-	24	DP4=0,1,3,4:0/1:90,0,3:6
1	174146613	1	160548091	G/A	18	148	49	DP4=0,0,12,6:1/1:181,54,0:99	1	No	Yes : (15)	Yes : (28)	269	269	90	R/Q	cGg/cAg	EXON=1/1	NON_SYNONYMOUS_CODING	ENSRNOP00000043540	YES	ENSRNOT00000043023	ENSRNOG00000031110	-	-	Olr53	47.62	-	chr11:4740116	MMP26	-	4.6	-	-	-	-	-	34	DP4=7,10,4,1:0/1:30,0,255:28	27	-	22	-	24	DP4=0,1,3,5:0/1:98,0,11:14
1	174145944	1	160548760	G/A	15	222	57	DP4=0,0,10,5:1/1:255,45,0:87	1	Yes	Yes : (15)	Yes : (27)	938	938	313	R/H	cGt/cAt	EXON=1/1	NON_SYNONYMOUS_CODING	ENSRNOP00000043540	YES	ENSRNOT00000043023	ENSRNOG00000031110	-	-	Olr53	47.62	-	chr11:4773268	-	-	-9.5	-	-	-	-	-	30	DP4=5,8,10,7:0/1:255,0,244:99	20	-	26	-	23	DP4=0,0,11,12:1/1:255,69,0:99
1	174053629	1	160648906	C/T	12	130	58	DP4=0,0,3,9:1/1:163,36,0:69	1	Yes	Yes : (23)	Yes : (35)	14	14	5	S/N	aGt/aAt	EXON=1/1	NON_SYNONYMOUS_CODING	ENSRNOP00000025027	YES	ENSRNOT00000025027	ENSRNOG00000018551	-	-	Olr63	47.17	92	chr11:4673773	OR51E1	CCDS31358.2	-4.21	-	-	-	-	-	33	DP4=8,9,12,4:0/1:247,0,255:99	44	-	32	-	30	DP4=0,0,15,14:1/1:255,87,0:99
1	174292726	1	160746990	A/G	18	222	43	DP4=0,0,8,10:1/1:255,54,0:99	1	No	Yes : (7)	Yes : (18)	673	673	225	M/V	Atg/Gtg	EXON=1/2	NON_SYNONYMOUS_CODING	ENSRNOP00000041128	YES	ENSRNOT00000051894	ENSRNOG00000034083	-	-	Olr67	42.99	85	chr11:4929251	OR51A7	CCDS31364.1	-1.44	-	-	-	-	-	40	-	29	-	28	-	37	-
1	174292766	1	160747030	T/C	15	222	47	DP4=0,0,8,7:1/1:255,45,0:87	1	No	Yes : (8)	Yes : (8)	713	713	238	V/A	gTa/gCa	EXON=1/2	NON_SYNONYMOUS_CODING	ENSRNOP00000041128	YES	ENSRNOT00000051894	ENSRNOG00000034083	-	-	Olr67	42.99	85	chr11:4929291	OR51A7	CCDS31364.1	-1.12	-	-	-	-	-	30	-	25	-	31	-	34	-
1	174335287	1	160789551	A/T	16	189	60	DP4=0,0,10,6:1/1:222,48,0:93	1	Yes	Yes : (9)	Yes : (19)	74	74	25	F/Y	tTc/tAc	EXON=1/1	NON_SYNONYMOUS_CODING	ENSRNOP00000020981	YES	ENSRNOT00000020981	ENSRNOG00000015673	-	-	Olr70	47.03	85	chr11:4945496	OR51G1	CCDS31366.1	1.69	-	-	-	-	-	40	-	26	-	26	-	30	-
1	174358167	1	160812431	C/T	23	222	59	DP4=0,0,11,12:1/1:255,69,0:99	1	Yes	Yes : (16)	Yes : (28)	706	706	236	V/M	Gtg/Atg	EXON=3/3	NON_SYNONYMOUS_CODING	ENSRNOP00000060117	-	ENSRNOT00000067254	ENSRNOG00000015681	-	-	F1LWR7_RAT	38.16	-	chr11:4994370	MMP26	CCDS7752.1	4.66	-	-	-	-	-	32	DP4=7,7,10,8:0/1:255,0,255:99	35	-	29	-	39	DP4=0,0,25,10:1/1:255,105,0:99
1	174358458	1	160812722	G/A	11	113	60	DP4=0,0,7,4:1/1:146,33,0:63	1	No	Yes : (4)	Yes : (12)	457	457	153	L/F	Ctc/Ttc	EXON=3/4	NON_SYNONYMOUS_CODING	ENSRNOP00000020991	YES	ENSRNOT00000020991	ENSRNOG00000015681	-	-	F1LWR7_RAT	38.16	-	chr11:4994661	MMP26	CCDS7752.1	-0.326	-	-	-	-	-	46	-	30	-	27	-	38	-
1	174358458	1	160812722	G/A	11	113	60	DP4=0,0,7,4:1/1:146,33,0:63	1	No	Yes : (4)	Yes : (12)	415	415	139	L/F	Ctc/Ttc	EXON=3/3	NON_SYNONYMOUS_CODING	ENSRNOP00000060117	-	ENSRNOT00000067254	ENSRNOG00000015681	-	-	F1LWR7_RAT	38.16	-	chr11:4994661	MMP26	CCDS7752.1	-0.326	-	-	-	-	-	46	-	30	-	27	-	38	-
1	174358833	1	160813097	T/C	22	222	60	DP4=0,0,15,7:1/1:255,66,0:99	1	Yes	Yes : (17)	Yes : (29)	86	86	29	H/R	cAc/cGc	EXON=1/4	NON_SYNONYMOUS_CODING	ENSRNOP00000020991	YES	ENSRNOT00000020991	ENSRNOG00000015681	-	-	F1LWR7_RAT	38.16	-	chr11:4995038	MMP26	CCDS7752.1	0.778	-	-	-	-	-	46	DP4=4,16,11,14:0/1:255,0,250:99	28	-	26	-	27	DP4=1,0,15,8:1/1:255,43,0:83
1	174358833	1	160813097	T/C	22	222	60	DP4=0,0,15,7:1/1:255,66,0:99	1	Yes	Yes : (17)	Yes : (29)	41	41	14	H/R	cAc/cGc	EXON=2/3	NON_SYNONYMOUS_CODING	ENSRNOP00000060117	-	ENSRNOT00000067254	ENSRNOG00000015681	-	-	F1LWR7_RAT	38.16	-	chr11:4995038	MMP26	CCDS7752.1	0.778	-	-	-	-	-	46	DP4=4,16,11,14:0/1:255,0,250:99	28	-	26	-	27	DP4=1,0,15,8:1/1:255,43,0:83
1	174358873	1	160813137	C/T	22	222	58	DP4=0,0,11,11:1/1:255,66,0:99	1	Yes	Yes : (16)	Yes : (27)	46	46	16	A/T	Gct/Act	EXON=1/4	NON_SYNONYMOUS_CODING	ENSRNOP00000020991	YES	ENSRNOT00000020991	ENSRNOG00000015681	-	-	F1LWR7_RAT	38.16	-	chr11:4995078	MMP26	CCDS7752.1	-2.43	-	-	-	-	-	44	DP4=7,12,9,15:0/1:255,0,255:99	22	-	19	-	35	DP4=0,2,19,13:1/1:255,41,0:79
1	174483097	1	160938467	G/A	16	222	56	DP4=0,0,9,7:1/1:255,48,0:93	1	Yes	Yes : (22)	Yes : (34)	418	418	140	R/C	Cgc/Tgc	EXON=1/1	NON_SYNONYMOUS_CODING	ENSRNOP00000047920	YES	ENSRNOT00000044675	ENSRNOG00000033200	-	-	Olr82	45.71	-	chr11:5097881	OR52S1P	-	3.44	-	-	-	-	-	28	DP4=5,7,8,7:0/1:240,0,229:99	37	-	23	-	24	DP4=0,1,8,14:1/1:255,35,0:67
1	174643137	1	161099106	A/T	15	222	58	DP4=0,0,8,7:1/1:255,45,0:87	1	No	Yes : (4)	Yes : (12)	869	869	290	L/H	cTc/cAc	EXON=1/1	NON_SYNONYMOUS_CODING	ENSRNOP00000052101	YES	ENSRNOT00000055227	ENSRNOG00000036811	-	-	Olr94	45.27	-	chr11:5097451	OR52S1P	-	5.26	-	-	-	-	-	35	-	23	-	23	-	23	-
1	174651854	1	161107823	G/A	16	165	55	DP4=0,0,4,12:1/1:198,48,0:93	1	No	Yes : (4)	Yes : (12)	431	431	144	A/V	gCc/gTc	EXON=1/1	NON_SYNONYMOUS_CODING	ENSRNOP00000052100	YES	ENSRNOT00000055226	ENSRNOG00000036810	-	-	Olr95	47.72	82	chr11:5080427	OR52E2	CCDS31371.1	2.86	-	-	-	-	-	25	-	20	-	16	-	23	-
1	174661952	1	161117921	C/T	13	99	60	DP4=0,0,10,3:1/1:132,39,0:75	1	No	Yes : (4)	Yes : (12)	32	32	11	S/F	tCc/tTc	EXON=1/1	NON_SYNONYMOUS_CODING	ENSRNOP00000021191	YES	ENSRNOT00000021191	ENSRNOG00000015832	-	-	Olr96	44.51	89	chr11:5474741	OR51I2	CCDS31383.1	-3.85	-	-	-	-	-	29	-	25	-	33	-	18	-
1	174662104	1	161118073	T/C	24	222	60	DP4=0,0,15,9:1/1:255,72,0:99	1	No	Yes : (4)	Yes : (12)	184	184	62	Y/H	Tat/Cat	EXON=1/1	NON_SYNONYMOUS_CODING	ENSRNOP00000021191	YES	ENSRNOT00000021191	ENSRNOG00000015832	-	-	Olr96	44.51	89	chr11:5474896	OR51I2	CCDS31383.1	5.57	-	-	-	-	-	43	-	33	-	27	-	21	-
1	174662212	1	161118181	T/A	19	166	59	DP4=0,0,9,10:1/1:199,57,0:99	1	No	Yes : (4)	Yes : (12)	292	292	98	L/M	Ttg/Atg	EXON=1/1	NON_SYNONYMOUS_CODING	ENSRNOP00000021191	YES	ENSRNOT00000021191	ENSRNOG00000015832	-	-	Olr96	44.51	89	chr11:5475004	OR51I2	CCDS31383.1	5.57	-	-	-	-	-	39	-	29	-	34	-	23	-
1	174662441	1	161118410	A/G	14	222	60	DP4=0,0,6,8:1/1:255,42,0:81	1	No	Yes : (4)	Yes : (12)	521	521	174	H/R	cAc/cGc	EXON=1/1	NON_SYNONYMOUS_CODING	ENSRNOP00000021191	YES	ENSRNOT00000021191	ENSRNOG00000015832	-	-	Olr96	44.51	89	chr11:5475233	OR51I2	CCDS31383.1	5.58	-	-	-	-	-	36	-	35	-	21	-	35	-
1	174718328	1	161176783	G/A	24	172	49	DP4=0,0,14,10:1/1:205,72,0:99	1	No	Yes : (4)	Yes : (13)	902	902	301	R/Q	cGg/cAg	EXON=1/1	NON_SYNONYMOUS_CODING	ENSRNOP00000040143	YES	ENSRNOT00000039894	ENSRNOG00000031820	-	-	Olr101	43.85	89	chr11:4511035	OR52K1	CCDS31352.1	2.64	-	-	-	-	-	29	-	25	-	29	-	22	-
1	174726387	1	161184783	T/A	17	222	46	DP4=0,0,11,6:1/1:255,51,0:99	1	No	Yes : (4)	Yes : (12)	400	400	134	S/C	Agc/Tgc	EXON=5/7	NON_SYNONYMOUS_CODING	ENSRNOP00000058857	YES	ENSRNOT00000066969	ENSRNOG00000043307	-	-	F1LUF0_RAT	38.41	91	chr11:4936410	OR51G2	CCDS31365.1	1.87	-	-	-	-	-	30	-	37	-	21	-	32	-
1	174726437	1	161184833	T/C	11	84.1	46	DP4=0,1,7,3:1/1:117,20,0:37	0.909091	No	Yes : (4)	Yes : (12)	365	365	122	Q/R	cAg/cGg	EXON=4/7	NON_SYNONYMOUS_CODING	ENSRNOP00000058857	YES	ENSRNOT00000066969	ENSRNOG00000043307	-	-	F1LUF0_RAT	38.41	91	chr11:4936460	OR51G2	CCDS31365.1	0.145	-	-	-	-	-	31	-	35	-	31	-	37	-
1	174726580	1	161184976	T/C	23	158	48	DP4=0,0,10,13:1/1:191,69,0:99	1	No	Yes : (4)	Yes : (12)	226	226	76	R/G	Agg/Ggg	EXON=2/7	NON_SYNONYMOUS_CODING	ENSRNOP00000058857	YES	ENSRNOT00000066969	ENSRNOG00000043307	-	-	F1LUF0_RAT	38.41	91	chr11:4936617	OR51G2	CCDS31365.1	4.65	-	-	-	-	-	33	-	22	-	13	-	35	-
1	174726585	1	161184981	C/A	23	204	49	DP4=0,0,9,14:1/1:237,69,0:99	1	No	Yes : (4)	Yes : (12)	221	221	74	R/M	aGg/aTg	EXON=2/7	NON_SYNONYMOUS_CODING	ENSRNOP00000058857	YES	ENSRNOT00000066969	ENSRNOG00000043307	-	-	F1LUF0_RAT	38.41	91	chr11:4936622	OR51G2	CCDS31365.1	1.22	-	-	-	-	-	36	-	23	-	14	-	35	-
1	174756145	1	161216127	G/A	25	165	47	DP4=3,0,10,12:1/1:198,17,0:31	0.88	No	Yes : (4)	Yes : (11)	938	938	313	T/I	aCt/aTt	EXON=1/1	NON_SYNONYMOUS_CODING	ENSRNOP00000021254	YES	ENSRNOT00000021254	ENSRNOG00000015876	-	-	Olr104	50.52	91	chr11:4935927	OR51G2	CCDS31365.1	-5.39	-	-	-	-	-	36	-	35	-	31	-	23	-
1	174756152	1	161216134	C/G	23	162	45	DP4=3,0,9,11:1/1:194,12,0:21	0.869565	No	Yes : (4)	Yes : (11)	931	931	311	G/R	Gga/Cga	EXON=1/1	NON_SYNONYMOUS_CODING	ENSRNOP00000021254	YES	ENSRNOT00000021254	ENSRNOG00000015876	-	-	Olr104	50.52	91	chr11:4935934	OR51G2	CCDS31365.1	-5.32	-	-	-	-	-	33	-	34	-	32	-	23	-
1	174756794	1	161216776	A/G	19	130	58	DP4=0,0,9,10:1/1:163,57,0:99	1	No	Yes : (4)	Yes : (12)	289	289	97	F/L	Ttt/Ctt	EXON=1/1	NON_SYNONYMOUS_CODING	ENSRNOP00000021254	YES	ENSRNOT00000021254	ENSRNOG00000015876	-	-	Olr104	50.52	91	chr11:4936587	OR51G2	CCDS31365.1	5.58	-	-	-	-	-	37	-	28	-	30	-	34	-
1	174756809	1	161216791	G/C	23	174	56	DP4=0,0,13,10:1/1:207,69,0:99	1	No	Yes : (4)	Yes : (4)	274	274	92	P/A	Cca/Gca	EXON=1/1	NON_SYNONYMOUS_CODING	ENSRNOP00000021254	YES	ENSRNOT00000021254	ENSRNOG00000015876	-	-	Olr104	50.52	91	chr11:4936607	OR51G2	CCDS31365.1	1.87	-	-	-	-	-	38	-	24	-	26	-	33	-
1	174770017	1	161229999	T/C	15	222	57	DP4=0,0,5,10:1/1:255,45,0:87	1	No	Yes : (4)	Yes : (12)	932	932	311	H/R	cAt/cGt	EXON=1/1	NON_SYNONYMOUS_CODING	ENSRNOP00000021264	YES	ENSRNOT00000021264	ENSRNOG00000015885	-	-	Olr105	45.99	-	-	-	-	-	-	-	-	-	-	39	-	22	-	37	-	26	-
1	174780719	1	161240701	G/A	10	124	60	DP4=0,0,7,3:1/1:157,30,0:57	1	No	Yes : (3)	Yes : (9)	793	793	265	R/C	Cgt/Tgt	EXON=1/1	NON_SYNONYMOUS_CODING	ENSRNOP00000021273	YES	ENSRNOT00000021273	ENSRNOG00000015893	-	-	Olr106	45.58	-	chr11:5037157	OR51P1P	-	4.48	-	-	-	-	-	38	-	22	-	22	-	19	-
1	174780733	1	161240715	A/G	12	144	60	DP4=0,0,7,5:1/1:177,36,0:69	1	No	Yes : (3)	Yes : (9)	779	779	260	L/P	cTa/cCa	EXON=1/1	NON_SYNONYMOUS_CODING	ENSRNOP00000021273	YES	ENSRNOT00000021273	ENSRNOG00000015893	-	-	Olr106	45.58	-	chr11:5037143	OR51P1P	-	5.39	-	-	-	-	-	35	-	24	-	27	-	15	-
1	174780806	1	161240788	G/A	10	128	60	DP4=0,0,5,5:1/1:161,30,0:57	1	No	Yes : (3)	Yes : (9)	706	706	236	R/C	Cgc/Tgc	EXON=1/1	NON_SYNONYMOUS_CODING	ENSRNOP00000021273	YES	ENSRNOT00000021273	ENSRNOG00000015893	-	-	Olr106	45.58	-	chr11:5037070	OR51P1P	-	-1.6	-	-	-	-	-	32	-	36	-	29	-	18	-
1	174781156	1	161241138	G/A	21	222	59	DP4=0,0,13,8:1/1:255,63,0:99	1	No	Yes : (3)	Yes : (9)	356	356	119	A/V	gCa/gTa	EXON=1/1	NON_SYNONYMOUS_CODING	ENSRNOP00000021273	YES	ENSRNOT00000021273	ENSRNOG00000015893	-	-	Olr106	45.58	-	chr11:5036720	OR51P1P	-	2.7	-	-	-	-	-	29	-	24	-	28	-	21	-
1	174781322	1	161241304	T/A	11	135	60	DP4=0,0,3,8:1/1:168,33,0:63	1	No	Yes : (3)	Yes : (9)	190	190	64	I/F	Atc/Ttc	EXON=1/1	NON_SYNONYMOUS_CODING	ENSRNOP00000021273	YES	ENSRNOT00000021273	ENSRNOG00000015893	-	-	Olr106	45.58	-	chr11:5036554	OR51P1P	-	5.57	-	-	-	-	-	36	-	23	-	28	-	24	-
1	174808009	1	161270296	G/T	14	173	58	DP4=0,0,5,9:1/1:206,42,0:81	1	No	Yes : (3)	Yes : (9)	161	161	54	R/M	aGg/aTg	EXON=1/1	NON_SYNONYMOUS_CODING	ENSRNOP00000021296	YES	ENSRNOT00000021296	ENSRNOG00000015909	-	-	Olr108	45.97	91	chr11:4936721	OR51G2	CCDS31365.1	4.57	-	-	-	-	-	41	-	26	-	28	-	23	-
1	174812195	1	161274486	A/G	18	193	59	DP4=0,0,12,6:1/1:226,54,0:99	1	No	Yes : (3)	Yes : (9)	449	449	150	V/A	gTt/gCt	EXON=1/1	NON_SYNONYMOUS_CODING	ENSRNOP00000021304	YES	ENSRNOT00000021304	ENSRNOG00000015919	-	-	Olr109	43.5	92	chr11:4674208	OR51E1	CCDS31358.2	4.98	-	-	-	-	-	48	-	37	-	23	-	25	-
1	174893121	1	161363505	G/A	17	108	55	DP4=0,2,9,6:1/1:141,14,0:25	0.882353	Yes	Yes : (17)	Yes : (26)	227	227	76	S/F	tCt/tTt	EXON=1/1	NON_SYNONYMOUS_CODING	ENSRNOP00000040410	YES	ENSRNOT00000040224	ENSRNOG00000031878	-	-	Olr115	44.34	89	chr11:4510357	OR52K1	CCDS31352.1	3.74	-	-	-	-	-	42	DP4=9,17,8,7:0/1:247,0,255:99	51	DP4=0,8,19,22:0/1:255,0,32:35	41	DP4=1,11,15,13:0/1:255,0,118:99	37	-
1	174960429	1	161432581	G/A	22	199	58	DP4=0,0,13,9:1/1:232,66,0:99	1	Yes	Yes : (10)	Yes : (18)	929	929	310	P/L	cCg/cTg	EXON=1/1	NON_SYNONYMOUS_CODING	ENSRNOP00000042005	YES	ENSRNOT00000044641	ENSRNOG00000033350	-	-	Olr119	44.76	80	chr11:5373657	OR51B6	CCDS31379.1	1.28	-	-	-	-	-	35	-	27	-	28	-	23	-
1	175111308	1	161597697	C/G	56	191	59	DP4=0,0,31,25:1/1:224,169,0:99	1	Yes	Yes : (17)	Yes : (17)	312	260	87	G/A	gGc/gCc	EXON=2/3	NON_SYNONYMOUS_CODING	ENSRNOP00000019914	YES	ENSRNOT00000019913	ENSRNOG00000025510	-	-	Hbb-b1	41.06	73	chr11:5275577	HBG2	CCDS7755.1	1.15	CYANOSIS, TRANSIENT NEONATAL; TNCY	-	-	-	-	33	DP4=9,6,9,9:0/1:255,0,255:99	42	-	30	-	29	DP4=0,0,12,16:1/1:255,84,0:99
1	175163857	1	161647748	G/A	20	118	58	DP4=0,0,7,13:1/1:151,60,0:99	1	No	Yes : (3)	Yes : (9)	347	347	116	S/F	tCt/tTt	EXON=3/3	NON_SYNONYMOUS_CODING	ENSRNOP00000044821	YES	ENSRNOT00000048484	ENSRNOG00000030784	-	-	Hbe2	41.62	75	chr11:5274604	HBG2	CCDS7755.1	1.86	CYANOSIS, TRANSIENT NEONATAL; TNCY	-	-	-	-	35	-	21	-	27	-	23	-
1	175165358	1	161649249	C/T	14	222	60	DP4=0,0,6,8:1/1:255,42,0:81	1	No	Yes : (14)	Yes : (22)	31	31	11	A/T	Gct/Act	EXON=1/3	NON_SYNONYMOUS_CODING	ENSRNOP00000044821	YES	ENSRNOT00000048484	ENSRNOG00000030784	-	-	Hbe2	41.62	75	chr11:5275928	HBG2	CCDS7755.1	1.49	CYANOSIS, TRANSIENT NEONATAL; TNCY	-	-	-	-	38	DP4=12,7,8,11:0/1:255,0,255:99	41	-	34	-	40	DP4=0,1,17,20:1/1:255,73,0:99
1	178994954	1	165182642	G/A	14	127	50	DP4=0,0,7,7:1/1:160,42,0:81	1	Yes	Yes : (14)	Yes : (18)	179	179	60	P/L	cCg/cTg	EXON=1/2	NON_SYNONYMOUS_CODING	ENSRNOP00000046845	YES	ENSRNOT00000045415	ENSRNOG00000031368	-	-	LOC499235	42.15	54	chr3:133305419	CDV3	CCDS3079.1	5.84	-	-	-	-	-	31	-	28	-	19	-	33	-
1	179049116	1	165240399	C/T	13	116	37	DP4=0,0,8,5:1/1:149,39,0:75	1	Yes	Yes : (14)	Yes : (14)	673	673	225	R/C	Cgc/Tgc	EXON=1/1	NON_SYNONYMOUS_CODING	ENSRNOP00000050234	YES	ENSRNOT00000048370	ENSRNOG00000034296	-	-	Olr235	47.71	-	chr11:7794703	OR5P1P	-	1.8	-	-	-	-	-	55	-	30	-	37	-	50	-
1	179072542	1	165263654	G/A	11	139	52	DP4=0,0,6,5:1/1:172,33,0:63	1	Yes	Yes : (25)	Yes : (38)	832	832	278	H/Y	Cac/Tac	EXON=1/1	NON_SYNONYMOUS_CODING	ENSRNOP00000041801	YES	ENSRNOT00000051241	ENSRNOG00000030863	-	-	Olr239	48.67	-	chr11:7768352	-	-	4.76	-	-	-	-	-	30	DP4=0,0,15,6:1/1:214,63,0:99	27	DP4=0,0,10,11:1/1:245,63,0:99	23	DP4=0,0,4,18:1/1:214,66,0:99	27	DP4=0,0,11,13:1/1:244,72,0:99
1	179127170	1	165320136	G/A	16	222	60	DP4=0,0,7,9:1/1:255,48,0:93	1	Yes	Yes : (14)	Yes : (18)	422	422	141	C/Y	tGt/tAt	EXON=1/1	NON_SYNONYMOUS_CODING	ENSRNOP00000045085	YES	ENSRNOT00000041658	ENSRNOG00000033782	-	-	Olr241	44.69	-	chr11:7794948	OR5P1P	-	5.58	-	-	-	-	-	22	-	39	-	27	-	27	-
1	179279592	1	165478256	G/A	22	222	59	DP4=0,0,8,14:1/1:255,66,0:99	1	Yes	Yes : (19)	Yes : (28)	448	448	150	V/M	Gtg/Atg	EXON=1/1	NON_SYNONYMOUS_CODING	ENSRNOP00000049368	YES	ENSRNOT00000049260	ENSRNOG00000033181	-	-	Olr247	42.01	70	chr11:7847081	OR5P3	CCDS7783.1	-7.82	-	-	-	-	-	43	-	32	-	17	-	33	-
1	179365014	1	165563954	G/T	10	113	60	DP4=0,0,4,6:1/1:146,30,0:57	1	Yes	Yes : (15)	Yes : (21)	245	245	82	P/H	cCc/cAc	EXON=1/1	NON_SYNONYMOUS_CODING	ENSRNOP00000049983	YES	ENSRNOT00000040363	ENSRNOG00000029695	-	-	Olr251	42.86	68	chr11:7818266	OR5P2	CCDS7782.1	5.5	-	-	-	-	-	31	-	29	-	21	-	27	-
1	179604787	1	165820939	C/G	25	222	59	DP4=0,0,16,9:1/1:255,75,0:99	1	Yes	Yes : (18)	Yes : (25)	545	545	182	C/S	tGt/tCt	EXON=1/1	NON_SYNONYMOUS_CODING	ENSRNOP00000012919	YES	ENSRNOT00000012919	ENSRNOG00000009748	-	-	Olr262	43.78	71	chr11:7817966	OR5P2	CCDS7782.1	5.5	-	-	-	-	-	26	-	32	-	36	-	29	-
1	179614494	1	165830647	A/G	27	222	60	DP4=0,0,13,14:1/1:255,81,0:99	1	Yes	Yes : (18)	Yes : (25)	445	445	149	T/A	Aca/Gca	EXON=1/2	NON_SYNONYMOUS_CODING	ENSRNOP00000061827	YES	ENSRNOT00000055171	ENSRNOG00000036785	-	-	Olr263	43.41	69	chr11:7818066	OR5P2	CCDS7782.1	-11	-	-	-	-	-	47	-	33	-	31	-	37	-
1	179713846	1	165935363	C/T	20	187	56	DP4=0,0,14,6:1/1:220,60,0:99	1	Yes	Yes : (15)	Yes : (18)	178	178	60	R/C	Cgc/Tgc	EXON=1/1	NON_SYNONYMOUS_CODING	ENSRNOP00000040738	YES	ENSRNOT00000041854	ENSRNOG00000032212	-	-	Olr267	41.59	68	chr11:7818333	OR5P2	CCDS7782.1	4.53	-	-	-	-	-	35	-	29	-	31	-	34	-
1	179714105	1	165935622	G/A	26	203	52	DP4=0,0,10,16:1/1:236,78,0:99	1	Yes	Yes : (19)	Yes : (31)	437	437	146	R/Q	cGg/cAg	EXON=1/1	NON_SYNONYMOUS_CODING	ENSRNOP00000040738	YES	ENSRNOT00000041854	ENSRNOG00000032212	-	-	Olr267	41.59	68	chr11:7818074	OR5P2	CCDS7782.1	3.03	-	-	-	-	-	33	-	28	-	38	-	30	-
1	179714287	1	165935804	G/A	20	183	59	DP4=0,0,9,11:1/1:216,60,0:99	1	Yes	Yes : (14)	Yes : (18)	619	619	207	G/S	Ggt/Agt	EXON=1/1	NON_SYNONYMOUS_CODING	ENSRNOP00000040738	YES	ENSRNOT00000041854	ENSRNOG00000032212	-	-	Olr267	41.59	68	chr11:7817892	OR5P2	CCDS7782.1	5.5	-	-	-	-	-	34	-	28	-	35	-	24	-
Deleted	Deleted	1	165936102	A/G	14	139	60	DP4=0,0,5,9:1/1:172,42,0:81	1	Yes	Yes : (14)	Yes : (14)	917	917	306	K/R	aAa/aGa	EXON=1/1	NON_SYNONYMOUS_CODING	ENSRNOP00000040738	YES	ENSRNOT00000041854	ENSRNOG00000032212	-	-	Olr267	41.59	68	chr11:7817594	OR5P2	CCDS7782.1	2.41	-	-	-	-	-	44	-	26	-	35	-	40	-
1	179807020	1	166013413	T/A	16	176	60	DP4=0,0,9,7:1/1:209,48,0:93	1	Yes	Yes : (19)	Yes : (28)	862	862	288	L/M	Ttg/Atg	EXON=1/1	NON_SYNONYMOUS_CODING	ENSRNOP00000049865	YES	ENSRNOT00000052320	ENSRNOG00000030745	-	-	Olr271	43.92	73	chr11:7846667	OR5P3	CCDS7783.1	-3.18	-	-	-	-	-	36	-	34	-	24	-	30	-
1	179876895	1	166068198	T/A	18	222	60	DP4=0,0,13,5:1/1:255,54,0:99	1	Yes	Yes : (20)	Yes : (30)	820	820	274	T/S	Aca/Tca	EXON=1/2	NON_SYNONYMOUS_CODING	ENSRNOP00000062664	-	ENSRNOT00000065948	ENSRNOG00000021727	-	-	LOC690767	40.39	-	chr11:7750834	OR10AB1P	-	-5.66	-	-	-	-	-	33	-	25	-	25	-	34	-
1	179876895	1	166068198	T/A	18	222	60	DP4=0,0,13,5:1/1:255,54,0:99	1	Yes	Yes : (20)	Yes : (30)	835	835	279	T/S	Aca/Tca	EXON=1/3	NON_SYNONYMOUS_CODING	ENSRNOP00000031595	YES	ENSRNOT00000033009	ENSRNOG00000021727	-	-	LOC690767	40.39	-	chr11:7750834	OR10AB1P	-	-5.66	-	-	-	-	-	33	-	25	-	25	-	34	-
1	179876979	1	166068282	C/T	20	178	60	DP4=0,0,14,6:1/1:211,60,0:99	1	Yes	Yes : (20)	Yes : (30)	736	736	246	D/N	Gac/Aac	EXON=1/2	NON_SYNONYMOUS_CODING	ENSRNOP00000062664	-	ENSRNOT00000065948	ENSRNOG00000021727	-	-	LOC690767	40.39	-	chr11:7750750	OR10AB1P	-	-1.45	-	-	-	-	-	42	-	21	-	21	-	33	-
1	179876979	1	166068282	C/T	20	178	60	DP4=0,0,14,6:1/1:211,60,0:99	1	Yes	Yes : (20)	Yes : (30)	751	751	251	D/N	Gac/Aac	EXON=1/3	NON_SYNONYMOUS_CODING	ENSRNOP00000031595	YES	ENSRNOT00000033009	ENSRNOG00000021727	-	-	LOC690767	40.39	-	chr11:7750750	OR10AB1P	-	-1.45	-	-	-	-	-	42	-	21	-	21	-	33	-
1	179877112	1	166068415	C/T	16	135	60	DP4=0,0,5,11:1/1:168,48,0:93	1	Yes	Yes : (20)	Yes : (30)	603	603	201	M/I	atG/atA	EXON=1/2	NON_SYNONYMOUS_CODING	ENSRNOP00000062664	-	ENSRNOT00000065948	ENSRNOG00000021727	-	-	LOC690767	40.39	-	chr11:7750617	OR10AB1P	-	-1.34	-	-	-	-	-	37	-	29	-	32	-	28	-
1	179877112	1	166068415	C/T	16	135	60	DP4=0,0,5,11:1/1:168,48,0:93	1	Yes	Yes : (20)	Yes : (30)	618	618	206	M/I	atG/atA	EXON=1/3	NON_SYNONYMOUS_CODING	ENSRNOP00000031595	YES	ENSRNOT00000033009	ENSRNOG00000021727	-	-	LOC690767	40.39	-	chr11:7750617	OR10AB1P	-	-1.34	-	-	-	-	-	37	-	29	-	32	-	28	-
1	179877204	1	166068507	T/C	20	171	60	DP4=0,0,10,10:1/1:204,60,0:99	1	Yes	Yes : (19)	Yes : (27)	511	511	171	K/E	Aaa/Gaa	EXON=1/2	NON_SYNONYMOUS_CODING	ENSRNOP00000062664	-	ENSRNOT00000065948	ENSRNOG00000021727	-	-	LOC690767	40.39	-	chr11:7750525	OR10AB1P	-	1.19	-	-	-	-	-	33	-	32	-	29	-	24	-
1	179877204	1	166068507	T/C	20	171	60	DP4=0,0,10,10:1/1:204,60,0:99	1	Yes	Yes : (19)	Yes : (27)	526	526	176	K/E	Aaa/Gaa	EXON=1/3	NON_SYNONYMOUS_CODING	ENSRNOP00000031595	YES	ENSRNOT00000033009	ENSRNOG00000021727	-	-	LOC690767	40.39	-	chr11:7750525	OR10AB1P	-	1.19	-	-	-	-	-	33	-	32	-	29	-	24	-
1	179877309	1	166068612	C/T	18	222	59	DP4=0,0,9,9:1/1:255,54,0:99	1	Yes	Yes : (20)	Yes : (30)	406	406	136	V/I	Gtc/Atc	EXON=1/2	NON_SYNONYMOUS_CODING	ENSRNOP00000062664	-	ENSRNOT00000065948	ENSRNOG00000021727	-	-	LOC690767	40.39	-	chr11:7750420	OR10AB1P	-	-10	-	-	-	-	-	37	-	39	-	26	-	27	-
1	179877309	1	166068612	C/T	18	222	59	DP4=0,0,9,9:1/1:255,54,0:99	1	Yes	Yes : (20)	Yes : (30)	421	421	141	V/I	Gtc/Atc	EXON=1/3	NON_SYNONYMOUS_CODING	ENSRNOP00000031595	YES	ENSRNOT00000033009	ENSRNOG00000021727	-	-	LOC690767	40.39	-	chr11:7750420	OR10AB1P	-	-10	-	-	-	-	-	37	-	39	-	26	-	27	-
1	179891840	1	166083834	T/C	16	101	58	DP4=0,0,9,7:1/1:134,48,0:93	1	Yes	Yes : (20)	Yes : (30)	76	76	26	F/L	Ttt/Ctt	EXON=1/1	NON_SYNONYMOUS_CODING	ENSRNOP00000021031	YES	ENSRNOT00000021031	ENSRNOG00000015710	-	-	Olr276	42.86	70	chr11:7818414	OR5P2	CCDS7782.1	2.67	-	-	-	-	-	32	-	25	-	25	-	26	-
1	179892398	1	166084392	A/C	15	222	58	DP4=0,1,10,4:1/1:255,33,0:63	0.933333	Yes	Yes : (18)	Yes : (25)	634	634	212	I/L	Atc/Ctc	EXON=1/1	NON_SYNONYMOUS_CODING	ENSRNOP00000021031	YES	ENSRNOT00000021031	ENSRNOG00000015710	-	-	Olr276	42.86	70	chr11:7817877	OR5P2	CCDS7782.1	-2.37	-	-	-	-	-	60	-	41	-	51	-	36	-
1	179892404	1	166084398	A/G	15	151	58	DP4=0,0,10,5:1/1:184,45,0:87	1	Yes	Yes : (25)	Yes : (32)	640	640	214	M/V	Atg/Gtg	EXON=1/1	NON_SYNONYMOUS_CODING	ENSRNOP00000021031	YES	ENSRNOT00000021031	ENSRNOG00000015710	-	-	Olr276	42.86	70	chr11:7817871	OR5P2	CCDS7782.1	2.51	-	-	-	-	-	58	DP4=18,21,9,4:0/1:70,0,255:73	41	-	49	-	34	DP4=11,10,5,3:0/1:58,0,255:61
1	179930069	1	166122240	T/A	19	183	60	DP4=0,0,7,12:1/1:216,57,0:99	1	Yes	Yes : (19)	Yes : (19)	455	455	152	Y/F	tAc/tTc	EXON=1/1	NON_SYNONYMOUS_CODING	ENSRNOP00000041628	YES	ENSRNOT00000048478	ENSRNOG00000034061	-	-	RGD1564933	42.96	74	chr11:7794924	OR5P1P	-	2	-	-	-	-	-	49	-	32	-	34	-	39	-
1	179930523	1	166122694	C/T	21	192	60	DP4=0,0,9,12:1/1:225,63,0:99	1	Yes	Yes : (20)	Yes : (20)	1	1	1	V/M	Gtg/Atg	EXON=1/1	NON_SYNONYMOUS_CODING	ENSRNOP00000041628	YES	ENSRNOT00000048478	ENSRNOG00000034061	-	-	RGD1564933	42.96	74	chr11:7847537	OR5P3	CCDS7783.1	-7.39	-	-	-	-	-	30	-	27	-	28	-	33	-
1	180117419	1	166161518	T/C	16	181	56	DP4=0,0,7,9:1/1:214,48,0:93	1	Yes	Yes : (18)	Yes : (25)	260	260	87	N/S	aAt/aGt	EXON=1/1	NON_SYNONYMOUS_CODING	ENSRNOP00000045607	YES	ENSRNOT00000051391	ENSRNOG00000031496	-	-	Olr279	43.49	77	chr11:7847269	OR5P3	CCDS7783.1	-8.69	-	-	-	-	-	34	-	30	-	31	-	27	-
1	180515442	1	166415377	G/T	20	182	60	DP4=0,0,13,7:1/1:215,60,0:99	1	Yes	Yes : (15)	Yes : (19)	311	225	75	Q/H	caG/caT	EXON=2/3	NON_SYNONYMOUS_CODING	ENSRNOP00000020393	YES	ENSRNOT00000020393	ENSRNOG00000015082	-	-	Nlrp10	46.72	60	chr11:7984806	NLRP10	CCDS7784.1	0.626	-	-	-	-	-	37	DP4=11,7,7,11:0/1:255,0,255:99	15	-	29	-	25	DP4=0,0,14,11:1/1:255,75,0:99
1	181440172	1	167450019	G/A	13	159	58	DP4=0,0,6,7:1/1:192,39,0:75	1	Yes	Yes : (19)	Yes : (28)	1675	1675	559	H/Y	Cac/Tac	EXON=15/22	NON_SYNONYMOUS_CODING	ENSRNOP00000045001	YES	ENSRNOT00000052377	ENSRNOG00000013123	-	-	F1LW52_RAT	46.39	92	chr11:9069616	SCUBE2	CCDS7797.2	5.01	-	-	-	-	-	39	DP4=10,8,8,12:0/1:255,0,255:99	35	-	22	-	39	DP4=0,0,16,19:1/1:255,105,0:99
1	181440891	1	167450738	T/G	10	73	55	DP4=0,0,6,4:1/1:106,30,0:57	1	Yes	Yes : (19)	Yes : (27)	1369	1369	457	T/P	Acc/Ccc	EXON=14/21	NON_SYNONYMOUS_CODING	ENSRNOP00000029896	-	ENSRNOT00000036003	ENSRNOG00000013123	-	-	F1LW52_RAT	46.39	92	-	SCUBE2	-	-	-	-	-	-	-	33	DP4=8,6,7,8:0/1:252,0,205:99	23	-	23	-	21	DP4=0,0,7,12:1/1:255,57,0:99
1	181466283	1	167476772	G/A	15	184	60	DP4=0,0,9,6:1/1:217,45,0:87	1	Yes	Yes : (16)	Yes : (23)	514	514	172	R/C	Cgc/Tgc	EXON=4/22	NON_SYNONYMOUS_CODING	ENSRNOP00000045001	YES	ENSRNOT00000052377	ENSRNOG00000013123	-	-	F1LW52_RAT	46.39	92	chr11:9096037	SCUBE2	CCDS7797.2	5.08	-	-	-	-	-	39	DP4=4,14,11,9:0/1:255,0,255:99	30	-	24	-	28	DP4=0,1,6,17:1/1:255,48,0:93
1	181466283	1	167476772	G/A	15	184	60	DP4=0,0,9,6:1/1:217,45,0:87	1	Yes	Yes : (16)	Yes : (23)	208	208	70	R/C	Cgc/Tgc	EXON=2/21	NON_SYNONYMOUS_CODING	ENSRNOP00000029896	-	ENSRNOT00000036003	ENSRNOG00000013123	-	-	F1LW52_RAT	46.39	92	chr11:9096037	SCUBE2	CCDS7797.2	5.08	-	-	-	-	-	39	DP4=4,14,11,9:0/1:255,0,255:99	30	-	24	-	28	DP4=0,1,6,17:1/1:255,48,0:93
1	183281296	1	169254182	C/T	13	222	58	DP4=0,0,7,6:1/1:255,39,0:75	1	Yes	Yes : (9)	Yes : (14)	142	142	48	A/T	Gca/Aca	EXON=3/3	NON_SYNONYMOUS_CODING	ENSRNOP00000041252	YES	ENSRNOT00000047999	ENSRNOG00000033668	-	-	F1LY52_RAT	47.98	96	chr11:11301555	GALNTL4	CCDS7807.1	1.69	-	-	-	-	-	34	DP4=10,7,8,8:0/1:255,0,255:99	22	-	18	-	17	DP4=0,0,9,7:1/1:255,48,0:93
1	185335706	1	171395823	A/G	14	176	60	DP4=0,0,8,6:1/1:209,42,0:81	1	Yes	Yes : (14)	Yes : (18)	155	155	52	V/A	gTc/gCc	EXON=1/2	NON_SYNONYMOUS_CODING	ENSRNOP00000051048	YES	ENSRNOT00000050823	ENSRNOG00000033924	-	-	D3ZS15_RAT	38.1	-	chr11:31302379	DCDC1	CCDS7872.1	-1.78	-	-	-	-	-	40	DP4=17,8,8,6:0/1:237,0,255:99	30	-	31	-	14	DP4=0,0,9,5:1/1:255,42,0:81
1	196116271	1	177717543	A/G	21	200	59	DP4=0,0,11,10:1/1:233,63,0:99	1	No	No	No	1106	1007	336	V/A	gTt/gCt	EXON=7/11	NON_SYNONYMOUS_CODING	ENSRNOP00000021249	YES	ENSRNOT00000021249	ENSRNOG00000015716	-	-	Gp2	43.6	66	chr16:20329741	GP2	CCDS42128.1	5.8	-	-	-	-	-	40	DP4=9,14,9,8:0/1:255,0,255:99	25	-	31	-	30	DP4=0,0,12,17:1/1:255,87,0:99
1	196193408	1	177795841	C/A	22	222	30	DP4=0,0,13,9:1/1:255,66,0:99	1	No	No	No	1357	913	305	L/I	Cta/Ata	EXON=8/16	NON_SYNONYMOUS_CODING	ENSRNOP00000047613	-	ENSRNOT00000046025	ENSRNOG00000031211	-	-	ACSM5_RAT	44.39	80	chr16:20435386	ACSM5	CCDS10585.1	2.51	-	-	-	-	-	26	-	16	-	18	-	28	-
1	196193408	1	177795841	C/A	22	222	30	DP4=0,0,13,9:1/1:255,66,0:99	1	No	No	No	1397	1357	453	L/I	Cta/Ata	EXON=9/20	NON_SYNONYMOUS_CODING	ENSRNOP00000043828	YES	ENSRNOT00000049380	ENSRNOG00000031211	-	-	ACSM5_RAT	44.39	80	chr16:20435386	ACSM5	CCDS10585.1	2.51	-	-	-	-	-	26	-	16	-	18	-	28	-
1	196209642	1	177812491	A/G	17	176	55	DP4=0,0,9,8:1/1:209,51,0:99	1	No	No	No	2567	2527	843	N/D	Aat/Gat	EXON=20/20	NON_SYNONYMOUS_CODING	ENSRNOP00000043828	YES	ENSRNOT00000049380	ENSRNOG00000031211	RatSatRep2:Unknown:Unknown	-	ACSM5_RAT	44.39	80	-	ACSM5	-	-	-	-	-	-	-	38	DP4=9,10,8,11:0/1:255,0,255:99	29	-	32	-	29	DP4=0,0,12,17:1/1:255,87,0:99
1	196209741	1	177812590	G/A	23	222	33	DP4=0,0,14,9:1/1:255,69,0:99	1	No	Yes : (15)	Yes : (15)	2666	2626	876	V/I	Gta/Ata	EXON=20/20	NON_SYNONYMOUS_CODING	ENSRNOP00000043828	YES	ENSRNOT00000049380	ENSRNOG00000031211	RatSatRep2:Unknown:Unknown	-	ACSM5_RAT	44.39	80	-	ACSM5	-	-	-	-	-	-	-	41	DP4=10,14,2,6:0/1:45,0,210:48	27	-	35	-	28	DP4=0,0,8,5:1/1:197,39,0:75
1	196209834	1	177812683	G/A	22	112	56	DP4=1,0,8,13:1/1:145,48,0:93	0.954545	No	Yes : (14)	Yes : (18)	2759	2719	907	D/N	Gat/Aat	EXON=20/20	NON_SYNONYMOUS_CODING	ENSRNOP00000043828	YES	ENSRNOT00000049380	ENSRNOG00000031211	RatSatRep2:Unknown:Unknown	-	ACSM5_RAT	44.39	80	-	ACSM5	-	-	-	-	-	-	-	37	DP4=7,4,10,6:0/1:221,0,157:99	33	-	32	-	33	DP4=0,0,15,14:1/1:255,87,0:99
1	197027355	1	179000139	A/C	15	222	60	DP4=0,0,8,7:1/1:255,45,0:87	1	No	No	No	1339	1178	393	E/A	gAg/gCg	EXON=9/30	NON_SYNONYMOUS_CODING	ENSRNOP00000033528	YES	ENSRNOT00000037026	ENSRNOG00000027505	-	-	D4ACN5_RAT	40.3	-	-	-	-	-	-	-	-	-	-	33	DP4=8,6,12,6:0/1:255,0,242:99	25	-	24	-	26	DP4=0,0,14,11:1/1:255,75,0:99
1	197028061	1	179000845	A/G	17	178	59	DP4=0,0,10,7:1/1:211,51,0:99	1	Yes	Yes : (24)	Yes : (34)	1453	1292	431	N/S	aAt/aGt	EXON=10/30	NON_SYNONYMOUS_CODING	ENSRNOP00000033528	YES	ENSRNOT00000037026	ENSRNOG00000027505	-	-	D4ACN5_RAT	40.3	87	chr16:2354133	ABCA3	CCDS10466.1	-5.12	-	-	-	YES	-	36	DP4=11,7,5,13:0/1:255,0,255:99	41	-	38	-	30	DP4=0,0,12,17:1/1:255,87,0:99
1	197066744	1	179041499	A/T	10	121	46	DP4=0,0,6,4:1/1:154,30,0:57	1	No	Yes : (15)	Yes : (23)	1555	1555	519	S/T	Tct/Act	EXON=4/4	NON_SYNONYMOUS_CODING	ENSRNOP00000062065	YES	ENSRNOT00000063903	ENSRNOG00000043499	-	-	D3Z9X1_RAT	43.26	97	chr5:21884317	CDH12	CCDS3890.1	2.22	-	-	-	-	-	39	DP4=10,7,15,6:0/1:218,0,255:99	23	-	30	-	32	DP4=0,0,16,12:1/1:255,84,0:99
1	197066812	1	179041567	C/G	16	130	42	DP4=1,0,8,7:1/1:163,36,0:69	0.9375	No	No	No	1487	1487	496	G/A	gGa/gCa	EXON=4/4	NON_SYNONYMOUS_CODING	ENSRNOP00000062065	YES	ENSRNOT00000063903	ENSRNOG00000043499	-	-	D3Z9X1_RAT	43.26	97	chr5:21884249	CDH12	CCDS3890.1	2.22	-	-	-	-	-	39	DP4=15,3,11,6:0/1:221,0,237:99	41	-	31	-	27	DP4=1,0,12,9:1/1:255,53,0:99
1	197067171	1	179041932	G/A	13	94	43	DP4=0,0,9,4:1/1:127,39,0:75	1	No	No	No	1138	1138	380	P/S	Cca/Tca	EXON=2/4	NON_SYNONYMOUS_CODING	ENSRNOP00000062065	YES	ENSRNOT00000063903	ENSRNOG00000043499	-	-	D3Z9X1_RAT	43.26	97	chr5:21883891	CDH12	CCDS3890.1	2.22	-	-	-	-	-	38	DP4=3,21,6,7:0/1:148,0,185:99	33	-	36	-	32	DP4=0,9,2,20:0/1:190,0,52:55
1	198699339	1	180878742	T/C	14	156	49	DP4=0,0,8,6:1/1:189,42,0:81	1	Yes	Yes : (19)	Yes : (27)	323	323	108	Q/R	cAg/cGg	EXON=3/9	NON_SYNONYMOUS_CODING	ENSRNOP00000035801	YES	ENSRNOT00000035800	ENSRNOG00000025353	-	-	Ears2	43.34	80	chr16:23555997	EARS2	CCDS42132.1	2.58	-	-	-	YES	-	33	DP4=9,7,6,8:0/1:243,0,255:99	25	-	18	-	22	DP4=0,0,13,5:1/1:255,54,0:99
1	199232116	1	181056444	A/T	10	102	58	DP4=0,0,4,6:1/1:135,30,0:57	1	No	Yes : (14)	Yes : (18)	274	236	79	Y/F	tAt/tTt	EXON=4/7	NON_SYNONYMOUS_CODING	ENSRNOP00000025832	YES	ENSRNOT00000025832	ENSRNOG00000019112	-	-	Chp2	52.18	82	chr16:23767398	CHP2	CCDS10617.1	4.48	-	-	-	-	-	37	DP4=8,11,7,10:0/1:255,0,255:99	19	-	27	-	13	DP4=0,0,3,6:1/1:205,27,0:51
1	200173728	1	182021119	G/A	14	222	60	DP4=0,0,9,5:1/1:255,42,0:81	1	Yes	Yes : (16)	Yes : (21)	136	136	46	V/I	Gta/Ata	EXON=3/23	NON_SYNONYMOUS_CODING	ENSRNOP00000061665	-	ENSRNOT00000065634	ENSRNOG00000024737	-	-	Tnrc6a	41.49	90	chr16:24788277	TNRC6A	CCDS10624.2	5.92	-	-	-	YES	-	44	DP4=14,9,11,9:0/1:255,0,255:99	18	-	30	-	22	DP4=0,0,12,10:1/1:255,66,0:99
1	200173728	1	182021119	G/A	14	222	60	DP4=0,0,9,5:1/1:255,42,0:81	1	Yes	Yes : (16)	Yes : (21)	136	136	46	V/I	Gta/Ata	EXON=3/22	NON_SYNONYMOUS_CODING	ENSRNOP00000017885	-	ENSRNOT00000017885	ENSRNOG00000024737	-	-	Tnrc6a	41.49	90	chr16:24788277	TNRC6A	CCDS10624.2	5.92	-	-	-	YES	-	44	DP4=14,9,11,9:0/1:255,0,255:99	18	-	30	-	22	DP4=0,0,12,10:1/1:255,66,0:99
1	200173728	1	182021119	G/A	14	222	60	DP4=0,0,9,5:1/1:255,42,0:81	1	Yes	Yes : (16)	Yes : (21)	106	106	36	V/I	Gta/Ata	EXON=3/24	NON_SYNONYMOUS_CODING	ENSRNOP00000059607	YES	ENSRNOT00000068331	ENSRNOG00000024737	-	-	Tnrc6a	41.49	90	chr16:24788277	TNRC6A	CCDS10624.2	5.92	-	-	-	YES	-	44	DP4=14,9,11,9:0/1:255,0,255:99	18	-	30	-	22	DP4=0,0,12,10:1/1:255,66,0:99
1	200507670	1	182355532	T/G	13	145	60	DP4=0,0,3,10:1/1:178,39,0:75	1	Yes	Yes : (24)	Yes : (34)	1292	1292	431	E/A	gAa/gCa	EXON=5/8	NON_SYNONYMOUS_CODING	ENSRNOP00000020281	YES	ENSRNOT00000020281	ENSRNOG00000024245	-	-	D3ZXU0_RAT	42.86	65	chr16:25258231	ZKSCAN2	CCDS32410.1	2.93	-	-	-	-	-	35	DP4=10,6,9,9:0/1:255,0,255:99	38	-	38	-	25	DP4=0,0,10,15:1/1:255,75,0:99
1	200596070	1	182445416	T/A	15	222	57	DP4=0,0,7,8:1/1:255,45,0:87	1	No	No	Yes : (1)	146	146	49	V/E	gTg/gAg	EXON=2/3	NON_SYNONYMOUS_CODING	ENSRNOP00000040641	YES	ENSRNOT00000029967	ENSRNOG00000024217	-	-	F1M8P6_RAT	49.48	-	chrX:39647104	GAPDHP1	-	3.6	-	-	-	-	-	47	DP4=11,12,9,12:0/1:255,0,255:99	22	-	24	-	17	DP4=0,0,5,11:1/1:255,48,0:93
1	203087095	1	183646346	T/G	14	222	54	DP4=0,0,9,5:1/1:255,42,0:81	1	Yes	Yes : (23)	Yes : (32)	48	48	16	N/K	aaT/aaG	EXON=1/1	NON_SYNONYMOUS_CODING	ENSRNOP00000042242	YES	ENSRNOT00000041483	ENSRNOG00000030561	-	-	D4A8P1_RAT	45.31	-	chr6:35523706	-	-	0.8	-	-	-	-	-	39	DP4=5,11,10,11:0/1:255,0,255:99	34	-	35	-	25	DP4=0,0,13,12:1/1:255,75,0:99
1	203118848	1	183678218	T/C	24	171	60	DP4=0,0,18,6:1/1:204,72,0:99	1	Yes	Yes : (23)	Yes : (32)	409	409	137	T/A	Act/Gct	EXON=5/7	NON_SYNONYMOUS_CODING	ENSRNOP00000051913	YES	ENSRNOT00000055035	ENSRNOG00000036722	-	-	F1M2R8_RAT	42.24	-	chr11:27911878	-	-	1.61	-	-	-	-	-	43	DP4=9,13,8,11:0/1:255,0,255:99	32	-	30	-	34	DP4=0,0,19,14:1/1:255,99,0:99
1	204782491	1	185485622	T/C	14	194	60	DP4=0,0,7,7:1/1:227,42,0:81	1	Yes	Yes : (16)	Yes : (24)	173	52	18	S/G	Agc/Ggc	EXON=1/8	NON_SYNONYMOUS_CODING	ENSRNOP00000041221	YES	ENSRNOT00000042992	ENSRNOG00000017994	-	-	Nfatc2ip	47.43	69	chr16:28962384	NFATC2IP	CCDS10645.1	1.33	-	-	-	-	-	35	DP4=7,9,6,11:0/1:255,0,252:99	18	-	18	-	18	DP4=0,0,4,13:1/1:255,51,0:99
1	204830509	1	185547366	T/C	13	119	60	DP4=0,0,12,1:1/1:152,39,0:75	1	Yes	Yes : (15)	Yes : (24)	1053	1007	336	I/T	aTc/aCc	EXON=7/7	NON_SYNONYMOUS_CODING	ENSRNOP00000025043	YES	ENSRNOT00000025043	ENSRNOG00000018462	-	-	LOC100360815	48.38	83	chr16:28922246	RABEP2	CCDS42140.1	4.15	-	-	-	-	-	24	DP4=5,7,10,2:0/1:202,0,237:99	27	-	24	-	13	DP4=0,1,5,6:1/1:242,9,0:16
1	204970595	1	185718546	G/A	13	145	58	DP4=0,0,8,5:1/1:178,39,0:75	1	No	Yes : (10)	Yes : (14)	929	773	258	T/I	aCc/aTc	EXON=10/16	NON_SYNONYMOUS_CODING	ENSRNOP00000025898	YES	ENSRNOT00000025898	ENSRNOG00000019103	-	-	Cln3	49.4	83	chr16:28495344	CLN3	CCDS10632.1	0.944	CEROID LIPOFUSCINOSIS, NEURONAL, 3; CLN3	-	CLN3	-	YES	32	DP4=7,7,6,10:0/1:255,0,249:99	22	-	26	-	21	DP4=0,0,6,12:1/1:255,54,0:99
1	204970595	1	185718546	G/A	13	145	58	DP4=0,0,8,5:1/1:178,39,0:75	1	No	Yes : (10)	Yes : (14)	857	701	234	T/I	aCc/aTc	EXON=9/15	NON_SYNONYMOUS_CODING	ENSRNOP00000045268	-	ENSRNOT00000044772	ENSRNOG00000019103	-	-	Cln3	49.4	83	chr16:28495344	CLN3	CCDS10632.1	0.944	CEROID LIPOFUSCINOSIS, NEURONAL, 3; CLN3	-	CLN3	-	YES	32	DP4=7,7,6,10:0/1:255,0,249:99	22	-	26	-	21	DP4=0,0,6,12:1/1:255,54,0:99
1	204979413	1	185727364	G/A	15	156	55	DP4=0,0,9,6:1/1:189,45,0:87	1	No	No	No	1020	991	331	E/K	Gag/Aag	EXON=2/5	NON_SYNONYMOUS_CODING	ENSRNOP00000023555	YES	ENSRNOT00000023555	ENSRNOG00000017403	-	-	Apob48r	54.93	36	chr16:28507614	APOBR	-	0.32	-	-	-	-	-	34	DP4=7,5,10,7:0/1:243,0,219:99	17	-	29	-	25	DP4=0,0,9,7:1/1:255,48,0:93
1	204979436	1	185727387	C/G	15	164	54	DP4=0,0,11,4:1/1:197,45,0:87	1	Yes	Yes : (17)	Yes : (28)	1043	1014	338	I/M	atC/atG	EXON=2/5	NON_SYNONYMOUS_CODING	ENSRNOP00000023555	YES	ENSRNOT00000023555	ENSRNOG00000017403	-	-	Apob48r	54.93	36	chr16:28507646	IL27	CCDS10633.1	-0.275	-	-	-	-	-	32	DP4=8,7,5,4:0/1:111,0,255:99	22	-	22	-	22	DP4=0,0,6,3:1/1:150,27,0:51
1	204979467	1	185727418	A/G	15	175	57	DP4=0,0,9,6:1/1:208,45,0:87	1	Yes	Yes : (13)	Yes : (19)	1074	1045	349	M/V	Atg/Gtg	EXON=2/5	NON_SYNONYMOUS_CODING	ENSRNOP00000023555	YES	ENSRNOT00000023555	ENSRNOG00000017403	-	-	Apob48r	54.93	36	chr16:28507677	APOBR	-	2.25	-	-	-	-	-	34	DP4=7,8,7,5:0/1:175,0,255:99	23	-	25	-	23	DP4=0,0,3,5:1/1:162,24,0:45
1	204980601	1	185728552	C/G	19	222	60	DP4=0,0,8,11:1/1:255,57,0:99	1	Yes	Yes : (18)	Yes : (29)	1662	1633	545	Q/E	Cag/Gag	EXON=3/5	NON_SYNONYMOUS_CODING	ENSRNOP00000023555	YES	ENSRNOT00000023555	ENSRNOG00000017403	-	-	Apob48r	54.93	36	chr16:28508886	APOBR	-	2.16	-	-	-	-	-	25	DP4=5,3,7,8:0/1:239,0,163:99	24	-	21	-	21	DP4=0,0,6,7:1/1:255,39,0:75
1	205403954	1	186167575	T/C	12	135	60	DP4=0,0,8,4:1/1:168,36,0:69	1	No	No	Yes : (1)	1942	1901	634	Q/R	cAg/cGg	EXON=11/15	NON_SYNONYMOUS_CODING	ENSRNOP00000027360	YES	ENSRNOT00000027360	ENSRNOG00000020182	-	-	Mvp	49.37	88	chr16:29856053	MVP	CCDS10656.1	-0.667	-	-	-	-	-	39	DP4=10,6,9,14:0/1:255,0,249:99	27	-	29	-	21	DP4=0,0,9,7:1/1:255,48,0:93
1	205434388	1	186198336	T/G	25	206	60	DP4=0,0,8,17:1/1:239,75,0:99	1	Yes	Yes : (25)	Yes : (37)	94	94	32	M/L	Atg/Ctg	EXON=1/3	NON_SYNONYMOUS_CODING	ENSRNOP00000050996	YES	ENSRNOT00000049044	ENSRNOG00000029366	-	-	RGD1564195	57.82	80	chr16:29824469	PRRT2	CCDS10654.1	1.63	SEIZURES, BENIGN FAMILIAL INFANTILE, 2; BFIS2	-	-	-	-	45	DP4=14,6,15,9:0/1:255,0,255:99	28	-	25	-	23	DP4=0,0,14,9:1/1:255,69,0:99
1	205534998	1	186358771	G/A	17	179	59	DP4=0,0,9,8:1/1:212,51,0:99	1	No	No	Yes : (1)	940	892	298	R/W	Cgg/Tgg	EXON=4/4	NON_SYNONYMOUS_CODING	ENSRNOP00000023080	YES	ENSRNOT00000023080	ENSRNOG00000016980	-	-	Qprt	49.82	82	chr16:29708730	QPRT	CCDS10651.1	-0.783	-	-	-	-	-	31	DP4=4,6,11,10:0/1:255,0,185:99	25	-	23	-	19	DP4=0,0,10,8:1/1:255,54,0:99
1	205566507	1	186390972	C/T	11	222	60	DP4=0,0,6,5:1/1:255,33,0:63	1	No	No	Yes : (1)	880	880	294	A/T	Gca/Aca	EXON=1/1	NON_SYNONYMOUS_CODING	ENSRNOP00000051894	YES	ENSRNOT00000055013	ENSRNOG00000036711	-	-	Spn	55.76	44	chr16:29675998	SPN	CCDS10650.1	-3.24	-	-	-	-	-	29	DP4=6,4,6,12:0/1:255,0,191:99	33	-	24	-	18	DP4=0,0,8,9:1/1:255,51,0:99
1	205758876	1	186577862	G/A	15	167	60	DP4=0,0,10,5:1/1:200,45,0:87	1	Yes	Yes : (5)	Yes : (7)	1756	1679	560	S/N	aGt/aAt	EXON=14/31	NON_SYNONYMOUS_CODING	ENSRNOP00000024404	YES	ENSRNOT00000024404	ENSRNOG00000017980	-	-	Itgal	49.68	72	chr16:30507599	ITGAL	CCDS32433.1	3.76	-	-	-	-	-	32	DP4=6,14,7,4:0/1:193,0,255:99	23	-	21	-	23	DP4=0,0,11,11:1/1:255,66,0:99
1	205770095	1	186588721	T/C	16	180	59	DP4=0,0,9,7:1/1:213,48,0:93	1	No	Yes : (4)	Yes : (10)	2494	2417	806	L/S	tTg/tCg	EXON=21/31	NON_SYNONYMOUS_CODING	ENSRNOP00000024404	YES	ENSRNOT00000024404	ENSRNOG00000017980	-	-	Itgal	49.68	72	chr16:30518098	ITGAL	CCDS32433.1	-10.4	-	-	-	-	-	20	DP4=5,7,3,5:0/1:181,0,237:99	34	-	20	-	24	DP4=0,0,11,13:1/1:255,72,0:99
1	205865069	1	186685125	C/G	10	106	58	DP4=0,0,6,4:1/1:139,30,0:57	1	No	No	No	307	307	103	A/P	Gcg/Ccg	EXON=2/2	NON_SYNONYMOUS_CODING	ENSRNOP00000024858	YES	ENSRNOT00000024858	ENSRNOG00000018379	-	-	Znf688	49.26	42	chr16:30581617	ZNF688	CCDS10684.1	0.775	-	-	-	-	-	31	DP4=10,8,5,5:0/1:191,0,255:99	21	-	34	-	18	DP4=0,0,9,8:1/1:255,51,0:99
1	206083810	1	186899722	G/A	10	201	60	DP4=0,0,6,4:1/1:234,30,0:57	1	Yes	Yes : (6)	Yes : (10)	374	374	125	A/V	gCa/gTa	EXON=2/2	NON_SYNONYMOUS_CODING	ENSRNOP00000041969	YES	ENSRNOT00000044511	ENSRNOG00000018877	-	-	D3ZJW5_RAT	57.88	89	chr16:30795269	ZNF629	CCDS45463.1	0.904	-	-	-	-	-	33	DP4=10,7,9,5:0/1:246,0,255:99	22	-	27	-	19	DP4=0,0,9,8:1/1:255,51,0:99
1	206347470	1	187162998	C/A	18	222	60	DP4=0,0,7,11:1/1:255,54,0:99	1	No	No	No	1331	1331	444	A/E	gCg/gAg	EXON=1/2	NON_SYNONYMOUS_CODING	ENSRNOP00000032641	YES	ENSRNOT00000036187	ENSRNOG00000026115	-	-	Znf646	51.31	70	chr16:31089000	ZNF646	CCDS10702.1	2.33	-	-	-	-	-	33	DP4=6,6,13,7:0/1:255,0,239:99	25	-	18	-	17	DP4=0,0,11,4:1/1:255,45,0:87
1	206349086	1	187164614	G/A	18	222	60	DP4=0,0,10,8:1/1:255,54,0:99	1	No	No	No	2947	2947	983	A/T	Gca/Aca	EXON=1/2	NON_SYNONYMOUS_CODING	ENSRNOP00000032641	YES	ENSRNOT00000036187	ENSRNOG00000026115	-	-	Znf646	51.31	70	chr16:31090640	ZNF646	CCDS10702.1	3.09	-	-	-	-	-	32	-	26	-	17	-	19	-
1	206350971	1	187166499	G/A	18	162	60	DP4=0,0,6,12:1/1:195,54,0:99	1	No	No	No	4832	4832	1611	R/K	aGa/aAa	EXON=1/2	NON_SYNONYMOUS_CODING	ENSRNOP00000032641	YES	ENSRNOT00000036187	ENSRNOG00000026115	-	-	Znf646	51.31	70	chr16:31092594	ZNF646	CCDS10702.1	2.39	-	-	-	-	-	29	DP4=9,9,3,8:0/1:204,0,255:99	22	-	33	-	23	DP4=0,1,11,8:1/1:255,20,0:37
1	206405511	1	187220768	A/G	15	153	60	DP4=0,0,8,7:1/1:186,45,0:87	1	Yes	Yes : (15)	Yes : (26)	1106	1106	369	L/P	cTc/cCc	EXON=9/15	NON_SYNONYMOUS_CODING	ENSRNOP00000026587	-	ENSRNOT00000026587	ENSRNOG00000033343	-	-	POLS2_RAT	49.2	79	chr16:31154291	PRSS36	CCDS32436.1	2.07	-	-	-	-	-	33	DP4=10,10,8,5:0/1:221,0,255:99	20	-	20	-	24	DP4=0,1,9,13:1/1:255,50,0:97
1	206405511	1	187220768	A/G	15	153	60	DP4=0,0,8,7:1/1:186,45,0:87	1	Yes	Yes : (15)	Yes : (26)	1115	1115	372	L/P	cTc/cCc	EXON=10/16	NON_SYNONYMOUS_CODING	ENSRNOP00000061962	YES	ENSRNOT00000065391	ENSRNOG00000033343	-	-	POLS2_RAT	49.2	79	chr16:31154291	PRSS36	CCDS32436.1	2.07	-	-	-	-	-	33	DP4=10,10,8,5:0/1:221,0,255:99	20	-	20	-	24	DP4=0,1,9,13:1/1:255,50,0:97
1	206416397	1	187231654	C/G	17	127	59	DP4=0,0,9,8:1/1:160,51,0:99	1	No	No	No	334	334	112	G/R	Ggg/Cgg	EXON=5/15	NON_SYNONYMOUS_CODING	ENSRNOP00000026587	-	ENSRNOT00000026587	ENSRNOG00000033343	-	-	POLS2_RAT	49.2	79	chr16:31159935	PRSS36	CCDS32436.1	0.639	-	-	-	-	-	32	DP4=4,8,8,9:0/1:255,0,188:99	31	-	22	-	20	DP4=0,0,6,11:1/1:255,51,0:99
1	206416397	1	187231654	C/G	17	127	59	DP4=0,0,9,8:1/1:160,51,0:99	1	No	No	No	343	343	115	G/R	Ggg/Cgg	EXON=6/16	NON_SYNONYMOUS_CODING	ENSRNOP00000061962	YES	ENSRNOT00000065391	ENSRNOG00000033343	-	-	POLS2_RAT	49.2	79	chr16:31159935	PRSS36	CCDS32436.1	0.639	-	-	-	-	-	32	DP4=4,8,8,9:0/1:255,0,188:99	31	-	22	-	20	DP4=0,0,6,11:1/1:255,51,0:99
1	206522901	1	187334425	T/G	12	143	60	DP4=0,0,6,6:1/1:176,36,0:69	1	No	Yes : (12)	Yes : (21)	13	13	5	F/V	Ttt/Gtt	EXON=1/30	NON_SYNONYMOUS_CODING	ENSRNOP00000026748	YES	ENSRNOT00000026748	ENSRNOG00000019728	-	-	Itgam	45.99	-	chr16:31271398	ITGAM	CCDS54004.1	-0.87	-	-	-	-	-	47	DP4=6,16,11,11:0/1:222,0,255:99	24	-	33	-	29	DP4=0,1,12,14:1/1:255,49,0:95
1	206522911	1	187334435	T/C	13	222	60	DP4=0,0,7,6:1/1:255,39,0:75	1	No	Yes : (12)	Yes : (21)	23	23	8	V/A	gTg/gCg	EXON=1/30	NON_SYNONYMOUS_CODING	ENSRNOP00000026748	YES	ENSRNOT00000026748	ENSRNOG00000019728	-	-	Itgam	45.99	-	chr16:31271408	ITGAM	CCDS54004.1	3.96	-	-	-	-	-	45	DP4=7,16,11,10:0/1:197,0,255:99	21	-	31	-	27	DP4=0,1,10,14:1/1:246,56,0:99
1	206587153	1	187399538	G/A	14	158	60	DP4=0,0,7,7:1/1:191,42,0:81	1	No	Yes : (10)	Yes : (17)	584	584	195	R/Q	cGg/cAg	EXON=5/29	NON_SYNONYMOUS_CODING,SPLICE_SITE	ENSRNOP00000063547	YES	ENSRNOT00000067658	ENSRNOG00000036703	-	-	Itgax	49.84	71	chr16:31371150	ITGAX	CCDS10711.1	0.997	-	-	-	-	-	36	DP4=14,7,7,8:0/1:255,0,255:99	34	-	34	-	27	DP4=0,0,14,9:1/1:255,69,0:99
1	206587153	1	187399538	G/A	14	158	60	DP4=0,0,7,7:1/1:191,42,0:81	1	No	Yes : (10)	Yes : (17)	560	560	187	R/Q	cGg/cAg	EXON=6/30	NON_SYNONYMOUS_CODING,SPLICE_SITE	ENSRNOP00000051866	-	ENSRNOT00000054983	ENSRNOG00000036703	-	-	Itgax	49.84	71	chr16:31371150	ITGAX	CCDS10711.1	0.997	-	-	-	-	-	36	DP4=14,7,7,8:0/1:255,0,255:99	34	-	34	-	27	DP4=0,0,14,9:1/1:255,69,0:99
1	206658907	1	187453502	A/G	15	222	60	DP4=0,0,6,9:1/1:255,45,0:87	1	No	Yes : (2)	Yes : (4)	2243	2243	748	H/R	cAt/cGt	EXON=18/30	NON_SYNONYMOUS_CODING	ENSRNOP00000026855	YES	ENSRNOT00000026855	ENSRNOG00000019782	-	-	Itgad	48.44	73	chr16:31426269	ITGAD	CCDS32438.1	3.04	-	-	-	-	-	37	DP4=8,8,9,12:0/1:255,0,255:99	21	-	21	-	19	DP4=0,0,12,6:1/1:255,54,0:99
1	206700802	1	187495397	G/A	14	181	60	DP4=0,0,5,9:1/1:214,42,0:81	1	No	No	No	293	293	98	A/V	gCc/gTc	EXON=1/1	NON_SYNONYMOUS_CODING	ENSRNOP00000026979	YES	ENSRNOT00000026979	ENSRNOG00000019884	-	-	LOC100360446	54.54	27	chr16:31469878	ARMC5	CCDS45472.1	3.41	-	-	-	-	-	38	DP4=8,15,7,5:0/1:211,0,255:99	24	-	23	-	25	DP4=0,1,7,14:1/1:255,31,0:59
1	206712035	1	187506630	T/C	19	222	59	DP4=0,0,8,11:1/1:255,57,0:99	1	Yes	Yes : (17)	Yes : (28)	266	266	89	I/T	aTa/aCa	EXON=5/11	NON_SYNONYMOUS_CODING	ENSRNOP00000051864	-	ENSRNOT00000054981	ENSRNOG00000019965	-	-	Tgfb1i1	51.01	85	chr16:31485551	TGFB1I1	CCDS42156.1	-0.215	-	-	-	-	-	31	DP4=7,7,12,5:0/1:250,0,255:99	25	-	22	-	30	DP4=0,0,16,13:1/1:255,87,0:99
1	206712035	1	187506630	T/C	19	222	59	DP4=0,0,8,11:1/1:255,57,0:99	1	Yes	Yes : (17)	Yes : (28)	149	149	50	I/T	aTa/aCa	EXON=3/9	NON_SYNONYMOUS_CODING	ENSRNOP00000060098	-	ENSRNOT00000067617	ENSRNOG00000019965	-	-	Tgfb1i1	51.01	85	chr16:31485551	TGFB1I1	CCDS42156.1	-0.215	-	-	-	-	-	31	DP4=7,7,12,5:0/1:250,0,255:99	25	-	22	-	30	DP4=0,0,16,13:1/1:255,87,0:99
1	206712035	1	187506630	T/C	19	222	59	DP4=0,0,8,11:1/1:255,57,0:99	1	Yes	Yes : (17)	Yes : (28)	464	464	155	I/T	aTa/aCa	EXON=6/12	NON_SYNONYMOUS_CODING	ENSRNOP00000027140	YES	ENSRNOT00000027139	ENSRNOG00000019965	-	-	Tgfb1i1	51.01	85	chr16:31485551	TGFB1I1	CCDS42156.1	-0.215	-	-	-	-	-	31	DP4=7,7,12,5:0/1:250,0,255:99	25	-	22	-	30	DP4=0,0,16,13:1/1:255,87,0:99
1	206712035	1	187506630	T/C	19	222	59	DP4=0,0,8,11:1/1:255,57,0:99	1	Yes	Yes : (17)	Yes : (28)	230	230	77	I/T	aTa/aCa	EXON=5/11	NON_SYNONYMOUS_CODING	ENSRNOP00000062521	-	ENSRNOT00000064335	ENSRNOG00000019965	-	-	Tgfb1i1	51.01	85	chr16:31485551	TGFB1I1	CCDS42156.1	-0.215	-	-	-	-	-	31	DP4=7,7,12,5:0/1:250,0,255:99	25	-	22	-	30	DP4=0,0,16,13:1/1:255,87,0:99
1	206712035	1	187506630	T/C	19	222	59	DP4=0,0,8,11:1/1:255,57,0:99	1	Yes	Yes : (17)	Yes : (28)	404	404	135	I/T	aTa/aCa	EXON=5/11	NON_SYNONYMOUS_CODING	ENSRNOP00000051863	-	ENSRNOT00000054980	ENSRNOG00000019965	-	-	Tgfb1i1	51.01	85	chr16:31485551	TGFB1I1	CCDS42156.1	-0.215	-	-	-	-	-	31	DP4=7,7,12,5:0/1:250,0,255:99	25	-	22	-	30	DP4=0,0,16,13:1/1:255,87,0:99
1	206733552	1	187528147	A/G	13	175	60	DP4=0,0,6,7:1/1:208,39,0:75	1	No	No	Yes : (1)	1629	1624	542	I/V	Atc/Gtc	EXON=12/14	NON_SYNONYMOUS_CODING	ENSRNOP00000027265	YES	ENSRNOT00000027265	ENSRNOG00000020039	-	-	Slc5a2	52.76	91	chr16:31500624	SLC5A2	CCDS10714.1	-1.15	RENAL GLUCOSURIA; GLYS1	-	-	-	-	31	DP4=9,7,7,6:0/1:224,0,255:99	35	-	20	-	24	DP4=0,0,14,9:1/1:255,69,0:99
1	209577048	1	188643393	G/A	11	160	60	DP4=0,0,6,5:1/1:193,33,0:63	1	No	Yes : (3)	Yes : (7)	718	718	240	A/T	Gcc/Acc	EXON=7/7	NON_SYNONYMOUS_CODING	ENSRNOP00000027681	YES	ENSRNOT00000027681	ENSRNOG00000020424	-	-	Ppapdc1a	43.17	94	chr10:122348961	PPAPDC1A	CCDS41573.1	3.46	-	-	-	-	-	36	DP4=8,9,6,10:0/1:239,0,255:99	23	-	23	-	21	DP4=0,0,10,9:1/1:255,57,0:99
1	207708146	1	189564992	C/T	14	222	60	DP4=0,0,8,6:1/1:255,42,0:81	1	No	Yes : (6)	Yes : (13)	797	208	70	V/M	Gtg/Atg	EXON=3/18	NON_SYNONYMOUS_CODING	ENSRNOP00000022253	-	ENSRNOT00000022253	ENSRNOG00000016374	-	-	Fgfr2	46.8	97	chr10:123325177	FGFR2	CCDS7620.2	4.42	SCAPHOCEPHALY, MAXILLARY RETRUSION, AND MENTAL RETARDATION	-	-	YES	-	27	DP4=5,8,8,6:0/1:255,0,249:99	23	-	22	-	21	DP4=1,0,6,14:1/1:255,28,0:53
1	207708146	1	189564992	C/T	14	222	60	DP4=0,0,8,6:1/1:255,42,0:81	1	No	Yes : (6)	Yes : (13)	797	151	51	V/M	Gtg/Atg	EXON=3/20	NON_SYNONYMOUS_CODING	ENSRNOP00000022289	-	ENSRNOT00000022289	ENSRNOG00000016374	-	-	Fgfr2	46.8	97	chr10:123325177	FGFR2	CCDS7620.2	4.42	SCAPHOCEPHALY, MAXILLARY RETRUSION, AND MENTAL RETARDATION	-	-	YES	-	27	DP4=5,8,8,6:0/1:255,0,249:99	23	-	22	-	21	DP4=1,0,6,14:1/1:255,28,0:53
1	207708146	1	189564992	C/T	14	222	60	DP4=0,0,8,6:1/1:255,42,0:81	1	No	Yes : (6)	Yes : (13)	797	151	51	V/M	Gtg/Atg	EXON=3/19	NON_SYNONYMOUS_CODING	ENSRNOP00000059790	-	ENSRNOT00000065207	ENSRNOG00000016374	-	-	Fgfr2	46.8	97	chr10:123325177	FGFR2	CCDS7620.2	4.42	SCAPHOCEPHALY, MAXILLARY RETRUSION, AND MENTAL RETARDATION	-	-	YES	-	27	DP4=5,8,8,6:0/1:255,0,249:99	23	-	22	-	21	DP4=1,0,6,14:1/1:255,28,0:53
1	207708146	1	189564992	C/T	14	222	60	DP4=0,0,8,6:1/1:255,42,0:81	1	No	Yes : (6)	Yes : (13)	797	208	70	V/M	Gtg/Atg	EXON=3/18	NON_SYNONYMOUS_CODING	ENSRNOP00000059005	YES	ENSRNOT00000068183	ENSRNOG00000016374	-	-	Fgfr2	46.8	97	chr10:123325177	FGFR2	CCDS7620.2	4.42	SCAPHOCEPHALY, MAXILLARY RETRUSION, AND MENTAL RETARDATION	-	-	YES	-	27	DP4=5,8,8,6:0/1:255,0,249:99	23	-	22	-	21	DP4=1,0,6,14:1/1:255,28,0:53
1	225306482	1	205722306	A/T	11	113	58	DP4=0,0,6,5:1/1:146,33,0:63	1	No	Yes : (10)	Yes : (17)	648	568	190	C/S	Tgt/Agt	EXON=6/25	NON_SYNONYMOUS_CODING	ENSRNOP00000051739	-	ENSRNOT00000054857	ENSRNOG00000013387	-	-	Tpcn2	53.85	74	chr11:68830427	TPCN2	CCDS8189.1	3.44	SKIN/HAIR/EYE PIGMENTATION, VARIATION IN, 10; SHEP10	-	-	-	-	37	DP4=7,6,11,11:0/1:255,0,228:99	24	-	22	-	27	DP4=1,0,16,10:1/1:255,45,0:87
1	225306482	1	205722306	A/T	11	113	58	DP4=0,0,6,5:1/1:146,33,0:63	1	No	Yes : (10)	Yes : (17)	574	574	192	C/S	Tgt/Agt	EXON=7/28	NON_SYNONYMOUS_CODING	ENSRNOP00000017914	YES	ENSRNOT00000017914	ENSRNOG00000013387	-	-	Tpcn2	53.85	74	chr11:68830427	TPCN2	CCDS8189.1	3.44	SKIN/HAIR/EYE PIGMENTATION, VARIATION IN, 10; SHEP10	-	-	-	-	37	DP4=7,6,11,11:0/1:255,0,228:99	24	-	22	-	27	DP4=1,0,16,10:1/1:255,45,0:87
1	225309659	1	205725483	T/C	20	199	60	DP4=0,0,11,9:1/1:232,60,0:99	1	No	Yes : (6)	Yes : (9)	561	481	161	N/D	Aac/Gac	EXON=5/25	NON_SYNONYMOUS_CODING	ENSRNOP00000051739	-	ENSRNOT00000054857	ENSRNOG00000013387	-	-	Tpcn2	53.85	74	chr11:68825151	TPCN2	CCDS8189.1	-8.26	SKIN/HAIR/EYE PIGMENTATION, VARIATION IN, 10; SHEP10	-	-	-	-	28	DP4=9,2,5,10:0/1:254,0,195:99	25	-	27	-	25	DP4=0,0,14,10:1/1:255,72,0:99
1	225309659	1	205725483	T/C	20	199	60	DP4=0,0,11,9:1/1:232,60,0:99	1	No	Yes : (6)	Yes : (9)	487	487	163	N/D	Aac/Gac	EXON=6/28	NON_SYNONYMOUS_CODING	ENSRNOP00000017914	YES	ENSRNOT00000017914	ENSRNOG00000013387	-	-	Tpcn2	53.85	74	chr11:68825151	TPCN2	CCDS8189.1	-8.26	SKIN/HAIR/EYE PIGMENTATION, VARIATION IN, 10; SHEP10	-	-	-	-	28	DP4=9,2,5,10:0/1:254,0,195:99	25	-	27	-	25	DP4=0,0,14,10:1/1:255,72,0:99
1	225343131	1	205759120	A/G	12	206	60	DP4=0,0,9,3:1/1:239,36,0:69	1	Yes	Yes : (10)	Yes : (16)	1193	967	323	T/A	Act/Gct	EXON=3/3	NON_SYNONYMOUS_CODING	ENSRNOP00000017948	YES	ENSRNOT00000017948	ENSRNOG00000013426	-	-	Mrgprf	52	85	chr11:68772811	MRGPRF	CCDS8188.1	-3.24	-	-	-	-	-	31	DP4=11,8,9,3:0/1:182,0,255:99	25	-	31	-	13	DP4=0,0,3,9:1/1:242,36,0:69
1	226217418	1	206682156	G/A	13	122	60	DP4=0,0,3,10:1/1:155,39,0:75	1	Yes	Yes : (5)	Yes : (8)	332	256	86	G/S	Ggc/Agc	EXON=3/4	NON_SYNONYMOUS_CODING	ENSRNOP00000025018	YES	ENSRNOT00000025018	ENSRNOG00000018391	-	-	Cdk2ap2	54.88	98	chr11:67274896	CDK2AP2	CCDS8169.1	4.23	-	-	-	-	-	32	DP4=7,7,8,8:0/1:255,0,241:99	32	-	31	-	25	DP4=1,0,13,10:1/1:255,33,0:63
1	227054614	1	207478653	G/A	14	222	60	DP4=0,0,6,8:1/1:255,42,0:81	1	No	Yes : (4)	Yes : (6)	1759	1721	574	A/V	gCg/gTg	EXON=15/21	NON_SYNONYMOUS_CODING	ENSRNOP00000026812	YES	ENSRNOT00000026812	ENSRNOG00000019745	-	-	Actn3	50.21	-	chr11:66328090	ACTN3	CCDS53663.1	4.66	-	-	-	-	-	29	DP4=10,6,6,7:0/1:213,0,255:99	21	-	28	-	25	DP4=0,0,12,11:1/1:255,69,0:99
1	227177148	1	207582850	T/G	13	73	56	DP4=0,0,10,3:1/1:106,39,0:75	1	No	Yes : (4)	Yes : (6)	561	520	174	F/V	Ttt/Gtt	EXON=5/6	NON_SYNONYMOUS_CODING	ENSRNOP00000027091	YES	ENSRNOT00000027091	ENSRNOG00000019970	-	-	mrpl11	47.94	82	chr11:66203537	MRPL11	CCDS8139.1	5.37	-	-	-	-	-	31	DP4=9,9,6,6:0/1:213,0,255:99	24	-	27	-	22	DP4=0,0,10,12:1/1:255,66,0:99
1	227177148	1	207582850	T/G	13	73	56	DP4=0,0,10,3:1/1:106,39,0:75	1	No	Yes : (4)	Yes : (6)	561	520	174	F/V	Ttt/Gtt	EXON=5/5	NON_SYNONYMOUS_CODING	ENSRNOP00000062765	-	ENSRNOT00000068696	ENSRNOG00000019970	-	-	mrpl11	47.94	82	chr11:66203537	MRPL11	CCDS8139.1	5.37	-	-	-	-	-	31	DP4=9,9,6,6:0/1:213,0,255:99	24	-	27	-	22	DP4=0,0,10,12:1/1:255,66,0:99
1	227354717	1	207666715	G/A	11	135	58	DP4=0,0,8,3:1/1:168,33,0:63	1	No	Yes : (4)	Yes : (4)	233	164	55	R/Q	cGg/cAg	EXON=3/10	NON_SYNONYMOUS_CODING	ENSRNOP00000027258	YES	ENSRNOT00000027258	ENSRNOG00000020117	-	-	Brms1	50.41	79	chr11:66109070	BRMS1	CCDS44654.1	4.44	-	-	-	-	-	20	DP4=7,2,6,5:0/1:206,0,178:99	25	-	29	-	23	DP4=0,0,14,7:1/1:255,63,0:99
1	227694808	1	208029600	A/G	11	92	60	DP4=0,0,7,4:1/1:125,33,0:63	1	No	Yes : (4)	Yes : (6)	1425	1367	456	L/P	cTt/cCt	EXON=11/19	NON_SYNONYMOUS_CODING	ENSRNOP00000027812	YES	ENSRNOT00000027811	ENSRNOG00000020475	-	-	Sart1	53.42	95	-	SART1	-	-	-	-	-	-	-	26	DP4=4,11,5,6:0/1:213,0,253:99	37	-	28	-	23	DP4=0,0,11,12:1/1:255,69,0:99
1	231754636	1	211286971	C/T	15	151	60	DP4=0,0,5,10:1/1:184,45,0:87	1	No	No	No	1618	1495	499	P/S	Ccc/Tcc	EXON=10/11	NON_SYNONYMOUS_CODING	ENSRNOP00000024488	YES	ENSRNOT00000024488	ENSRNOG00000018086	-	-	Slc22a8	47.86	79	chr11:62760930	SLC22A8	CCDS8042.1	4.67	-	-	-	-	-	29	-	21	-	19	-	24	-
1	231900769	1	211433666	G/A	16	192	60	DP4=0,0,6,10:1/1:225,48,0:93	1	No	Yes : (2)	Yes : (2)	299	227	76	S/N	aGc/aAc	EXON=3/21	NON_SYNONYMOUS_CODING	ENSRNOP00000026033	YES	ENSRNOT00000026033	ENSRNOG00000019069	-	-	Nxf1	45.82	93	chr11:62571030	NXF1	CCDS8037.1	0.56	-	-	-	-	-	24	-	22	-	24	-	25	-
1	231978301	1	211513854	T/C	13	173	54	DP4=0,0,7,6:1/1:206,39,0:75	1	No	Yes : (5)	Yes : (10)	786	397	133	C/R	Tgc/Cgc	EXON=7/19	NON_SYNONYMOUS_CODING	ENSRNOP00000061399	-	ENSRNOT00000065977	ENSRNOG00000019636	B1_Rn:SINE:Alu	-	D4A8T4_RAT	48.37	62	-	BSCL2	-	-	NEURONOPATHY, DISTAL HEREDITARY MOTOR, TYPE V; HMN5	-	-	YES	-	27	DP4=10,6,4,6:0/1:181,0,255:99	29	-	29	-	23	DP4=0,0,7,12:1/1:255,57,0:99
1	231986577	1	211521783	C/G	27	222	60	DP4=0,0,12,15:1/1:255,81,0:99	1	No	Yes : (4)	Yes : (7)	366	17	6	S/C	tCt/tGt	EXON=2/2	NON_SYNONYMOUS_CODING	ENSRNOP00000061390	YES	ENSRNOT00000036454	ENSRNOG00000026302	-	-	Lrrn4cl	47.99	66	chr11:62455964	LRRN4CL	CCDS8030.1	1.96	-	-	-	-	-	24	DP4=7,4,4,8:0/1:222,0,237:99	23	-	38	-	19	DP4=0,0,8,10:1/1:255,54,0:99
1	232064981	1	211604924	C/T	18	192	60	DP4=0,0,11,7:1/1:225,54,0:99	1	No	No	No	1012	796	266	G/S	Ggc/Agc	EXON=2/3	NON_SYNONYMOUS_CODING	ENSRNOP00000026897	YES	ENSRNOT00000026897	ENSRNOG00000019858	-	-	Rom1	55.41	85	chr11:62381935	ROM1	CCDS8024.1	-2.1	RETINITIS PIGMENTOSA; RP	-	-	-	-	50	-	24	-	19	-	32	-
1	232064999	1	211604942	G/A	14	222	60	DP4=0,0,8,6:1/1:255,42,0:81	1	No	No	No	994	778	260	H/Y	Cac/Tac	EXON=2/3	NON_SYNONYMOUS_CODING	ENSRNOP00000026897	YES	ENSRNOT00000026897	ENSRNOG00000019858	-	-	Rom1	55.41	85	chr11:62381917	ROM1	CCDS8024.1	1.24	RETINITIS PIGMENTOSA; RP	-	-	-	-	49	-	24	-	20	-	34	-
1	232135760	1	211675771	C/A	21	211	59	DP4=0,0,11,10:1/1:244,63,0:99	1	No	No	No	1384	1150	384	P/T	Cca/Aca	EXON=5/5	NON_SYNONYMOUS_CODING	ENSRNOP00000027314	YES	ENSRNOT00000027314	ENSRNOG00000020192	-	-	Ahnak	47.97	6	chr11:62300757	AHNAK	CCDS31584.1	5.01	-	-	-	-	-	42	-	22	-	21	-	29	-
1	232957286	1	212408877	A/G	14	179	60	DP4=0,0,5,9:1/1:212,42,0:81	1	No	Yes : (3)	Yes : (7)	89	89	30	Q/R	cAg/cGg	EXON=1/5	NON_SYNONYMOUS_CODING	ENSRNOP00000043496	YES	ENSRNOT00000030997	ENSRNOG00000022693	-	-	D3ZBQ0_RAT	46.97	62	chr22:42528612	CYP2D6	CCDS46721.1	0.928	-	-	-	-	-	32	DP4=8,5,9,8:0/1:255,0,241:99	24	-	17	-	29	DP4=0,0,10,19:1/1:255,87,0:99
1	232957488	1	212409079	G/C	17	222	60	DP4=0,0,8,9:1/1:255,51,0:99	1	No	Yes : (3)	Yes : (7)	287	287	96	R/T	aGa/aCa	EXON=2/5	NON_SYNONYMOUS_CODING,SPLICE_SITE	ENSRNOP00000043496	YES	ENSRNOT00000030997	ENSRNOG00000022693	-	-	D3ZBQ0_RAT	46.97	62	-	C6orf108	-	-	-	-	-	-	-	41	DP4=14,6,13,6:0/1:255,0,255:99	20	-	27	-	18	DP4=0,0,10,8:1/1:255,54,0:99
1	233636756	1	213128480	G/A	20	200	60	DP4=0,0,13,7:1/1:233,60,0:99	1	No	Yes : (2)	Yes : (2)	416	416	139	R/Q	cGg/cAg	EXON=4/16	NON_SYNONYMOUS_CODING	ENSRNOP00000059712	-	ENSRNOT00000065724	ENSRNOG00000020834	-	-	Vwce	49.7	75	chr11:61058279	VWCE	CCDS8002.1	1.66	-	-	-	-	-	28	-	30	-	18	-	28	-
1	233636756	1	213128480	G/A	20	200	60	DP4=0,0,13,7:1/1:233,60,0:99	1	No	Yes : (2)	Yes : (2)	416	416	139	R/Q	cGg/cAg	EXON=4/20	NON_SYNONYMOUS_CODING	ENSRNOP00000028268	YES	ENSRNOT00000028268	ENSRNOG00000020834	-	-	Vwce	49.7	75	chr11:61058279	VWCE	CCDS8002.1	1.66	-	-	-	-	-	28	-	30	-	18	-	28	-
1	234538935	1	213811777	A/G	21	109	60	DP4=0,1,11,9:1/1:142,22,0:41	0.952381	Yes	Yes : (12)	Yes : (20)	1174	1054	352	F/L	Ttc/Ctc	EXON=6/6	NON_SYNONYMOUS_CODING	ENSRNOP00000036155	YES	ENSRNOT00000035812	ENSRNOG00000025805	-	-	Ms4a14	39.54	40	chr11:60183378	MS4A14	CCDS31569.1	0.662	-	-	-	-	-	30	DP4=9,8,7,5:0/1:210,0,255:99	26	-	24	-	21	DP4=0,0,6,15:1/1:255,63,0:99
1	235021634	1	214017149	C/T	16	106	60	DP4=0,0,13,3:1/1:139,48,0:93	1	No	Yes : (2)	Yes : (4)	692	638	213	P/L	cCc/cTc	EXON=7/7	NON_SYNONYMOUS_CODING	ENSRNOP00000028491	YES	ENSRNOT00000028491	ENSRNOG00000020993	-	-	Ms4a2	37.97	55	chr11:59863035	MS4A2	CCDS7980.1	3.88	-	-	-	-	-	31	-	33	-	21	-	27	-
1	234966992	1	214073417	T/G	11	106	58	DP4=0,0,3,8:1/1:139,33,0:63	1	No	Yes : (1)	Yes : (3)	605	605	202	Q/P	cAa/cCa	EXON=7/7	NON_SYNONYMOUS_CODING	ENSRNOP00000028483	YES	ENSRNOT00000028483	ENSRNOG00000020980	-	-	D4A4D6_RAT	39.47	39	chr11:59974154	MS4A4E	-	0.199	-	-	-	-	-	30	-	25	-	24	-	17	-
1	234966980	1	214073429	A/G	13	222	58	DP4=0,0,4,9:1/1:255,39,0:75	1	No	Yes : (4)	Yes : (7)	593	593	198	M/T	aTg/aCg	EXON=7/7	NON_SYNONYMOUS_CODING	ENSRNOP00000028483	YES	ENSRNOT00000028483	ENSRNOG00000020980	-	-	D4A4D6_RAT	39.47	39	chr11:59974167	MS4A4E	-	0.145	-	-	-	-	-	33	-	22	-	27	-	16	-
1	234962098	1	214078311	C/A	13	222	58	DP4=0,0,6,7:1/1:255,39,0:75	1	No	No	Yes : (3)	433	433	145	A/S	Gcc/Tcc	EXON=4/7	NON_SYNONYMOUS_CODING	ENSRNOP00000028483	YES	ENSRNOT00000028483	ENSRNOG00000020980	-	-	D4A4D6_RAT	39.47	39	chr11:59980464	MS4A4E	-	-5.21	-	-	-	-	-	35	-	29	-	24	-	38	-
1	234826893	1	214214257	A/T	19	140	50	DP4=0,0,5,14:1/1:173,57,0:99	1	No	Yes : (5)	Yes : (5)	451	334	112	S/T	Tct/Act	EXON=4/7	NON_SYNONYMOUS_CODING	ENSRNOP00000047278	YES	ENSRNOT00000049574	ENSRNOG00000030689	-	-	Ms4a6b	39.67	44	chr11:59945738	MS4A6A	CCDS7981.1	-9.46	-	-	-	-	-	49	-	37	-	22	-	28	-
1	234826879	1	214214271	G/A	16	222	50	DP4=0,0,3,13:1/1:255,48,0:93	1	No	Yes : (5)	Yes : (5)	437	320	107	T/I	aCa/aTa	EXON=4/7	NON_SYNONYMOUS_CODING	ENSRNOP00000047278	YES	ENSRNOT00000049574	ENSRNOG00000030689	-	-	Ms4a6b	39.67	44	chr11:59945752	MS4A6A	CCDS7981.1	-0.419	-	-	-	-	-	50	-	38	-	22	-	29	-
1	234749983	1	214295377	A/G	15	135	58	DP4=0,0,2,13:1/1:168,45,0:87	1	No	Yes : (1)	Yes : (2)	215	215	72	N/S	aAt/aGt	EXON=2/8	NON_SYNONYMOUS_CODING	ENSRNOP00000040518	-	ENSRNOT00000043577	ENSRNOG00000023709	-	-	D4AA50_RAT	38.94	68	chr14:103803089	EIF5	CCDS9980.1	5.7	-	-	-	-	-	31	-	23	-	31	-	26	-
1	234749983	1	214295377	A/G	15	135	58	DP4=0,0,2,13:1/1:168,45,0:87	1	No	Yes : (1)	Yes : (2)	215	215	72	N/S	aAt/aGt	EXON=2/9	NON_SYNONYMOUS_CODING	ENSRNOP00000035205	YES	ENSRNOT00000032475	ENSRNOG00000023709	-	-	D4AA50_RAT	38.94	68	chr14:103803089	EIF5	CCDS9980.1	5.7	-	-	-	-	-	31	-	23	-	31	-	26	-
1	234714379	1	214331049	C/T	12	131	48	DP4=0,0,8,4:1/1:164,36,0:69	1	No	Yes : (1)	Yes : (2)	91	91	31	E/K	Gag/Aag	EXON=1/6	NON_SYNONYMOUS_CODING	ENSRNOP00000030224	YES	ENSRNOT00000033613	ENSRNOG00000020997	-	-	Ms4a4c	38.37	41	chr11:59997429	MS4A4E	-	-0.0943	-	-	-	-	-	31	-	23	-	22	-	28	-
1	234714364	1	214331064	A/G	11	106	50	DP4=0,0,8,3:1/1:139,33,0:63	1	No	Yes : (1)	Yes : (2)	76	76	26	S/P	Tca/Cca	EXON=1/6	NON_SYNONYMOUS_CODING	ENSRNOP00000030224	YES	ENSRNOT00000033613	ENSRNOG00000020997	-	-	Ms4a4c	38.37	41	chr11:59997444	MS4A4E	-	3.05	-	-	-	-	-	37	-	21	-	24	-	26	-
1	235117487	1	214447869	G/A	17	187	56	DP4=0,0,9,8:1/1:220,51,0:99	1	No	Yes : (1)	Yes : (2)	95	95	32	A/V	gCc/gTc	EXON=2/3	NON_SYNONYMOUS_CODING	ENSRNOP00000028498	YES	ENSRNOT00000028498	ENSRNOG00000020998	-	-	D4A4C4_RAT	42.19	50	chr11:59710338	-	-	-2.68	-	-	-	-	-	39	-	40	-	27	-	27	-
1	235215016	1	214549755	G/A	17	222	60	DP4=0,0,10,7:1/1:255,51,0:99	1	No	Yes : (1)	Yes : (3)	734	650	217	R/H	cGc/cAc	EXON=4/4	NON_SYNONYMOUS_CODING	ENSRNOP00000028517	YES	ENSRNOT00000028517	ENSRNOG00000021005	-	-	Mrpl16	43.23	84	chr11:59573926	MRPL16	CCDS7976.1	5.15	-	-	-	-	-	40	DP4=13,8,11,5:0/1:243,0,255:99	23	-	32	-	27	DP4=0,0,13,13:1/1:255,78,0:99
1	249102839	1	227336191	A/G	17	164	59	DP4=0,0,9,8:1/1:197,51,0:99	1	Yes	Yes : (15)	Yes : (22)	1721	1721	574	L/P	cTc/cCc	EXON=11/11	NON_SYNONYMOUS_CODING	ENSRNOP00000030469	YES	ENSRNOT00000029109	ENSRNOG00000015011	-	-	Fam189a2	44.92	87	chr9:72006656	FAM189A2	CCDS6629.1	3.32	-	-	-	-	-	34	-	27	-	34	-	29	-
1	249192641	1	227443205	C/A	12	153	45	DP4=0,0,8,4:1/1:186,36,0:69	1	No	Yes : (4)	Yes : (7)	275	275	92	R/M	aGg/aTg	EXON=3/3	NON_SYNONYMOUS_CODING	ENSRNOP00000051655	YES	ENSRNOT00000039259	ENSRNOG00000023843	-	-	F1M309_RAT	47.75	-	chr15:83041356	RPL9P8	-	0	-	-	-	-	-	34	-	20	-	25	-	22	-
1	249192644	1	227443208	G/A	14	204	45	DP4=0,0,10,4:1/1:237,42,0:81	1	No	Yes : (4)	Yes : (7)	272	272	91	T/M	aCg/aTg	EXON=3/3	NON_SYNONYMOUS_CODING	ENSRNOP00000051655	YES	ENSRNOT00000039259	ENSRNOG00000023843	-	-	F1M309_RAT	47.75	-	chr15:83041359	RPL9P8	-	0	-	-	-	-	-	33	-	20	-	26	-	24	-
1	249192711	1	227443275	C/G	15	222	44	DP4=0,0,10,5:1/1:255,45,0:87	1	No	Yes : (2)	Yes : (4)	205	205	69	V/L	Gtc/Ctc	EXON=3/3	NON_SYNONYMOUS_CODING	ENSRNOP00000051655	YES	ENSRNOT00000039259	ENSRNOG00000023843	-	-	F1M309_RAT	47.75	-	chr15:83041426	RPL9P8	-	0	-	-	-	-	-	29	-	25	-	30	-	24	-
1	249192755	1	227443319	T/C	19	154	53	DP4=0,0,9,10:1/1:187,57,0:99	1	Yes	Yes : (4)	Yes : (8)	163	163	55	K/E	Aag/Gag	EXON=2/3	NON_SYNONYMOUS_CODING,SPLICE_SITE	ENSRNOP00000051655	YES	ENSRNOT00000039259	ENSRNOG00000023843	-	-	F1M309_RAT	47.75	-	chr15:83041480	RPL9P8	-	0	-	-	-	-	-	30	-	25	-	26	-	25	-
1	250636039	1	228844622	A/G	17	167	60	DP4=0,0,7,10:1/1:200,51,0:99	1	Yes	Yes : (18)	Yes : (29)	1639	1442	481	Q/R	cAg/cGg	EXON=3/12	NON_SYNONYMOUS_CODING	ENSRNOP00000021496	YES	ENSRNOT00000021496	ENSRNOG00000016023	-	-	Kank1	46.3	84	chr9:712214	KANK1	CCDS34976.1	4.62	CEREBRAL PALSY, SPASTIC QUADRIPLEGIC, 2; CPSQ2	-	-	-	-	33	-	23	-	23	-	22	DP4=0,0,9,12:1/1:255,63,0:99
1	250636192	1	228844775	T/C	16	222	59	DP4=0,0,6,10:1/1:255,48,0:93	1	Yes	Yes : (16)	Yes : (25)	1792	1595	532	M/T	aTg/aCg	EXON=3/12	NON_SYNONYMOUS_CODING	ENSRNOP00000021496	YES	ENSRNOT00000021496	ENSRNOG00000016023	-	-	Kank1	46.3	84	chr9:712367	KANK1	CCDS34976.1	-1.96	CEREBRAL PALSY, SPASTIC QUADRIPLEGIC, 2; CPSQ2	-	-	-	-	27	-	13	-	23	-	26	DP4=0,0,9,16:1/1:255,75,0:99
1	250637040	1	228845623	C/G	18	199	59	DP4=0,0,6,12:1/1:232,54,0:99	1	Yes	Yes : (18)	Yes : (29)	2640	463	155	P/A	Cca/Gca	EXON=3/11	NON_SYNONYMOUS_CODING	ENSRNOP00000043857	-	ENSRNOT00000048426	ENSRNOG00000016023	-	-	Kank1	46.3	84	chr9:713212	KANK1	CCDS34976.1	2.91	CEREBRAL PALSY, SPASTIC QUADRIPLEGIC, 2; CPSQ2	-	-	-	-	27	-	31	-	14	-	30	DP4=0,1,14,15:1/1:255,60,0:99
1	250637040	1	228845623	C/G	18	199	59	DP4=0,0,6,12:1/1:232,54,0:99	1	Yes	Yes : (18)	Yes : (29)	2640	2443	815	P/A	Cca/Gca	EXON=3/12	NON_SYNONYMOUS_CODING	ENSRNOP00000021496	YES	ENSRNOT00000021496	ENSRNOG00000016023	-	-	Kank1	46.3	84	chr9:713212	KANK1	CCDS34976.1	2.91	CEREBRAL PALSY, SPASTIC QUADRIPLEGIC, 2; CPSQ2	-	-	-	-	27	-	31	-	14	-	30	DP4=0,1,14,15:1/1:255,60,0:99
1	250655950	1	228864646	G/A	12	146	56	DP4=0,0,6,6:1/1:179,36,0:69	1	Yes	Yes : (18)	Yes : (29)	3826	1649	550	S/N	aGt/aAt	EXON=9/11	NON_SYNONYMOUS_CODING	ENSRNOP00000043857	-	ENSRNOT00000048426	ENSRNOG00000016023	-	-	Kank1	46.3	84	chr9:742386	KANK1	CCDS34976.1	4.35	CEREBRAL PALSY, SPASTIC QUADRIPLEGIC, 2; CPSQ2	-	-	-	-	39	-	19	-	18	-	27	DP4=0,0,12,13:1/1:255,75,0:99
1	250655950	1	228864646	G/A	12	146	56	DP4=0,0,6,6:1/1:179,36,0:69	1	Yes	Yes : (18)	Yes : (29)	3518	386	129	S/N	aGt/aAt	EXON=7/9	NON_SYNONYMOUS_CODING	ENSRNOP00000051654	-	ENSRNOT00000054773	ENSRNOG00000016023	-	-	Kank1	46.3	84	chr9:742386	KANK1	CCDS34976.1	4.35	CEREBRAL PALSY, SPASTIC QUADRIPLEGIC, 2; CPSQ2	-	-	-	-	39	-	19	-	18	-	27	DP4=0,0,12,13:1/1:255,75,0:99
1	250655950	1	228864646	G/A	12	146	56	DP4=0,0,6,6:1/1:179,36,0:69	1	Yes	Yes : (18)	Yes : (29)	4078	3881	1294	S/N	aGt/aAt	EXON=10/12	NON_SYNONYMOUS_CODING	ENSRNOP00000021496	YES	ENSRNOT00000021496	ENSRNOG00000016023	-	-	Kank1	46.3	84	chr9:742386	KANK1	CCDS34976.1	4.35	CEREBRAL PALSY, SPASTIC QUADRIPLEGIC, 2; CPSQ2	-	-	-	-	39	-	19	-	18	-	27	DP4=0,0,12,13:1/1:255,75,0:99
1	253623195	1	231882945	A/G	12	126	58	DP4=0,0,3,9:1/1:159,36,0:69	1	No	Yes : (4)	Yes : (6)	2551	2551	851	S/P	Tcc/Ccc	EXON=13/14	NON_SYNONYMOUS_CODING	ENSRNOP00000019816	YES	ENSRNOT00000019816	ENSRNOG00000014768	-	-	D4A314_RAT	42.9	84	chr9:3829427	GLIS3	CCDS43784.1	4.05	DIABETES MELLITUS, NEONATAL, WITH CONGENITAL HYPOTHYROIDISM	-	-	YES	-	39	DP4=0,0,14,24:1/1:255,114,0:99	29	DP4=0,0,10,19:1/1:255,87,0:99	33	DP4=0,0,13,19:1/1:255,96,0:99	25	DP4=0,0,15,8:1/1:255,69,0:99
1	253671765	1	231934933	A/T	13	213	50	DP4=0,0,3,10:1/1:246,39,0:75	1	No	Yes : (6)	Yes : (10)	2092	2092	698	S/T	Tct/Act	EXON=8/14	NON_SYNONYMOUS_CODING	ENSRNOP00000019816	YES	ENSRNOT00000019816	ENSRNOG00000014768	-	-	D4A314_RAT	42.9	84	chr9:3893409	GLIS3	CCDS43784.1	-3.13	DIABETES MELLITUS, NEONATAL, WITH CONGENITAL HYPOTHYROIDISM	-	-	YES	-	39	DP4=0,0,15,19:1/1:255,102,0:99	18	DP4=0,0,11,5:1/1:255,48,0:93	20	DP4=0,0,3,15:1/1:243,54,0:99	25	DP4=0,0,7,12:1/1:255,57,0:99
1	253671776	1	231934944	C/A	14	222	53	DP4=0,0,3,11:1/1:255,42,0:81	1	No	No	No	2081	2081	694	S/I	aGc/aTc	EXON=8/14	NON_SYNONYMOUS_CODING	ENSRNOP00000019816	YES	ENSRNOT00000019816	ENSRNOG00000014768	-	-	D4A314_RAT	42.9	84	chr9:3893420	GLIS3	CCDS43784.1	5.68	DIABETES MELLITUS, NEONATAL, WITH CONGENITAL HYPOTHYROIDISM	-	-	YES	-	40	DP4=0,0,15,22:1/1:255,111,0:99	19	DP4=0,0,12,6:1/1:255,54,0:99	19	DP4=0,0,3,16:1/1:255,57,0:99	26	DP4=0,0,7,13:1/1:255,60,0:99
1	259520378	1	237850963	G/A	10	141	60	DP4=0,0,5,5:1/1:174,30,0:57	1	No	Yes : (4)	Yes : (6)	732	721	241	G/S	Ggt/Agt	EXON=6/9	NON_SYNONYMOUS_CODING	ENSRNOP00000027969	YES	ENSRNOT00000027969	ENSRNOG00000019448	-	-	Lipf	39.01	76	chr10:90433399	LIPF	CCDS55718.1	4.27	-	-	-	-	-	26	DP4=8,9,5,4:0/1:172,0,255:99	30	-	28	-	31	DP4=1,0,17,11:1/1:255,58,0:99
1	284508687	1	262614171	G/A	12	222	60	DP4=0,0,6,6:1/1:255,36,0:69	1	No	No	No	3475	3323	1108	T/I	aCa/aTa	EXON=29/41	NON_SYNONYMOUS_CODING	ENSRNOP00000029499	-	ENSRNOT00000038017	ENSRNOG00000016714	-	-	Nrap	47.83	86	chr10:115372054	NRAP	CCDS7579.1	5.62	-	-	-	-	-	43	DP4=10,14,8,8:0/1:254,0,255:99	23	DP4=5,8,5,5:0/1:184,0,231:99	23	DP4=5,4,5,8:0/1:213,0,201:99	25	DP4=1,0,11,11:1/1:255,28,0:53
1	284508687	1	262614171	G/A	12	222	60	DP4=0,0,6,6:1/1:255,36,0:69	1	No	No	No	3580	3428	1143	T/I	aCa/aTa	EXON=30/42	NON_SYNONYMOUS_CODING	ENSRNOP00000030387	YES	ENSRNOT00000038038	ENSRNOG00000016714	-	-	Nrap	47.83	86	chr10:115372054	NRAP	CCDS7579.1	5.62	-	-	-	-	-	43	DP4=10,14,8,8:0/1:254,0,255:99	23	DP4=5,8,5,5:0/1:184,0,231:99	23	DP4=5,4,5,8:0/1:213,0,201:99	25	DP4=1,0,11,11:1/1:255,28,0:53
1	284508687	1	262614171	G/A	12	222	60	DP4=0,0,6,6:1/1:255,36,0:69	1	No	No	No	3475	3323	1108	T/I	aCa/aTa	EXON=29/37	NON_SYNONYMOUS_CODING	ENSRNOP00000022558	-	ENSRNOT00000022558	ENSRNOG00000016714	-	-	Nrap	47.83	86	chr10:115372054	NRAP	CCDS7579.1	5.62	-	-	-	-	-	43	DP4=10,14,8,8:0/1:254,0,255:99	23	DP4=5,8,5,5:0/1:184,0,231:99	23	DP4=5,4,5,8:0/1:213,0,201:99	25	DP4=1,0,11,11:1/1:255,28,0:53
2	14724715	2	15430106	G/C	14	222	58	DP4=0,0,6,8:1/1:255,42,0:81	1	Yes	Yes : (11)	Yes : (17)	644	644	215	S/T	aGt/aCt	EXON=5/7	NON_SYNONYMOUS_CODING	ENSRNOP00000046122	YES	ENSRNOT00000043935	ENSRNOG00000029703	-	-	LOC100359661	41.75	-	chrX:39646624	GAPDHP1	-	3.04	-	-	-	-	-	28	-	17	-	27	-	30	-
2	18290682	2	19636935	G/A	15	178	55	DP4=0,0,6,9:1/1:211,45,0:87	1	No	No	No	776	703	235	D/N	Gat/Aat	EXON=5/5	NON_SYNONYMOUS_CODING	ENSRNOP00000040553	-	ENSRNOT00000043196	ENSRNOG00000032002	-	-	Hapln1	39.55	95	chr5:82937467	HAPLN1	CCDS4061.1	5.22	-	-	-	YES	-	33	-	36	-	24	DP4=5,5,7,7:0/1:249,0,198:99	31	-
2	18290682	2	19636935	G/A	15	178	55	DP4=0,0,6,9:1/1:211,45,0:87	1	No	No	No	986	913	305	D/N	Gat/Aat	EXON=5/5	NON_SYNONYMOUS_CODING	ENSRNOP00000045959	YES	ENSRNOT00000042958	ENSRNOG00000032002	-	-	Hapln1	39.55	95	chr5:82937467	HAPLN1	CCDS4061.1	5.22	-	-	-	YES	-	33	-	36	-	24	DP4=5,5,7,7:0/1:249,0,198:99	31	-
2	18371812	2	19720737	T/C	20	164	60	DP4=0,0,9,11:1/1:197,60,0:99	1	Yes	Yes : (4)	Yes : (7)	229	229	77	S/P	Tcc/Ccc	EXON=1/3	NON_SYNONYMOUS_CODING	ENSRNOP00000050882	YES	ENSRNOT00000048766	ENSRNOG00000029210	-	-	F1LTL3_RAT	50.75	-	chr15:71457517	THSD4	CCDS10238.2	-1.11	-	-	-	-	-	36	-	26	-	29	DP4=10,11,5,2:0/1:134,0,255:99	24	-
2	41901865	2	23376432	C/T	22	222	59	DP4=0,0,9,13:1/1:255,66,0:99	1	No	Yes : (8)	Yes : (9)	1153	1153	385	V/I	Gta/Ata	EXON=1/3	NON_SYNONYMOUS_CODING	ENSRNOP00000038462	YES	ENSRNOT00000032278	ENSRNOG00000043138	-	-	F1M7Z3_RAT	49.92	-	chr5:79031237	CMYA5	CCDS47238.1	-4.18	-	-	-	-	-	44	-	32	-	28	DP4=5,10,6,7:0/1:242,0,254:99	27	-
2	41902364	2	23376931	C/T	16	173	59	DP4=0,0,9,7:1/1:206,48,0:93	1	Yes	Yes : (22)	Yes : (31)	654	654	218	M/I	atG/atA	EXON=1/3	NON_SYNONYMOUS_CODING	ENSRNOP00000038462	YES	ENSRNOT00000032278	ENSRNOG00000043138	-	-	F1M7Z3_RAT	49.92	-	chr5:79030702	CMYA5	CCDS47238.1	3.45	-	-	-	-	-	36	DP4=3,10,12,9:0/1:255,0,218:99	22	DP4=8,9,2,3:0/1:102,0,255:99	24	DP4=0,0,8,14:1/1:255,66,0:99	29	DP4=12,8,2,6:0/1:147,0,255:99
2	42501913	2	24008115	C/A	14	182	57	DP4=0,0,8,6:1/1:215,42,0:81	1	Yes	Yes : (25)	Yes : (36)	1237	1205	402	T/K	aCg/aAg	EXON=8/16	NON_SYNONYMOUS_CODING	ENSRNOP00000030481	YES	ENSRNOT00000032783	ENSRNOG00000023588	-	-	Dmgdh	44.55	90	chr5:78329199	DMGDH	CCDS4044.1	3.76	DIMETHYLGLYCINE DEHYDROGENASE DEFICIENCY; DMGDHD	-	-	-	-	36	DP4=9,6,8,13:0/1:255,0,223:99	29	DP4=6,8,8,7:0/1:238,0,245:99	26	DP4=0,0,19,7:1/1:255,78,0:99	27	DP4=11,8,4,3:0/1:132,0,255:99
2	42511181	2	24018289	G/A	10	127	55	DP4=0,0,4,6:1/1:160,30,0:57	1	No	Yes : (10)	Yes : (12)	2101	2069	690	R/Q	cGg/cAg	EXON=13/16	NON_SYNONYMOUS_CODING	ENSRNOP00000030481	YES	ENSRNOT00000032783	ENSRNOG00000023588	-	-	Dmgdh	44.55	90	chr5:78322347	DMGDH	CCDS4044.1	-6.98	DIMETHYLGLYCINE DEHYDROGENASE DEFICIENCY; DMGDHD	-	-	-	-	25	-	28	-	16	DP4=4,3,3,4:0/1:167,0,162:99	19	-
2	46117808	2	26839587	G/A	13	168	60	DP4=0,0,6,7:1/1:201,39,0:75	1	Yes	Yes : (24)	Yes : (37)	766	766	256	R/W	Cgg/Tgg	EXON=5/5	NON_SYNONYMOUS_CODING	ENSRNOP00000060450	-	ENSRNOT00000067529	ENSRNOG00000029108	-	-	F1LZ23_RAT	44.55	37	chr1:93602522	MTF2	CCDS742.1	6.02	-	-	-	YES	-	37	DP4=7,11,8,9:0/1:255,0,255:99	31	DP4=11,10,2,8:0/1:159,0,255:99	25	DP4=0,0,10,14:1/1:255,72,0:99	27	DP4=2,9,8,8:0/1:255,0,193:99
2	46118550	2	26840329	T/G	12	89	54	DP4=0,0,6,6:1/1:122,36,0:69	1	Yes	Yes : (18)	Yes : (37)	799	799	267	T/P	Acc/Ccc	EXON=4/4	NON_SYNONYMOUS_CODING	ENSRNOP00000040964	YES	ENSRNOT00000049566	ENSRNOG00000029108	-	-	F1LZ23_RAT	44.55	37	chr1:93592799	MTF2	CCDS742.1	5.4	-	-	-	YES	-	39	-	26	-	27	DP4=0,0,9,11:1/1:255,60,0:99	26	-
2	46118550	2	26840329	T/G	12	89	54	DP4=0,0,6,6:1/1:122,36,0:69	1	Yes	Yes : (18)	Yes : (37)	86	86	29	N/T	aAc/aCc	EXON=1/5	NON_SYNONYMOUS_CODING	ENSRNOP00000060450	-	ENSRNOT00000067529	ENSRNOG00000029108	-	-	F1LZ23_RAT	44.55	37	chr1:93592799	MTF2	CCDS742.1	5.4	-	-	-	YES	-	39	-	26	-	27	DP4=0,0,9,11:1/1:255,60,0:99	26	-
2	46118872	2	26840651	C/T	14	159	60	DP4=0,0,9,5:1/1:192,42,0:81	1	Yes	Yes : (18)	Yes : (27)	596	596	199	R/Q	cGg/cAg	EXON=2/4	NON_SYNONYMOUS_CODING	ENSRNOP00000040964	YES	ENSRNOT00000049566	ENSRNOG00000029108	-	-	F1LZ23_RAT	44.55	37	chr1:93581145	MTF2	CCDS742.1	5.18	-	-	-	YES	-	34	DP4=8,4,13,8:0/1:255,0,211:99	29	DP4=8,4,10,6:0/1:255,0,236:99	32	DP4=1,0,13,15:1/1:255,49,0:95	30	DP4=6,8,6,10:0/1:255,0,239:99
2	46158200	2	26882361	T/A	15	171	60	DP4=0,0,10,5:1/1:204,45,0:87	1	No	Yes : (13)	Yes : (20)	1194	1194	398	E/D	gaA/gaT	EXON=12/14	NON_SYNONYMOUS_CODING	ENSRNOP00000032365	YES	ENSRNOT00000034041	ENSRNOG00000025377	-	-	LOC100359662	45.22	73	chr5:74962808	ANKDD1B	-	-3.06	-	-	-	-	-	37	DP4=10,9,8,9:0/1:255,0,255:99	20	DP4=4,9,5,1:0/1:116,0,247:99	21	DP4=0,0,8,12:1/1:255,60,0:99	24	DP4=4,10,5,5:0/1:184,0,247:99
2	46419360	2	26953140	G/A	18	188	55	DP4=0,0,7,11:1/1:221,54,0:99	1	Yes	Yes : (19)	Yes : (30)	1428	1228	410	R/W	Cgg/Tgg	EXON=11/11	NON_SYNONYMOUS_CODING	ENSRNOP00000061867	-	ENSRNOT00000065248	ENSRNOG00000025373	-	-	Polk	41.31	63	chr5:74893766	POLK	CCDS4030.1	-5.85	-	-	-	-	-	25	DP4=7,10,3,5:0/1:171,0,255:99	28	DP4=4,13,4,6:0/1:198,0,255:99	27	DP4=0,0,10,16:1/1:255,78,0:99	21	DP4=0,0,6,15:1/1:255,63,0:99
2	46419360	2	26953140	G/A	18	188	55	DP4=0,0,7,11:1/1:221,54,0:99	1	Yes	Yes : (19)	Yes : (30)	2439	2239	747	R/W	Cgg/Tgg	EXON=14/14	NON_SYNONYMOUS_CODING	ENSRNOP00000058181	-	ENSRNOT00000061462	ENSRNOG00000025373	-	-	Polk	41.31	63	chr5:74893766	POLK	CCDS4030.1	-5.85	-	-	-	-	-	25	DP4=7,10,3,5:0/1:171,0,255:99	28	DP4=4,13,4,6:0/1:198,0,255:99	27	DP4=0,0,10,16:1/1:255,78,0:99	21	DP4=0,0,6,15:1/1:255,63,0:99
2	46419360	2	26953140	G/A	18	188	55	DP4=0,0,7,11:1/1:221,54,0:99	1	Yes	Yes : (19)	Yes : (30)	2679	2479	827	R/W	Cgg/Tgg	EXON=15/15	NON_SYNONYMOUS_CODING	ENSRNOP00000029244	YES	ENSRNOT00000033952	ENSRNOG00000025373	-	-	Polk	41.31	63	chr5:74893766	POLK	CCDS4030.1	-5.85	-	-	-	-	-	25	DP4=7,10,3,5:0/1:171,0,255:99	28	DP4=4,13,4,6:0/1:198,0,255:99	27	DP4=0,0,10,16:1/1:255,78,0:99	21	DP4=0,0,6,15:1/1:255,63,0:99
2	46419360	2	26953140	G/A	18	188	55	DP4=0,0,7,11:1/1:221,54,0:99	1	Yes	Yes : (19)	Yes : (30)	1767	1567	523	R/W	Cgg/Tgg	EXON=14/14	NON_SYNONYMOUS_CODING	ENSRNOP00000058180	-	ENSRNOT00000061461	ENSRNOG00000025373	-	-	Polk	41.31	63	chr5:74893766	POLK	CCDS4030.1	-5.85	-	-	-	-	-	25	DP4=7,10,3,5:0/1:171,0,255:99	28	DP4=4,13,4,6:0/1:198,0,255:99	27	DP4=0,0,10,16:1/1:255,78,0:99	21	DP4=0,0,6,15:1/1:255,63,0:99
2	46419360	2	26953140	G/A	18	188	55	DP4=0,0,7,11:1/1:221,54,0:99	1	Yes	Yes : (19)	Yes : (30)	2505	2305	769	R/W	Cgg/Tgg	EXON=17/17	NON_SYNONYMOUS_CODING	ENSRNOP00000058182	-	ENSRNOT00000061463	ENSRNOG00000025373	-	-	Polk	41.31	63	chr5:74893766	POLK	CCDS4030.1	-5.85	-	-	-	-	-	25	DP4=7,10,3,5:0/1:171,0,255:99	28	DP4=4,13,4,6:0/1:198,0,255:99	27	DP4=0,0,10,16:1/1:255,78,0:99	21	DP4=0,0,6,15:1/1:255,63,0:99
2	46421465	2	26955245	G/A	26	222	59	DP4=0,0,19,7:1/1:255,78,0:99	1	No	Yes : (17)	Yes : (26)	1477	1277	426	T/M	aCg/aTg	EXON=13/15	NON_SYNONYMOUS_CODING	ENSRNOP00000060309	-	ENSRNOT00000064071	ENSRNOG00000025373	-	-	Polk	41.31	63	chr5:74892075	POLK	-	4.38	-	-	-	-	-	39	DP4=7,5,8,17:0/1:255,0,213:99	20	DP4=5,3,5,6:0/1:239,0,167:99	21	DP4=0,0,7,10:1/1:255,51,0:99	23	DP4=0,0,9,12:1/1:255,63,0:99
2	44436842	2	28020989	A/G	14	222	58	DP4=0,0,6,8:1/1:255,42,0:81	1	Yes	Yes : (17)	Yes : (27)	172	172	58	T/A	Aca/Gca	EXON=1/1	NON_SYNONYMOUS_CODING	ENSRNOP00000058022	YES	ENSRNOT00000061309	ENSRNOG00000039913	(CCA)n:Simple_repeat:Simple_repeat	-	F1LWG5_RAT	48.7	-	-	-	-	-	-	-	-	-	-	23	DP4=1,8,8,6:0/1:255,0,135:99	33	DP4=12,10,7,2:0/1:144,0,255:99	18	DP4=0,0,7,10:1/1:255,51,0:99	19	DP4=1,0,7,9:1/1:255,21,0:39
2	49540314	2	31169938	G/A	16	192	59	DP4=0,0,7,9:1/1:225,48,0:93	1	Yes	Yes : (14)	Yes : (16)	3818	3818	1273	A/V	gCt/gTt	EXON=15/16	NON_SYNONYMOUS_CODING	ENSRNOP00000024501	YES	ENSRNOT00000024501	ENSRNOG00000033693	-	-	D3ZCM5_RAT	43.93	59	chr5:70270114	NAIP	CCDS4009.1	1.36	-	-	-	-	-	36	DP4=9,6,10,11:0/1:255,0,254:99	24	DP4=7,8,2,6:0/1:133,0,255:99	33	DP4=0,0,15,17:1/1:255,96,0:99	17	DP4=0,0,6,10:1/1:255,48,0:93
2	49545941	2	31175565	T/C	13	174	41	DP4=0,0,4,9:1/1:207,39,0:75	1	Yes	No	No	3478	3478	1160	M/V	Atg/Gtg	EXON=12/16	NON_SYNONYMOUS_CODING	ENSRNOP00000024501	YES	ENSRNOT00000024501	ENSRNOG00000033693	-	-	D3ZCM5_RAT	43.93	59	chr5:70275789	NAIP	CCDS4009.1	-1.03	-	-	-	-	-	39	DP4=11,10,5,9:0/1:145,0,255:99	32	DP4=7,6,3,10:0/1:169,0,245:99	23	DP4=0,0,7,13:1/1:255,60,0:99	22	DP4=0,1,7,11:1/1:255,37,0:71
2	49551962	2	31181586	C/T	20	124	39	DP4=0,1,11,8:1/1:157,37,0:71	0.95	Yes	Yes : (21)	Yes : (21)	1226	1226	409	G/E	gGa/gAa	EXON=10/16	NON_SYNONYMOUS_CODING	ENSRNOP00000024501	YES	ENSRNOT00000024501	ENSRNOG00000033693	-	-	D3ZCM5_RAT	43.93	59	chr5:70281910	NAIP	CCDS4009.1	1.36	-	-	-	-	-	46	DP4=9,11,7,13:0/1:202,0,255:99	46	DP4=11,9,8,11:0/1:207,0,225:99	29	DP4=0,5,14,8:0/1:255,0,5:8	35	DP4=1,3,13,14:1/1:250,7,0:12
2	49571542	2	31201436	T/C	11	136	53	DP4=0,0,7,4:1/1:169,33,0:63	1	No	Yes : (16)	Yes : (18)	362	362	121	Q/R	cAa/cGa	EXON=1/16	NON_SYNONYMOUS_CODING	ENSRNOP00000024501	YES	ENSRNOT00000024501	ENSRNOG00000033693	-	-	D3ZCM5_RAT	43.93	59	chr5:70308381	NAIP	CCDS4009.1	-6.51	-	-	-	-	-	38	DP4=11,10,7,9:0/1:238,0,255:99	22	DP4=6,3,9,4:0/1:218,0,164:99	26	DP4=0,0,15,11:1/1:255,78,0:99	21	DP4=0,0,11,10:1/1:255,63,0:99
2	49571893	2	31201787	T/C	14	129	60	DP4=0,0,9,5:1/1:162,42,0:81	1	No	Yes : (1)	Yes : (1)	11	11	4	Q/R	cAg/cGg	EXON=1/16	NON_SYNONYMOUS_CODING	ENSRNOP00000024501	YES	ENSRNOT00000024501	ENSRNOG00000033693	-	-	D3ZCM5_RAT	43.93	59	chr5:70308732	NAIP	CCDS4009.1	0.145	-	-	-	-	-	37	DP4=10,8,3,15:0/1:241,0,255:99	30	DP4=8,12,6,4:0/1:195,0,255:99	24	DP4=0,0,13,10:1/1:255,69,0:99	26	DP4=0,1,7,14:1/1:255,33,0:63
2	49617333	2	31247975	T/C	26	187	37	DP4=0,0,6,20:1/1:220,78,0:99	1	Yes	Yes : (21)	Yes : (21)	431	431	144	N/S	aAt/aGt	EXON=1/14	NON_SYNONYMOUS_CODING	ENSRNOP00000024483	YES	ENSRNOT00000024485	ENSRNOG00000042256	-	-	Naip5	44.68	58	chr5:70308312	NAIP	CCDS4009.1	-3.66	-	-	-	-	-	52	DP4=9,7,10,25:0/1:255,0,226:99	44	DP4=7,11,10,13:0/1:251,0,255:99	64	DP4=1,0,20,41:1/1:255,152,0:99	43	DP4=0,0,23,19:1/1:255,126,0:99
2	50536381	2	32221753	G/A	13	139	38	DP4=0,0,4,9:1/1:172,39,0:75	1	No	Yes : (3)	Yes : (5)	468	449	150	R/Q	cGg/cAg	EXON=1/1	NON_SYNONYMOUS_CODING	ENSRNOP00000046669	YES	ENSRNOT00000041479	ENSRNOG00000033461	-	-	RGD1565370	49.06	-	chr1:40798782	-	-	1.82	-	-	-	-	-	38	DP4=13,3,7,13:0/1:236,0,228:99	22	DP4=3,8,4,6:0/1:142,0,199:99	32	DP4=0,0,12,18:1/1:255,68,5:99	27	DP4=0,0,16,10:1/1:255,69,0:99
2	64214561	2	44703968	T/C	15	222	60	DP4=0,0,8,7:1/1:255,45,0:87	1	No	Yes : (2)	Yes : (4)	26	2	1	M/T	aTg/aCg	EXON=1/4	NON_SYNONYMOUS_CODING	ENSRNOP00000057404	YES	ENSRNOT00000060673	ENSRNOG00000039582	-	-	RGD1561161	45.5	-	chr5:54168334	-	-	-1.29	-	-	-	-	-	37	DP4=6,6,9,14:0/1:255,0,228:99	37	DP4=15,6,10,6:0/1:255,0,255:99	11	DP4=0,0,5,4:1/1:237,27,0:51	19	DP4=3,1,8,6:0/1:255,0,79:82
2	64218475	2	44707882	G/A	17	122	58	DP4=0,0,11,6:1/1:155,51,0:99	1	No	Yes : (1)	Yes : (2)	3530	3506	1169	R/K	aGg/aAg	EXON=2/4	NON_SYNONYMOUS_CODING	ENSRNOP00000057404	YES	ENSRNOT00000060673	ENSRNOG00000039582	-	-	RGD1561161	45.5	-	chr5:54164491	-	-	3.8	-	-	-	-	-	48	DP4=13,10,15,9:0/1:255,0,255:99	38	DP4=13,11,6,7:0/1:211,0,255:99	26	DP4=0,0,16,9:1/1:255,75,0:99	18	DP4=7,4,3,4:0/1:155,0,236:99
2	64218482	2	44707889	C/A	20	150	57	DP4=0,0,14,6:1/1:183,60,0:99	1	No	No	Yes : (2)	3537	3513	1171	N/K	aaC/aaA	EXON=2/4	NON_SYNONYMOUS_CODING	ENSRNOP00000057404	YES	ENSRNOT00000060673	ENSRNOG00000039582	-	-	RGD1561161	45.5	-	chr5:54164484	-	-	-7.83	-	-	-	-	-	43	DP4=14,10,11,8:0/1:255,0,255:99	36	DP4=12,10,7,7:0/1:206,0,255:99	25	DP4=0,0,17,8:1/1:255,75,0:99	20	DP4=7,4,4,5:0/1:180,0,236:99
2	64218640	2	44708047	T/C	20	204	59	DP4=0,0,10,10:1/1:237,60,0:99	1	No	Yes : (1)	Yes : (2)	3695	3671	1224	L/P	cTg/cCg	EXON=2/4	NON_SYNONYMOUS_CODING	ENSRNOP00000057404	YES	ENSRNOT00000060673	ENSRNOG00000039582	-	-	RGD1561161	45.5	-	chr5:54164317	-	-	3.51	-	-	-	-	-	46	DP4=16,12,7,11:0/1:255,0,255:99	29	DP4=5,11,6,4:0/1:171,0,255:99	30	DP4=0,0,11,18:1/1:255,87,0:99	31	DP4=7,11,6,7:0/1:233,0,255:99
2	64666074	2	45278752	T/C	13	206	54	DP4=0,0,8,5:1/1:239,39,0:75	1	Yes	Yes : (25)	Yes : (38)	455	455	152	H/R	cAc/cGc	EXON=3/3	NON_SYNONYMOUS_CODING	ENSRNOP00000044408	YES	ENSRNOT00000014735	ENSRNOG00000011085	-	-	F1M322_RAT	50.65	63	chr5:175811299	NOP16	CCDS43403.1	4.48	-	-	-	-	-	42	-	35	DP4=8,10,1,4:0/1:41,0,255:43	31	DP4=0,0,2,4:1/1:116,18,0:33	32	-
2	64666081	2	45278759	T/A	14	141	55	DP4=0,0,8,6:1/1:174,42,0:81	1	Yes	Yes : (25)	Yes : (38)	448	448	150	N/Y	Aat/Tat	EXON=3/3	NON_SYNONYMOUS_CODING	ENSRNOP00000044408	YES	ENSRNOT00000014735	ENSRNOG00000011085	-	-	F1M322_RAT	50.65	63	chr5:175811306	NOP16	CCDS43403.1	5.35	-	-	-	-	-	41	-	36	DP4=8,10,3,2:0/1:32,0,255:31	33	DP4=0,0,3,2:1/1:97,15,0:27	32	-
2	64666084	2	45278762	C/T	14	222	55	DP4=0,0,8,6:1/1:255,42,0:81	1	No	Yes : (1)	Yes : (2)	445	445	149	V/I	Gtc/Atc	EXON=3/3	NON_SYNONYMOUS_CODING	ENSRNOP00000044408	YES	ENSRNOT00000014735	ENSRNOG00000011085	-	-	F1M322_RAT	50.65	63	chr5:175811309	NOP16	CCDS43403.1	5.35	-	-	-	-	-	39	-	35	-	31	DP4=0,0,4,4:1/1:141,24,0:45	32	-
2	71522936	2	46951082	C/A	11	145	58	DP4=0,0,4,7:1/1:178,33,0:63	1	No	Yes : (1)	Yes : (2)	269	36	12	S/R	agC/agA	EXON=3/7	NON_SYNONYMOUS_CODING	ENSRNOP00000061859	-	ENSRNOT00000065377	ENSRNOG00000011797	-	-	Mocs2	43.66	84	chr5:52402969	MOCS2	CCDS3958.1	-1.48	MOLYBDENUM COFACTOR DEFICIENCY	-	MOCS2	-	-	37	DP4=10,8,10,9:0/1:255,0,255:99	33	DP4=4,9,12,8:0/1:255,0,229:99	27	DP4=0,0,14,13:1/1:255,81,0:99	39	DP4=6,10,10,11:0/1:255,0,255:99
2	71522936	2	46951082	C/A	11	145	58	DP4=0,0,4,7:1/1:178,33,0:63	1	No	Yes : (1)	Yes : (2)	269	36	12	S/R	agC/agA	EXON=3/7	NON_SYNONYMOUS_CODING	ENSRNOP00000015781	YES	ENSRNOT00000015781	ENSRNOG00000011797	-	-	Mocs2	43.66	84	chr5:52402969	MOCS2	CCDS3958.1	-1.48	MOLYBDENUM COFACTOR DEFICIENCY	-	MOCS2	-	-	37	DP4=10,8,10,9:0/1:255,0,255:99	33	DP4=4,9,12,8:0/1:255,0,229:99	27	DP4=0,0,14,13:1/1:255,81,0:99	39	DP4=6,10,10,11:0/1:255,0,255:99
2	71570740	2	46998861	C/T	30	222	55	DP4=0,0,12,18:1/1:255,90,0:99	1	Yes	Yes : (7)	Yes : (13)	1888	1888	630	V/I	Gtt/Att	EXON=15/29	NON_SYNONYMOUS_CODING	ENSRNOP00000015940	YES	ENSRNOT00000015940	ENSRNOG00000011877	-	-	Itga2	41.58	81	chr5:52362958	ITGA2	CCDS3957.1	3.45	-	-	-	-	-	29	DP4=7,8,5,8:0/1:247,0,248:99	32	DP4=5,9,4,13:0/1:255,0,234:99	24	DP4=0,0,14,10:1/1:255,72,0:99	27	DP4=9,7,3,7:0/1:182,0,255:99
2	71673677	2	47114583	C/T	23	176	60	DP4=0,0,11,12:1/1:209,69,0:99	1	No	Yes : (1)	Yes : (2)	3146	3146	1049	G/E	gGa/gAa	EXON=25/28	NON_SYNONYMOUS_CODING	ENSRNOP00000016353	YES	ENSRNOT00000016353	ENSRNOG00000012080	-	-	Itga1	40.45	87	chr5:52235686	ITGA1	CCDS3955.1	0.522	-	-	-	-	-	40	DP4=14,7,9,8:0/1:255,0,255:99	32	DP4=4,9,7,11:0/1:255,0,228:99	27	DP4=0,0,8,18:1/1:255,78,0:99	26	DP4=9,9,4,4:0/1:169,0,255:99
Deleted	Deleted	2	51889486	A/T	17	184	54	DP4=0,0,6,11:1/1:217,51,0:99	1	No	Yes : (1)	Yes : (1)	152	152	51	Y/F	tAc/tTc	EXON=1/1	NON_SYNONYMOUS_CODING	ENSRNOP00000060148	YES	ENSRNOT00000068672	ENSRNOG00000042150	-	-	D3ZIB1_RAT	53.73	-	-	-	-	-	-	-	-	-	-	39	DP4=10,8,8,12:0/1:255,0,246:99	18	-	35	DP4=0,0,19,14:1/1:255,99,0:99	15	DP4=3,4,3,5:0/1:184,0,139:99
2	71224292	2	51924067	G/A	17	178	42	DP4=0,0,12,5:1/1:211,51,0:99	1	No	Yes : (14)	Yes : (14)	358	358	120	H/Y	Cat/Tat	EXON=1/1	NON_SYNONYMOUS_CODING	ENSRNOP00000046871	YES	ENSRNOT00000043541	ENSRNOG00000032314	-	-	D3Z9Q8_RAT	52.85	-	-	-	-	-	-	-	-	-	-	40	DP4=11,8,11,8:0/1:218,0,141:99	19	-	18	DP4=0,0,4,12:1/1:246,48,0:93	27	DP4=9,6,5,7:0/1:178,0,147:99
2	70982858	2	52150844	A/G	10	188	43	DP4=0,0,5,5:1/1:221,30,0:57	1	No	Yes : (1)	Yes : (1)	26	26	9	H/R	cAt/cGt	EXON=1/1	NON_SYNONYMOUS_CODING	ENSRNOP00000057247	YES	ENSRNOT00000060505	ENSRNOG00000039479	-	-	D4ACR3_RAT	52.44	-	-	-	-	-	-	-	-	-	-	40	DP4=12,11,6,6:0/1:159,0,255:99	22	-	21	DP4=0,0,4,10:1/1:245,42,0:81	32	DP4=7,5,8,11:0/1:240,0,217:99
2	70982772	2	52150930	C/T	10	92	37	DP4=0,0,3,7:1/1:125,30,0:57	1	No	Yes : (1)	Yes : (3)	112	112	38	P/S	Ccc/Tcc	EXON=1/1	NON_SYNONYMOUS_CODING	ENSRNOP00000057247	YES	ENSRNOT00000060505	ENSRNOG00000039479	-	-	D4ACR3_RAT	52.44	-	-	-	-	-	-	-	-	-	-	31	DP4=8,12,4,4:0/1:69,0,255:72	21	-	9	DP4=0,0,2,3:1/1:110,15,0:27	20	DP4=2,10,3,3:0/1:65,0,192:68
2	70982739	2	52150963	T/C	10	128	45	DP4=0,0,3,7:1/1:161,30,0:57	1	No	Yes : (1)	Yes : (1)	145	145	49	S/P	Tca/Cca	EXON=1/1	NON_SYNONYMOUS_CODING	ENSRNOP00000057247	YES	ENSRNOT00000060505	ENSRNOG00000039479	-	-	D4ACR3_RAT	52.44	-	-	-	-	-	-	-	-	-	-	32	DP4=7,11,5,6:0/1:135,0,249:99	19	-	10	DP4=0,0,3,6:1/1:181,27,0:51	21	DP4=2,8,4,5:0/1:153,0,175:99
2	70982600	2	52151102	G/A	14	146	37	DP4=0,0,10,4:1/1:179,42,0:81	1	No	Yes : (1)	Yes : (1)	284	284	95	S/N	aGt/aAt	EXON=1/1	NON_SYNONYMOUS_CODING	ENSRNOP00000057247	YES	ENSRNOT00000060505	ENSRNOG00000039479	-	-	D4ACR3_RAT	52.44	-	-	-	-	-	-	-	-	-	-	31	DP4=10,8,8,5:0/1:167,0,240:99	30	-	16	DP4=0,0,13,3:1/1:237,48,0:93	20	DP4=7,5,4,3:0/1:108,0,177:99
2	73185450	2	53364976	C/T	12	140	59	DP4=0,0,8,4:1/1:173,36,0:69	1	Yes	Yes : (12)	Yes : (14)	1111	1111	371	L/F	Ctt/Ttt	EXON=4/5	NON_SYNONYMOUS_CODING	ENSRNOP00000020291	YES	ENSRNOT00000020291	ENSRNOG00000015106	-	-	RGD1566344	49.06	-	chr9:135895995	EEF1A1P5	-	2.53	-	-	-	-	-	36	DP4=7,9,11,8:0/1:255,0,255:99	24	-	31	DP4=0,1,22,8:1/1:255,58,0:99	22	DP4=3,6,4,9:0/1:245,0,171:99
2	73185543	2	53365069	C/T	13	106	60	DP4=0,0,7,6:1/1:139,39,0:75	1	Yes	Yes : (12)	Yes : (14)	1202	1202	401	P/L	cCt/cTt	EXON=5/5	NON_SYNONYMOUS_CODING	ENSRNOP00000020291	YES	ENSRNOT00000020291	ENSRNOG00000015106	-	-	RGD1566344	49.06	-	chr9:135896089	EEF1A1P5	-	2.53	-	-	-	-	-	37	DP4=9,5,10,8:0/1:255,0,242:99	23	-	41	DP4=0,1,20,18:1/1:255,83,0:99	26	DP4=5,8,7,6:0/1:255,0,241:99
2	77339184	2	57837505	T/C	15	124	55	DP4=0,0,6,9:1/1:157,45,0:87	1	Yes	Yes : (20)	Yes : (29)	704	704	235	F/S	tTc/tCc	EXON=3/22	NON_SYNONYMOUS_CODING	ENSRNOP00000020170	YES	ENSRNOT00000020170	ENSRNOG00000014911	-	-	RGD1310081	41.79	21	chr5:37169374	C5orf42	CCDS34146.2	1.75	-	-	-	-	-	36	DP4=11,5,6,11:0/1:255,0,255:99	26	-	26	DP4=0,0,10,14:1/1:255,72,0:99	25	DP4=9,5,6,4:0/1:164,0,254:99
2	77339228	2	57837549	T/C	12	121	58	DP4=0,0,5,7:1/1:154,36,0:69	1	Yes	Yes : (20)	Yes : (29)	748	748	250	S/P	Tct/Cct	EXON=3/22	NON_SYNONYMOUS_CODING	ENSRNOP00000020170	YES	ENSRNOT00000020170	ENSRNOG00000014911	-	-	RGD1310081	41.79	21	chr5:37169330	C5orf42	CCDS34146.2	5.39	-	-	-	-	-	27	DP4=7,4,4,10:0/1:240,0,202:99	28	-	27	DP4=0,0,16,9:1/1:255,75,0:99	30	DP4=9,10,7,4:0/1:201,0,255:99
2	78971821	2	57891565	A/G	10	89	53	DP4=0,0,8,2:1/1:122,30,0:57	1	Yes	Yes : (15)	Yes : (15)	43	43	15	S/G	Agc/Ggc	EXON=1/4	NON_SYNONYMOUS_CODING	ENSRNOP00000061194	YES	ENSRNOT00000068010	ENSRNOG00000043047	-	-	F1M3I1_RAT	48.97	89	chr16:69791696	NOB1	CCDS10884.1	1.6	-	-	-	-	-	33	DP4=6,12,4,9:0/1:247,0,255:99	28	-	17	DP4=0,0,7,6:1/1:255,39,0:75	26	DP4=7,4,7,5:0/1:236,0,233:99
2	79059976	2	57976730	T/C	14	120	58	DP4=0,0,7,7:1/1:153,42,0:81	1	Yes	Yes : (20)	Yes : (28)	2496	2297	766	K/R	aAg/aGg	EXON=11/43	NON_SYNONYMOUS_CODING	ENSRNOP00000029277	-	ENSRNOT00000031224	ENSRNOG00000025680	-	-	D3ZID4_RAT	37.73	46	chr5:36985579	NIPBL	CCDS3920.1	4.02	CORNELIA DE LANGE SYNDROME 1; CDLS1	-	NIPBL	YES	-	30	DP4=7,8,3,11:0/1:232,0,255:99	13	-	33	DP4=0,0,15,18:1/1:255,99,0:99	40	DP4=10,8,10,11:0/1:255,0,255:99
2	79059976	2	57976730	T/C	14	120	58	DP4=0,0,7,7:1/1:153,42,0:81	1	Yes	Yes : (20)	Yes : (28)	2496	1937	646	K/R	aAg/aGg	EXON=11/48	NON_SYNONYMOUS_CODING	ENSRNOP00000020954	YES	ENSRNOT00000021181	ENSRNOG00000025680	-	-	D3ZID4_RAT	37.73	46	chr5:36985579	NIPBL	CCDS3920.1	4.02	CORNELIA DE LANGE SYNDROME 1; CDLS1	-	NIPBL	YES	-	30	DP4=7,8,3,11:0/1:232,0,255:99	13	-	33	DP4=0,0,15,18:1/1:255,99,0:99	40	DP4=10,8,10,11:0/1:255,0,255:99
2	99935792	2	79432346	G/A	15	222	50	DP4=0,0,10,5:1/1:255,45,0:87	1	Yes	Yes : (17)	Yes : (25)	328	328	110	A/T	Gcc/Acc	EXON=2/2	NON_SYNONYMOUS_CODING	ENSRNOP00000015975	YES	ENSRNOT00000015975	ENSRNOG00000011997	-	-	E9PTU6_RAT	45.05	88	chr5:14690405	FAM105B	CCDS43302.1	-6.09	-	-	-	-	-	35	DP4=11,4,4,7:0/1:178,0,245:99	27	-	24	DP4=0,0,10,2:1/1:241,36,0:69	17	-
2	100142160	2	79639644	T/C	14	179	60	DP4=0,0,8,6:1/1:212,42,0:81	1	Yes	Yes : (14)	Yes : (20)	8311	8311	2771	T/A	Acc/Gcc	EXON=55/57	NON_SYNONYMOUS_CODING	ENSRNOP00000016784	YES	ENSRNOT00000016784	ENSRNOG00000012148	-	-	D3ZFR5_RAT	47.68	95	chr5:14504542	TRIO	CCDS3883.1	4.21	-	-	-	YES	-	37	DP4=9,3,10,13:0/1:255,0,181:99	38	-	26	DP4=0,0,12,14:1/1:255,78,0:99	28	DP4=6,9,4,9:0/1:225,0,255:99
2	106679852	2	86210741	T/A	13	149	54	DP4=0,0,9,4:1/1:182,39,0:75	1	Yes	Yes : (23)	Yes : (35)	1545	1480	494	S/T	Tct/Act	EXON=4/4	NON_SYNONYMOUS_CODING	ENSRNOP00000049638	YES	ENSRNOT00000042058	ENSRNOG00000031576	RNSAT1:Satellite:Satellite	-	Zfp455	40.23	39	chr19:22498674	ZNF729	-	0.996	-	-	-	-	-	37	DP4=15,6,7,7:0/1:224,0,255:99	38	-	26	DP4=0,0,11,13:1/1:255,72,0:99	35	DP4=11,9,6,9:0/1:221,0,255:99
13	32772980	2	86566284	T/G	17	195	56	DP4=0,0,9,8:1/1:228,51,0:99	1	No	Yes : (7)	Yes : (7)	152	152	51	L/R	cTg/cGg	EXON=1/4	NON_SYNONYMOUS_CODING	ENSRNOP00000050384	YES	ENSRNOT00000042759	ENSRNOG00000031024	-	-	LOC100360575	38.93	65	chr20:1895898	SIRPA	CCDS13022.1	-0.684	-	-	-	-	-	45	DP4=8,15,11,9:0/1:255,0,255:99	51	-	35	DP4=0,0,12,18:1/1:255,90,0:99	43	DP4=7,18,7,9:0/1:255,0,255:99
13	32772908	2	86566356	C/T	15	222	54	DP4=0,0,9,6:1/1:255,45,0:87	1	No	Yes : (9)	Yes : (9)	224	224	75	T/M	aCg/aTg	EXON=1/4	NON_SYNONYMOUS_CODING	ENSRNOP00000050384	YES	ENSRNOT00000042759	ENSRNOG00000031024	-	-	LOC100360575	38.93	65	chr20:1895970	SIRPA	CCDS13022.1	-10.2	-	-	-	-	-	39	DP4=9,11,11,5:0/1:193,0,255:99	43	-	41	DP4=0,0,17,16:1/1:255,99,0:99	32	DP4=6,8,7,7:0/1:223,0,255:99
13	32772788	2	86566476	A/T	14	222	51	DP4=0,0,5,9:1/1:255,42,0:81	1	No	Yes : (7)	Yes : (7)	344	344	115	E/V	gAg/gTg	EXON=1/4	NON_SYNONYMOUS_CODING	ENSRNOP00000050384	YES	ENSRNOT00000042759	ENSRNOG00000031024	-	-	LOC100360575	38.93	65	chr20:1896087	SIRPA	CCDS13022.1	-0.226	-	-	-	-	-	37	DP4=6,8,8,12:0/1:255,0,238:99	24	-	26	DP4=0,0,11,12:1/1:255,69,0:99	27	DP4=6,6,4,9:0/1:226,0,223:99
13	32771160	2	86568104	T/G	28	200	40	DP4=0,0,16,12:1/1:233,84,0:99	1	Yes	Yes : (22)	Yes : (22)	565	565	189	S/A	Tct/Gct	EXON=2/4	NON_SYNONYMOUS_CODING	ENSRNOP00000050384	YES	ENSRNOT00000042759	ENSRNOG00000031024	-	-	LOC100360575	38.93	65	chr20:1895951	SIRPA	CCDS13022.1	-8.38	-	-	-	-	-	39	DP4=18,11,6,4:0/1:158,0,255:99	28	-	24	DP4=0,0,14,10:1/1:255,72,0:99	32	DP4=7,11,7,4:0/1:190,0,255:99
2	108222335	2	88429657	A/C	14	132	41	DP4=0,0,10,4:1/1:165,42,0:81	1	Yes	Yes : (24)	Yes : (24)	1345	1262	421	V/G	gTg/gGg	EXON=4/4	NON_SYNONYMOUS_CODING	ENSRNOP00000050128	YES	ENSRNOT00000051741	ENSRNOG00000033830	-	-	Slc7a12	39.21	-	-	-	-	-	-	-	-	-	-	41	DP4=12,9,10,10:0/1:245,0,247:99	29	-	26	DP4=1,1,11,12:1/1:255,50,0:97	27	DP4=7,8,8,4:0/1:182,0,244:99
2	108243708	2	88634255	G/A	15	157	38	DP4=0,0,7,8:1/1:190,45,0:87	1	Yes	Yes : (24)	Yes : (36)	1183	1100	367	P/L	cCg/cTg	EXON=3/4	NON_SYNONYMOUS_CODING	ENSRNOP00000040882	YES	ENSRNOT00000042494	ENSRNOG00000028985	-	-	LOC361914	38.91	68	chr8:87229757	SLC7A13	CCDS34917.1	-6.59	-	-	-	-	-	27	DP4=5,6,5,11:0/1:167,0,145:99	21	-	36	DP4=0,0,19,15:1/1:255,102,0:99	30	DP4=10,6,5,8:0/1:160,0,172:99
2	108517100	2	88760394	G/T	15	222	57	DP4=0,0,9,6:1/1:255,45,0:87	1	No	Yes : (7)	Yes : (9)	1327	1327	443	L/I	Ctt/Att	EXON=5/5	NON_SYNONYMOUS_CODING	ENSRNOP00000056181	YES	ENSRNOT00000059424	ENSRNOG00000028582	-	-	F1M163_RAT	35.75	68	chr8:87226742	SLC7A13	CCDS34917.1	3.25	-	-	-	-	-	32	DP4=13,4,5,10:0/1:255,0,255:99	39	-	25	DP4=0,0,12,13:1/1:255,75,0:99	29	DP4=10,1,10,7:0/1:255,0,178:99
2	110275510	2	90594160	G/T	21	192	60	DP4=0,0,12,9:1/1:225,63,0:99	1	No	Yes : (5)	Yes : (5)	2941	2941	981	V/F	Gtc/Ttc	EXON=21/27	NON_SYNONYMOUS_CODING	ENSRNOP00000056137	YES	ENSRNOT00000059380	ENSRNOG00000030039	-	-	D3ZRJ5_RAT	35.31	-	-	-	-	-	-	-	-	-	-	44	DP4=10,7,4,22:0/1:255,0,255:99	29	-	29	DP4=0,0,17,11:1/1:255,84,0:99	33	DP4=7,7,6,13:0/1:255,0,251:99
2	133485562	2	115391904	A/G	16	162	60	DP4=0,0,4,12:1/1:195,48,0:93	1	No	Yes : (15)	Yes : (22)	1804	1624	542	N/D	Aac/Gac	EXON=15/27	NON_SYNONYMOUS_CODING	ENSRNOP00000034466	YES	ENSRNOT00000039296	ENSRNOG00000028156	-	-	Pld1	43.24	91	chr3:171405290	PLD1	CCDS3216.1	2.46	-	-	-	-	-	44	-	14	-	28	-	25	-
2	133485562	2	115391904	A/G	16	162	60	DP4=0,0,4,12:1/1:195,48,0:93	1	No	Yes : (15)	Yes : (22)	1807	1627	543	N/D	Aac/Gac	EXON=16/27	NON_SYNONYMOUS_CODING	ENSRNOP00000035045	-	ENSRNOT00000039308	ENSRNOG00000028156	-	-	Pld1	43.24	91	chr3:171405290	PLD1	CCDS3216.1	2.46	-	-	-	-	-	44	-	14	-	28	-	25	-
Deleted	Deleted	2	122262501	A/G	10	119	47	DP4=0,0,3,7:1/1:152,30,0:57	1	Yes	No	No	1940	1940	647	Q/R	cAg/cGg	EXON=17/29	NON_SYNONYMOUS_CODING	ENSRNOP00000016961	YES	ENSRNOT00000016961	ENSRNOG00000012421	-	-	Atp11b	38.95	96	chr3:182590247	ATP11B	CCDS33896.1	4.57	-	-	-	-	-	38	DP4=0,0,22,14:1/1:255,108,0:99	22	DP4=0,0,8,10:1/1:255,54,0:99	15	DP4=0,0,6,8:1/1:255,42,0:81	16	DP4=0,0,8,7:1/1:255,45,0:87
2	145789556	2	126290883	G/A	15	222	60	DP4=0,0,6,9:1/1:255,45,0:87	1	No	Yes : (9)	Yes : (13)	743	743	248	A/V	gCa/gTa	EXON=5/5	NON_SYNONYMOUS_CODING	ENSRNOP00000044952	YES	ENSRNOT00000017806	ENSRNOG00000013316	-	-	D3ZI50_RAT	52.72	85	chr1:120278047	PHGDH	CCDS904.1	4.31	-	-	-	YES	-	35	DP4=10,10,7,6:0/1:196,0,255:99	22	-	23	DP4=8,3,5,6:0/1:201,0,213:99	19	DP4=0,0,7,12:1/1:255,57,0:99
2	145789622	2	126290949	G/C	11	150	60	DP4=0,0,7,4:1/1:183,33,0:63	1	No	Yes : (13)	Yes : (19)	689	689	230	P/R	cCa/cGa	EXON=4/5	NON_SYNONYMOUS_CODING	ENSRNOP00000044952	YES	ENSRNOT00000017806	ENSRNOG00000013316	-	-	D3ZI50_RAT	52.72	85	chr1:120277981	PHGDH	CCDS904.1	4.31	-	-	-	YES	-	29	DP4=8,6,6,8:0/1:255,0,255:99	18	-	25	DP4=4,5,7,8:0/1:255,0,185:99	25	DP4=0,0,13,10:1/1:255,69,0:99
2	145789731	2	126291058	T/A	10	128	60	DP4=0,0,4,6:1/1:161,30,0:57	1	No	Yes : (9)	Yes : (13)	584	584	195	N/I	aAc/aTc	EXON=2/5	NON_SYNONYMOUS_CODING	ENSRNOP00000044952	YES	ENSRNOT00000017806	ENSRNOG00000013316	-	-	D3ZI50_RAT	52.72	85	chr1:120277333	PHGDH	CCDS904.1	5.47	-	-	-	YES	-	34	DP4=9,6,10,9:0/1:255,0,250:99	25	-	27	DP4=5,7,5,8:0/1:226,0,237:99	23	DP4=0,0,12,9:1/1:255,63,0:99
2	174770479	2	154141652	A/C	17	149	53	DP4=0,3,10,4:1/1:182,20,0:37	0.823529	Yes	Yes : (13)	Yes : (13)	942	942	314	I/M	atT/atG	EXON=3/3	NON_SYNONYMOUS_CODING	ENSRNOP00000054438	YES	ENSRNOT00000057634	ENSRNOG00000037920	-	-	F1M6H8_RAT	39.08	93	chr3:121980782	CASR	CCDS54632.1	6.17	{Epilepsy, idiopathic generalized, susceptibility to, 8}	-	CASR	YES	-	37	-	23	-	16	-	17	-
2	174383868	2	154276671	T/A	11	78.2	44	DP4=2,0,6,3:1/1:111,16,0:29	0.818182	No	Yes : (13)	Yes : (13)	1471	1471	491	F/I	Ttt/Att	EXON=13/14	NON_SYNONYMOUS_CODING	ENSRNOP00000037992	YES	ENSRNOT00000031501	ENSRNOG00000042082	-	-	LOC691033	35.31	-	-	-	-	-	-	-	-	-	-	22	-	25	-	11	-	15	-
2	174490802	2	154420285	T/A	46	169	38	DP4=0,0,17,29:1/1:202,138,0:99	1	No	No	No	102	102	34	N/K	aaT/aaA	EXON=1/12	NON_SYNONYMOUS_CODING	ENSRNOP00000055046	-	ENSRNOT00000058248	ENSRNOG00000042535	-	-	F1LW34_RAT	37.02	-	-	-	-	-	-	-	-	-	-	61	DP4=17,14,10,17:0/1:169,0,255:99	59	DP4=9,15,13,14:0/1:116,0,246:99	40	DP4=6,12,11,10:0/1:204,0,186:99	43	DP4=11,7,7,14:0/1:75,0,167:78
2	174490802	2	154420285	T/A	46	169	38	DP4=0,0,17,29:1/1:202,138,0:99	1	No	No	No	690	690	230	N/K	aaT/aaA	EXON=11/20	NON_SYNONYMOUS_CODING	ENSRNOP00000054427	YES	ENSRNOT00000057619	ENSRNOG00000042535	-	-	F1LW34_RAT	37.02	-	-	-	-	-	-	-	-	-	-	61	DP4=17,14,10,17:0/1:169,0,255:99	59	DP4=9,15,13,14:0/1:116,0,246:99	40	DP4=6,12,11,10:0/1:204,0,186:99	43	DP4=11,7,7,14:0/1:75,0,167:78
2	189563654	2	163521484	A/G	19	222	58	DP4=0,0,6,13:1/1:255,57,0:99	1	No	Yes : (4)	Yes : (6)	5471	5438	1813	I/T	aTa/aCa	EXON=51/51	NON_SYNONYMOUS_CODING	ENSRNOP00000045106	YES	ENSRNOT00000046681	ENSRNOG00000031067	-	-	SUIS_RAT	33.25	78	chr3:164697211	SI	CCDS3196.1	-5.88	SUCRASE-ISOMALTASE DEFICIENCY, CONGENITAL; CSID	-	-	-	-	34	DP4=0,0,13,20:1/1:255,99,0:99	39	DP4=0,0,18,17:1/1:255,105,0:99	31	DP4=0,0,8,20:1/1:255,84,0:99	37	DP4=0,0,16,20:1/1:255,108,0:99
2	189563654	2	163521484	A/G	19	222	58	DP4=0,0,6,13:1/1:255,57,0:99	1	No	Yes : (4)	Yes : (6)	5423	5390	1797	I/T	aTa/aCa	EXON=50/50	NON_SYNONYMOUS_CODING	ENSRNOP00000046979	-	ENSRNOT00000042844	ENSRNOG00000031067	-	-	SUIS_RAT	33.25	78	chr3:164697211	SI	CCDS3196.1	-5.88	SUCRASE-ISOMALTASE DEFICIENCY, CONGENITAL; CSID	-	-	-	-	34	DP4=0,0,13,20:1/1:255,99,0:99	39	DP4=0,0,18,17:1/1:255,105,0:99	31	DP4=0,0,8,20:1/1:255,84,0:99	37	DP4=0,0,16,20:1/1:255,108,0:99
2	189566066	2	163523896	T/G	18	106	59	DP4=0,0,6,12:1/1:139,54,0:99	1	Yes	Yes : (4)	Yes : (6)	5427	5394	1798	K/N	aaA/aaC	EXON=50/51	NON_SYNONYMOUS_CODING	ENSRNOP00000045106	YES	ENSRNOT00000046681	ENSRNOG00000031067	-	-	SUIS_RAT	33.25	78	chr3:164700067	SI	CCDS3196.1	-8.49	SUCRASE-ISOMALTASE DEFICIENCY, CONGENITAL; CSID	-	-	-	-	30	DP4=0,0,19,9:1/1:255,84,0:99	30	DP4=0,0,20,8:1/1:255,84,0:99	29	DP4=0,0,15,12:1/1:255,81,0:99	28	DP4=0,0,14,13:1/1:255,81,0:99
2	189566066	2	163523896	T/G	18	106	59	DP4=0,0,6,12:1/1:139,54,0:99	1	Yes	Yes : (4)	Yes : (6)	5379	5346	1782	K/N	aaA/aaC	EXON=49/50	NON_SYNONYMOUS_CODING	ENSRNOP00000046979	-	ENSRNOT00000042844	ENSRNOG00000031067	-	-	SUIS_RAT	33.25	78	chr3:164700067	SI	CCDS3196.1	-8.49	SUCRASE-ISOMALTASE DEFICIENCY, CONGENITAL; CSID	-	-	-	-	30	DP4=0,0,19,9:1/1:255,84,0:99	30	DP4=0,0,20,8:1/1:255,84,0:99	29	DP4=0,0,15,12:1/1:255,81,0:99	28	DP4=0,0,14,13:1/1:255,81,0:99
2	189566070	2	163523900	C/T	19	140	59	DP4=0,0,6,13:1/1:173,57,0:99	1	Yes	Yes : (4)	Yes : (6)	5423	5390	1797	S/N	aGt/aAt	EXON=50/51	NON_SYNONYMOUS_CODING	ENSRNOP00000045106	YES	ENSRNOT00000046681	ENSRNOG00000031067	-	-	SUIS_RAT	33.25	78	chr3:164700071	SI	CCDS3196.1	0.313	SUCRASE-ISOMALTASE DEFICIENCY, CONGENITAL; CSID	-	-	-	-	31	DP4=0,0,20,10:1/1:255,90,0:99	31	DP4=0,0,21,9:1/1:255,90,0:99	30	DP4=0,0,16,11:1/1:255,81,0:99	28	DP4=0,0,14,13:1/1:255,81,0:99
2	189566070	2	163523900	C/T	19	140	59	DP4=0,0,6,13:1/1:173,57,0:99	1	Yes	Yes : (4)	Yes : (6)	5375	5342	1781	S/N	aGt/aAt	EXON=49/50	NON_SYNONYMOUS_CODING	ENSRNOP00000046979	-	ENSRNOT00000042844	ENSRNOG00000031067	-	-	SUIS_RAT	33.25	78	chr3:164700071	SI	CCDS3196.1	0.313	SUCRASE-ISOMALTASE DEFICIENCY, CONGENITAL; CSID	-	-	-	-	31	DP4=0,0,20,10:1/1:255,90,0:99	31	DP4=0,0,21,9:1/1:255,90,0:99	30	DP4=0,0,16,11:1/1:255,81,0:99	28	DP4=0,0,14,13:1/1:255,81,0:99
2	189566160	2	163523990	T/C	20	160	54	DP4=0,0,9,11:1/1:193,60,0:99	1	Yes	Yes : (4)	Yes : (6)	5333	5300	1767	K/R	aAa/aGa	EXON=50/51	NON_SYNONYMOUS_CODING	ENSRNOP00000045106	YES	ENSRNOT00000046681	ENSRNOG00000031067	-	-	SUIS_RAT	33.25	78	chr3:164700161	SI	CCDS3196.1	-1.42	SUCRASE-ISOMALTASE DEFICIENCY, CONGENITAL; CSID	-	-	-	-	31	DP4=0,0,6,9:1/1:208,45,0:87	38	DP4=0,0,11,7:1/1:251,54,0:99	38	DP4=0,0,10,7:1/1:210,51,0:99	33	DP4=0,0,10,7:1/1:255,51,0:99
2	189566160	2	163523990	T/C	20	160	54	DP4=0,0,9,11:1/1:193,60,0:99	1	Yes	Yes : (4)	Yes : (6)	5285	5252	1751	K/R	aAa/aGa	EXON=49/50	NON_SYNONYMOUS_CODING	ENSRNOP00000046979	-	ENSRNOT00000042844	ENSRNOG00000031067	-	-	SUIS_RAT	33.25	78	chr3:164700161	SI	CCDS3196.1	-1.42	SUCRASE-ISOMALTASE DEFICIENCY, CONGENITAL; CSID	-	-	-	-	31	DP4=0,0,6,9:1/1:208,45,0:87	38	DP4=0,0,11,7:1/1:251,54,0:99	38	DP4=0,0,10,7:1/1:210,51,0:99	33	DP4=0,0,10,7:1/1:255,51,0:99
2	193009638	2	166141403	C/G	16	222	53	DP4=0,0,7,9:1/1:255,48,0:93	1	No	Yes : (2)	Yes : (4)	2072	2072	691	R/T	aGa/aCa	EXON=14/14	NON_SYNONYMOUS_CODING	ENSRNOP00000035837	YES	ENSRNOT00000039524	ENSRNOG00000024628	-	-	Wdr49	38.03	-	chr3:167196697	WDR49	CCDS3201.1	0.814	-	-	-	-	-	52	DP4=0,0,24,25:1/1:255,148,0:99	34	DP4=7,10,10,6:0/1:255,0,255:99	28	DP4=11,6,5,6:0/1:218,0,255:99	42	DP4=12,6,10,14:0/1:255,0,255:99
2	193009701	2	166141466	T/C	12	119	59	DP4=0,0,7,5:1/1:152,36,0:69	1	No	Yes : (2)	Yes : (4)	2009	2009	670	K/R	aAa/aGa	EXON=14/14	NON_SYNONYMOUS_CODING	ENSRNOP00000035837	YES	ENSRNOT00000039524	ENSRNOG00000024628	-	-	Wdr49	38.03	-	chr3:167196760	WDR49	CCDS3201.1	4.46	-	-	-	-	-	43	DP4=1,0,17,23:1/1:255,105,0:99	28	DP4=8,9,5,6:0/1:197,0,255:99	24	DP4=7,6,2,7:0/1:157,0,255:99	37	DP4=5,8,6,14:0/1:255,0,219:99
2	193027706	2	166159471	A/T	13	111	56	DP4=0,0,7,6:1/1:144,39,0:75	1	No	Yes : (2)	Yes : (4)	1822	1822	608	L/I	Tta/Ata	EXON=12/14	NON_SYNONYMOUS_CODING	ENSRNOP00000035837	YES	ENSRNOT00000039524	ENSRNOG00000024628	-	-	Wdr49	38.03	-	chr3:167223110	WDR49	CCDS3201.1	-9.24	-	-	-	-	-	30	DP4=0,0,18,9:1/1:255,81,0:99	35	DP4=10,9,6,9:0/1:255,0,255:99	29	DP4=9,3,9,8:0/1:255,0,228:99	28	DP4=6,8,8,4:0/1:244,0,255:99
2	193110353	2	166246394	T/A	14	222	60	DP4=0,0,10,4:1/1:255,42,0:81	1	No	Yes : (2)	Yes : (4)	476	476	159	H/L	cAc/cTc	EXON=3/14	NON_SYNONYMOUS_CODING	ENSRNOP00000035837	YES	ENSRNOT00000039524	ENSRNOG00000024628	-	-	Wdr49	38.03	-	chr3:167293716	WDR49	CCDS3201.1	2.04	-	-	-	-	-	38	DP4=0,0,16,18:1/1:255,102,0:99	30	DP4=4,5,7,12:0/1:255,0,176:99	23	DP4=5,7,8,3:0/1:187,0,221:99	30	DP4=6,8,4,10:0/1:224,0,238:99
2	193132483	2	166269431	C/T	17	222	60	DP4=0,0,9,8:1/1:255,51,0:99	1	No	Yes : (2)	Yes : (4)	131	131	44	C/Y	tGc/tAc	EXON=2/14	NON_SYNONYMOUS_CODING	ENSRNOP00000035837	YES	ENSRNOT00000039524	ENSRNOG00000024628	-	-	Wdr49	38.03	-	chr3:167320036	WDR49	CCDS3201.1	5.4	-	-	-	-	-	39	DP4=0,0,14,24:1/1:255,114,0:99	25	DP4=6,9,2,5:0/1:130,0,255:99	30	DP4=7,8,7,7:0/1:231,0,255:99	36	DP4=6,11,6,12:0/1:239,0,255:99
2	193677723	2	166785541	G/C	18	162	60	DP4=0,0,9,9:1/1:195,54,0:99	1	Yes	Yes : (9)	Yes : (17)	711	711	237	H/Q	caC/caG	EXON=7/16	NON_SYNONYMOUS_CODING	ENSRNOP00000060365	YES	ENSRNOT00000064588	ENSRNOG00000024213	-	-	GOLI4_RAT	40.64	77	chr3:167754678	GOLIM4	CCDS3204.1	3.38	-	-	-	-	-	39	DP4=0,0,21,14:1/1:255,105,0:99	27	DP4=10,6,3,7:0/1:195,0,255:99	27	DP4=9,5,5,7:0/1:229,0,252:99	35	DP4=6,9,12,8:0/1:255,0,255:99
2	193677723	2	166785541	G/C	18	162	60	DP4=0,0,9,9:1/1:195,54,0:99	1	Yes	Yes : (9)	Yes : (17)	711	711	237	H/Q	caC/caG	EXON=7/15	NON_SYNONYMOUS_CODING	ENSRNOP00000035176	-	ENSRNOT00000037115	ENSRNOG00000024213	-	-	GOLI4_RAT	40.64	77	chr3:167754678	GOLIM4	CCDS3204.1	3.38	-	-	-	-	-	39	DP4=0,0,21,14:1/1:255,105,0:99	27	DP4=10,6,3,7:0/1:195,0,255:99	27	DP4=9,5,5,7:0/1:229,0,252:99	35	DP4=6,9,12,8:0/1:255,0,255:99
2	193677760	2	166785578	G/A	17	181	60	DP4=0,0,8,9:1/1:214,51,0:99	1	Yes	Yes : (9)	Yes : (17)	674	674	225	A/V	gCt/gTt	EXON=7/16	NON_SYNONYMOUS_CODING	ENSRNOP00000060365	YES	ENSRNOT00000064588	ENSRNOG00000024213	-	-	GOLI4_RAT	40.64	77	chr3:167754709	GOLIM4	CCDS3204.1	3.65	-	-	-	-	-	37	DP4=0,0,16,21:1/1:255,111,0:99	26	DP4=11,4,4,7:0/1:191,0,255:99	25	DP4=7,5,7,5:0/1:211,0,244:99	35	DP4=7,9,12,7:0/1:255,0,255:99
2	193677760	2	166785578	G/A	17	181	60	DP4=0,0,8,9:1/1:214,51,0:99	1	Yes	Yes : (9)	Yes : (17)	674	674	225	A/V	gCt/gTt	EXON=7/15	NON_SYNONYMOUS_CODING	ENSRNOP00000035176	-	ENSRNOT00000037115	ENSRNOG00000024213	-	-	GOLI4_RAT	40.64	77	chr3:167754709	GOLIM4	CCDS3204.1	3.65	-	-	-	-	-	37	DP4=0,0,16,21:1/1:255,111,0:99	26	DP4=11,4,4,7:0/1:191,0,255:99	25	DP4=7,5,7,5:0/1:211,0,244:99	35	DP4=7,9,12,7:0/1:255,0,255:99
2	194654230	2	167763475	G/A	12	222	60	DP4=0,0,8,4:1/1:255,36,0:69	1	Yes	Yes : (13)	Yes : (20)	455	455	152	R/H	cGt/cAt	EXON=2/3	NON_SYNONYMOUS_CODING	ENSRNOP00000062027	YES	ENSRNOT00000066592	ENSRNOG00000043198	-	-	F1LV20_RAT	50.07	26	chr17:61902718	FTSJ3	CCDS11644.1	4.95	-	-	-	-	-	25	DP4=0,0,20,5:1/1:255,75,0:99	26	DP4=0,0,11,14:1/1:255,75,0:99	22	DP4=0,0,9,13:1/1:255,66,0:99	23	DP4=0,0,15,8:1/1:255,69,0:99
2	194919507	2	168039039	T/C	14	105	60	DP4=0,0,6,8:1/1:138,42,0:81	1	Yes	Yes : (25)	Yes : (38)	667	667	223	S/P	Tcc/Ccc	EXON=6/6	NON_SYNONYMOUS_CODING	ENSRNOP00000046616	YES	ENSRNOT00000047010	ENSRNOG00000031978	-	-	D3ZQ40_RAT	45.13	-	chrX:46299407	GAPDHP65	-	-1.41	-	-	-	-	-	27	DP4=0,0,16,9:1/1:255,75,0:99	19	DP4=0,0,9,10:1/1:255,57,0:99	28	DP4=0,0,10,16:1/1:255,78,0:99	30	DP4=0,0,12,18:1/1:255,90,0:99
2	197534606	2	170836232	C/T	14	131	60	DP4=0,0,6,8:1/1:164,42,0:81	1	Yes	Yes : (14)	Yes : (19)	1119	1018	340	P/S	Cca/Tca	EXON=4/4	NON_SYNONYMOUS_CODING	ENSRNOP00000040573	YES	ENSRNOT00000043805	ENSRNOG00000032009	RMER1C:Other:Other	-	LOC499643	42.93	53	-	C4orf45	-	-	-	-	-	-	-	30	DP4=0,0,14,13:1/1:255,81,0:99	30	DP4=6,8,5,8:0/1:241,0,255:99	19	DP4=3,6,6,3:0/1:183,0,196:99	27	DP4=5,6,7,7:0/1:223,0,206:99
2	197584377	2	170888264	T/C	19	194	59	DP4=0,0,7,12:1/1:227,57,0:99	1	Yes	Yes : (17)	Yes : (22)	1981	1910	637	N/S	aAt/aGt	EXON=13/17	NON_SYNONYMOUS_CODING	ENSRNOP00000031096	YES	ENSRNOT00000038543	ENSRNOG00000027833	-	-	RGD1562174	43.34	84	chr4:159789707	FNIP2	CCDS47155.1	-3.12	-	-	-	-	-	30	DP4=0,0,7,22:1/1:255,87,0:99	31	DP4=7,8,7,9:0/1:255,0,255:99	31	DP4=6,5,8,11:0/1:255,0,228:99	22	DP4=7,3,7,5:0/1:249,0,217:99
2	197692197	2	170997833	T/C	14	155	60	DP4=0,0,6,8:1/1:188,42,0:81	1	Yes	Yes : (14)	Yes : (19)	146	86	29	V/A	gTt/gCt	EXON=2/10	NON_SYNONYMOUS_CODING,SPLICE_SITE	ENSRNOP00000035797	YES	ENSRNOT00000037890	ENSRNOG00000027408	-	-	Ppid	39.54	-	chr4:159642635	PPID	CCDS3801.1	3.8	-	-	-	-	-	39	DP4=0,0,21,16:1/1:255,111,0:99	38	DP4=15,10,3,10:0/1:204,0,255:99	25	DP4=7,7,7,4:0/1:229,0,255:99	32	DP4=9,10,4,8:0/1:202,0,255:99
2	197779548	2	171086288	A/T	11	146	58	DP4=0,0,4,7:1/1:179,33,0:63	1	Yes	Yes : (14)	Yes : (19)	443	443	148	M/K	aTg/aAg	EXON=5/18	NON_SYNONYMOUS_CODING	ENSRNOP00000033541	YES	ENSRNOT00000033107	ENSRNOG00000024120	-	-	Rxfp1	41.4	87	chr4:159526270	RXFP1	CCDS43276.1	1.92	-	-	-	-	-	40	DP4=0,0,14,25:1/1:255,117,0:99	26	DP4=5,6,5,10:0/1:255,0,219:99	30	DP4=7,6,9,7:0/1:255,0,255:99	26	DP4=6,8,6,6:0/1:214,0,255:99
2	199726758	2	173000596	G/A	18	125	60	DP4=0,0,11,7:1/1:158,54,0:99	1	No	Yes : (1)	Yes : (1)	436	436	146	L/F	Ctt/Ttt	EXON=4/6	NON_SYNONYMOUS_CODING	ENSRNOP00000062816	YES	ENSRNOT00000067978	ENSRNOG00000043409	-	-	LOC684508	35.36	57	chr3:160156221	TRIM59	CCDS3190.1	5.77	-	-	-	-	-	33	-	24	-	35	-	33	-
2	200211354	2	173501222	A/G	18	222	57	DP4=0,0,9,9:1/1:255,54,0:99	1	Yes	Yes : (22)	Yes : (32)	421	421	141	C/R	Tgc/Cgc	EXON=2/4	NON_SYNONYMOUS_CODING	ENSRNOP00000048332	YES	ENSRNOT00000033467	ENSRNOG00000024395	-	-	F1LVQ5_RAT	45.62	68	chr2:163213394	GCA	CCDS2218.1	0.224	-	-	-	-	-	37	DP4=0,0,24,12:1/1:255,108,0:99	48	DP4=0,0,21,27:1/1:255,144,0:99	18	DP4=0,0,11,7:1/1:255,54,0:99	29	DP4=0,0,14,14:1/1:255,84,0:99
2	200211603	2	173501471	A/G	20	208	58	DP4=0,0,8,12:1/1:241,60,0:99	1	No	Yes : (1)	Yes : (1)	173	173	58	V/A	gTc/gCc	EXON=1/4	NON_SYNONYMOUS_CODING	ENSRNOP00000048332	YES	ENSRNOT00000033467	ENSRNOG00000024395	-	-	F1LVQ5_RAT	45.62	68	chr2:163204242	GCA	CCDS2218.1	3.83	-	-	-	-	-	40	-	35	-	20	-	27	-
2	200709547	2	174024644	A/T	23	175	59	DP4=0,0,14,9:1/1:208,69,0:99	1	Yes	Yes : (21)	Yes : (32)	238	238	80	I/F	Att/Ttt	EXON=2/6	NON_SYNONYMOUS_CODING	ENSRNOP00000029012	YES	ENSRNOT00000037938	ENSRNOG00000027428	-	-	F1LT18_RAT	47.9	-	chr4:88813265	HSP90AB3P	-	1.55	-	-	-	-	-	33	DP4=0,0,20,11:1/1:255,93,0:99	30	DP4=0,0,13,17:1/1:255,90,0:99	14	DP4=0,0,5,8:1/1:255,39,0:75	32	DP4=0,0,14,16:1/1:255,90,0:99
2	200710460	2	174025557	G/C	19	222	57	DP4=0,0,6,13:1/1:255,57,0:99	1	No	No	No	1149	1149	383	Q/H	caG/caC	EXON=3/6	NON_SYNONYMOUS_CODING	ENSRNOP00000029012	YES	ENSRNOT00000037938	ENSRNOG00000027428	-	-	F1LT18_RAT	47.9	-	chr4:88814184	HSP90AB3P	-	1.85	-	-	-	-	-	39	-	28	-	25	-	24	-
2	200754300	2	174067832	G/A	14	144	57	DP4=0,0,4,10:1/1:177,42,0:81	1	No	No	No	780	577	193	G/R	Gga/Aga	EXON=5/14	NON_SYNONYMOUS_CODING	ENSRNOP00000017448	YES	ENSRNOT00000017448	ENSRNOG00000012982	-	-	Map9	43.41	69	chr4:156289875	MAP9	CCDS35493.1	2.14	-	-	-	-	-	33	-	23	-	24	-	23	-
2	200754300	2	174067832	G/A	14	144	57	DP4=0,0,4,10:1/1:177,42,0:81	1	No	No	No	780	577	193	G/R	Gga/Aga	EXON=5/13	NON_SYNONYMOUS_CODING	ENSRNOP00000063081	-	ENSRNOT00000064357	ENSRNOG00000012982	-	-	Map9	43.41	69	chr4:156289875	MAP9	CCDS35493.1	2.14	-	-	-	-	-	33	-	23	-	24	-	23	-
2	200809590	2	174117541	G/A	26	222	58	DP4=0,0,10,16:1/1:255,78,0:99	1	No	No	No	154	154	52	R/C	Cgt/Tgt	EXON=1/4	NON_SYNONYMOUS_CODING	ENSRNOP00000061392	-	ENSRNOT00000064543	ENSRNOG00000007252	-	-	D4A8U2_RAT	44.5	87	chr1:113992475	MAGI3	CCDS44196.1	-0.503	-	-	-	-	-	55	-	28	-	31	-	24	-
2	200809590	2	174117541	G/A	26	222	58	DP4=0,0,10,16:1/1:255,78,0:99	1	No	No	No	154	154	52	R/C	Cgt/Tgt	EXON=1/3	NON_SYNONYMOUS_CODING	ENSRNOP00000009539	YES	ENSRNOT00000009538	ENSRNOG00000007252	-	-	D4A8U2_RAT	44.5	87	chr1:113992475	MAGI3	CCDS44196.1	-0.503	-	-	-	-	-	55	-	28	-	31	-	24	-
2	201449583	2	174775040	G/T	15	181	55	DP4=0,0,9,6:1/1:214,45,0:87	1	No	Yes : (1)	Yes : (1)	64	22	8	L/I	Ctc/Atc	EXON=1/8	NON_SYNONYMOUS_CODING	ENSRNOP00000009813	-	ENSRNOT00000009813	ENSRNOG00000007092	-	-	Fgb	41.9	75	chr4:155484234	FGB	CCDS3786.1	3.78	AFIBRINOGENEMIA, CONGENITAL	-	-	-	-	38	-	24	-	23	-	16	-
2	201449583	2	174775040	G/T	15	181	55	DP4=0,0,9,6:1/1:214,45,0:87	1	No	Yes : (1)	Yes : (1)	22	22	8	L/I	Ctc/Atc	EXON=1/9	NON_SYNONYMOUS_CODING	ENSRNOP00000062174	-	ENSRNOT00000064615	ENSRNOG00000007092	-	-	Fgb	41.9	75	chr4:155484234	FGB	CCDS3786.1	3.78	AFIBRINOGENEMIA, CONGENITAL	-	-	-	-	38	-	24	-	23	-	16	-
2	201457698	2	174783155	G/A	18	222	60	DP4=0,0,12,6:1/1:255,54,0:99	1	No	No	No	310	217	73	A/T	Gca/Aca	EXON=3/15	NON_SYNONYMOUS_CODING	ENSRNOP00000009112	YES	ENSRNOT00000009113	ENSRNOG00000006655	-	-	Plrg1	43.23	96	chr4:155468905	PLRG1	CCDS34083.1	3.82	-	-	-	YES	-	38	-	30	-	35	-	32	-
2	201529386	2	174853208	T/G	12	171	60	DP4=0,0,8,4:1/1:204,36,0:69	1	No	Yes : (1)	Yes : (1)	949	949	317	S/A	Tcc/Gcc	EXON=1/26	NON_SYNONYMOUS_CODING	ENSRNOP00000032805	YES	ENSRNOT00000032147	ENSRNOG00000023789	-	-	F1M5X7_RAT	42.15	-	chr4:155411379	DCHS2	#N/A	3.85	-	-	-	-	-	35	-	24	-	30	-	20	-
2	201529386	2	174853208	T/G	12	171	60	DP4=0,0,8,4:1/1:204,36,0:69	1	No	Yes : (1)	Yes : (1)	1036	1036	346	S/A	Tcc/Gcc	EXON=2/2	NON_SYNONYMOUS_CODING	ENSRNOP00000035081	-	ENSRNOT00000032351	ENSRNOG00000023789	-	-	F1M5X7_RAT	42.15	-	chr4:155411379	DCHS2	#N/A	3.85	-	-	-	-	-	35	-	24	-	30	-	20	-
2	201529660	2	174853482	C/T	13	185	56	DP4=0,0,7,6:1/1:218,39,0:75	1	No	Yes : (1)	Yes : (1)	1172	1172	391	T/I	aCc/aTc	EXON=2/26	NON_SYNONYMOUS_CODING	ENSRNOP00000032805	YES	ENSRNOT00000032147	ENSRNOG00000023789	-	-	F1M5X7_RAT	42.15	-	chr4:155411108	DCHS2	#N/A	3.58	-	-	-	-	-	29	-	18	-	22	-	16	-
2	201529660	2	174853482	C/T	13	185	56	DP4=0,0,7,6:1/1:218,39,0:75	1	No	Yes : (1)	Yes : (1)	1310	1310	437	T/I	aCc/aTc	EXON=2/2	NON_SYNONYMOUS_CODING	ENSRNOP00000035081	-	ENSRNOT00000032351	ENSRNOG00000023789	-	-	F1M5X7_RAT	42.15	-	chr4:155411108	DCHS2	#N/A	3.58	-	-	-	-	-	29	-	18	-	22	-	16	-
2	201664710	2	174988570	G/A	11	149	60	DP4=0,0,7,4:1/1:182,33,0:63	1	No	No	No	3191	3191	1064	R/Q	cGa/cAa	EXON=7/26	NON_SYNONYMOUS_CODING	ENSRNOP00000032805	YES	ENSRNOT00000032147	ENSRNOG00000023789	-	-	F1M5X7_RAT	42.15	-	chr4:155253923	DCHS2	CCDS3785.1	4.22	-	-	-	-	-	40	-	41	-	29	-	39	-
2	201664994	2	174988854	C/A	17	178	60	DP4=0,0,7,10:1/1:211,51,0:99	1	No	No	No	3475	3475	1159	P/T	Cct/Act	EXON=7/26	NON_SYNONYMOUS_CODING	ENSRNOP00000032805	YES	ENSRNOT00000032147	ENSRNOG00000023789	-	-	F1M5X7_RAT	42.15	-	chr4:155253639	DCHS2	CCDS3785.1	5.21	-	-	-	-	-	46	-	23	-	25	-	26	-
2	202319801	2	175675410	C/T	17	168	59	DP4=0,0,7,10:1/1:201,51,0:99	1	No	No	No	4025	4025	1342	R/Q	cGg/cAg	EXON=30/35	NON_SYNONYMOUS_CODING	ENSRNOP00000013260	YES	ENSRNOT00000013260	ENSRNOG00000009837	-	-	LOC679811	45.19	77	chr4:154547317	KIAA0922	CCDS47148.1	-4.26	-	-	-	-	-	28	-	33	-	28	-	20	-
2	202319801	2	175675410	C/T	17	168	59	DP4=0,0,7,10:1/1:201,51,0:99	1	No	No	No	3842	3842	1281	R/Q	cGg/cAg	EXON=29/34	NON_SYNONYMOUS_CODING	ENSRNOP00000013290	-	ENSRNOT00000013290	ENSRNOG00000009837	-	-	LOC679811	45.19	77	chr4:154547317	KIAA0922	CCDS47148.1	-4.26	-	-	-	-	-	28	-	33	-	28	-	20	-
2	202370124	2	175725791	A/G	17	163	59	DP4=0,0,10,7:1/1:196,51,0:99	1	No	No	No	505	505	169	S/P	Tcg/Ccg	EXON=6/35	NON_SYNONYMOUS_CODING	ENSRNOP00000013260	YES	ENSRNOT00000013260	ENSRNOG00000009837	-	-	LOC679811	45.19	77	chr4:154478190	KIAA0922	CCDS47148.1	5.64	-	-	-	-	-	38	-	24	-	35	-	36	-
2	202370124	2	175725791	A/G	17	163	59	DP4=0,0,10,7:1/1:196,51,0:99	1	No	No	No	505	505	169	S/P	Tcg/Ccg	EXON=6/34	NON_SYNONYMOUS_CODING	ENSRNOP00000013290	-	ENSRNOT00000013290	ENSRNOG00000009837	-	-	LOC679811	45.19	77	chr4:154478190	KIAA0922	CCDS47148.1	5.64	-	-	-	-	-	38	-	24	-	35	-	36	-
2	202890834	2	176253303	G/A	15	118	60	DP4=0,0,11,4:1/1:151,45,0:87	1	No	No	Yes : (2)	448	448	150	P/S	Ccc/Tcc	EXON=1/16	NON_SYNONYMOUS_CODING	ENSRNOP00000060810	YES	ENSRNOT00000066477	ENSRNOG00000024594	-	-	D4ACI6_RAT	47.31	70	chr4:153864657	FHDC1	CCDS34081.1	1.91	-	-	-	-	-	29	-	30	DP4=5,5,10,9:0/1:255,0,210:99	25	DP4=6,3,6,9:0/1:255,0,184:99	17	DP4=3,5,3,3:0/1:155,0,196:99
2	202890834	2	176253303	G/A	15	118	60	DP4=0,0,11,4:1/1:151,45,0:87	1	No	No	Yes : (2)	448	448	150	P/S	Ccc/Tcc	EXON=1/17	NON_SYNONYMOUS_CODING	ENSRNOP00000036934	-	ENSRNOT00000038505	ENSRNOG00000024594	-	-	D4ACI6_RAT	47.31	70	chr4:153864657	FHDC1	CCDS34081.1	1.91	-	-	-	-	-	29	-	30	DP4=5,5,10,9:0/1:255,0,210:99	25	DP4=6,3,6,9:0/1:255,0,184:99	17	DP4=3,5,3,3:0/1:155,0,196:99
2	203008100	2	176370673	T/C	19	196	60	DP4=0,0,8,11:1/1:229,57,0:99	1	Yes	Yes : (7)	Yes : (11)	788	788	263	V/A	gTt/gCt	EXON=1/1	NON_SYNONYMOUS_CODING	ENSRNOP00000014409	YES	ENSRNOT00000014409	ENSRNOG00000010741	-	-	Tigd4	44.21	84	chr4:153691369	TIGD4	CCDS34079.1	2.19	-	-	-	-	-	37	-	38	DP4=8,10,13,7:0/1:255,0,255:99	33	DP4=13,5,9,6:0/1:251,0,255:99	28	DP4=7,6,7,7:0/1:255,0,251:99
2	203008611	2	176371184	C/A	14	163	57	DP4=0,0,6,8:1/1:196,42,0:81	1	Yes	Yes : (7)	Yes : (11)	1299	1299	433	D/E	gaC/gaA	EXON=1/1	NON_SYNONYMOUS_CODING	ENSRNOP00000014409	YES	ENSRNOT00000014409	ENSRNOG00000010741	-	-	Tigd4	44.21	84	chr4:153690861	TIGD4	CCDS34079.1	-7.03	-	-	-	-	-	36	-	23	DP4=5,8,6,3:0/1:183,0,249:99	20	DP4=2,6,3,9:0/1:212,0,169:99	24	DP4=6,7,4,7:0/1:204,0,235:99
2	203102431	2	176468385	C/G	13	174	58	DP4=0,0,6,7:1/1:207,39,0:75	1	No	Yes : (1)	Yes : (2)	298	203	68	T/S	aCc/aGc	EXON=2/6	NON_SYNONYMOUS_CODING	ENSRNOP00000014433	YES	ENSRNOT00000014433	ENSRNOG00000010866	-	-	Tmem154	46.27	52	chr4:153573941	TMEM154	CCDS3779.1	-7.67	-	-	-	-	-	36	-	26	DP4=5,7,4,9:0/1:206,0,237:99	28	DP4=5,9,6,7:0/1:213,0,236:99	25	DP4=7,10,4,4:0/1:144,0,255:99
2	206101535	2	179392373	C/G	17	149	60	DP4=0,0,11,6:1/1:182,51,0:99	1	No	No	No	1035	973	325	H/D	Cac/Gac	EXON=5/6	NON_SYNONYMOUS_CODING	ENSRNOP00000053854	YES	ENSRNOT00000057022	ENSRNOG00000023068	-	-	Cd5l	43.89	68	chr1:157803042	CD5L	CCDS1171.1	5.06	-	-	-	-	-	45	-	26	DP4=6,10,4,6:0/1:199,0,255:99	26	DP4=9,5,6,4:0/1:162,0,247:99	19	DP4=3,8,4,3:0/1:144,0,204:99
2	206503653	2	179793959	C/T	13	222	60	DP4=0,0,8,5:1/1:255,39,0:75	1	No	Yes : (1)	Yes : (1)	4097	4097	1366	A/V	gCg/gTg	EXON=38/41	NON_SYNONYMOUS_CODING	ENSRNOP00000039684	-	ENSRNOT00000043718	ENSRNOG00000015026	-	-	ARHGB_RAT	43.7	85	chr1:156908296	ARHGEF11	CCDS1163.1	3.49	-	-	-	-	-	31	-	29	DP4=9,6,7,6:0/1:220,0,255:99	31	DP4=7,8,8,8:0/1:255,0,255:99	21	DP4=8,6,2,5:0/1:131,0,255:99
2	206503653	2	179793959	C/T	13	222	60	DP4=0,0,8,5:1/1:255,39,0:75	1	No	Yes : (1)	Yes : (1)	4145	4145	1382	A/V	gCg/gTg	EXON=39/42	NON_SYNONYMOUS_CODING	ENSRNOP00000063559	YES	ENSRNOT00000065755	ENSRNOG00000015026	-	-	ARHGB_RAT	43.7	85	chr1:156908296	ARHGEF11	CCDS1163.1	3.49	-	-	-	-	-	31	-	29	DP4=9,6,7,6:0/1:220,0,255:99	31	DP4=7,8,8,8:0/1:255,0,255:99	21	DP4=8,6,2,5:0/1:131,0,255:99
2	206503653	2	179793959	C/T	13	222	60	DP4=0,0,8,5:1/1:255,39,0:75	1	No	Yes : (1)	Yes : (1)	4058	4058	1353	A/V	gCg/gTg	EXON=39/42	NON_SYNONYMOUS_CODING	ENSRNOP00000020717	-	ENSRNOT00000020717	ENSRNOG00000015026	-	-	ARHGB_RAT	43.7	85	chr1:156908296	ARHGEF11	CCDS1163.1	3.49	-	-	-	-	-	31	-	29	DP4=9,6,7,6:0/1:220,0,255:99	31	DP4=7,8,8,8:0/1:255,0,255:99	21	DP4=8,6,2,5:0/1:131,0,255:99
2	206751275	2	180056236	G/A	20	197	60	DP4=0,0,13,7:1/1:230,60,0:99	1	No	Yes : (1)	Yes : (1)	1372	1372	458	A/T	Gcc/Acc	EXON=4/4	NON_SYNONYMOUS_CODING	ENSRNOP00000025314	YES	ENSRNOT00000025314	ENSRNOG00000018681	-	-	NEST_RAT	54.01	58	chr1:156642581	NES	CCDS1151.1	2.56	-	-	-	YES	-	29	-	23	DP4=4,7,7,5:0/1:235,0,215:99	38	DP4=14,8,9,6:0/1:243,0,255:99	26	DP4=3,10,6,7:0/1:241,0,216:99
2	206751275	2	180056236	G/A	20	197	60	DP4=0,0,13,7:1/1:230,60,0:99	1	No	Yes : (1)	Yes : (1)	1372	1372	458	A/T	Gcc/Acc	EXON=4/5	NON_SYNONYMOUS_CODING	ENSRNOP00000025384	-	ENSRNOT00000025384	ENSRNOG00000018681	-	-	NEST_RAT	54.01	58	chr1:156642581	NES	CCDS1151.1	2.56	-	-	-	YES	-	29	-	23	DP4=4,7,7,5:0/1:235,0,215:99	38	DP4=14,8,9,6:0/1:243,0,255:99	26	DP4=3,10,6,7:0/1:241,0,216:99
2	206768534	2	180073710	C/T	17	176	59	DP4=0,0,8,9:1/1:209,51,0:99	1	Yes	Yes : (9)	Yes : (17)	1858	1603	535	D/N	Gat/Aat	EXON=8/14	NON_SYNONYMOUS_CODING	ENSRNOP00000025496	YES	ENSRNOT00000025496	ENSRNOG00000018798	-	-	PGCB_RAT	55.57	81	chr1:156622420	BCAN	CCDS1149.1	-1.21	BREVICAN	-	-	-	-	36	-	21	DP4=8,2,7,2:0/1:189,0,204:99	18	DP4=2,7,5,3:0/1:175,0,183:99	23	DP4=2,6,6,9:0/1:255,0,162:99
2	206833813	2	180138974	A/G	13	136	58	DP4=0,0,5,8:1/1:169,39,0:75	1	Yes	Yes : (13)	Yes : (21)	1639	1639	547	S/P	Tcc/Ccc	EXON=10/10	NON_SYNONYMOUS_CODING	ENSRNOP00000043907	YES	ENSRNOT00000050476	ENSRNOG00000028765	-	-	LOC100365656	52.79	60	chr1:156556310	TTC24	CCDS53379.1	-4.24	-	-	-	-	-	37	-	28	DP4=5,8,5,10:0/1:255,0,237:99	26	DP4=3,5,9,9:0/1:255,0,154:99	21	DP4=6,5,7,3:0/1:196,0,224:99
2	206833813	2	180138974	A/G	13	136	58	DP4=0,0,5,8:1/1:169,39,0:75	1	Yes	Yes : (13)	Yes : (21)	961	961	321	S/P	Tcc/Ccc	EXON=9/9	NON_SYNONYMOUS_CODING	ENSRNOP00000053757	-	ENSRNOT00000056919	ENSRNOG00000028765	-	-	LOC100365656	52.79	60	chr1:156556310	TTC24	CCDS53379.1	-4.24	-	-	-	-	-	37	-	28	DP4=5,8,5,10:0/1:255,0,237:99	26	DP4=3,5,9,9:0/1:255,0,154:99	21	DP4=6,5,7,3:0/1:196,0,224:99
2	209071984	2	182519834	C/A	16	153	59	DP4=0,0,6,10:1/1:186,48,0:93	1	No	Yes : (1)	Yes : (1)	2965	2965	989	R/S	Cgc/Agc	EXON=20/28	NON_SYNONYMOUS_CODING	ENSRNOP00000032569	-	ENSRNOT00000030622	ENSRNOG00000022373	-	-	F1LTT7_RAT	52.23	-	chr1:153905982	DENND4B	CCDS44228.1	4.26	-	-	-	-	-	24	-	26	DP4=3,9,9,5:0/1:212,0,202:99	19	DP4=3,3,4,7:0/1:219,0,138:99	26	DP4=5,7,7,5:0/1:221,0,219:99
2	209071984	2	182519834	C/A	16	153	59	DP4=0,0,6,10:1/1:186,48,0:93	1	No	Yes : (1)	Yes : (1)	3340	3340	1114	R/S	Cgc/Agc	EXON=20/28	NON_SYNONYMOUS_CODING	ENSRNOP00000048545	YES	ENSRNOT00000049810	ENSRNOG00000022373	-	-	F1LTT7_RAT	52.23	-	chr1:153905982	DENND4B	CCDS44228.1	4.26	-	-	-	-	-	24	-	26	DP4=3,9,9,5:0/1:212,0,202:99	19	DP4=3,3,4,7:0/1:219,0,138:99	26	DP4=5,7,7,5:0/1:221,0,219:99
2	209291204	2	182744483	A/G	16	138	60	DP4=0,0,6,10:1/1:171,48,0:93	1	Yes	Yes : (18)	Yes : (28)	474	424	142	K/E	Aag/Gag	EXON=5/15	NON_SYNONYMOUS_CODING	ENSRNOP00000045539	YES	ENSRNOT00000048214	ENSRNOG00000014154	-	-	Ilf2	43.6	84	chr11:90016074	-	-	0.296	-	-	-	-	-	30	-	33	DP4=7,8,10,8:0/1:255,0,255:99	19	DP4=3,8,4,3:0/1:148,0,228:99	22	DP4=3,9,5,4:0/1:206,0,238:99
2	213575408	2	183501793	G/T	14	222	60	DP4=0,0,8,6:1/1:255,42,0:81	1	No	Yes : (1)	Yes : (1)	178	168	56	K/N	aaG/aaT	EXON=2/2	NON_SYNONYMOUS_CODING	ENSRNOP00000058821	YES	ENSRNOT00000067469	ENSRNOG00000043325	-	-	RGD1562234	42.03	-	-	-	-	-	-	-	-	-	-	69	-	45	DP4=16,18,6,5:0/1:147,0,255:99	48	DP4=19,9,15,4:0/1:207,0,255:99	45	DP4=15,12,7,11:0/1:224,0,255:99
2	212373592	2	185291806	C/T	20	160	60	DP4=0,0,13,7:1/1:193,60,0:99	1	No	Yes : (2)	Yes : (2)	241	241	81	P/S	Ccg/Tcg	EXON=2/3	NON_SYNONYMOUS_CODING	ENSRNOP00000048004	YES	ENSRNOT00000047968	ENSRNOG00000029760	-	-	D3ZDF6_RAT	38.09	-	chr1:153066167	SPRR2E	CCDS30866.1	2.4	-	-	-	-	-	25	-	29	DP4=3,1,9,9:0/1:255,0,54:57	24	DP4=2,2,2,12:0/1:223,0,82:85	22	DP4=3,4,7,4:0/1:237,0,153:99
2	212254099	2	185410107	C/A	14	160	60	DP4=0,0,7,7:1/1:193,42,0:81	1	No	Yes : (2)	Yes : (2)	179	179	60	P/H	cCt/cAt	EXON=2/2	NON_SYNONYMOUS_CODING	ENSRNOP00000063028	YES	ENSRNOT00000064950	ENSRNOG00000042517	-	-	D3ZS07_RAT	56.78	-	chr1:153012659	SPRR2D	CCDS30864.1	2.49	-	-	-	-	-	29	-	17	DP4=4,3,5,4:0/1:188,0,162:99	20	DP4=4,4,7,5:0/1:219,0,149:99	23	DP4=8,6,3,5:0/1:159,0,255:99
2	212228022	2	185437095	T/C	15	174	58	DP4=0,0,9,6:1/1:207,45,0:87	1	Yes	Yes : (8)	Yes : (13)	262	262	88	K/E	Aag/Gag	EXON=1/1	NON_SYNONYMOUS_CODING	ENSRNOP00000037841	YES	ENSRNOT00000030295	ENSRNOG00000024046	-	-	Sprr3	51.65	64	chr1:152975779	SPRR3	CCDS1033.1	1.93	-	-	-	-	-	30	-	27	DP4=8,5,7,6:0/1:242,0,255:99	35	DP4=7,6,12,10:0/1:255,0,232:99	29	DP4=1,9,3,14:0/1:255,0,166:99
2	212227917	2	185437200	T/C	17	190	57	DP4=0,0,10,7:1/1:223,51,0:99	1	Yes	Yes : (9)	Yes : (13)	157	157	53	K/E	Aag/Gag	EXON=1/1	NON_SYNONYMOUS_CODING	ENSRNOP00000037841	YES	ENSRNOT00000030295	ENSRNOG00000024046	-	-	Sprr3	51.65	64	chr1:152975650	SPRR3	CCDS1033.1	3.02	-	-	-	-	-	42	-	26	DP4=7,4,9,6:0/1:255,0,224:99	29	DP4=7,7,5,10:0/1:239,0,255:99	16	DP4=4,2,8,2:0/1:171,0,147:99
2	212108509	2	185556533	G/A	24	191	59	DP4=0,0,14,10:1/1:224,72,0:99	1	No	Yes : (2)	Yes : (2)	1451	1451	484	A/V	gCt/gTt	EXON=2/2	NON_SYNONYMOUS_CODING	ENSRNOP00000012343	YES	ENSRNOT00000012343	ENSRNOG00000009314	-	-	Ivl	51.96	17	chr1:152883747	IVL	CCDS1030.1	0.102	-	-	-	-	-	41	-	30	DP4=7,7,8,8:0/1:255,0,255:99	42	DP4=15,15,6,5:0/1:160,0,255:99	35	DP4=10,10,9,3:0/1:205,0,255:99
2	211707066	2	185872372	A/G	16	125	35	DP4=1,0,7,8:1/1:157,12,0:21	0.9375	Yes	Yes : (3)	Yes : (3)	320	250	84	F/L	Ttc/Ctc	EXON=2/2	NON_SYNONYMOUS_CODING	ENSRNOP00000063379	YES	ENSRNOT00000065884	ENSRNOG00000042105	-	-	Lce1l	49.1	-	chr1:152710249	-	-	1.19	-	-	-	-	-	57	-	40	DP4=16,10,5,9:0/1:127,0,255:99	40	DP4=15,10,8,6:0/1:152,0,250:99	45	DP4=19,5,6,7:0/1:132,0,239:99
2	211439360	2	186151057	A/G	19	172	60	DP4=0,0,8,11:1/1:205,57,0:99	1	Yes	Yes : (9)	Yes : (12)	833	833	278	K/R	aAa/aGa	EXON=3/3	NON_SYNONYMOUS_CODING	ENSRNOP00000011762	YES	ENSRNOT00000011762	ENSRNOG00000008721	-	-	D3ZSW4_RAT	48.57	56	chr1:152382707	CRNN	CCDS1010.1	2.65	-	-	-	-	-	49	-	44	DP4=9,13,10,11:0/1:255,0,255:99	25	DP4=4,7,8,6:0/1:255,0,227:99	29	DP4=12,8,5,4:0/1:179,0,255:99
2	211439319	2	186151098	C/T	15	222	60	DP4=0,0,6,9:1/1:255,45,0:87	1	No	Yes : (3)	Yes : (4)	874	874	292	H/Y	Cac/Tac	EXON=3/3	NON_SYNONYMOUS_CODING	ENSRNOP00000011762	YES	ENSRNOT00000011762	ENSRNOG00000008721	-	-	D3ZSW4_RAT	48.57	56	chr1:152382666	CRNN	CCDS1010.1	0.699	-	-	-	-	-	41	-	39	DP4=5,17,7,8:0/1:231,0,255:99	26	DP4=4,3,10,7:0/1:255,0,152:99	29	DP4=11,10,3,3:0/1:80,0,255:83
Deleted	Deleted	2	186217419	G/A	21	135	43	DP4=0,0,7,14:1/1:168,63,0:99	1	No	Yes : (2)	Yes : (2)	7820	7820	2607	R/Q	cGa/cAa	EXON=17/23	NON_SYNONYMOUS_CODING	ENSRNOP00000038338	YES	ENSRNOT00000035763	ENSRNOG00000024195	-	-	D4ADG1_RAT	48.7	20	chr1:152324044	FLG2	CCDS30861.1	2.43	-	-	-	-	-	34	-	28	DP4=4,11,5,7:0/1:203,0,241:99	15	DP4=5,2,2,6:0/1:142,0,159:99	30	DP4=8,7,7,8:0/1:153,0,255:99
Deleted	Deleted	2	186217587	C/G	12	186	39	DP4=0,0,4,8:1/1:219,36,0:69	1	No	Yes : (2)	Yes : (2)	7988	7988	2663	S/C	tCt/tGt	EXON=17/23	NON_SYNONYMOUS_CODING	ENSRNOP00000038338	YES	ENSRNOT00000035763	ENSRNOG00000024195	-	-	D4ADG1_RAT	48.7	20	chr1:152323876	FLG2	CCDS30861.1	-1.59	-	-	-	-	-	31	-	21	DP4=2,5,8,6:0/1:207,0,123:99	16	DP4=3,4,4,5:0/1:178,0,138:99	26	DP4=8,5,6,5:0/1:184,0,203:99
2	211291715	2	186311461	A/G	15	154	44	DP4=0,0,7,8:1/1:187,45,0:87	1	No	Yes : (2)	Yes : (2)	1724	1724	575	Q/R	cAg/cGg	EXON=4/4	NON_SYNONYMOUS_CODING	ENSRNOP00000053315	YES	ENSRNOT00000056479	ENSRNOG00000009602	-	-	Flg	54.36	-	-	-	-	-	-	-	-	-	-	53	-	35	DP4=11,11,7,3:0/1:155,0,255:99	32	DP4=9,7,6,9:0/1:255,0,255:99	31	DP4=9,11,5,6:0/1:193,0,255:99
2	211236949	2	186395212	G/A	18	138	60	DP4=0,0,4,14:1/1:171,54,0:99	1	No	Yes : (2)	Yes : (2)	389	389	130	S/N	aGt/aAt	EXON=2/2	NON_SYNONYMOUS_CODING	ENSRNOP00000036539	YES	ENSRNOT00000039750	ENSRNOG00000031668	-	-	D3ZC45_RAT	37.27	3	chr1:152193713	HRNR	CCDS30859.1	4.99	-	-	-	-	-	37	-	38	DP4=8,11,12,6:0/1:255,0,255:99	28	DP4=10,8,6,4:0/1:180,0,255:99	21	DP4=2,13,3,3:0/1:108,0,238:99
2	211140592	2	186485447	G/A	14	106	54	DP4=0,0,11,3:1/1:139,42,0:81	1	No	Yes : (2)	Yes : (2)	1688	1688	563	G/E	gGa/gAa	EXON=2/2	NON_SYNONYMOUS_CODING	ENSRNOP00000025249	YES	ENSRNOT00000025249	ENSRNOG00000018679	-	-	Rptn	45.88	50	chr1:152127953	RPTN	CCDS41397.1	1.97	-	-	-	-	-	46	-	20	DP4=8,6,2,1:0/1:54,0,255:57	24	DP4=4,10,2,5:0/1:87,0,238:90	21	DP4=2,6,7,2:0/1:116,0,189:99
2	211140592	2	186485447	G/A	14	106	54	DP4=0,0,11,3:1/1:139,42,0:81	1	No	Yes : (2)	Yes : (2)	1463	1463	488	G/E	gGa/gAa	EXON=4/5	NON_SYNONYMOUS_CODING	ENSRNOP00000061396	-	ENSRNOT00000064823	ENSRNOG00000018679	-	-	Rptn	45.88	50	chr1:152127953	RPTN	CCDS41397.1	1.97	-	-	-	-	-	46	-	20	DP4=8,6,2,1:0/1:54,0,255:57	24	DP4=4,10,2,5:0/1:87,0,238:90	21	DP4=2,6,7,2:0/1:116,0,189:99
2	215349413	2	189604265	C/T	22	174	60	DP4=0,0,12,10:1/1:207,66,0:99	1	No	Yes : (2)	Yes : (2)	625	625	209	G/R	Ggg/Agg	EXON=7/12	NON_SYNONYMOUS_CODING	ENSRNOP00000053276	YES	ENSRNOT00000056437	ENSRNOG00000020923	-	-	Tuft1	45.71	84	chr1:151546839	TUFT1	CCDS1000.1	-3.27	-	-	-	-	-	40	-	24	DP4=6,6,2,9:0/1:187,0,233:99	33	DP4=9,7,4,10:0/1:243,0,255:99	27	DP4=5,10,8,4:0/1:220,0,255:99
2	215349413	2	189604265	C/T	22	174	60	DP4=0,0,12,10:1/1:207,66,0:99	1	No	Yes : (2)	Yes : (2)	623	613	205	G/R	Ggg/Agg	EXON=7/12	NON_SYNONYMOUS_CODING	ENSRNOP00000028432	-	ENSRNOT00000028432	ENSRNOG00000020923	-	-	Tuft1	45.71	84	chr1:151546839	TUFT1	CCDS1000.1	-3.27	-	-	-	-	-	40	-	24	DP4=6,6,2,9:0/1:187,0,233:99	33	DP4=9,7,4,10:0/1:243,0,255:99	27	DP4=5,10,8,4:0/1:220,0,255:99
2	215349413	2	189604265	C/T	22	174	60	DP4=0,0,12,10:1/1:207,66,0:99	1	No	Yes : (2)	Yes : (2)	380	289	97	G/R	Ggg/Agg	EXON=4/9	NON_SYNONYMOUS_CODING	ENSRNOP00000053275	-	ENSRNOT00000056436	ENSRNOG00000020923	-	-	Tuft1	45.71	84	chr1:151546839	TUFT1	CCDS1000.1	-3.27	-	-	-	-	-	40	-	24	DP4=6,6,2,9:0/1:187,0,233:99	33	DP4=9,7,4,10:0/1:243,0,255:99	27	DP4=5,10,8,4:0/1:220,0,255:99
2	215618012	2	189858184	C/T	15	159	60	DP4=0,0,4,11:1/1:192,45,0:87	1	No	Yes : (2)	Yes : (2)	644	517	173	P/S	Cca/Tca	EXON=8/13	NON_SYNONYMOUS_CODING	ENSRNOP00000028531	-	ENSRNOT00000028531	ENSRNOG00000021012	-	-	Rfx5	50.21	80	chr1:151316708	RFX5	CCDS994.1	5.26	BARE LYMPHOCYTE SYNDROME, TYPE II	-	-	-	-	27	-	30	DP4=13,6,5,5:0/1:179,0,255:99	35	DP4=7,6,14,8:0/1:255,0,231:99	20	DP4=7,6,3,4:0/1:134,0,255:99
2	215618012	2	189858184	C/T	15	159	60	DP4=0,0,4,11:1/1:192,45,0:87	1	No	Yes : (2)	Yes : (2)	644	517	173	P/S	Cca/Tca	EXON=8/11	NON_SYNONYMOUS_CODING	ENSRNOP00000060480	YES	ENSRNOT00000068528	ENSRNOG00000021012	-	-	Rfx5	50.21	80	chr1:151316708	RFX5	CCDS994.1	5.26	BARE LYMPHOCYTE SYNDROME, TYPE II	-	-	-	-	27	-	30	DP4=13,6,5,5:0/1:179,0,255:99	35	DP4=7,6,14,8:0/1:255,0,231:99	20	DP4=7,6,3,4:0/1:134,0,255:99
2	215618012	2	189858184	C/T	15	159	60	DP4=0,0,4,11:1/1:192,45,0:87	1	No	Yes : (2)	Yes : (2)	644	517	173	P/S	Cca/Tca	EXON=8/13	NON_SYNONYMOUS_CODING	ENSRNOP00000060393	-	ENSRNOT00000066538	ENSRNOG00000021012	-	-	Rfx5	50.21	80	chr1:151316708	RFX5	CCDS994.1	5.26	BARE LYMPHOCYTE SYNDROME, TYPE II	-	-	-	-	27	-	30	DP4=13,6,5,5:0/1:179,0,255:99	35	DP4=7,6,14,8:0/1:255,0,231:99	20	DP4=7,6,3,4:0/1:134,0,255:99
2	215929180	2	190168780	G/A	13	139	60	DP4=0,0,7,6:1/1:172,39,0:75	1	Yes	Yes : (5)	Yes : (7)	1169	913	305	H/Y	Cac/Tac	EXON=7/8	NON_SYNONYMOUS_CODING	ENSRNOP00000028677	YES	ENSRNOT00000028677	ENSRNOG00000021120	-	-	Prune	47.35	85	chr1:151001400	PRUNE	CCDS977.1	4.22	-	-	-	-	-	37	-	27	DP4=7,7,9,3:0/1:204,0,255:99	33	DP4=4,10,11,6:0/1:255,0,232:99	19	DP4=3,2,8,5:0/1:221,0,100:99
2	217151987	2	190433128	A/G	24	222	57	DP4=0,0,8,16:1/1:255,72,0:99	1	No	Yes : (2)	Yes : (2)	256	256	86	I/V	Att/Gtt	EXON=4/15	NON_SYNONYMOUS_CODING	ENSRNOP00000028732	YES	ENSRNOT00000028732	ENSRNOG00000021157	RLTR26:LTR:ERVK	-	D3ZZR3_RAT	45.03	70	-	CTSS	-	-	-	-	-	-	-	37	-	23	DP4=5,6,6,6:0/1:226,0,225:99	22	DP4=6,6,6,3:0/1:180,0,241:99	25	DP4=11,6,5,2:0/1:127,0,255:99
2	217648342	2	190834017	C/T	11	148	58	DP4=0,0,5,6:1/1:181,33,0:63	1	No	Yes : (3)	Yes : (6)	1310	1259	420	R/Q	cGg/cAg	EXON=11/15	NON_SYNONYMOUS_CODING	ENSRNOP00000028751	YES	ENSRNOT00000028751	ENSRNOG00000021173	-	-	Vps45	43.32	97	chr1:150064185	VPS45	CCDS944.1	4.34	-	-	-	-	-	30	-	21	DP4=4,6,5,6:0/1:234,0,193:99	23	DP4=7,5,5,4:0/1:171,0,237:99	21	DP4=9,2,5,4:0/1:202,0,194:99
2	218318962	2	191507716	C/T	18	194	60	DP4=0,0,8,10:1/1:227,54,0:99	1	No	Yes : (2)	Yes : (4)	765	736	246	D/N	Gat/Aat	EXON=7/8	NON_SYNONYMOUS_CODING	ENSRNOP00000031407	YES	ENSRNOT00000031484	ENSRNOG00000037217	-	-	RGD1565469	51.7	64	chr1:145586937	NUDT17	CCDS30830.1	1.15	-	-	-	-	-	34	-	28	DP4=7,4,8,8:0/1:255,0,190:99	26	DP4=3,10,4,9:0/1:241,0,232:99	27	DP4=4,4,10,8:0/1:255,0,152:99
2	218426208	2	191615862	T/C	14	169	57	DP4=0,0,5,9:1/1:202,42,0:81	1	No	Yes : (6)	Yes : (9)	263	263	88	D/G	gAc/gGc	EXON=2/4	NON_SYNONYMOUS_CODING	ENSRNOP00000000109	YES	ENSRNOT00000000109	ENSRNOG00000000097	-	-	Cd160	44.29	34	chr1:145704160	CD160	CCDS923.1	3.09	-	-	-	-	-	34	-	32	DP4=7,12,6,6:0/1:225,0,255:99	29	DP4=8,5,9,5:0/1:255,0,252:99	10	DP4=2,4,1,2:0/1:79,0,155:82
2	218483340	2	191674454	G/A	18	162	60	DP4=0,0,9,9:1/1:195,54,0:99	1	Yes	Yes : (6)	Yes : (14)	1255	1255	419	E/K	Gag/Aag	EXON=10/11	NON_SYNONYMOUS_CODING	ENSRNOP00000000107	YES	ENSRNOT00000000107	ENSRNOG00000000096	-	-	NHRF3_RAT	47.77	73	chr1:147468082	GPR89B	CCDS930.1	2.73	-	-	-	-	-	47	-	29	DP4=6,11,7,5:0/1:231,0,255:99	35	DP4=8,10,5,12:0/1:255,0,255:99	26	DP4=6,9,5,6:0/1:246,0,255:99
2	218483340	2	191674454	G/A	18	162	60	DP4=0,0,9,9:1/1:195,54,0:99	1	Yes	Yes : (6)	Yes : (14)	1255	1255	419	E/K	Gag/Aag	EXON=10/11	NON_SYNONYMOUS_CODING	ENSRNOP00000061514	-	ENSRNOT00000067937	ENSRNOG00000000096	-	-	NHRF3_RAT	47.77	73	chr1:147468082	GPR89B	CCDS930.1	2.73	-	-	-	-	-	47	-	29	DP4=6,11,7,5:0/1:231,0,255:99	35	DP4=8,10,5,12:0/1:255,0,255:99	26	DP4=6,9,5,6:0/1:246,0,255:99
2	218686972	2	191855645	A/G	26	222	60	DP4=0,0,15,11:1/1:255,78,0:99	1	Yes	Yes : (8)	Yes : (8)	524	524	175	H/R	cAt/cGt	EXON=3/5	NON_SYNONYMOUS_CODING	ENSRNOP00000034784	YES	ENSRNOT00000038840	ENSRNOG00000037216	-	-	D3ZL43_RAT	51.29	99	chr12:49666574	TUBA1C	CCDS8782.1	4.89	-	-	-	-	-	40	-	20	DP4=6,5,2,5:0/1:162,0,239:99	26	DP4=4,7,8,6:0/1:255,0,221:99	36	DP4=5,8,14,9:0/1:255,0,216:99
2	218687140	2	191855795	C/T	21	222	60	DP4=0,0,9,12:1/1:255,63,0:99	1	Yes	Yes : (8)	Yes : (8)	674	674	225	T/I	aCt/aTt	EXON=3/5	NON_SYNONYMOUS_CODING	ENSRNOP00000034784	YES	ENSRNOT00000038840	ENSRNOG00000037216	-	-	D3ZL43_RAT	51.29	99	chr12:49666742	TUBA1C	CCDS8782.1	4.89	-	-	-	-	-	30	-	23	DP4=3,8,11,1:0/1:163,0,215:99	24	DP4=6,5,6,7:0/1:219,0,237:99	27	DP4=1,5,10,11:0/1:255,0,98:99
2	220089770	2	193303206	C/A	12	126	58	DP4=0,0,5,7:1/1:159,36,0:69	1	Yes	Yes : (8)	Yes : (8)	1067	1067	356	W/L	tGg/tTg	EXON=4/4	NON_SYNONYMOUS_CODING	ENSRNOP00000062582	YES	ENSRNOT00000068511	ENSRNOG00000042884	-	-	D3ZCU5_RAT	43.49	66	chr1:120114635	HSD3BP4	-	1.4	3-@BETA-HYDROXYSTEROID DEHYDROGENASE, TYPE II, DEFICIENCY OF	-	-	-	-	38	-	31	DP4=5,10,9,7:0/1:255,0,216:99	23	DP4=6,5,6,5:0/1:206,0,176:99	29	DP4=6,7,6,8:0/1:250,0,156:99
2	223747770	2	196985536	T/C	25	172	58	DP4=0,0,17,8:1/1:205,75,0:99	1	No	No	No	735	467	156	N/S	aAt/aGt	EXON=5/13	NON_SYNONYMOUS_CODING	ENSRNOP00000021713	YES	ENSRNOT00000021713	ENSRNOG00000033051	-	-	Slc22a15	45.38	96	chr1:116563375	SLC22A15	CCDS44198.1	4.94	-	-	-	-	-	30	-	19	DP4=5,7,3,4:0/1:160,0,229:99	39	DP4=9,8,9,11:0/1:255,0,255:99	20	DP4=8,2,4,6:0/1:193,0,188:99
2	223747770	2	196985536	T/C	25	172	58	DP4=0,0,17,8:1/1:205,75,0:99	1	No	No	No	735	467	156	N/S	aAt/aGt	EXON=5/7	NON_SYNONYMOUS_CODING	ENSRNOP00000050838	-	ENSRNOT00000046291	ENSRNOG00000033051	-	-	Slc22a15	45.38	96	chr1:116563375	SLC22A15	CCDS44198.1	4.94	-	-	-	-	-	30	-	19	DP4=5,7,3,4:0/1:160,0,229:99	39	DP4=9,8,9,11:0/1:255,0,255:99	20	DP4=8,2,4,6:0/1:193,0,188:99
2	225925590	2	199250223	G/T	24	179	56	DP4=0,0,12,12:1/1:212,72,0:99	1	No	Yes : (6)	Yes : (11)	3546	3419	1140	T/K	aCa/aAa	EXON=21/21	NON_SYNONYMOUS_CODING	ENSRNOP00000026952	YES	ENSRNOT00000026952	ENSRNOG00000019885	-	-	Magi3	38.87	86	chr1:114225606	MAGI3	CCDS44196.1	0.0143	-	-	-	-	-	27	-	30	DP4=6,6,6,11:0/1:255,0,238:99	29	DP4=9,5,7,7:0/1:255,0,255:99	31	DP4=11,6,11,2:0/1:198,0,255:99
2	230167753	2	203469550	T/C	16	182	60	DP4=0,0,8,8:1/1:215,48,0:93	1	No	Yes : (3)	Yes : (3)	638	574	192	T/A	Acc/Gcc	EXON=8/9	NON_SYNONYMOUS_CODING,SPLICE_SITE	ENSRNOP00000044869	YES	ENSRNOT00000052403	ENSRNOG00000029409	-	-	Gstm6l	50.98	80	chr1:110259959	GSTM5	CCDS811.1	4.49	-	-	-	-	-	33	-	28	DP4=6,12,4,6:0/1:195,0,255:99	21	DP4=3,7,3,7:0/1:201,0,188:99	32	DP4=8,6,8,9:0/1:255,0,217:99
2	230167753	2	203469550	T/C	16	182	60	DP4=0,0,8,8:1/1:215,48,0:93	1	No	Yes : (3)	Yes : (3)	562	562	188	T/A	Acc/Gcc	EXON=8/8	NON_SYNONYMOUS_CODING,SPLICE_SITE	ENSRNOP00000052769	-	ENSRNOT00000055918	ENSRNOG00000029409	-	-	Gstm6l	50.98	80	chr1:110259959	GSTM5	CCDS811.1	4.49	-	-	-	-	-	33	-	28	DP4=6,12,4,6:0/1:195,0,255:99	21	DP4=3,7,3,7:0/1:201,0,188:99	32	DP4=8,6,8,9:0/1:255,0,217:99
2	230171192	2	203472989	C/T	18	222	55	DP4=0,0,8,10:1/1:255,54,0:99	1	No	No	No	383	319	107	V/M	Gtg/Atg	EXON=5/9	NON_SYNONYMOUS_CODING	ENSRNOP00000044869	YES	ENSRNOT00000052403	ENSRNOG00000029409	-	-	Gstm6l	50.98	80	chr1:110256578	GSTM5	CCDS811.1	2.13	-	-	-	-	-	33	-	22	DP4=5,5,4,6:0/1:191,0,221:99	33	DP4=4,11,7,11:0/1:255,0,244:99	28	DP4=6,8,6,8:0/1:241,0,255:99
2	230171192	2	203472989	C/T	18	222	55	DP4=0,0,8,10:1/1:255,54,0:99	1	No	No	No	307	307	103	V/M	Gtg/Atg	EXON=5/8	NON_SYNONYMOUS_CODING	ENSRNOP00000052769	-	ENSRNOT00000055918	ENSRNOG00000029409	-	-	Gstm6l	50.98	80	chr1:110256578	GSTM5	CCDS811.1	2.13	-	-	-	-	-	33	-	22	DP4=5,5,4,6:0/1:191,0,221:99	33	DP4=4,11,7,11:0/1:255,0,244:99	28	DP4=6,8,6,8:0/1:241,0,255:99
2	230171242	2	203473039	C/A	21	222	57	DP4=0,0,9,12:1/1:255,63,0:99	1	No	Yes : (3)	Yes : (3)	333	269	90	G/V	gGa/gTa	EXON=5/9	NON_SYNONYMOUS_CODING	ENSRNOP00000044869	YES	ENSRNOT00000052403	ENSRNOG00000029409	-	-	Gstm6l	50.98	80	chr1:110256286	GSTM5	CCDS811.1	4.42	-	-	-	-	-	27	-	23	DP4=7,2,4,8:0/1:205,0,183:99	19	DP4=4,3,5,7:0/1:225,0,162:99	25	DP4=11,4,4,6:0/1:179,0,233:99
2	230171242	2	203473039	C/A	21	222	57	DP4=0,0,9,12:1/1:255,63,0:99	1	No	Yes : (3)	Yes : (3)	257	257	86	G/V	gGa/gTa	EXON=5/8	NON_SYNONYMOUS_CODING	ENSRNOP00000052769	-	ENSRNOT00000055918	ENSRNOG00000029409	-	-	Gstm6l	50.98	80	chr1:110256286	GSTM5	CCDS811.1	4.42	-	-	-	-	-	27	-	23	DP4=7,2,4,8:0/1:205,0,183:99	19	DP4=4,3,5,7:0/1:225,0,162:99	25	DP4=11,4,4,6:0/1:179,0,233:99
2	230233906	2	203535668	G/C	17	128	57	DP4=0,0,5,12:1/1:161,51,0:99	1	No	Yes : (1)	Yes : (1)	322	322	108	R/G	Cgc/Ggc	EXON=5/8	NON_SYNONYMOUS_CODING	ENSRNOP00000025800	YES	ENSRNOT00000025800	ENSRNOG00000019058	-	-	Gstm3	50.28	74	chr1:110256587	GSTM5	CCDS811.1	0.218	-	-	-	-	-	41	-	30	DP4=8,10,4,6:0/1:181,0,255:99	28	DP4=6,8,5,8:0/1:242,0,245:99	23	DP4=7,4,8,2:0/1:180,0,227:99
2	230235052	2	203536814	G/T	10	90	60	DP4=0,0,9,1:1/1:123,30,0:57	1	No	Yes : (1)	Yes : (1)	71	71	24	T/K	aCa/aAa	EXON=2/8	NON_SYNONYMOUS_CODING	ENSRNOP00000025800	YES	ENSRNOT00000025800	ENSRNOG00000019058	-	-	Gstm3	50.28	74	chr1:110255274	GSTM5	CCDS811.1	4.74	-	-	-	-	-	31	-	32	DP4=8,7,8,8:0/1:255,0,255:99	27	DP4=6,7,6,8:0/1:255,0,255:99	30	DP4=6,8,9,6:0/1:255,0,255:99
2	230247730	2	203549492	T/C	18	138	55	DP4=0,0,10,8:1/1:171,54,0:99	1	Yes	Yes : (20)	Yes : (27)	397	397	133	K/E	Aaa/Gaa	EXON=9/11	NON_SYNONYMOUS_CODING	ENSRNOP00000052753	-	ENSRNOT00000055903	ENSRNOG00000019094	-	-	Gstm2	51.74	82	-	GSTM1	-	-	-	-	-	-	-	41	-	30	DP4=7,7,7,8:0/1:255,0,255:99	36	DP4=6,14,7,7:0/1:254,0,255:99	31	DP4=8,10,7,5:0/1:225,0,255:99
2	230335156	2	203637862	T/G	10	121	60	DP4=0,0,5,5:1/1:154,30,0:57	1	No	Yes : (1)	Yes : (1)	1239	1002	334	L/F	ttA/ttC	EXON=9/10	NON_SYNONYMOUS_CODING,SPLICE_SITE	ENSRNOP00000059774	-	ENSRNOT00000068442	ENSRNOG00000019240	-	-	Ampd2	54.29	73	-	AMPD2	-	-	-	-	-	-	-	39	-	37	DP4=14,7,7,4:0/1:184,0,255:99	33	DP4=9,6,8,6:0/1:236,0,251:99	37	DP4=12,9,10,3:0/1:198,0,255:99
2	230649397	2	203955139	T/G	17	185	60	DP4=0,0,9,8:1/1:218,51,0:99	1	Yes	Yes : (25)	Yes : (38)	679	679	227	F/V	Ttt/Gtt	EXON=4/4	NON_SYNONYMOUS_CODING	ENSRNOP00000027155	-	ENSRNOT00000027155	ENSRNOG00000020013	-	-	Psrc1	51.45	69	chr1:109823558	PSRC1	CCDS797.1	-4.83	-	-	-	-	-	27	-	35	DP4=6,11,7,7:0/1:239,0,255:99	19	DP4=4,6,3,5:0/1:146,0,211:99	24	DP4=8,7,5,4:0/1:195,0,255:99
2	230649397	2	203955139	T/G	17	185	60	DP4=0,0,9,8:1/1:218,51,0:99	1	Yes	Yes : (25)	Yes : (38)	811	736	246	F/V	Ttt/Gtt	EXON=6/8	NON_SYNONYMOUS_CODING	ENSRNOP00000052733	YES	ENSRNOT00000055880	ENSRNOG00000020013	-	-	Psrc1	51.45	69	chr1:109823558	PSRC1	CCDS797.1	-4.83	-	-	-	-	-	27	-	35	DP4=6,11,7,7:0/1:239,0,255:99	19	DP4=4,6,3,5:0/1:146,0,211:99	24	DP4=8,7,5,4:0/1:195,0,255:99
2	245750797	2	209329866	T/C	16	116	60	DP4=0,0,11,5:1/1:149,48,0:93	1	No	Yes : (2)	Yes : (5)	284	284	95	K/R	aAg/aGg	EXON=2/8	NON_SYNONYMOUS_CODING	ENSRNOP00000049420	YES	ENSRNOT00000047935	ENSRNOG00000031336	-	-	F1M219_RAT	33.01	13	chr1:104296274	AMY1C	CCDS30784.1	-0.364	-	-	-	-	-	37	-	40	-	30	-	32	-
2	245834087	2	209412470	C/T	21	173	59	DP4=0,0,12,9:1/1:206,63,0:99	1	Yes	Yes : (18)	Yes : (30)	557	557	186	S/F	tCc/tTc	EXON=5/7	NON_SYNONYMOUS_CODING	ENSRNOP00000023229	YES	ENSRNOT00000023228	ENSRNOG00000017232	-	-	D4A408_RAT	49.27	98	chr5:145838820	TCERG1	CCDS4282.1	5.33	-	-	-	-	-	23	-	21	-	16	-	19	-
2	235026342	2	210070022	G/A	19	222	60	DP4=0,0,9,10:1/1:255,57,0:99	1	No	Yes : (1)	Yes : (3)	1000	1000	334	A/T	Gca/Aca	EXON=8/66	NON_SYNONYMOUS_CODING	ENSRNOP00000023693	-	ENSRNOT00000023693	ENSRNOG00000023148	-	-	COBA1_RAT	36.03	-	chr1:103487310	COL11A1	CCDS778.1	3.35	-	-	-	YES	-	40	-	22	DP4=3,3,10,6:0/1:255,0,124:99	33	DP4=11,7,7,7:0/1:255,0,255:99	22	DP4=6,8,3,4:0/1:131,0,255:99
2	235026342	2	210070022	G/A	19	222	60	DP4=0,0,9,10:1/1:255,57,0:99	1	No	Yes : (1)	Yes : (3)	1255	1255	419	A/T	Gca/Aca	EXON=9/68	NON_SYNONYMOUS_CODING	ENSRNOP00000024138	-	ENSRNOT00000024138	ENSRNOG00000023148	-	-	COBA1_RAT	36.03	-	chr1:103487310	COL11A1	CCDS778.1	3.35	-	-	-	YES	-	40	-	22	DP4=3,3,10,6:0/1:255,0,124:99	33	DP4=11,7,7,7:0/1:255,0,255:99	22	DP4=6,8,3,4:0/1:131,0,255:99
2	235026342	2	210070022	G/A	19	222	60	DP4=0,0,9,10:1/1:255,57,0:99	1	No	Yes : (1)	Yes : (3)	1255	1255	419	A/T	Gca/Aca	EXON=9/67	NON_SYNONYMOUS_CODING	ENSRNOP00000061595	YES	ENSRNOT00000068413	ENSRNOG00000023148	-	-	COBA1_RAT	36.03	-	chr1:103487310	COL11A1	CCDS778.1	3.35	-	-	-	YES	-	40	-	22	DP4=3,3,10,6:0/1:255,0,124:99	33	DP4=11,7,7,7:0/1:255,0,255:99	22	DP4=6,8,3,4:0/1:131,0,255:99
2	235026342	2	210070022	G/A	19	222	60	DP4=0,0,9,10:1/1:255,57,0:99	1	No	Yes : (1)	Yes : (3)	1291	1291	431	A/T	Gca/Aca	EXON=9/15	NON_SYNONYMOUS_CODING	ENSRNOP00000023794	-	ENSRNOT00000023794	ENSRNOG00000023148	-	-	COBA1_RAT	36.03	-	chr1:103487310	COL11A1	CCDS778.1	3.35	-	-	-	YES	-	40	-	22	DP4=3,3,10,6:0/1:255,0,124:99	33	DP4=11,7,7,7:0/1:255,0,255:99	22	DP4=6,8,3,4:0/1:131,0,255:99
2	235026342	2	210070022	G/A	19	222	60	DP4=0,0,9,10:1/1:255,57,0:99	1	No	Yes : (1)	Yes : (3)	1138	1138	380	A/T	Gca/Aca	EXON=8/14	NON_SYNONYMOUS_CODING	ENSRNOP00000023689	-	ENSRNOT00000023689	ENSRNOG00000023148	-	-	COBA1_RAT	36.03	-	chr1:103487310	COL11A1	CCDS778.1	3.35	-	-	-	YES	-	40	-	22	DP4=3,3,10,6:0/1:255,0,124:99	33	DP4=11,7,7,7:0/1:255,0,255:99	22	DP4=6,8,3,4:0/1:131,0,255:99
2	237978976	2	214023123	C/A	19	183	54	DP4=0,0,9,10:1/1:216,57,0:99	1	Yes	Yes : (16)	Yes : (22)	1550	944	315	T/N	aCt/aAt	EXON=7/7	NON_SYNONYMOUS_CODING	ENSRNOP00000059055	YES	ENSRNOT00000065287	ENSRNOG00000016878	-	-	Lppr5	39.57	95	-	LPPR5	-	-	-	-	-	-	-	47	-	29	DP4=9,9,6,3:0/1:162,0,255:99	27	DP4=9,5,6,6:0/1:231,0,255:99	25	DP4=5,10,5,4:0/1:197,0,255:99
2	243743805	2	218774161	C/G	18	89	60	DP4=1,0,5,12:1/1:122,24,0:45	0.944444	No	Yes : (10)	Yes : (13)	1958	1874	625	P/R	cCg/cGg	EXON=13/50	NON_SYNONYMOUS_CODING	ENSRNOP00000017878	YES	ENSRNOT00000017878	ENSRNOG00000012892	-	-	D4AB29_RAT	46.54	88	chr1:94528196	ABCA4	CCDS747.1	-6.24	CONE-ROD DYSTROPHY 3; CORD3	-	-	-	-	34	DP4=9,5,11,6:0/1:255,0,247:99	29	DP4=10,8,7,3:0/1:181,0,255:99	29	DP4=6,5,5,13:0/1:255,0,212:99	23	DP4=7,4,7,4:0/1:221,0,220:99
2	243798619	2	218829586	T/C	13	222	56	DP4=0,0,6,7:1/1:255,39,0:75	1	No	Yes : (6)	Yes : (12)	5549	5465	1822	M/T	aTg/aCg	EXON=39/50	NON_SYNONYMOUS_CODING,SPLICE_SITE	ENSRNOP00000017878	YES	ENSRNOT00000017878	ENSRNOG00000012892	-	-	D4AB29_RAT	46.54	88	chr1:94476940	ABCA4	CCDS747.1	0.649	CONE-ROD DYSTROPHY 3; CORD3	-	-	-	-	37	DP4=5,13,8,10:0/1:255,0,255:99	35	DP4=8,8,8,9:0/1:255,0,255:99	16	DP4=2,5,3,5:0/1:182,0,169:99	20	DP4=5,5,6,2:0/1:163,0,234:99
2	243798640	2	218829607	C/T	14	222	55	DP4=0,0,9,5:1/1:255,42,0:81	1	No	Yes : (6)	Yes : (12)	5570	5486	1829	T/M	aCg/aTg	EXON=39/50	NON_SYNONYMOUS_CODING	ENSRNOP00000017878	YES	ENSRNOT00000017878	ENSRNOG00000012892	-	-	D4AB29_RAT	46.54	88	chr1:94476919	ABCA4	CCDS747.1	0.845	CONE-ROD DYSTROPHY 3; CORD3	-	-	-	-	35	DP4=4,14,8,7:0/1:238,0,255:99	32	DP4=6,9,8,8:0/1:234,0,243:99	16	DP4=2,4,4,5:0/1:176,0,161:99	19	DP4=7,6,4,1:0/1:98,0,255:99
2	243798713	2	218829680	A/C	22	171	55	DP4=1,0,13,8:1/1:204,27,0:51	0.954545	No	Yes : (6)	Yes : (12)	5643	5559	1853	Q/H	caA/caC	EXON=39/50	NON_SYNONYMOUS_CODING	ENSRNOP00000017878	YES	ENSRNOT00000017878	ENSRNOG00000012892	-	-	D4AB29_RAT	46.54	88	chr1:94476846	ABCA4	CCDS747.1	1.74	CONE-ROD DYSTROPHY 3; CORD3	-	-	-	-	31	DP4=8,9,6,7:0/1:216,0,255:99	24	DP4=2,9,3,9:0/1:204,0,218:99	20	DP4=5,1,6,8:0/1:250,0,125:99	25	DP4=4,8,3,8:0/1:210,0,220:99
2	243798726	2	218829693	A/G	25	222	56	DP4=1,0,12,12:1/1:255,34,0:65	0.96	No	Yes : (6)	Yes : (12)	5656	5572	1858	I/V	Atc/Gtc	EXON=39/50	NON_SYNONYMOUS_CODING	ENSRNOP00000017878	YES	ENSRNOT00000017878	ENSRNOG00000012892	-	-	D4AB29_RAT	46.54	88	chr1:94476833	ABCA4	CCDS747.1	3.74	CONE-ROD DYSTROPHY 3; CORD3	-	-	-	-	33	DP4=9,11,6,7:0/1:207,0,255:99	27	DP4=3,10,4,9:0/1:213,0,233:99	23	DP4=7,1,8,7:0/1:255,0,156:99	28	DP4=6,9,5,7:0/1:216,0,255:99
2	243799172	2	218830139	T/C	21	222	58	DP4=0,0,7,14:1/1:255,63,0:99	1	No	Yes : (6)	Yes : (12)	5750	5666	1889	V/A	gTg/gCg	EXON=40/50	NON_SYNONYMOUS_CODING	ENSRNOP00000017878	YES	ENSRNOT00000017878	ENSRNOG00000012892	-	-	D4AB29_RAT	46.54	88	chr1:94476407	ABCA4	CCDS747.1	3.43	CONE-ROD DYSTROPHY 3; CORD3	-	-	-	-	27	DP4=4,7,8,6:0/1:229,0,203:99	28	DP4=6,4,6,10:0/1:255,0,166:99	20	DP4=7,1,5,6:0/1:203,0,137:99	25	DP4=8,8,6,2:0/1:138,0,255:99
2	243803591	2	218834558	A/G	13	222	60	DP4=0,0,9,4:1/1:255,39,0:75	1	No	Yes : (13)	Yes : (22)	5975	5891	1964	H/R	cAc/cGc	EXON=42/50	NON_SYNONYMOUS_CODING	ENSRNOP00000017878	YES	ENSRNOT00000017878	ENSRNOG00000012892	-	-	D4AB29_RAT	46.54	88	chr1:94473801	ABCA4	CCDS747.1	3.46	CONE-ROD DYSTROPHY 3; CORD3	-	-	-	-	41	DP4=12,9,12,6:0/1:250,0,255:99	32	DP4=14,6,7,5:0/1:223,0,255:99	33	DP4=8,3,13,8:0/1:255,0,168:99	18	DP4=4,5,7,1:0/1:151,0,152:99
2	247203376	2	220385151	T/C	13	222	52	DP4=0,0,5,8:1/1:255,39,0:75	1	No	Yes : (1)	Yes : (2)	1021	1021	341	T/A	Acc/Gcc	EXON=2/13	NON_SYNONYMOUS_CODING	ENSRNOP00000021335	YES	ENSRNOT00000021335	ENSRNOG00000015781	-	-	Ndst3	41.48	93	chr4:119026212	NDST3	CCDS3708.1	4	-	-	-	-	-	41	DP4=8,10,13,8:0/1:255,0,255:99	27	DP4=8,7,5,7:0/1:211,0,255:99	22	DP4=5,5,5,5:0/1:201,0,181:99	26	DP4=5,7,6,7:0/1:241,0,204:99
2	249956562	2	223426666	C/A	17	99	39	DP4=0,0,2,15:1/1:132,51,0:99	1	No	Yes : (14)	Yes : (14)	485	485	162	P/H	cCc/cAc	EXON=3/3	NON_SYNONYMOUS_CODING	ENSRNOP00000052496	YES	ENSRNOT00000055634	ENSRNOG00000036986	-	-	F1M846_RAT	43.29	-	-	-	-	-	-	-	-	-	-	15	DP4=0,0,1,2:1/1:33,9,0:7	20	DP4=0,0,1,2:1/1:37,9,0:10	23	-	23	DP4=0,0,2,3:1/1:47,15,0:24
2	249956595	2	223426699	G/A	19	222	48	DP4=0,0,5,14:1/1:255,57,0:99	1	No	Yes : (10)	Yes : (10)	518	518	173	C/Y	tGc/tAc	EXON=3/3	NON_SYNONYMOUS_CODING	ENSRNOP00000052496	YES	ENSRNOT00000055634	ENSRNOG00000036986	-	-	F1M846_RAT	43.29	-	-	-	-	-	-	-	-	-	-	20	DP4=0,0,3,8:1/1:215,33,0:63	20	DP4=0,0,6,3:1/1:200,27,0:51	21	DP4=0,0,3,1:1/1:110,12,0:21	23	DP4=0,0,2,3:1/1:121,15,0:27
2	254786344	2	228554220	C/T	22	207	59	DP4=0,0,13,9:1/1:240,66,0:99	1	No	Yes : (7)	Yes : (13)	284	284	95	P/L	cCg/cTg	EXON=3/11	NON_SYNONYMOUS_CODING	ENSRNOP00000013694	YES	ENSRNOT00000013694	ENSRNOG00000010121	-	-	Lef1	46.4	96	chr4:109084848	LEF1	CCDS3679.1	5.83	-	-	-	YES	-	37	DP4=10,11,8,7:0/1:245,0,255:99	31	DP4=14,6,6,4:0/1:180,0,255:99	28	-	36	DP4=10,13,8,4:0/1:221,0,255:99
2	254786344	2	228554220	C/T	22	207	59	DP4=0,0,13,9:1/1:240,66,0:99	1	No	Yes : (7)	Yes : (13)	284	284	95	P/L	cCg/cTg	EXON=3/10	NON_SYNONYMOUS_CODING	ENSRNOP00000035157	-	ENSRNOT00000034793	ENSRNOG00000010121	-	-	Lef1	46.4	96	chr4:109084848	LEF1	CCDS3679.1	5.83	-	-	-	YES	-	37	DP4=10,11,8,7:0/1:245,0,255:99	31	DP4=14,6,6,4:0/1:180,0,255:99	28	-	36	DP4=10,13,8,4:0/1:221,0,255:99
2	254786344	2	228554220	C/T	22	207	59	DP4=0,0,13,9:1/1:240,66,0:99	1	No	Yes : (7)	Yes : (13)	86	86	29	P/L	cCg/cTg	EXON=3/11	NON_SYNONYMOUS_CODING	ENSRNOP00000059658	-	ENSRNOT00000065134	ENSRNOG00000010121	-	-	Lef1	46.4	96	chr4:109084848	LEF1	CCDS3679.1	5.83	-	-	-	YES	-	37	DP4=10,11,8,7:0/1:245,0,255:99	31	DP4=14,6,6,4:0/1:180,0,255:99	28	-	36	DP4=10,13,8,4:0/1:221,0,255:99
2	256806209	2	230626761	T/C	10	136	60	DP4=0,0,6,4:1/1:169,30,0:57	1	Yes	Yes : (12)	Yes : (17)	1251	1244	415	I/T	aTc/aCc	EXON=6/6	NON_SYNONYMOUS_CODING	ENSRNOP00000016066	YES	ENSRNOT00000016066	ENSRNOG00000011844	-	-	Ints12	39.58	91	chr4:106604032	INTS12	CCDS3671.1	4.3	-	-	-	YES	-	40	DP4=14,5,8,11:0/1:255,0,255:99	26	DP4=9,7,4,6:0/1:174,0,255:99	27	-	31	DP4=11,6,7,6:0/1:251,0,255:99
2	257256644	2	231017352	A/G	21	222	54	DP4=0,0,13,8:1/1:255,63,0:99	1	Yes	Yes : (17)	Yes : (23)	4523	4523	1508	M/T	aTg/aCg	EXON=10/10	NON_SYNONYMOUS_CODING	ENSRNOP00000048956	YES	ENSRNOT00000046775	ENSRNOG00000023579	-	-	D4AC33_RAT	42.57	-	chr4:106196376	TET2	CCDS47120.1	1.49	-	-	-	YES	-	32	DP4=8,6,10,7:0/1:255,0,251:99	22	DP4=7,4,8,2:0/1:196,0,227:99	18	-	26	DP4=6,4,7,6:0/1:255,0,219:99
2	257276653	2	231037361	C/G	12	132	54	DP4=0,0,10,2:1/1:165,36,0:69	1	Yes	Yes : (17)	Yes : (23)	2417	2417	806	R/T	aGg/aCg	EXON=1/10	NON_SYNONYMOUS_CODING	ENSRNOP00000048956	YES	ENSRNOT00000046775	ENSRNOG00000023579	-	-	D4AC33_RAT	42.57	-	chr4:106157672	TET2	CCDS47120.1	4.58	-	-	-	YES	-	30	DP4=9,11,4,5:0/1:166,0,255:99	26	DP4=7,4,4,9:0/1:229,0,216:99	26	-	27	DP4=8,7,6,6:0/1:228,0,255:99
2	257276816	2	231037524	G/T	12	95	36	DP4=0,0,8,4:1/1:128,36,0:69	1	Yes	Yes : (17)	Yes : (23)	2254	2254	752	Q/K	Cag/Aag	EXON=1/10	NON_SYNONYMOUS_CODING	ENSRNOP00000048956	YES	ENSRNOT00000046775	ENSRNOG00000023579	-	-	D4AC33_RAT	42.57	-	chr4:106157506	TET2	CCDS47120.1	3.85	-	-	-	YES	-	28	DP4=6,9,6,6:0/1:184,0,251:99	23	DP4=11,6,4,2:0/1:77,0,255:80	34	-	28	DP4=8,8,7,4:0/1:150,0,255:99
2	257277881	2	231038589	G/A	11	117	60	DP4=0,0,8,3:1/1:150,33,0:63	1	Yes	Yes : (17)	Yes : (23)	1189	1189	397	R/C	Cgt/Tgt	EXON=1/10	NON_SYNONYMOUS_CODING	ENSRNOP00000048956	YES	ENSRNOT00000046775	ENSRNOG00000023579	-	-	D4AC33_RAT	42.57	-	chr4:106156324	TET2	CCDS47120.1	0.834	-	-	-	YES	-	37	DP4=11,10,11,5:0/1:253,0,255:99	27	DP4=5,7,7,8:0/1:255,0,233:99	27	-	12	DP4=3,3,1,4:0/1:120,0,161:99
2	258936347	2	232720427	C/T	12	222	60	DP4=0,0,2,10:1/1:255,36,0:69	1	Yes	Yes : (16)	Yes : (24)	1823	1823	608	T/M	aCg/aTg	EXON=18/43	NON_SYNONYMOUS_CODING	ENSRNOP00000032795	YES	ENSRNOT00000034565	ENSRNOG00000009339	-	-	D3ZV60_RAT	41.46	45	chr4:104084322	CENPE	CCDS34042.1	-5.79	-	-	-	YES	-	48	DP4=12,12,14,9:0/1:255,0,255:99	32	DP4=5,10,6,10:0/1:255,0,252:99	26	-	27	DP4=4,9,6,8:0/1:253,0,223:99
2	258949632	2	232733671	A/G	14	222	56	DP4=0,0,6,8:1/1:255,42,0:81	1	Yes	Yes : (21)	Yes : (29)	5180	5180	1727	H/R	cAt/cGt	EXON=40/43	NON_SYNONYMOUS_CODING	ENSRNOP00000032795	YES	ENSRNOT00000034565	ENSRNOG00000009339	-	-	D3ZV60_RAT	41.46	45	chr4:104064523	CENPE	CCDS34042.1	-0.236	-	-	-	YES	-	39	DP4=6,13,11,9:0/1:255,0,255:99	28	DP4=4,9,9,6:0/1:255,0,239:99	28	-	17	DP4=3,3,7,3:0/1:214,0,146:99
2	259016074	2	232800164	C/T	13	151	58	DP4=0,0,9,4:1/1:184,39,0:75	1	Yes	Yes : (11)	Yes : (17)	187	134	45	P/L	cCg/cTg	EXON=2/12	NON_SYNONYMOUS_CODING	ENSRNOP00000033064	YES	ENSRNOT00000031425	ENSRNOG00000023404	-	-	LOC679958	41.86	81	chr4:103987621	SLC9B2	CCDS3662.1	1.63	-	-	-	-	-	46	DP4=12,10,7,14:0/1:255,0,255:99	29	DP4=8,6,8,6:0/1:239,0,223:99	28	-	25	DP4=4,5,5,11:0/1:255,0,161:99
2	259225485	2	233017356	T/C	15	182	58	DP4=0,0,6,9:1/1:215,45,0:87	1	Yes	Yes : (11)	Yes : (16)	836	821	274	I/T	aTt/aCt	EXON=6/17	NON_SYNONYMOUS_CODING	ENSRNOP00000018202	YES	ENSRNOT00000018202	ENSRNOG00000013476	-	-	Manba	44.18	75	chr4:103611781	MANBA	CCDS3658.1	1.2	MANNOSIDOSIS, BETA A, LYSOSOMAL	-	-	-	-	32	DP4=12,9,5,5:0/1:185,0,255:99	34	DP4=10,6,4,13:0/1:255,0,255:99	24	-	20	DP4=5,4,3,6:0/1:190,0,197:99
2	259331084	2	233091720	A/T	18	183	59	DP4=0,0,13,5:1/1:216,54,0:99	1	Yes	Yes : (16)	Yes : (24)	2895	2895	965	D/E	gaT/gaA	EXON=23/23	NON_SYNONYMOUS_CODING	ENSRNOP00000028944	YES	ENSRNOT00000036838	ENSRNOG00000023258	-	-	Nfkb1	46.14	87	chr4:103537727	NFKB1	CCDS3657.1	-0.755	-	-	-	YES	-	29	DP4=11,5,9,4:0/1:218,0,255:99	34	DP4=11,3,6,13:0/1:255,0,218:99	21	-	24	DP4=3,8,4,9:0/1:230,0,209:99
2	259335831	2	233096467	C/T	19	192	60	DP4=0,0,11,8:1/1:225,57,0:99	1	Yes	Yes : (16)	Yes : (24)	2476	2476	826	D/N	Gac/Aac	EXON=21/23	NON_SYNONYMOUS_CODING	ENSRNOP00000028944	YES	ENSRNOT00000036838	ENSRNOG00000023258	-	-	Nfkb1	46.14	87	chr4:103533659	NFKB1	CCDS3657.1	5.12	-	-	-	YES	-	30	DP4=6,11,5,8:0/1:246,0,255:99	31	DP4=7,12,5,6:0/1:209,0,255:99	25	-	20	DP4=5,4,8,2:0/1:197,0,195:99
2	259335831	2	233096467	C/T	19	192	60	DP4=0,0,11,8:1/1:225,57,0:99	1	Yes	Yes : (16)	Yes : (24)	2476	2476	826	D/N	Gac/Aac	EXON=21/22	NON_SYNONYMOUS_CODING	ENSRNOP00000039305	-	ENSRNOT00000040511	ENSRNOG00000023258	-	-	Nfkb1	46.14	87	chr4:103533659	NFKB1	CCDS3657.1	5.12	-	-	-	YES	-	30	DP4=6,11,5,8:0/1:246,0,255:99	31	DP4=7,12,5,6:0/1:209,0,255:99	25	-	20	DP4=5,4,8,2:0/1:197,0,195:99
2	260002844	2	233645598	G/A	14	120	60	DP4=0,0,6,8:1/1:153,42,0:81	1	Yes	Yes : (7)	Yes : (11)	742	742	248	P/S	Ccc/Tcc	EXON=7/8	NON_SYNONYMOUS_CODING	ENSRNOP00000040020	YES	ENSRNOT00000051498	ENSRNOG00000032247	-	-	Q6TUE0_RAT	39.88	89	chr4:88379141	NUDT9	CCDS3620.1	4.39	-	-	-	-	-	47	DP4=8,8,13,16:0/1:255,0,254:99	31	DP4=9,9,9,4:0/1:233,0,255:99	41	-	31	DP4=7,8,5,11:0/1:252,0,255:99
2	260770755	2	234444556	A/G	20	222	60	DP4=1,0,11,8:1/1:255,22,0:41	0.95	Yes	Yes : (17)	Yes : (24)	10	10	4	T/A	Act/Gct	EXON=1/3	NON_SYNONYMOUS_CODING	ENSRNOP00000052347	YES	ENSRNOT00000055483	ENSRNOG00000036932	-	-	F1M8W8_RAT	56.18	43	chr11:47204260	PACSIN3	CCDS31481.1	3.11	-	-	-	-	-	31	DP4=0,0,16,12:1/1:255,84,0:99	14	DP4=1,3,4,4:0/1:175,0,87:90	15	-	27	DP4=6,6,7,7:0/1:229,0,230:99
2	260770834	2	234444635	C/G	11	222	60	DP4=0,0,3,8:1/1:255,33,0:63	1	Yes	Yes : (11)	Yes : (17)	87	87	29	N/K	aaC/aaG	EXON=2/3	NON_SYNONYMOUS_CODING	ENSRNOP00000052347	YES	ENSRNOT00000055483	ENSRNOG00000036932	-	-	F1M8W8_RAT	56.18	43	chr11:47204066	PACSIN3	CCDS31481.1	1.3	-	-	-	-	-	35	DP4=0,0,19,15:1/1:255,99,0:99	18	DP4=1,6,7,3:0/1:202,0,147:99	22	-	23	DP4=5,3,6,6:0/1:218,0,150:99
2	261883720	2	235588823	C/A	17	124	60	DP4=0,0,15,2:1/1:157,51,0:99	1	No	Yes : (2)	Yes : (5)	2945	2945	982	P/H	cCc/cAc	EXON=9/9	NON_SYNONYMOUS_CODING	ENSRNOP00000052333	YES	ENSRNOT00000055468	ENSRNOG00000036927	-	-	F1M8X4_RAT	57.72	58	chr4:100571061	-	-	3.99	-	-	-	-	-	25	DP4=0,0,12,11:1/1:255,66,0:99	17	DP4=3,2,6,6:0/1:230,0,112:99	21	-	12	DP4=4,3,1,4:0/1:120,0,159:99
2	262130110	2	235842545	C/T	12	108	58	DP4=0,0,3,9:1/1:141,36,0:69	1	No	Yes : (2)	Yes : (4)	128	128	43	S/F	tCt/tTt	EXON=3/9	NON_SYNONYMOUS_CODING	ENSRNOP00000016556	YES	ENSRNOT00000016556	ENSRNOG00000012281	-	-	Adh6a	42.13	77	chr4:100239334	ADH1B	CCDS34033.1	3.5	-	-	-	-	-	37	DP4=0,0,22,14:1/1:255,108,0:99	30	DP4=15,2,4,6:0/1:185,0,240:99	22	-	24	DP4=7,6,6,4:0/1:207,0,255:99
2	262164987	2	235878684	C/T	13	153	54	DP4=0,0,8,5:1/1:186,39,0:75	1	No	Yes : (2)	Yes : (4)	329	329	110	T/I	aCc/aTc	EXON=2/5	NON_SYNONYMOUS_CODING	ENSRNOP00000062803	YES	ENSRNOT00000064044	ENSRNOG00000042862	-	-	LOC310902	41.75	76	chr4:100203657	ADH1A	CCDS3648.1	3.11	-	-	-	-	-	37	DP4=0,0,8,4:1/1:177,36,0:69	25	-	22	-	20	-
2	262165055	2	235878752	G/A	13	163	58	DP4=0,0,6,7:1/1:196,39,0:75	1	No	Yes : (2)	Yes : (4)	397	397	133	E/K	Gag/Aag	EXON=2/5	NON_SYNONYMOUS_CODING	ENSRNOP00000062803	YES	ENSRNOT00000064044	ENSRNOG00000042862	-	-	LOC310902	41.75	76	chr4:100203589	ADH1A	CCDS3648.1	0.589	-	-	-	-	-	35	DP4=0,0,16,14:1/1:255,90,0:99	40	DP4=12,8,8,10:0/1:175,0,255:99	20	-	23	DP4=5,7,6,3:0/1:99,0,235:99
2	262165064	2	235878761	G/A	11	222	60	DP4=0,0,5,6:1/1:255,33,0:63	1	No	Yes : (2)	Yes : (4)	406	406	136	V/I	Gtt/Att	EXON=2/5	NON_SYNONYMOUS_CODING	ENSRNOP00000062803	YES	ENSRNOT00000064044	ENSRNOG00000042862	-	-	LOC310902	41.75	76	chr4:100203580	ADH1A	CCDS3648.1	1.89	-	-	-	-	-	33	DP4=0,0,16,12:1/1:250,84,0:99	38	DP4=12,7,8,8:0/1:149,0,255:99	20	-	23	DP4=5,7,6,3:0/1:105,0,234:99
2	262833527	2	236568528	G/A	16	139	56	DP4=0,0,5,11:1/1:172,48,0:93	1	No	Yes : (4)	Yes : (6)	447	331	111	P/S	Ccc/Tcc	EXON=4/14	NON_SYNONYMOUS_CODING	ENSRNOP00000052297	YES	ENSRNOT00000055429	ENSRNOG00000015987	-	-	Rap1gds1	41.1	96	chr4:99300251	RAP1GDS1	CCDS47105.1	4.92	-	-	-	-	-	34	DP4=2,0,16,15:1/1:255,48,0:93	28	DP4=7,9,7,4:0/1:204,0,255:99	19	-	25	DP4=5,4,10,5:0/1:255,0,164:99
2	265880369	2	239674406	G/A	20	201	59	DP4=0,0,10,10:1/1:234,60,0:99	1	Yes	Yes : (20)	Yes : (29)	1114	1111	371	D/N	Gat/Aat	EXON=7/15	NON_SYNONYMOUS_CODING	ENSRNOP00000050380	-	ENSRNOT00000050330	ENSRNOG00000029071	-	-	Unc5c	39.41	93	chr4:96141202	UNC5C	CCDS3643.1	5.74	-	-	-	YES	-	36	DP4=0,0,18,18:1/1:255,108,0:99	36	DP4=11,8,6,9:0/1:244,0,255:99	24	-	29	DP4=7,8,5,9:0/1:248,0,255:99
2	265880369	2	239674406	G/A	20	201	59	DP4=0,0,10,10:1/1:234,60,0:99	1	Yes	Yes : (20)	Yes : (29)	1171	1168	390	D/N	Gat/Aat	EXON=8/16	NON_SYNONYMOUS_CODING	ENSRNOP00000039068	YES	ENSRNOT00000048874	ENSRNOG00000029071	-	-	Unc5c	39.41	93	chr4:96141202	UNC5C	CCDS3643.1	5.74	-	-	-	YES	-	36	DP4=0,0,18,18:1/1:255,108,0:99	36	DP4=11,8,6,9:0/1:244,0,255:99	24	-	29	DP4=7,8,5,9:0/1:248,0,255:99
2	266718647	2	240440478	G/A	13	163	60	DP4=0,0,6,7:1/1:196,39,0:75	1	Yes	Yes : (21)	Yes : (32)	718	475	159	D/N	Gat/Aat	EXON=5/11	NON_SYNONYMOUS_CODING	ENSRNOP00000033376	YES	ENSRNOT00000037339	ENSRNOG00000032240	-	-	Gbp5	42.34	67	chr1:89732790	GBP5	CCDS722.1	-0.562	-	-	-	-	-	39	DP4=0,0,20,15:1/1:255,105,0:99	34	DP4=5,6,12,10:0/1:255,0,198:99	25	-	16	DP4=7,1,4,4:0/1:184,0,168:99
2	266928673	2	240625374	C/T	19	185	55	DP4=0,0,9,10:1/1:218,57,0:99	1	Yes	Yes : (21)	Yes : (21)	890	890	297	S/N	aGt/aAt	EXON=6/10	NON_SYNONYMOUS_CODING	ENSRNOP00000049280	YES	ENSRNOT00000048038	ENSRNOG00000042225	-	-	F1M0H7_RAT	39.28	-	chr1:89522787	GBP1	CCDS718.1	-2.04	-	-	-	-	-	42	DP4=0,1,17,11:1/1:255,46,0:89	28	DP4=7,8,4,5:0/1:158,0,237:99	21	-	38	DP4=9,8,10,6:0/1:217,0,255:99
2	267008842	2	240654631	C/T	17	185	60	DP4=0,0,10,7:1/1:218,51,0:99	1	Yes	Yes : (25)	Yes : (37)	95	95	32	S/L	tCg/tTg	EXON=1/11	NON_SYNONYMOUS_CODING	ENSRNOP00000044805	YES	ENSRNOT00000040856	ENSRNOG00000036885	-	-	RGD1561239	40.25	-	chr1:89528823	GBP1	CCDS718.1	4.32	-	-	-	-	-	39	DP4=0,0,20,19:1/1:255,117,0:99	25	DP4=6,7,7,5:0/1:222,0,246:99	22	-	30	DP4=7,5,6,8:0/1:247,0,219:99
2	267002069	2	240661408	A/T	12	121	54	DP4=0,0,8,4:1/1:154,36,0:69	1	Yes	Yes : (21)	Yes : (32)	1458	1458	486	K/N	aaA/aaT	EXON=9/11	NON_SYNONYMOUS_CODING	ENSRNOP00000044805	YES	ENSRNOT00000040856	ENSRNOG00000036885	-	-	RGD1561239	40.25	-	chr1:89520470	GBP1	CCDS718.1	-2.45	-	-	-	-	-	36	DP4=0,0,20,12:1/1:255,96,0:99	43	DP4=13,9,9,11:0/1:255,0,255:99	17	-	31	DP4=9,6,9,6:0/1:252,0,255:99
2	267002069	2	240661408	A/T	12	121	54	DP4=0,0,8,4:1/1:154,36,0:69	1	Yes	Yes : (21)	Yes : (32)	1152	1152	384	K/N	aaA/aaT	EXON=7/8	NON_SYNONYMOUS_CODING	ENSRNOP00000052250	-	ENSRNOT00000055384	ENSRNOG00000036885	-	-	RGD1561239	40.25	-	chr1:89520470	GBP1	CCDS718.1	-2.45	-	-	-	-	-	36	DP4=0,0,20,12:1/1:255,96,0:99	43	DP4=13,9,9,11:0/1:255,0,255:99	17	-	31	DP4=9,6,9,6:0/1:252,0,255:99
2	267002069	2	240661408	A/T	12	121	54	DP4=0,0,8,4:1/1:154,36,0:69	1	Yes	Yes : (21)	Yes : (32)	294	294	98	K/N	aaA/aaT	EXON=3/3	NON_SYNONYMOUS_CODING	ENSRNOP00000052249	-	ENSRNOT00000055383	ENSRNOG00000036885	-	-	RGD1561239	40.25	-	chr1:89520470	GBP1	CCDS718.1	-2.45	-	-	-	-	-	36	DP4=0,0,20,12:1/1:255,96,0:99	43	DP4=13,9,9,11:0/1:255,0,255:99	17	-	31	DP4=9,6,9,6:0/1:252,0,255:99
2	266932366	2	240730901	C/G	23	177	60	DP4=0,0,10,13:1/1:210,69,0:99	1	Yes	Yes : (21)	Yes : (33)	1548	1548	516	M/I	atG/atC	EXON=9/10	NON_SYNONYMOUS_CODING	ENSRNOP00000046300	YES	ENSRNOT00000045855	ENSRNOG00000023943	-	-	Gbp1	38.07	-	chr1:89520479	GBP1	CCDS718.1	2.75	-	-	-	-	-	42	DP4=0,0,24,14:1/1:255,114,0:99	29	DP4=11,9,4,5:0/1:136,0,255:99	32	-	27	DP4=6,4,7,7:0/1:189,0,194:99
2	266929607	2	240734172	T/A	18	129	56	DP4=0,0,7,11:1/1:162,54,0:99	1	Yes	Yes : (21)	Yes : (33)	1277	1277	426	Y/F	tAt/tTt	EXON=7/10	NON_SYNONYMOUS_CODING	ENSRNOP00000046300	YES	ENSRNOT00000045855	ENSRNOG00000023943	-	-	Gbp1	38.07	-	chr1:89521787	GBP1	CCDS718.1	0.483	-	-	-	-	-	33	DP4=0,0,13,16:1/1:255,87,0:99	25	DP4=6,7,6,6:0/1:253,0,255:99	35	-	26	DP4=7,8,5,5:0/1:213,0,255:99
2	266929487	2	240734292	C/T	13	139	54	DP4=0,0,9,4:1/1:172,39,0:75	1	Yes	Yes : (21)	Yes : (33)	1157	1157	386	R/Q	cGg/cAg	EXON=7/10	NON_SYNONYMOUS_CODING	ENSRNOP00000046300	YES	ENSRNOT00000045855	ENSRNOG00000023943	-	-	Gbp1	38.07	-	chr1:89521907	GBP1	CCDS718.1	2.39	-	-	-	-	-	31	DP4=0,0,18,12:1/1:255,90,0:99	34	DP4=12,6,8,7:0/1:253,0,255:99	30	-	24	DP4=6,5,7,6:0/1:222,0,233:99
2	266928880	2	240734899	A/G	15	176	60	DP4=0,0,8,7:1/1:209,45,0:87	1	Yes	Yes : (21)	Yes : (41)	1109	1109	370	V/A	gTc/gCc	EXON=6/10	NON_SYNONYMOUS_CODING	ENSRNOP00000046300	YES	ENSRNOT00000045855	ENSRNOG00000023943	-	-	Gbp1	38.07	-	chr1:89522580	GBP1	CCDS718.1	-7.73	-	-	-	-	-	34	DP4=0,0,17,14:1/1:255,93,0:99	22	DP4=7,3,5,5:0/1:177,0,194:99	29	-	20	DP4=1,6,6,6:0/1:228,0,126:99
2	269329698	2	242962136	C/T	16	149	60	DP4=0,0,7,9:1/1:182,48,0:93	1	No	Yes : (10)	Yes : (15)	221	202	68	G/R	Ggg/Agg	EXON=2/14	NON_SYNONYMOUS_CODING	ENSRNOP00000052230	YES	ENSRNOT00000055362	ENSRNOG00000036877	-	-	Clca4l	42.61	-	chr1:87101325	CLCA3P	-	0.327	-	-	-	-	-	37	DP4=0,0,18,17:1/1:255,105,0:99	25	DP4=3,6,6,6:0/1:248,0,182:99	31	-	27	DP4=8,4,5,10:0/1:255,0,238:99
2	269382288	2	243013431	C/G	11	192	48	DP4=0,0,7,4:1/1:225,33,0:63	1	Yes	Yes : (18)	Yes : (25)	1018	922	308	V/L	Gtg/Ctg	EXON=6/14	NON_SYNONYMOUS_CODING	ENSRNOP00000017943	YES	ENSRNOT00000017943	ENSRNOG00000029889	-	-	Clca4	41.23	69	chr1:87031668	CLCA4	CCDS41355.1	0.408	-	-	-	-	-	24	DP4=0,0,6,1:1/1:80,21,0:39	15	-	22	-	23	-
2	269390328	2	243021471	C/T	13	123	58	DP4=0,0,7,6:1/1:156,39,0:75	1	Yes	Yes : (18)	Yes : (25)	104	8	3	G/E	gGg/gAg	EXON=1/14	NON_SYNONYMOUS_CODING	ENSRNOP00000017943	YES	ENSRNOT00000017943	ENSRNOG00000029889	-	-	Clca4	41.23	69	chr1:87012807	CLCA4	CCDS41355.1	-1.64	-	-	-	-	-	36	DP4=0,0,16,17:1/1:255,99,0:99	32	DP4=10,9,5,8:0/1:235,0,255:99	26	-	16	DP4=2,5,5,4:0/1:196,0,158:99
2	269483585	2	243116097	T/C	13	222	60	DP4=0,0,6,7:1/1:255,39,0:75	1	Yes	Yes : (11)	Yes : (13)	2727	2534	845	H/R	cAt/cGt	EXON=14/14	NON_SYNONYMOUS_CODING	ENSRNOP00000018435	YES	ENSRNOT00000018435	ENSRNOG00000013771	-	-	Clca2	43.8	73	chr1:86920915	CLCA2	CCDS708.1	4.12	-	-	-	-	-	30	DP4=0,0,13,16:1/1:255,87,0:99	26	DP4=8,10,4,4:0/1:154,0,255:99	18	-	24	DP4=7,5,8,2:0/1:179,0,255:99
2	269484432	2	243116944	C/T	15	222	57	DP4=0,0,8,7:1/1:255,45,0:87	1	Yes	Yes : (12)	Yes : (14)	2385	2192	731	R/H	cGc/cAc	EXON=13/14	NON_SYNONYMOUS_CODING	ENSRNOP00000018435	YES	ENSRNOT00000018435	ENSRNOG00000013771	-	-	Clca2	43.8	73	chr1:86919088	CLCA2	CCDS708.1	-2.35	-	-	-	-	-	43	DP4=0,1,20,19:1/1:255,93,0:99	19	DP4=6,5,2,5:0/1:147,0,237:99	39	-	25	DP4=7,3,5,9:0/1:248,0,188:99
2	269497931	2	243130443	C/T	14	171	60	DP4=0,0,7,7:1/1:204,42,0:81	1	No	Yes : (11)	Yes : (11)	1122	929	310	R/Q	cGa/cAa	EXON=6/14	NON_SYNONYMOUS_CODING	ENSRNOP00000018435	YES	ENSRNOT00000018435	ENSRNOG00000013771	-	-	Clca2	43.8	73	chr1:86900385	CLCA2	CCDS708.1	-0.167	-	-	-	-	-	27	DP4=0,0,16,9:1/1:255,75,0:99	25	DP4=5,5,7,7:0/1:255,0,211:99	23	-	23	DP4=8,5,6,4:0/1:213,0,245:99
2	269532120	2	243165562	A/T	16	107	60	DP4=0,0,6,10:1/1:140,48,0:93	1	No	Yes : (3)	Yes : (3)	538	316	106	N/Y	Aac/Tac	EXON=4/16	NON_SYNONYMOUS_CODING	ENSRNOP00000018905	-	ENSRNOT00000018905	ENSRNOG00000014059	-	-	Odf2l	41.35	76	chr1:86850412	ODF2L	CCDS41354.2	2.46	-	-	-	-	-	39	DP4=0,0,21,17:1/1:255,114,0:99	34	DP4=10,3,15,4:0/1:255,0,209:99	22	-	29	DP4=4,5,11,9:0/1:255,0,179:99
2	269532120	2	243165562	A/T	16	107	60	DP4=0,0,6,10:1/1:140,48,0:93	1	No	Yes : (3)	Yes : (3)	538	316	106	N/Y	Aac/Tac	EXON=4/17	NON_SYNONYMOUS_CODING	ENSRNOP00000018900	YES	ENSRNOT00000018900	ENSRNOG00000014059	-	-	Odf2l	41.35	76	chr1:86850412	ODF2L	CCDS41354.2	2.46	-	-	-	-	-	39	DP4=0,0,21,17:1/1:255,114,0:99	34	DP4=10,3,15,4:0/1:255,0,209:99	22	-	29	DP4=4,5,11,9:0/1:255,0,179:99
2	270057477	2	243825827	A/G	20	210	60	DP4=0,0,7,13:1/1:243,60,0:99	1	Yes	Yes : (7)	Yes : (12)	775	590	197	I/T	aTt/aCt	EXON=3/5	NON_SYNONYMOUS_CODING	ENSRNOP00000019501	YES	ENSRNOT00000019501	ENSRNOG00000014350	-	-	Cyr61	51.08	92	chr1:86047935	CYR61	CCDS706.1	6.08	-	-	-	YES	-	33	DP4=0,0,16,16:1/1:255,96,0:99	24	DP4=6,6,8,2:0/1:194,0,255:99	22	-	18	DP4=4,4,4,5:0/1:218,0,183:99
2	270058323	2	243826673	C/A	12	222	60	DP4=0,0,4,8:1/1:255,36,0:69	1	Yes	Yes : (7)	Yes : (12)	270	85	29	A/S	Gcc/Tcc	EXON=2/5	NON_SYNONYMOUS_CODING	ENSRNOP00000019501	YES	ENSRNOT00000019501	ENSRNOG00000014350	-	-	Cyr61	51.08	92	chr1:86047069	CYR61	CCDS706.1	3.58	-	-	-	YES	-	18	DP4=0,0,4,14:1/1:255,54,0:99	30	DP4=6,7,4,13:0/1:241,0,230:99	23	-	26	DP4=6,5,5,10:0/1:246,0,201:99
2	279571863	2	252459428	C/T	11	156	56	DP4=0,0,6,5:1/1:189,33,0:63	1	No	Yes : (7)	Yes : (9)	711	638	213	A/V	gCt/gTt	EXON=7/9	NON_SYNONYMOUS_CODING	ENSRNOP00000038188	YES	ENSRNOT00000032808	ENSRNOG00000028319	-	-	Cryz	45.82	81	chr1:75172881	CRYZ	CCDS665.1	3.15	-	-	-	-	-	24	DP4=0,1,11,10:1/1:255,25,0:47	20	DP4=3,4,6,6:0/1:251,0,156:99	21	-	26	DP4=7,3,10,4:0/1:246,0,176:99
2	279572596	2	252460161	A/T	15	222	58	DP4=0,0,5,10:1/1:255,45,0:87	1	No	Yes : (6)	Yes : (8)	1025	952	318	S/C	Agc/Tgc	EXON=9/9	NON_SYNONYMOUS_CODING	ENSRNOP00000038188	YES	ENSRNOT00000032808	ENSRNOG00000028319	-	-	Cryz	45.82	81	chr1:75172018	CRYZ	CCDS665.1	-3.03	-	-	-	-	-	38	DP4=0,0,23,14:1/1:255,111,0:99	33	DP4=6,9,11,6:0/1:255,0,255:99	25	-	36	DP4=11,7,7,9:0/1:255,0,255:99
3	12989048	3	8067709	A/C	17	152	57	DP4=0,0,5,12:1/1:185,51,0:99	1	Yes	Yes : (12)	Yes : (19)	693	693	231	E/D	gaA/gaC	EXON=1/11	NON_SYNONYMOUS_CODING	ENSRNOP00000057745	YES	ENSRNOT00000061029	ENSRNOG00000039777	-	-	Ttf1	46.87	48	chr9:135277786	TTF1	CCDS6948.1	-0.638	-	-	-	-	-	27	DP4=8,5,10,4:0/1:255,0,253:99	32	DP4=0,0,15,16:1/1:255,93,0:99	27	DP4=10,5,9,3:0/1:226,0,255:99	22	DP4=9,4,7,2:0/1:174,0,246:99
3	12989542	3	8068203	G/A	10	144	60	DP4=0,0,5,5:1/1:177,30,0:57	1	Yes	Yes : (13)	Yes : (19)	1187	1187	396	S/N	aGt/aAt	EXON=1/11	NON_SYNONYMOUS_CODING	ENSRNOP00000057745	YES	ENSRNOT00000061029	ENSRNOG00000039777	-	-	Ttf1	46.87	48	chr9:135276935	TTF1	CCDS6948.1	-0.78	-	-	-	-	-	34	DP4=12,9,3,10:0/1:184,0,255:99	21	DP4=0,0,7,13:1/1:255,60,0:99	24	DP4=7,5,9,3:0/1:211,0,242:99	19	DP4=4,7,2,6:0/1:172,0,220:99
3	13775711	3	8858873	A/G	12	153	60	DP4=0,0,7,5:1/1:186,36,0:69	1	Yes	Yes : (7)	Yes : (8)	323	323	108	F/S	tTt/tCt	EXON=3/3	NON_SYNONYMOUS_CODING	ENSRNOP00000057686	YES	ENSRNOT00000060965	ENSRNOG00000039741	-	-	D4A9X8_RAT	66.18	85	chr9:131182657	CERCAM	CCDS6901.2	2.54	-	-	-	-	-	34	DP4=8,7,6,12:0/1:255,0,248:99	31	DP4=0,0,19,9:1/1:255,84,0:99	33	DP4=7,10,5,10:0/1:250,0,255:99	21	DP4=2,8,5,5:0/1:210,0,179:99
3	13842439	3	8924908	G/T	11	222	60	DP4=0,0,6,5:1/1:255,33,0:63	1	No	Yes : (7)	Yes : (8)	126	68	23	R/L	cGc/cTc	EXON=1/16	NON_SYNONYMOUS_CODING	ENSRNOP00000020630	YES	ENSRNOT00000020630	ENSRNOG00000015237	-	-	Gle1	46.28	84	chr9:131267152	GLE1	CCDS35154.1	3.27	LETHAL ARTHROGRYPOSIS WITH ANTERIOR HORN CELL DISEASE; LAAHD	-	-	YES	-	30	DP4=13,6,7,2:0/1:145,0,255:99	21	DP4=0,0,11,10:1/1:255,63,0:99	28	DP4=9,4,7,8:0/1:255,0,216:99	25	DP4=7,7,7,3:0/1:194,0,255:99
3	15830291	3	10443607	T/C	16	167	60	DP4=0,0,7,9:1/1:200,48,0:93	1	Yes	Yes : (23)	Yes : (31)	1217	1217	406	F/S	tTt/tCt	EXON=12/12	NON_SYNONYMOUS_CODING	ENSRNOP00000039514	YES	ENSRNOT00000039978	ENSRNOG00000039499	-	-	F1LXI8_RAT	52.48	-	-	-	-	-	-	-	-	-	-	37	DP4=6,15,9,6:0/1:255,0,255:99	24	DP4=0,0,8,15:1/1:255,69,0:99	20	DP4=3,9,3,5:0/1:163,0,207:99	28	DP4=9,3,6,8:0/1:245,0,209:99
3	15746869	3	10562400	C/T	11	154	60	DP4=0,0,5,6:1/1:187,33,0:63	1	Yes	Yes : (24)	Yes : (33)	1460	1360	454	P/S	Cct/Tct	EXON=10/13	NON_SYNONYMOUS_CODING	ENSRNOP00000011676	-	ENSRNOT00000011676	ENSRNOG00000008820	-	-	LOC688582	53.29	-	chr9:133305958	HMCN2	-	2.92	-	-	-	-	-	34	DP4=6,14,5,8:0/1:221,0,255:99	29	DP4=0,0,11,16:1/1:255,81,0:99	30	DP4=8,7,7,8:0/1:255,0,255:99	32	DP4=7,10,9,6:0/1:255,0,255:99
3	16750980	3	11499323	C/T	15	175	60	DP4=0,0,10,5:1/1:208,45,0:87	1	No	Yes : (5)	Yes : (12)	1672	1534	512	R/C	Cgc/Tgc	EXON=10/18	NON_SYNONYMOUS_CODING	ENSRNOP00000062979	YES	ENSRNOT00000064792	ENSRNOG00000013442	-	-	Ciz1	52.04	67	chr9:130939952	CIZ1	CCDS6894.1	4.58	-	-	-	-	-	34	DP4=14,8,3,8:0/1:187,0,255:99	31	DP4=0,0,13,17:1/1:255,90,0:99	27	DP4=8,6,8,5:0/1:236,0,243:99	19	DP4=5,2,6,5:0/1:210,0,157:99
3	16750980	3	11499323	C/T	15	175	60	DP4=0,0,10,5:1/1:208,45,0:87	1	No	Yes : (5)	Yes : (12)	1408	1408	470	R/C	Cgc/Tgc	EXON=10/17	NON_SYNONYMOUS_CODING	ENSRNOP00000035313	-	ENSRNOT00000037399	ENSRNOG00000013442	-	-	Ciz1	52.04	67	chr9:130939952	CIZ1	CCDS6894.1	4.58	-	-	-	-	-	34	DP4=14,8,3,8:0/1:187,0,255:99	31	DP4=0,0,13,17:1/1:255,90,0:99	27	DP4=8,6,8,5:0/1:236,0,243:99	19	DP4=5,2,6,5:0/1:210,0,157:99
3	16750980	3	11499323	C/T	15	175	60	DP4=0,0,10,5:1/1:208,45,0:87	1	No	Yes : (5)	Yes : (12)	1477	1477	493	R/C	Cgc/Tgc	EXON=8/15	NON_SYNONYMOUS_CODING	ENSRNOP00000018507	-	ENSRNOT00000018507	ENSRNOG00000013442	-	-	Ciz1	52.04	67	chr9:130939952	CIZ1	CCDS6894.1	4.58	-	-	-	-	-	34	DP4=14,8,3,8:0/1:187,0,255:99	31	DP4=0,0,13,17:1/1:255,90,0:99	27	DP4=8,6,8,5:0/1:236,0,243:99	19	DP4=5,2,6,5:0/1:210,0,157:99
3	16750980	3	11499323	C/T	15	175	60	DP4=0,0,10,5:1/1:208,45,0:87	1	No	Yes : (5)	Yes : (12)	1531	1531	511	R/C	Cgc/Tgc	EXON=9/17	NON_SYNONYMOUS_CODING	ENSRNOP00000060083	-	ENSRNOT00000068385	ENSRNOG00000013442	-	-	Ciz1	52.04	67	chr9:130939952	CIZ1	CCDS6894.1	4.58	-	-	-	-	-	34	DP4=14,8,3,8:0/1:187,0,255:99	31	DP4=0,0,13,17:1/1:255,90,0:99	27	DP4=8,6,8,5:0/1:236,0,243:99	19	DP4=5,2,6,5:0/1:210,0,157:99
3	17360044	3	11965754	C/T	18	169	60	DP4=0,0,7,11:1/1:202,54,0:99	1	Yes	Yes : (3)	Yes : (6)	846	817	273	V/I	Gtc/Atc	EXON=6/8	NON_SYNONYMOUS_CODING	ENSRNOP00000059860	-	ENSRNOT00000066628	ENSRNOG00000022274	-	-	Slc2a8	54.25	89	chr9:130166029	SLC2A8	CCDS6870.1	-0.402	-	-	-	YES	-	44	DP4=7,11,10,12:0/1:255,0,255:99	23	DP4=0,0,10,13:1/1:255,69,0:99	30	DP4=9,7,6,8:0/1:251,0,255:99	24	DP4=7,7,8,2:0/1:178,0,255:99
3	17360044	3	11965754	C/T	18	169	60	DP4=0,0,7,11:1/1:202,54,0:99	1	Yes	Yes : (3)	Yes : (6)	846	817	273	V/I	Gtc/Atc	EXON=6/10	NON_SYNONYMOUS_CODING	ENSRNOP00000022326	YES	ENSRNOT00000022327	ENSRNOG00000022274	-	-	Slc2a8	54.25	89	chr9:130166029	SLC2A8	CCDS6870.1	-0.402	-	-	-	YES	-	44	DP4=7,11,10,12:0/1:255,0,255:99	23	DP4=0,0,10,13:1/1:255,69,0:99	30	DP4=9,7,6,8:0/1:251,0,255:99	24	DP4=7,7,8,2:0/1:178,0,255:99
3	33510828	3	23937491	C/A	10	155	60	DP4=0,0,5,5:1/1:188,30,0:57	1	Yes	Yes : (14)	Yes : (23)	47	47	16	S/Y	tCc/tAc	EXON=1/3	NON_SYNONYMOUS_CODING	ENSRNOP00000045857	YES	ENSRNOT00000041014	ENSRNOG00000042346	-	-	D4A160_RAT	46.99	-	chr3:22423542	HMGB1P5	-	2.32	-	-	-	-	-	41	-	35	-	26	-	31	DP4=10,5,10,5:0/1:238,0,255:99
3	33511039	3	23937702	G/T	11	222	60	DP4=0,0,5,6:1/1:255,33,0:63	1	No	No	No	247	247	83	A/S	Gcc/Tcc	EXON=2/3	NON_SYNONYMOUS_CODING	ENSRNOP00000045857	YES	ENSRNOT00000041014	ENSRNOG00000042346	-	-	D4A160_RAT	46.99	-	chr3:22423754	HMGB1P5	-	2.32	-	-	-	-	-	37	-	34	-	30	-	26	DP4=4,10,5,6:0/1:224,0,252:99
3	33629353	3	24053666	A/G	12	158	58	DP4=0,0,5,7:1/1:191,36,0:69	1	Yes	Yes : (13)	Yes : (22)	102	52	18	T/A	Act/Gct	EXON=2/15	NON_SYNONYMOUS_CODING	ENSRNOP00000048472	-	ENSRNOT00000046127	ENSRNOG00000029993	-	-	Kynu	39.22	83	chr2:143642988	KYNU	CCDS2183.1	-1.39	-	-	-	-	-	32	-	30	-	29	-	22	DP4=9,3,3,5:0/1:181,0,210:99
3	33629353	3	24053666	A/G	12	158	58	DP4=0,0,5,7:1/1:191,36,0:69	1	Yes	Yes : (13)	Yes : (22)	102	55	19	T/A	Act/Gct	EXON=2/17	NON_SYNONYMOUS_CODING	ENSRNOP00000050947	YES	ENSRNOT00000043533	ENSRNOG00000029993	-	-	Kynu	39.22	83	chr2:143642988	KYNU	CCDS2183.1	-1.39	-	-	-	-	-	32	-	30	-	29	-	22	DP4=9,3,3,5:0/1:181,0,210:99
3	33869855	3	24295000	C/T	11	222	60	DP4=0,0,4,7:1/1:255,33,0:63	1	No	No	No	124	86	29	T/I	aCa/aTa	EXON=2/14	NON_SYNONYMOUS_CODING	ENSRNOP00000043804	YES	ENSRNOT00000049884	ENSRNOG00000031168	-	-	Arhgap15	39.11	84	chr2:143913121	ARHGAP15	CCDS2184.1	5.96	-	-	-	-	-	30	-	20	-	23	-	26	DP4=10,6,6,4:0/1:193,0,255:99
3	42542089	3	32940560	G/A	15	157	60	DP4=0,0,7,8:1/1:190,45,0:87	1	Yes	Yes : (12)	Yes : (17)	344	226	76	P/S	Cct/Tct	EXON=3/4	NON_SYNONYMOUS_CODING	ENSRNOP00000006172	YES	ENSRNOT00000006172	ENSRNOG00000004673	-	-	Rbm43	43.08	56	chr2:152109337	RBM43	CCDS2191.1	-3.56	-	-	-	-	-	54	DP4=15,11,13,11:0/1:255,0,255:99	30	DP4=0,0,13,14:1/1:255,81,0:99	25	DP4=8,6,5,6:0/1:215,0,255:99	25	DP4=8,6,8,2:0/1:188,0,255:99
3	42570974	3	32982683	T/C	22	222	55	DP4=0,0,9,13:1/1:255,66,0:99	1	Yes	Yes : (10)	Yes : (14)	292	179	60	N/S	aAc/aGc	EXON=4/7	NON_SYNONYMOUS_CODING	ENSRNOP00000035928	YES	ENSRNOT00000030373	ENSRNOG00000027502	-	-	Nmi	42.54	46	chr2:152135404	NMI	CCDS2192.1	-8.2	-	-	-	-	-	27	DP4=11,5,7,3:0/1:144,0,255:99	26	DP4=0,0,12,11:1/1:255,69,0:99	37	DP4=12,10,7,7:0/1:195,0,255:99	26	DP4=8,9,4,4:0/1:114,0,255:99
3	42571019	3	32982728	T/C	16	125	52	DP4=0,0,4,12:1/1:158,48,0:93	1	Yes	Yes : (10)	Yes : (14)	247	134	45	E/G	gAg/gGg	EXON=4/7	NON_SYNONYMOUS_CODING	ENSRNOP00000035928	YES	ENSRNOT00000030373	ENSRNOG00000027502	-	-	Nmi	42.54	46	chr2:152135449	NMI	CCDS2192.1	4.22	-	-	-	-	-	24	DP4=11,2,8,2:0/1:144,0,234:99	32	DP4=0,0,15,16:1/1:255,93,0:99	28	DP4=8,6,8,5:0/1:171,0,255:99	22	DP4=7,7,5,2:0/1:117,0,255:99
3	42901438	3	33780633	C/T	13	222	60	DP4=0,0,5,8:1/1:255,39,0:75	1	No	Yes : (6)	Yes : (9)	5026	4915	1639	A/T	Gca/Aca	EXON=40/159	NON_SYNONYMOUS_CODING	ENSRNOP00000008426	YES	ENSRNOT00000008425	ENSRNOG00000006783	-	-	F1M1J1_RAT	42.62	-	chr2:152522705	NEB	CCDS54407.1	3.65	-	-	-	YES	-	32	DP4=5,11,7,8:0/1:249,0,255:99	26	DP4=0,0,12,13:1/1:255,75,0:99	19	DP4=5,2,4,8:0/1:229,0,151:99	24	DP4=6,7,3,8:0/1:213,0,231:99
3	49946171	3	40515126	G/A	18	183	60	DP4=0,0,10,8:1/1:216,54,0:99	1	No	Yes : (17)	Yes : (27)	1050	640	214	G/R	Gga/Aga	EXON=6/9	NON_SYNONYMOUS_CODING	ENSRNOP00000059883	-	ENSRNOT00000068560	ENSRNOG00000005341	-	-	Upp2	42.53	72	chr2:158978097	UPP2	CCDS46435.1	3.92	-	-	-	-	-	45	-	23	-	27	-	25	-
3	49946171	3	40515126	G/A	18	183	60	DP4=0,0,10,8:1/1:216,54,0:99	1	No	Yes : (17)	Yes : (27)	1044	625	209	G/R	Gga/Aga	EXON=5/7	NON_SYNONYMOUS_CODING	ENSRNOP00000038248	-	ENSRNOT00000035158	ENSRNOG00000005341	-	-	Upp2	42.53	72	chr2:158978097	UPP2	CCDS46435.1	3.92	-	-	-	-	-	45	-	23	-	27	-	25	-
3	49946171	3	40515126	G/A	18	183	60	DP4=0,0,10,8:1/1:216,54,0:99	1	No	Yes : (17)	Yes : (27)	1050	631	211	G/R	Gga/Aga	EXON=5/8	NON_SYNONYMOUS_CODING	ENSRNOP00000061604	-	ENSRNOT00000064657	ENSRNOG00000005341	-	-	Upp2	42.53	72	chr2:158978097	UPP2	CCDS46435.1	3.92	-	-	-	-	-	45	-	23	-	27	-	25	-
3	49946171	3	40515126	G/A	18	183	60	DP4=0,0,10,8:1/1:216,54,0:99	1	No	Yes : (17)	Yes : (27)	1104	685	229	G/R	Gga/Aga	EXON=7/10	NON_SYNONYMOUS_CODING	ENSRNOP00000007121	YES	ENSRNOT00000007121	ENSRNOG00000005341	-	-	Upp2	42.53	72	chr2:158978097	UPP2	CCDS46435.1	3.92	-	-	-	-	-	45	-	23	-	27	-	25	-
3	49966115	3	40535748	G/A	12	161	60	DP4=0,0,7,5:1/1:194,36,0:69	1	No	Yes : (11)	Yes : (11)	1318	908	303	R/Q	cGg/cAg	EXON=9/9	NON_SYNONYMOUS_CODING	ENSRNOP00000059883	-	ENSRNOT00000068560	ENSRNOG00000005341	-	-	Upp2	42.53	72	chr2:158991347	UPP2	CCDS46435.1	-0.36	-	-	-	-	-	36	-	31	-	35	-	28	-
3	49966115	3	40535748	G/A	12	161	60	DP4=0,0,7,5:1/1:194,36,0:69	1	No	Yes : (11)	Yes : (11)	1306	887	296	R/Q	cGg/cAg	EXON=7/7	NON_SYNONYMOUS_CODING	ENSRNOP00000038248	-	ENSRNOT00000035158	ENSRNOG00000005341	-	-	Upp2	42.53	72	chr2:158991347	UPP2	CCDS46435.1	-0.36	-	-	-	-	-	36	-	31	-	35	-	28	-
3	49966115	3	40535748	G/A	12	161	60	DP4=0,0,7,5:1/1:194,36,0:69	1	No	Yes : (11)	Yes : (11)	1318	899	300	R/Q	cGg/cAg	EXON=8/8	NON_SYNONYMOUS_CODING	ENSRNOP00000061604	-	ENSRNOT00000064657	ENSRNOG00000005341	-	-	Upp2	42.53	72	chr2:158991347	UPP2	CCDS46435.1	-0.36	-	-	-	-	-	36	-	31	-	35	-	28	-
3	49966115	3	40535748	G/A	12	161	60	DP4=0,0,7,5:1/1:194,36,0:69	1	No	Yes : (11)	Yes : (11)	1372	953	318	R/Q	cGg/cAg	EXON=10/10	NON_SYNONYMOUS_CODING	ENSRNOP00000007121	YES	ENSRNOT00000007121	ENSRNOG00000005341	-	-	Upp2	42.53	72	chr2:158991347	UPP2	CCDS46435.1	-0.36	-	-	-	-	-	36	-	31	-	35	-	28	-
3	51537710	3	42060200	C/T	14	222	60	DP4=0,0,7,7:1/1:255,42,0:81	1	Yes	Yes : (11)	Yes : (14)	1225	1225	409	V/I	Gtc/Atc	EXON=8/36	NON_SYNONYMOUS_CODING	ENSRNOP00000010683	YES	ENSRNOT00000010683	ENSRNOG00000007012	-	-	Ly75	43.54	69	chr2:160738656	LY75-CD302	CCDS56141.1	3.5	-	-	-	-	-	32	DP4=9,3,9,11:0/1:255,0,197:99	36	DP4=0,0,13,21:1/1:255,102,0:99	31	DP4=4,11,8,6:0/1:240,0,248:99	22	DP4=5,6,5,5:0/1:225,0,226:99
3	52169160	3	42700989	T/A	17	222	50	DP4=0,0,9,8:1/1:255,51,0:99	1	Yes	Yes : (13)	Yes : (16)	497	497	166	H/L	cAc/cTc	EXON=3/5	NON_SYNONYMOUS_CODING	ENSRNOP00000055889	YES	ENSRNOT00000059115	ENSRNOG00000038715	-	-	D3ZDK8_RAT	54.18	58	chr19:38870038	PSMD8	CCDS12515.2	5.99	-	-	-	-	-	32	DP4=10,10,6,5:0/1:173,0,255:99	39	DP4=0,0,17,19:1/1:255,108,0:99	23	DP4=6,2,8,7:0/1:255,0,146:99	22	DP4=7,5,4,6:0/1:197,0,238:99
3	52169277	3	42701106	T/C	16	164	57	DP4=0,0,7,9:1/1:197,48,0:93	1	Yes	Yes : (18)	Yes : (24)	380	380	127	D/G	gAc/gGc	EXON=3/5	NON_SYNONYMOUS_CODING	ENSRNOP00000055889	YES	ENSRNOT00000059115	ENSRNOG00000038715	-	-	D3ZDK8_RAT	54.18	58	chr19:38869921	PSMD8	CCDS12515.2	5.77	-	-	-	-	-	31	DP4=6,8,10,5:0/1:249,0,252:99	25	DP4=0,0,5,19:1/1:255,72,0:99	37	DP4=10,9,7,9:0/1:255,0,255:99	24	DP4=2,9,5,8:0/1:250,0,188:99
3	52169382	3	42701211	C/T	16	222	59	DP4=0,0,9,7:1/1:255,48,0:93	1	Yes	Yes : (13)	Yes : (16)	275	275	92	C/Y	tGc/tAc	EXON=3/5	NON_SYNONYMOUS_CODING	ENSRNOP00000055889	YES	ENSRNOT00000059115	ENSRNOG00000038715	-	-	D3ZDK8_RAT	54.18	58	chr19:38867031	PSMD8	CCDS12515.2	4.44	-	-	-	-	-	36	DP4=13,4,6,11:0/1:241,0,255:99	21	DP4=0,0,11,10:1/1:255,63,0:99	23	DP4=5,8,5,5:0/1:188,0,255:99	27	DP4=5,5,8,8:0/1:237,0,214:99
3	52169533	3	42701362	T/C	12	150	56	DP4=0,0,4,8:1/1:183,36,0:69	1	Yes	Yes : (18)	Yes : (24)	125	125	42	Q/R	cAg/cGg	EXON=2/5	NON_SYNONYMOUS_CODING	ENSRNOP00000055889	YES	ENSRNOT00000059115	ENSRNOG00000038715	-	-	D3ZDK8_RAT	54.18	58	chr19:38865552	PSMD8	CCDS12515.2	4.91	-	-	-	-	-	29	DP4=10,8,5,6:0/1:163,0,255:99	18	DP4=0,0,8,9:1/1:255,51,0:99	16	DP4=2,6,3,3:0/1:125,0,175:99	27	DP4=12,6,6,2:0/1:106,0,255:99
3	52169544	3	42701373	C/G	11	141	58	DP4=0,0,3,8:1/1:174,33,0:63	1	No	Yes : (13)	Yes : (16)	114	114	38	E/D	gaG/gaC	EXON=2/5	NON_SYNONYMOUS_CODING	ENSRNOP00000055889	YES	ENSRNOT00000059115	ENSRNOG00000038715	-	-	D3ZDK8_RAT	54.18	58	chr19:38865541	PSMD8	CCDS12515.2	3.87	-	-	-	-	-	31	DP4=11,9,3,7:0/1:143,0,255:99	23	DP4=0,0,12,9:1/1:255,63,0:99	18	DP4=1,6,4,5:0/1:139,0,143:99	30	DP4=10,8,7,4:0/1:139,0,255:99
3	55264030	3	44588418	G/A	14	222	57	DP4=0,0,10,4:1/1:255,42,0:81	1	No	Yes : (7)	Yes : (15)	796	575	192	A/V	gCg/gTg	EXON=2/15	NON_SYNONYMOUS_CODING	ENSRNOP00000048985	-	ENSRNOT00000040263	ENSRNOG00000006227	-	-	Ifih1	40.43	80	chr2:163167322	IFIH1	CCDS2217.1	-3.87	DIABETES MELLITUS, INSULIN-DEPENDENT, 19; IDDM19	-	-	-	-	29	DP4=11,6,4,8:0/1:194,0,255:99	27	DP4=0,0,11,14:1/1:255,75,0:99	23	DP4=5,4,11,3:0/1:230,0,168:99	19	DP4=10,1,2,6:0/1:136,0,180:99
3	55264030	3	44588418	G/A	14	222	57	DP4=0,0,10,4:1/1:255,42,0:81	1	No	Yes : (7)	Yes : (15)	796	575	192	A/V	gCg/gTg	EXON=2/16	NON_SYNONYMOUS_CODING	ENSRNOP00000009621	YES	ENSRNOT00000009620	ENSRNOG00000006227	-	-	Ifih1	40.43	80	chr2:163167322	IFIH1	CCDS2217.1	-3.87	DIABETES MELLITUS, INSULIN-DEPENDENT, 19; IDDM19	-	-	-	-	29	DP4=11,6,4,8:0/1:194,0,255:99	27	DP4=0,0,11,14:1/1:255,75,0:99	23	DP4=5,4,11,3:0/1:230,0,168:99	19	DP4=10,1,2,6:0/1:136,0,180:99
3	55338389	3	44661279	C/T	20	222	60	DP4=0,0,8,12:1/1:255,60,0:99	1	No	Yes : (7)	Yes : (15)	3193	3193	1065	V/I	Gta/Ata	EXON=15/16	NON_SYNONYMOUS_CODING	ENSRNOP00000009920	YES	ENSRNOT00000009920	ENSRNOG00000007528	-	-	Kcnh7	37.26	94	chr2:163230108	KCNH7	CCDS2219.1	5.11	-	KCNH7	-	-	-	36	DP4=0,10,8,14:0/1:255,0,127:99	28	DP4=0,0,12,14:1/1:255,78,0:99	19	DP4=3,3,2,10:0/1:206,0,136:99	18	DP4=4,5,3,6:0/1:206,0,213:99
3	58041256	3	47294391	C/T	21	211	60	DP4=0,0,10,11:1/1:244,63,0:99	1	Yes	Yes : (22)	Yes : (33)	712	571	191	A/T	Gct/Act	EXON=7/12	NON_SYNONYMOUS_CODING	ENSRNOP00000055741	YES	ENSRNOT00000058962	ENSRNOG00000004966	-	-	Slc38a11	40.88	81	chr2:165793912	SLC38A11	CCDS56142.1	-0.571	-	-	-	-	-	51	DP4=6,13,16,13:0/1:255,0,255:99	28	DP4=0,0,13,15:1/1:255,84,0:99	27	DP4=6,4,7,10:0/1:255,0,206:99	25	DP4=2,11,7,5:0/1:210,0,220:99
3	58041256	3	47294391	C/T	21	211	60	DP4=0,0,10,11:1/1:244,63,0:99	1	Yes	Yes : (22)	Yes : (33)	637	496	166	A/T	Gct/Act	EXON=6/11	NON_SYNONYMOUS_CODING	ENSRNOP00000062431	-	ENSRNOT00000064182	ENSRNOG00000004966	-	-	Slc38a11	40.88	81	chr2:165793912	SLC38A11	CCDS56142.1	-0.571	-	-	-	-	-	51	DP4=6,13,16,13:0/1:255,0,255:99	28	DP4=0,0,13,15:1/1:255,84,0:99	27	DP4=6,4,7,10:0/1:255,0,206:99	25	DP4=2,11,7,5:0/1:210,0,220:99
3	58041256	3	47294391	C/T	21	211	60	DP4=0,0,10,11:1/1:244,63,0:99	1	Yes	Yes : (22)	Yes : (33)	646	505	169	A/T	Gct/Act	EXON=6/11	NON_SYNONYMOUS_CODING	ENSRNOP00000060841	-	ENSRNOT00000065151	ENSRNOG00000004966	-	-	Slc38a11	40.88	81	chr2:165793912	SLC38A11	CCDS56142.1	-0.571	-	-	-	-	-	51	DP4=6,13,16,13:0/1:255,0,255:99	28	DP4=0,0,13,15:1/1:255,84,0:99	27	DP4=6,4,7,10:0/1:255,0,206:99	25	DP4=2,11,7,5:0/1:210,0,220:99
3	58382067	3	47647994	T/G	21	152	59	DP4=0,0,12,9:1/1:185,63,0:99	1	Yes	Yes : (19)	Yes : (31)	629	420	140	D/E	gaT/gaG	EXON=5/29	NON_SYNONYMOUS_CODING	ENSRNOP00000040221	-	ENSRNOT00000045323	ENSRNOG00000005018	-	-	Scn2a1	39.37	97	chr2:166163393	SCN2A	CCDS33314.1	-2.53	EPILEPTIC ENCEPHALOPATHY, EARLY INFANTILE, 11; EIEE11	SCN2A	SCN2A	YES	-	49	DP4=13,12,8,16:0/1:255,0,255:99	38	DP4=0,1,21,13:1/1:255,83,0:99	29	DP4=9,8,5,7:0/1:238,0,255:99	31	DP4=4,3,10,12:0/1:255,0,139:99
3	61554902	3	50832561	G/A	18	189	60	DP4=0,0,7,11:1/1:222,54,0:99	1	No	Yes : (13)	Yes : (21)	583	583	195	G/S	Ggc/Agc	EXON=5/16	NON_SYNONYMOUS_CODING	ENSRNOP00000055572	YES	ENSRNOT00000058778	ENSRNOG00000038534	-	-	F1LTI6_RAT	40.09	40	chr10:27318246	ANKRD26	CCDS41499.1	-0.147	-	-	-	-	-	25	DP4=8,6,3,7:0/1:199,0,255:99	31	DP4=0,0,13,15:1/1:255,84,0:99	25	DP4=9,4,5,5:0/1:191,0,241:99	28	DP4=6,7,6,9:0/1:255,0,255:99
3	61567087	3	50845110	A/G	18	222	60	DP4=0,0,11,7:1/1:255,54,0:99	1	No	Yes : (4)	Yes : (7)	1660	1660	554	M/V	Atg/Gtg	EXON=13/16	NON_SYNONYMOUS_CODING	ENSRNOP00000055572	YES	ENSRNOT00000058778	ENSRNOG00000038534	-	-	F1LTI6_RAT	40.09	-	-	-	-	-	-	-	-	-	-	47	DP4=8,9,16,11:0/1:255,0,255:99	24	DP4=0,0,17,7:1/1:255,72,0:99	31	DP4=12,7,7,3:0/1:198,0,255:99	24	DP4=9,4,7,4:0/1:219,0,251:99
Deleted	Deleted	3	50912936	G/A	12	145	52	DP4=0,0,3,9:1/1:178,36,0:69	1	No	Yes : (21)	Yes : (21)	193	193	65	A/T	Gcc/Acc	EXON=1/5	NON_SYNONYMOUS_CODING	ENSRNOP00000034244	YES	ENSRNOT00000033258	ENSRNOG00000024655	-	-	D3ZP77_RAT	38.43	77	chr14:103803052	EIF5	CCDS9980.1	5.82	-	-	-	-	-	35	DP4=12,3,6,14:0/1:255,0,216:99	28	DP4=0,0,13,14:1/1:255,81,0:99	19	DP4=3,6,4,5:0/1:207,0,196:99	33	DP4=5,5,14,9:0/1:255,0,190:99
3	62035935	3	51346269	G/A	20	203	60	DP4=0,0,11,9:1/1:236,60,0:99	1	No	Yes : (4)	Yes : (7)	1099	1051	351	E/K	Gag/Aag	EXON=13/19	NON_SYNONYMOUS_CODING	ENSRNOP00000008675	-	ENSRNOT00000008675	ENSRNOG00000006611	-	-	NOSTN_RAT	42.86	77	chr2:169713286	NOSTRIN	CCDS54415.1	4.23	-	-	-	-	-	34	DP4=6,13,7,7:0/1:255,0,255:99	28	DP4=0,0,9,19:1/1:255,84,0:99	23	DP4=3,7,4,9:0/1:214,0,200:99	26	DP4=6,8,6,6:0/1:232,0,255:99
3	62035935	3	51346269	G/A	20	203	60	DP4=0,0,11,9:1/1:236,60,0:99	1	No	Yes : (4)	Yes : (7)	1099	1051	351	E/K	Gag/Aag	EXON=12/20	NON_SYNONYMOUS_CODING,SPLICE_SITE	ENSRNOP00000062066	YES	ENSRNOT00000067161	ENSRNOG00000006611	-	-	NOSTN_RAT	42.86	77	chr2:169713286	NOSTRIN	CCDS54415.1	4.23	-	-	-	-	-	34	DP4=6,13,7,7:0/1:255,0,255:99	28	DP4=0,0,9,19:1/1:255,84,0:99	23	DP4=3,7,4,9:0/1:214,0,200:99	26	DP4=6,8,6,6:0/1:232,0,255:99
3	62041779	3	51352473	G/A	11	150	60	DP4=0,0,5,6:1/1:183,33,0:63	1	No	Yes : (4)	Yes : (7)	1358	1310	437	G/D	gGc/gAc	EXON=18/19	NON_SYNONYMOUS_CODING	ENSRNOP00000008675	-	ENSRNOT00000008675	ENSRNOG00000006611	-	-	NOSTN_RAT	42.86	77	chr2:169718488	NOSTRIN	CCDS54415.1	-4.29	-	-	-	-	-	32	DP4=6,5,12,9:0/1:255,0,208:99	19	DP4=0,0,8,10:1/1:255,54,0:99	23	DP4=9,5,3,5:0/1:166,0,255:99	34	DP4=4,12,5,10:0/1:232,0,255:99
3	62041779	3	51352473	G/A	11	150	60	DP4=0,0,5,6:1/1:183,33,0:63	1	No	Yes : (4)	Yes : (7)	1361	1313	438	G/D	gGc/gAc	EXON=19/20	NON_SYNONYMOUS_CODING	ENSRNOP00000062066	YES	ENSRNOT00000067161	ENSRNOG00000006611	-	-	NOSTN_RAT	42.86	77	chr2:169718488	NOSTRIN	CCDS54415.1	-4.29	-	-	-	-	-	32	DP4=6,5,12,9:0/1:255,0,208:99	19	DP4=0,0,8,10:1/1:255,54,0:99	23	DP4=9,5,3,5:0/1:166,0,255:99	34	DP4=4,12,5,10:0/1:232,0,255:99
3	63156067	3	52439356	G/A	16	222	60	DP4=0,0,8,8:1/1:255,48,0:93	1	Yes	Yes : (21)	Yes : (33)	2296	2296	766	V/I	Gtc/Atc	EXON=19/41	NON_SYNONYMOUS_CODING	ENSRNOP00000032998	YES	ENSRNOT00000037188	ENSRNOG00000030022	-	-	F1LWJ6_RAT	44.59	84	chr2:171260778	MYO3B	CCDS42773.1	3.06	-	-	-	-	-	29	DP4=7,7,4,10:0/1:224,0,248:99	28	DP4=0,0,18,9:1/1:255,81,0:99	18	DP4=0,0,9,9:1/1:255,54,0:99	25	DP4=9,9,2,5:0/1:77,0,255:80
3	63156067	3	52439356	G/A	16	222	60	DP4=0,0,8,8:1/1:255,48,0:93	1	Yes	Yes : (21)	Yes : (33)	2263	2263	755	V/I	Gtc/Atc	EXON=19/28	NON_SYNONYMOUS_CODING	ENSRNOP00000055395	-	ENSRNOT00000058597	ENSRNOG00000030022	-	-	F1LWJ6_RAT	44.59	84	chr2:171260778	MYO3B	CCDS42773.1	3.06	-	-	-	-	-	29	DP4=7,7,4,10:0/1:224,0,248:99	28	DP4=0,0,18,9:1/1:255,81,0:99	18	DP4=0,0,9,9:1/1:255,54,0:99	25	DP4=9,9,2,5:0/1:77,0,255:80
3	63209223	3	52519535	G/A	22	165	60	DP4=0,0,8,14:1/1:198,66,0:99	1	Yes	Yes : (21)	Yes : (33)	3242	3242	1081	R/K	aGa/aAa	EXON=26/41	NON_SYNONYMOUS_CODING	ENSRNOP00000032998	YES	ENSRNOT00000037188	ENSRNOG00000030022	-	-	F1LWJ6_RAT	44.59	84	chr2:171356274	MYO3B	CCDS42773.1	3.88	-	-	-	-	-	40	DP4=13,11,6,9:0/1:250,0,255:99	22	DP4=0,0,9,10:1/1:255,57,0:99	21	DP4=0,0,9,12:1/1:255,63,0:99	35	DP4=13,7,6,7:0/1:238,0,255:99
3	63209223	3	52519535	G/A	22	165	60	DP4=0,0,8,14:1/1:198,66,0:99	1	Yes	Yes : (21)	Yes : (33)	3260	3260	1087	R/K	aGa/aAa	EXON=27/28	NON_SYNONYMOUS_CODING	ENSRNOP00000055395	-	ENSRNOT00000058597	ENSRNOG00000030022	-	-	F1LWJ6_RAT	44.59	84	chr2:171356274	MYO3B	CCDS42773.1	3.88	-	-	-	-	-	40	DP4=13,11,6,9:0/1:250,0,255:99	22	DP4=0,0,9,10:1/1:255,57,0:99	21	DP4=0,0,9,12:1/1:255,63,0:99	35	DP4=13,7,6,7:0/1:238,0,255:99
3	65636687	3	54954354	G/A	15	181	59	DP4=0,0,9,6:1/1:214,45,0:87	1	No	Yes : (3)	Yes : (3)	383	298	100	D/N	Gac/Aac	EXON=3/9	NON_SYNONYMOUS_CODING	ENSRNOP00000002066	YES	ENSRNOT00000002066	ENSRNOG00000001514	-	-	Cdca7	46.24	70	chr2:174228107	CDCA7	CCDS2252.1	-0.368	-	-	-	-	-	36	DP4=8,9,9,8:0/1:255,0,255:99	20	DP4=0,0,13,7:1/1:255,60,0:99	29	DP4=0,0,15,12:1/1:255,81,0:99	25	-
3	70295342	3	59552155	T/G	23	222	59	DP4=0,0,14,9:1/1:255,69,0:99	1	Yes	Yes : (10)	Yes : (14)	8966	968	323	E/A	gAg/gCg	EXON=40/52	NON_SYNONYMOUS_CODING	ENSRNOP00000034905	-	ENSRNOT00000033510	ENSRNOG00000022637	-	-	D4A4B0_RAT	42.55	-	chr2:179560819	TTN	CCDS54424.1	5.78	-	-	-	YES	-	34	DP4=9,7,5,11:0/1:255,0,255:99	38	DP4=0,0,16,21:1/1:255,111,0:99	24	DP4=0,0,10,13:1/1:255,69,0:99	24	-
3	70339933	3	59598015	T/C	17	181	53	DP4=0,0,12,5:1/1:214,51,0:99	1	Yes	Yes : (10)	Yes : (14)	12959	12959	4320	N/S	aAt/aGt	EXON=45/145	NON_SYNONYMOUS_CODING	ENSRNOP00000030164	YES	ENSRNOT00000032008	ENSRNOG00000022637	-	-	D4A4B0_RAT	42.55	-	chr2:179602997	TTN	CCDS54424.1	4.5	-	-	-	YES	-	35	DP4=10,5,11,9:0/1:255,0,251:99	30	DP4=0,0,20,10:1/1:255,90,0:99	36	DP4=0,0,16,19:1/1:255,105,0:99	27	-
3	70341271	3	59599353	G/A	26	198	60	DP4=0,0,16,10:1/1:231,78,0:99	1	Yes	Yes : (10)	Yes : (14)	12413	12413	4138	S/L	tCg/tTg	EXON=44/145	NON_SYNONYMOUS_CODING	ENSRNOP00000030164	YES	ENSRNOT00000032008	ENSRNOG00000022637	-	-	D4A4B0_RAT	42.55	-	chr2:179604383	TTN	CCDS54423.1	5.56	-	-	-	YES	-	28	DP4=6,3,9,9:0/1:255,0,181:99	33	DP4=0,0,10,21:1/1:255,93,0:99	26	DP4=0,0,16,10:1/1:255,78,0:99	22	-
3	70341277	3	59599359	A/G	25	199	60	DP4=0,0,14,11:1/1:232,75,0:99	1	Yes	Yes : (10)	Yes : (14)	12407	12407	4136	V/A	gTc/gCc	EXON=44/145	NON_SYNONYMOUS_CODING	ENSRNOP00000030164	YES	ENSRNOT00000032008	ENSRNOG00000022637	-	-	D4A4B0_RAT	42.55	-	chr2:179604389	TTN	CCDS54423.1	0.332	-	-	-	YES	-	28	DP4=6,3,9,8:0/1:255,0,171:99	33	DP4=0,0,12,20:1/1:255,96,0:99	27	DP4=0,0,16,10:1/1:255,78,0:99	20	-
3	70341970	3	59600052	G/A	18	118	59	DP4=0,0,8,10:1/1:151,54,0:99	1	Yes	Yes : (10)	Yes : (14)	11714	11714	3905	S/F	tCc/tTc	EXON=44/145	NON_SYNONYMOUS_CODING	ENSRNOP00000030164	YES	ENSRNOT00000032008	ENSRNOG00000022637	-	-	D4A4B0_RAT	42.55	-	chr2:179605082	TTN	CCDS54423.1	2.77	-	-	-	YES	-	34	DP4=15,5,2,9:0/1:187,0,255:99	27	DP4=0,0,13,12:1/1:255,75,0:99	37	DP4=0,0,20,15:1/1:255,105,0:99	29	-
3	70342013	3	59600095	C/T	25	205	59	DP4=0,0,6,19:1/1:238,75,0:99	1	Yes	Yes : (10)	Yes : (14)	11671	11671	3891	D/N	Gat/Aat	EXON=44/145	NON_SYNONYMOUS_CODING	ENSRNOP00000030164	YES	ENSRNOT00000032008	ENSRNOG00000022637	-	-	D4A4B0_RAT	42.55	-	chr2:179605125	TTN	CCDS54423.1	4.88	-	-	-	YES	-	30	DP4=7,9,4,10:0/1:223,0,255:99	18	DP4=0,0,10,8:1/1:255,54,0:99	34	DP4=0,0,20,12:1/1:255,96,0:99	24	-
3	70348017	3	59606099	C/T	18	222	60	DP4=0,0,8,10:1/1:255,54,0:99	1	Yes	Yes : (10)	Yes : (14)	15154	15154	5052	V/I	Gtc/Atc	EXON=45/45	NON_SYNONYMOUS_CODING	ENSRNOP00000054786	-	ENSRNOT00000057977	ENSRNOG00000022637	-	-	D4A4B0_RAT	42.55	-	chr2:179611313	TTN	-	-2	-	-	-	YES	-	43	DP4=7,13,10,12:0/1:255,0,255:99	30	DP4=0,0,14,14:1/1:255,84,0:99	15	DP4=0,0,9,6:1/1:255,45,0:87	37	-
3	70402586	3	59661015	G/A	11	219	60	DP4=0,0,9,2:1/1:252,33,0:63	1	Yes	Yes : (10)	Yes : (14)	362	362	121	A/V	gCg/gTg	EXON=3/45	NON_SYNONYMOUS_CODING	ENSRNOP00000054786	-	ENSRNOT00000057977	ENSRNOG00000022637	-	-	D4A4B0_RAT	42.55	-	chr2:179665343	TTN	CCDS54424.1	4.77	-	-	-	YES	-	33	DP4=4,10,12,7:0/1:255,0,220:99	19	DP4=0,0,9,8:1/1:255,51,0:99	7	DP4=0,0,3,4:1/1:205,21,0:39	21	-
3	70402586	3	59661015	G/A	11	219	60	DP4=0,0,9,2:1/1:252,33,0:63	1	Yes	Yes : (10)	Yes : (14)	362	362	121	A/V	gCg/gTg	EXON=3/11	NON_SYNONYMOUS_CODING	ENSRNOP00000033967	-	ENSRNOT00000030978	ENSRNOG00000022637	-	-	D4A4B0_RAT	42.55	-	chr2:179665343	TTN	CCDS54424.1	4.77	-	-	-	YES	-	33	DP4=4,10,12,7:0/1:255,0,220:99	19	DP4=0,0,9,8:1/1:255,51,0:99	7	DP4=0,0,3,4:1/1:205,21,0:39	21	-
3	70402586	3	59661015	G/A	11	219	60	DP4=0,0,9,2:1/1:252,33,0:63	1	Yes	Yes : (10)	Yes : (14)	362	362	121	A/V	gCg/gTg	EXON=3/145	NON_SYNONYMOUS_CODING	ENSRNOP00000030164	YES	ENSRNOT00000032008	ENSRNOG00000022637	-	-	D4A4B0_RAT	42.55	-	chr2:179665343	TTN	CCDS54424.1	4.77	-	-	-	YES	-	33	DP4=4,10,12,7:0/1:255,0,220:99	19	DP4=0,0,9,8:1/1:255,51,0:99	7	DP4=0,0,3,4:1/1:205,21,0:39	21	-
3	70471117	3	59727952	T/C	11	127	60	DP4=0,0,2,9:1/1:160,33,0:63	1	Yes	Yes : (10)	Yes : (14)	2025	1910	637	N/S	aAt/aGt	EXON=14/24	NON_SYNONYMOUS_CODING	ENSRNOP00000036469	YES	ENSRNOT00000037015	ENSRNOG00000012580	-	-	LOC311134	41.81	67	chr2:179737029	CCDC141	-	0.563	-	-	-	-	-	43	DP4=12,14,4,12:0/1:237,0,255:99	26	DP4=0,0,10,14:1/1:255,72,0:99	26	DP4=0,0,9,14:1/1:255,69,0:99	26	-
3	70545827	3	59804282	T/C	21	190	59	DP4=0,0,10,11:1/1:223,63,0:99	1	Yes	Yes : (10)	Yes : (14)	858	743	248	Q/R	cAg/cGg	EXON=5/24	NON_SYNONYMOUS_CODING	ENSRNOP00000036469	YES	ENSRNOT00000037015	ENSRNOG00000012580	-	-	LOC311134	41.81	67	chr2:179825997	CCDC141	-	5.85	-	-	-	-	-	51	DP4=17,12,6,14:0/1:255,0,255:99	36	DP4=0,0,12,21:1/1:255,99,0:99	31	DP4=0,0,16,14:1/1:255,90,0:99	20	-
3	74129383	3	63175478	A/G	22	222	60	DP4=0,0,11,11:1/1:255,66,0:99	1	No	Yes : (4)	Yes : (6)	1909	1648	550	I/V	Ata/Gta	EXON=16/23	NON_SYNONYMOUS_CODING	ENSRNOP00000009839	YES	ENSRNOT00000009839	ENSRNOG00000006803	-	-	Dnajc10	39.06	90	chr2:183619826	DNAJC10	CCDS33345.1	2.64	-	-	-	-	-	43	-	29	-	23	-	24	-
3	86734114	3	75563411	G/T	13	222	57	DP4=0,0,4,9:1/1:255,39,0:75	1	No	Yes : (3)	Yes : (4)	698	690	230	Q/H	caG/caT	EXON=7/11	NON_SYNONYMOUS_CODING	ENSRNOP00000018620	YES	ENSRNOT00000018620	ENSRNOG00000013594	-	-	Acp2	47.54	90	chr11:47266368	ACP2	CCDS7928.1	4.08	ACID PHOSPHATASE DEFICIENCY	-	-	-	YES	18	DP4=0,0,8,10:1/1:255,54,0:99	14	DP4=0,0,8,6:1/1:255,42,0:81	15	DP4=0,0,6,9:1/1:255,45,0:87	17	-
3	86734114	3	75563411	G/T	13	222	57	DP4=0,0,4,9:1/1:255,39,0:75	1	No	Yes : (3)	Yes : (4)	698	690	230	Q/H	caG/caT	EXON=7/12	NON_SYNONYMOUS_CODING	ENSRNOP00000054015	-	ENSRNOT00000057188	ENSRNOG00000013594	-	-	Acp2	47.54	90	chr11:47266368	ACP2	CCDS7928.1	4.08	ACID PHOSPHATASE DEFICIENCY	-	-	-	YES	18	DP4=0,0,8,10:1/1:255,54,0:99	14	DP4=0,0,8,6:1/1:255,42,0:81	15	DP4=0,0,6,9:1/1:255,45,0:87	17	-
3	86734114	3	75563411	G/T	13	222	57	DP4=0,0,4,9:1/1:255,39,0:75	1	No	Yes : (3)	Yes : (4)	599	591	197	Q/H	caG/caT	EXON=6/10	NON_SYNONYMOUS_CODING	ENSRNOP00000046041	-	ENSRNOT00000046588	ENSRNOG00000013594	-	-	Acp2	47.54	90	chr11:47266368	ACP2	CCDS7928.1	4.08	ACID PHOSPHATASE DEFICIENCY	-	-	-	YES	18	DP4=0,0,8,10:1/1:255,54,0:99	14	DP4=0,0,8,6:1/1:255,42,0:81	15	DP4=0,0,6,9:1/1:255,45,0:87	17	-
3	94693589	3	83669652	C/T	18	185	60	DP4=0,0,9,9:1/1:218,54,0:99	1	Yes	Yes : (9)	Yes : (11)	982	982	328	E/K	Gaa/Aaa	EXON=5/5	NON_SYNONYMOUS_CODING	ENSRNOP00000047507	YES	ENSRNOT00000051660	ENSRNOG00000029200	-	-	F1LY01_RAT	42.81	-	chr4:88815066	HSP90AB3P	-	2.69	-	-	-	-	-	31	DP4=9,11,6,3:0/1:165,0,255:99	27	DP4=6,3,11,6:0/1:255,0,163:99	28	DP4=0,0,15,13:1/1:255,84,0:99	34	-
3	94693589	3	83669652	C/T	18	185	60	DP4=0,0,9,9:1/1:218,54,0:99	1	Yes	Yes : (9)	Yes : (11)	958	958	320	E/K	Gaa/Aaa	EXON=5/5	NON_SYNONYMOUS_CODING	ENSRNOP00000053781	-	ENSRNOT00000056942	ENSRNOG00000029200	-	-	F1LY01_RAT	42.81	-	chr4:88815066	HSP90AB3P	-	2.69	-	-	-	-	-	31	DP4=9,11,6,3:0/1:165,0,255:99	27	DP4=6,3,11,6:0/1:255,0,163:99	28	DP4=0,0,15,13:1/1:255,84,0:99	34	-
3	94693583	3	83669658	A/T	19	176	60	DP4=0,0,10,9:1/1:209,57,0:99	1	Yes	Yes : (11)	Yes : (14)	976	976	326	F/I	Ttt/Att	EXON=5/5	NON_SYNONYMOUS_CODING	ENSRNOP00000047507	YES	ENSRNOT00000051660	ENSRNOG00000029200	-	-	F1LY01_RAT	42.81	-	chr4:88815060	HSP90AB3P	-	2.83	-	-	-	-	-	32	DP4=8,13,5,3:0/1:135,0,255:99	27	DP4=5,4,9,7:0/1:255,0,165:99	30	DP4=0,0,13,14:1/1:255,81,0:99	33	-
3	94693583	3	83669658	A/T	19	176	60	DP4=0,0,10,9:1/1:209,57,0:99	1	Yes	Yes : (11)	Yes : (14)	952	952	318	F/I	Ttt/Att	EXON=5/5	NON_SYNONYMOUS_CODING	ENSRNOP00000053781	-	ENSRNOT00000056942	ENSRNOG00000029200	-	-	F1LY01_RAT	42.81	-	chr4:88815060	HSP90AB3P	-	2.83	-	-	-	-	-	32	DP4=8,13,5,3:0/1:135,0,255:99	27	DP4=5,4,9,7:0/1:255,0,165:99	30	DP4=0,0,13,14:1/1:255,81,0:99	33	-
3	94693401	3	83669840	G/A	14	105	60	DP4=0,0,8,6:1/1:138,42,0:81	1	No	Yes : (9)	Yes : (11)	794	794	265	P/L	cCt/cTt	EXON=5/5	NON_SYNONYMOUS_CODING	ENSRNOP00000047507	YES	ENSRNOT00000051660	ENSRNOG00000029200	-	-	F1LY01_RAT	42.81	-	chr4:88814881	HSP90AB3P	-	0.934	-	-	-	-	-	35	DP4=7,7,15,5:0/1:255,0,255:99	37	DP4=10,7,8,12:0/1:255,0,255:99	24	DP4=0,0,14,9:1/1:255,69,0:99	22	-
3	94693401	3	83669840	G/A	14	105	60	DP4=0,0,8,6:1/1:138,42,0:81	1	No	Yes : (9)	Yes : (11)	770	770	257	P/L	cCt/cTt	EXON=5/5	NON_SYNONYMOUS_CODING	ENSRNOP00000053781	-	ENSRNOT00000056942	ENSRNOG00000029200	-	-	F1LY01_RAT	42.81	-	chr4:88814881	HSP90AB3P	-	0.934	-	-	-	-	-	35	DP4=7,7,15,5:0/1:255,0,255:99	37	DP4=10,7,8,12:0/1:255,0,255:99	24	DP4=0,0,14,9:1/1:255,69,0:99	22	-
3	94693356	3	83669885	G/C	22	222	59	DP4=0,0,14,8:1/1:255,66,0:99	1	No	Yes : (9)	Yes : (12)	749	749	250	S/C	tCt/tGt	EXON=5/5	NON_SYNONYMOUS_CODING	ENSRNOP00000047507	YES	ENSRNOT00000051660	ENSRNOG00000029200	-	-	F1LY01_RAT	42.81	-	chr4:88814836	HSP90AB3P	-	0.971	-	-	-	-	-	32	DP4=9,9,7,5:0/1:188,0,255:99	33	DP4=9,7,7,9:0/1:235,0,255:99	27	DP4=0,0,14,9:1/1:255,69,0:99	20	-
3	94693356	3	83669885	G/C	22	222	59	DP4=0,0,14,8:1/1:255,66,0:99	1	No	Yes : (9)	Yes : (12)	725	725	242	S/C	tCt/tGt	EXON=5/5	NON_SYNONYMOUS_CODING	ENSRNOP00000053781	-	ENSRNOT00000056942	ENSRNOG00000029200	-	-	F1LY01_RAT	42.81	-	chr4:88814836	HSP90AB3P	-	0.971	-	-	-	-	-	32	DP4=9,9,7,5:0/1:188,0,255:99	33	DP4=9,7,7,9:0/1:235,0,255:99	27	DP4=0,0,14,9:1/1:255,69,0:99	20	-
3	94693339	3	83669902	A/C	23	191	59	DP4=0,0,16,7:1/1:224,69,0:99	1	No	Yes : (11)	Yes : (14)	732	732	244	H/Q	caT/caG	EXON=5/5	NON_SYNONYMOUS_CODING	ENSRNOP00000047507	YES	ENSRNOT00000051660	ENSRNOG00000029200	-	-	F1LY01_RAT	42.81	-	chr4:88814819	HSP90AB3P	-	2.83	-	-	-	-	-	31	DP4=9,7,5,9:0/1:217,0,255:99	35	DP4=9,9,4,13:0/1:223,0,255:99	25	DP4=0,0,15,7:1/1:255,63,0:99	23	-
3	94693339	3	83669902	A/C	23	191	59	DP4=0,0,16,7:1/1:224,69,0:99	1	No	Yes : (11)	Yes : (14)	708	708	236	H/Q	caT/caG	EXON=5/5	NON_SYNONYMOUS_CODING	ENSRNOP00000053781	-	ENSRNOT00000056942	ENSRNOG00000029200	-	-	F1LY01_RAT	42.81	-	chr4:88814819	HSP90AB3P	-	2.83	-	-	-	-	-	31	DP4=9,7,5,9:0/1:217,0,255:99	35	DP4=9,9,4,13:0/1:223,0,255:99	25	DP4=0,0,15,7:1/1:255,63,0:99	23	-
3	94693218	3	83670023	C/A	22	222	59	DP4=0,0,9,13:1/1:255,66,0:99	1	No	Yes : (9)	Yes : (11)	615	615	205	K/N	aaG/aaT	EXON=4/5	NON_SYNONYMOUS_CODING	ENSRNOP00000047507	YES	ENSRNOT00000051660	ENSRNOG00000029200	-	-	F1LY01_RAT	42.81	-	chr4:88814699	HSP90AB3P	-	0.178	-	-	-	-	-	34	DP4=9,8,6,11:0/1:255,0,255:99	34	DP4=9,6,10,7:0/1:255,0,254:99	28	DP4=0,0,13,13:1/1:255,78,0:99	28	-
3	94693218	3	83670023	C/A	22	222	59	DP4=0,0,9,13:1/1:255,66,0:99	1	No	Yes : (9)	Yes : (11)	591	591	197	K/N	aaG/aaT	EXON=4/5	NON_SYNONYMOUS_CODING	ENSRNOP00000053781	-	ENSRNOT00000056942	ENSRNOG00000029200	-	-	F1LY01_RAT	42.81	-	chr4:88814699	HSP90AB3P	-	0.178	-	-	-	-	-	34	DP4=9,8,6,11:0/1:255,0,255:99	34	DP4=9,6,10,7:0/1:255,0,254:99	28	DP4=0,0,13,13:1/1:255,78,0:99	28	-
3	94693057	3	83670184	G/A	16	133	56	DP4=0,0,6,10:1/1:166,48,0:93	1	No	Yes : (9)	Yes : (11)	479	479	160	P/L	cCt/cTt	EXON=3/5	NON_SYNONYMOUS_CODING	ENSRNOP00000047507	YES	ENSRNOT00000051660	ENSRNOG00000029200	-	-	F1LY01_RAT	42.81	-	chr4:88814539	HSP90AB3P	-	0.983	-	-	-	-	-	33	DP4=8,11,6,8:0/1:237,0,255:99	31	DP4=10,5,10,4:0/1:235,0,255:99	23	DP4=0,0,6,14:1/1:255,60,0:99	30	-
3	94693057	3	83670184	G/A	16	133	56	DP4=0,0,6,10:1/1:166,48,0:93	1	No	Yes : (9)	Yes : (11)	455	455	152	P/L	cCt/cTt	EXON=3/5	NON_SYNONYMOUS_CODING	ENSRNOP00000053781	-	ENSRNOT00000056942	ENSRNOG00000029200	-	-	F1LY01_RAT	42.81	-	chr4:88814539	HSP90AB3P	-	0.983	-	-	-	-	-	33	DP4=8,11,6,8:0/1:237,0,255:99	31	DP4=10,5,10,4:0/1:235,0,255:99	23	DP4=0,0,6,14:1/1:255,60,0:99	30	-
3	94693014	3	83670227	T/C	17	173	57	DP4=0,0,5,12:1/1:206,51,0:99	1	No	Yes : (11)	Yes : (14)	440	440	147	N/S	aAc/aGc	EXON=2/5	NON_SYNONYMOUS_CODING	ENSRNOP00000047507	YES	ENSRNOT00000051660	ENSRNOG00000029200	-	-	F1LY01_RAT	42.81	-	chr4:88814495	HSP90AB3P	-	1.95	-	-	-	-	-	31	DP4=9,10,6,6:0/1:201,0,255:99	39	DP4=12,10,9,7:0/1:252,0,255:99	27	DP4=0,0,10,14:1/1:255,72,0:99	27	-
3	94693014	3	83670227	T/C	17	173	57	DP4=0,0,5,12:1/1:206,51,0:99	1	No	Yes : (11)	Yes : (14)	416	416	139	N/S	aAc/aGc	EXON=2/5	NON_SYNONYMOUS_CODING	ENSRNOP00000053781	-	ENSRNOT00000056942	ENSRNOG00000029200	-	-	F1LY01_RAT	42.81	-	chr4:88814495	HSP90AB3P	-	1.95	-	-	-	-	-	31	DP4=9,10,6,6:0/1:201,0,255:99	39	DP4=12,10,9,7:0/1:252,0,255:99	27	DP4=0,0,10,14:1/1:255,72,0:99	27	-
3	94692697	3	83670544	A/C	14	163	60	DP4=0,0,6,8:1/1:196,42,0:81	1	No	Yes : (11)	Yes : (14)	123	123	41	I/M	atT/atG	EXON=2/5	NON_SYNONYMOUS_CODING	ENSRNOP00000047507	YES	ENSRNOT00000051660	ENSRNOG00000029200	-	-	F1LY01_RAT	42.81	-	chr4:88814175	HSP90AB3P	-	1.85	-	-	-	-	-	36	DP4=11,8,9,6:0/1:242,0,255:99	31	DP4=9,8,8,6:0/1:241,0,255:99	40	DP4=1,0,21,16:1/1:255,71,0:99	27	-
3	94692697	3	83670544	A/C	14	163	60	DP4=0,0,6,8:1/1:196,42,0:81	1	No	Yes : (11)	Yes : (14)	99	99	33	I/M	atT/atG	EXON=2/5	NON_SYNONYMOUS_CODING	ENSRNOP00000053781	-	ENSRNOT00000056942	ENSRNOG00000029200	-	-	F1LY01_RAT	42.81	-	chr4:88814175	HSP90AB3P	-	1.85	-	-	-	-	-	36	DP4=11,8,9,6:0/1:242,0,255:99	31	DP4=9,8,8,6:0/1:241,0,255:99	40	DP4=1,0,21,16:1/1:255,71,0:99	27	-
3	94692674	3	83670567	G/C	14	117	60	DP4=0,0,6,8:1/1:150,42,0:81	1	No	Yes : (9)	Yes : (11)	100	100	34	P/A	Cct/Gct	EXON=2/5	NON_SYNONYMOUS_CODING	ENSRNOP00000047507	YES	ENSRNOT00000051660	ENSRNOG00000029200	-	-	F1LY01_RAT	42.81	-	chr4:88814152	HSP90AB3P	-	0.684	-	-	-	-	-	35	DP4=11,10,8,5:0/1:213,0,255:99	31	DP4=8,7,8,8:0/1:255,0,255:99	40	DP4=1,0,21,14:1/1:255,67,0:99	27	-
3	94692674	3	83670567	G/C	14	117	60	DP4=0,0,6,8:1/1:150,42,0:81	1	No	Yes : (9)	Yes : (11)	76	76	26	P/A	Cct/Gct	EXON=2/5	NON_SYNONYMOUS_CODING	ENSRNOP00000053781	-	ENSRNOT00000056942	ENSRNOG00000029200	-	-	F1LY01_RAT	42.81	-	chr4:88814152	HSP90AB3P	-	0.684	-	-	-	-	-	35	DP4=11,10,8,5:0/1:213,0,255:99	31	DP4=8,7,8,8:0/1:255,0,255:99	40	DP4=1,0,21,14:1/1:255,67,0:99	27	-
3	96221774	3	85151835	T/C	12	222	60	DP4=0,0,8,4:1/1:255,36,0:69	1	No	Yes : (7)	Yes : (9)	1009	1009	337	M/V	Atg/Gtg	EXON=9/10	NON_SYNONYMOUS_CODING	ENSRNOP00000053780	YES	ENSRNOT00000036047	ENSRNOG00000027820	-	-	F1LY02_RAT	52.5	-	chr19:808374	PTBP1	CCDS42456.1	4.77	-	-	-	-	-	44	DP4=8,17,12,7:0/1:255,0,255:99	25	DP4=5,6,7,3:0/1:208,0,231:99	28	DP4=0,0,15,11:1/1:255,78,0:99	20	-
3	96222287	3	85152348	C/G	16	222	56	DP4=0,0,10,6:1/1:255,48,0:93	1	No	Yes : (6)	Yes : (8)	541	541	181	V/L	Gtg/Ctg	EXON=4/10	NON_SYNONYMOUS_CODING	ENSRNOP00000053780	YES	ENSRNOT00000036047	ENSRNOG00000027820	-	-	F1LY02_RAT	52.5	-	chr19:804658	PTBP1	CCDS42456.1	3.78	-	-	-	-	-	31	DP4=10,6,6,8:0/1:170,0,255:99	34	DP4=12,5,8,5:0/1:150,0,255:99	20	DP4=0,0,10,9:1/1:255,57,0:99	30	-
3	96222319	3	85152380	A/G	14	222	58	DP4=0,0,10,4:1/1:255,42,0:81	1	No	Yes : (6)	Yes : (8)	509	509	170	M/T	aTg/aCg	EXON=4/10	NON_SYNONYMOUS_CODING	ENSRNOP00000053780	YES	ENSRNOT00000036047	ENSRNOG00000027820	-	-	F1LY02_RAT	52.5	-	chr19:804626	PTBP1	CCDS42456.1	4.81	-	-	-	-	-	36	DP4=9,7,10,9:0/1:255,0,255:99	34	DP4=14,4,8,7:0/1:190,0,255:99	18	DP4=0,0,12,6:1/1:255,54,0:99	25	-
3	96222713	3	85152774	A/C	17	192	57	DP4=0,0,6,11:1/1:225,51,0:99	1	No	Yes : (7)	Yes : (9)	118	118	40	Y/D	Tat/Gat	EXON=2/10	NON_SYNONYMOUS_CODING	ENSRNOP00000053780	YES	ENSRNOT00000036047	ENSRNOG00000027820	-	-	F1LY02_RAT	52.5	-	chr19:804047	PTBP1	CCDS42456.1	4.41	-	-	-	-	-	39	DP4=16,8,6,9:0/1:253,0,255:99	28	DP4=7,8,8,5:0/1:240,0,255:99	30	DP4=0,0,19,10:1/1:255,87,0:99	36	-
3	100013825	3	88693626	T/C	13	160	50	DP4=0,0,7,6:1/1:193,39,0:75	1	Yes	Yes : (13)	Yes : (17)	470	470	157	N/S	aAc/aGc	EXON=5/6	NON_SYNONYMOUS_CODING,SPLICE_SITE	ENSRNOP00000011035	YES	ENSRNOT00000011035	ENSRNOG00000008282	-	-	Elf5	46.87	91	chr11:34502514	ELF5	CCDS7892.1	4.78	-	-	-	YES	-	37	-	25	DP4=4,5,8,7:0/1:255,0,197:99	30	DP4=0,1,8,21:1/1:255,49,0:95	26	-
3	100703163	3	89280527	G/A	19	222	60	DP4=0,0,8,11:1/1:255,57,0:99	1	No	Yes : (1)	Yes : (1)	4889	4889	1630	A/V	gCg/gTg	EXON=21/21	NON_SYNONYMOUS_CODING	ENSRNOP00000053674	YES	ENSRNOT00000056832	ENSRNOG00000011132	-	-	F1LYU0_RAT	45.2	83	chr11:33689555	C11orf41	CCDS44565.2	4.76	-	-	-	-	-	26	-	24	DP4=4,8,6,5:0/1:210,0,239:99	23	DP4=0,0,12,11:1/1:255,69,0:99	21	-
3	100766674	3	89518854	A/G	17	222	56	DP4=0,0,9,8:1/1:255,51,0:99	1	No	Yes : (11)	Yes : (13)	2392	2392	798	C/R	Tgc/Cgc	EXON=12/15	NON_SYNONYMOUS_CODING	ENSRNOP00000015073	-	ENSRNOT00000015073	ENSRNOG00000011132	-	-	F1LYU0_RAT	45.2	83	chr11:33620430	C11orf41	CCDS44565.2	3.81	-	-	-	-	-	41	-	24	DP4=6,8,5,4:0/1:164,0,236:99	18	DP4=0,0,6,9:1/1:255,45,0:87	35	-
3	100766674	3	89518854	A/G	17	222	56	DP4=0,0,9,8:1/1:255,51,0:99	1	No	Yes : (11)	Yes : (13)	3409	3409	1137	C/R	Tgc/Cgc	EXON=13/21	NON_SYNONYMOUS_CODING	ENSRNOP00000053674	YES	ENSRNOT00000056832	ENSRNOG00000011132	-	-	F1LYU0_RAT	45.2	83	chr11:33620430	C11orf41	CCDS44565.2	3.81	-	-	-	-	-	41	-	24	DP4=6,8,5,4:0/1:164,0,236:99	18	DP4=0,0,6,9:1/1:255,45,0:87	35	-
3	100773490	3	89525669	G/T	17	169	60	DP4=0,0,13,4:1/1:202,51,0:99	1	No	Yes : (1)	Yes : (1)	2257	2257	753	P/T	Cct/Act	EXON=11/15	NON_SYNONYMOUS_CODING	ENSRNOP00000015073	-	ENSRNOT00000015073	ENSRNOG00000011132	-	-	F1LYU0_RAT	45.2	83	chr11:33612897	C11orf41	CCDS44565.2	5.6	-	-	-	-	-	32	-	37	DP4=11,9,6,10:0/1:239,0,255:99	26	DP4=0,0,15,10:1/1:255,75,0:99	20	-
3	100773490	3	89525669	G/T	17	169	60	DP4=0,0,13,4:1/1:202,51,0:99	1	No	Yes : (1)	Yes : (1)	3274	3274	1092	P/T	Cct/Act	EXON=12/21	NON_SYNONYMOUS_CODING	ENSRNOP00000053674	YES	ENSRNOT00000056832	ENSRNOG00000011132	-	-	F1LYU0_RAT	45.2	83	chr11:33612897	C11orf41	CCDS44565.2	5.6	-	-	-	-	-	32	-	37	DP4=11,9,6,10:0/1:239,0,255:99	26	DP4=0,0,15,10:1/1:255,75,0:99	20	-
3	100817159	3	89572773	C/A	13	222	60	DP4=0,0,6,7:1/1:255,39,0:75	1	No	Yes : (1)	Yes : (1)	951	951	317	Q/H	caG/caT	EXON=1/21	NON_SYNONYMOUS_CODING	ENSRNOP00000053674	YES	ENSRNOT00000056832	ENSRNOG00000011132	-	-	F1LYU0_RAT	45.2	83	chr11:33565434	C11orf41	CCDS44565.2	3.46	-	-	-	-	-	32	-	28	DP4=3,7,6,9:0/1:246,0,185:99	20	DP4=0,0,7,13:1/1:255,60,0:99	29	-
3	100817781	3	89573395	C/T	18	179	60	DP4=0,0,9,9:1/1:212,54,0:99	1	Yes	Yes : (12)	Yes : (16)	329	329	110	G/D	gGc/gAc	EXON=1/21	NON_SYNONYMOUS_CODING	ENSRNOP00000053674	YES	ENSRNOT00000056832	ENSRNOG00000011132	-	-	F1LYU0_RAT	45.2	83	chr11:33564797	C11orf41	CCDS44565.2	-3.36	-	-	-	-	-	30	-	27	DP4=6,7,5,8:0/1:234,0,241:99	32	DP4=0,0,20,12:1/1:255,96,0:99	21	-
3	100993635	3	89754437	C/T	15	222	58	DP4=0,0,10,5:1/1:255,45,0:87	1	No	Yes : (1)	Yes : (1)	2649	2179	727	V/M	Gtg/Atg	EXON=11/16	NON_SYNONYMOUS_CODING	ENSRNOP00000015775	-	ENSRNOT00000015775	ENSRNOG00000011358	-	-	Hipk3	40.81	90	chr11:33369432	HIPK3	CCDS7884.1	2.9	-	-	-	-	-	33	-	40	DP4=11,8,7,13:0/1:255,0,255:99	24	DP4=0,0,7,17:1/1:255,72,0:99	16	-
3	100993635	3	89754437	C/T	15	222	58	DP4=0,0,10,5:1/1:255,45,0:87	1	No	Yes : (1)	Yes : (1)	2649	2179	727	V/M	Gtg/Atg	EXON=11/17	NON_SYNONYMOUS_CODING	ENSRNOP00000059223	YES	ENSRNOT00000067279	ENSRNOG00000011358	-	-	Hipk3	40.81	90	chr11:33369432	HIPK3	CCDS7884.1	2.9	-	-	-	-	-	33	-	40	DP4=11,8,7,13:0/1:255,0,255:99	24	DP4=0,0,7,17:1/1:255,72,0:99	16	-
3	100994221	3	89755023	C/T	18	222	60	DP4=0,0,9,9:1/1:255,54,0:99	1	No	Yes : (1)	Yes : (1)	2373	1903	635	A/T	Gca/Aca	EXON=9/16	NON_SYNONYMOUS_CODING	ENSRNOP00000015775	-	ENSRNOT00000015775	ENSRNOG00000011358	-	-	Hipk3	40.81	90	chr11:33368847	HIPK3	CCDS7884.1	2.99	-	-	-	-	-	32	-	16	DP4=8,3,2,2:0/1:78,0,238:81	30	DP4=0,0,14,14:1/1:255,84,0:99	28	-
3	100994221	3	89755023	C/T	18	222	60	DP4=0,0,9,9:1/1:255,54,0:99	1	No	Yes : (1)	Yes : (1)	2373	1903	635	A/T	Gca/Aca	EXON=9/17	NON_SYNONYMOUS_CODING	ENSRNOP00000059223	YES	ENSRNOT00000067279	ENSRNOG00000011358	-	-	Hipk3	40.81	90	chr11:33368847	HIPK3	CCDS7884.1	2.99	-	-	-	-	-	32	-	16	DP4=8,3,2,2:0/1:78,0,238:81	30	DP4=0,0,14,14:1/1:255,84,0:99	28	-
3	106991618	3	94848655	G/A	22	181	59	DP4=0,0,15,7:1/1:214,66,0:99	1	Yes	Yes : (13)	Yes : (15)	1372	1319	440	R/Q	cGa/cAa	EXON=10/16	NON_SYNONYMOUS_CODING	ENSRNOP00000006689	YES	ENSRNOT00000006689	ENSRNOG00000005037	-	-	Kif18a	36.27	66	chr11:28090855	KIF18A	CCDS7867.1	-0.284	-	-	-	-	-	52	-	30	DP4=9,5,9,6:0/1:255,0,255:99	35	DP4=0,0,17,17:1/1:255,102,0:99	30	-
3	107774025	3	95492322	G/A	13	145	60	DP4=0,0,3,10:1/1:178,39,0:75	1	Yes	Yes : (12)	Yes : (14)	649	494	165	R/Q	cGa/cAa	EXON=3/7	NON_SYNONYMOUS_CODING	ENSRNOP00000008754	YES	ENSRNOT00000008753	ENSRNOG00000005902	-	-	Ccdc34	38.64	71	chr11:27371976	CCDC34	CCDS31448.1	1.5	-	-	-	-	-	40	-	35	DP4=6,8,8,12:0/1:255,0,242:99	30	DP4=0,0,12,15:1/1:255,81,0:99	28	-
3	107774025	3	95492322	G/A	13	145	60	DP4=0,0,3,10:1/1:178,39,0:75	1	Yes	Yes : (12)	Yes : (14)	649	605	202	R/Q	cGa/cAa	EXON=3/5	NON_SYNONYMOUS_CODING	ENSRNOP00000061260	-	ENSRNOT00000065333	ENSRNOG00000005902	-	-	Ccdc34	38.64	71	chr11:27371976	CCDC34	CCDS31448.1	1.5	-	-	-	-	-	40	-	35	DP4=6,8,8,12:0/1:255,0,242:99	30	DP4=0,0,12,15:1/1:255,81,0:99	28	-
3	107860455	3	95581123	T/C	15	153	47	DP4=0,0,12,3:1/1:186,45,0:87	1	Yes	Yes : (12)	Yes : (14)	76	76	26	I/V	Ata/Gta	EXON=1/3	NON_SYNONYMOUS_CODING	ENSRNOP00000042191	YES	ENSRNOT00000046549	ENSRNOG00000037471	-	-	D4A481_RAT	51.12	-	chrX:118602554	SLC25A5	CCDS14578.1	3.15	-	-	-	-	-	29	-	19	DP4=10,3,3,3:0/1:82,0,237:85	37	DP4=0,0,12,21:1/1:255,99,0:99	35	-
3	108503692	3	96188070	C/T	21	197	52	DP4=0,0,8,13:1/1:230,63,0:99	1	Yes	Yes : (12)	Yes : (15)	289	137	46	S/L	tCg/tTg	EXON=2/4	NON_SYNONYMOUS_CODING	ENSRNOP00000006256	YES	ENSRNOT00000006256	ENSRNOG00000004703	-	-	Muc15	35.78	55	chr11:26587269	MUC15	CCDS44557.1	3.69	-	-	-	-	-	37	-	44	DP4=2,13,17,12:0/1:255,0,195:99	35	DP4=0,0,13,21:1/1:255,102,0:99	41	-
3	108509019	3	96193397	G/C	16	149	60	DP4=0,0,8,8:1/1:182,48,0:93	1	Yes	Yes : (12)	Yes : (15)	1051	899	300	R/P	cGa/cCa	EXON=4/4	NON_SYNONYMOUS_CODING	ENSRNOP00000006256	YES	ENSRNOT00000006256	ENSRNOG00000004703	-	-	Muc15	35.78	55	chr11:26582706	MUC15	CCDS44557.1	3.51	-	-	-	-	-	40	-	26	DP4=9,5,5,7:0/1:226,0,255:99	25	DP4=0,0,10,14:1/1:255,72,0:99	23	-
3	108509049	3	96193427	G/A	14	129	60	DP4=0,0,7,7:1/1:162,42,0:81	1	Yes	Yes : (12)	Yes : (15)	1081	929	310	G/E	gGg/gAg	EXON=4/4	NON_SYNONYMOUS_CODING	ENSRNOP00000006256	YES	ENSRNOT00000006256	ENSRNOG00000004703	-	-	Muc15	35.78	55	chr11:26582676	MUC15	CCDS44557.1	1.08	-	-	-	-	-	38	-	24	DP4=8,5,4,7:0/1:220,0,250:99	26	DP4=0,0,13,13:1/1:255,78,0:99	22	-
3	109149760	3	96918863	G/A	10	100	41	DP4=0,0,5,5:1/1:133,30,0:57	1	No	No	Yes : (14)	118	118	40	V/I	Gta/Ata	EXON=1/1	NON_SYNONYMOUS_CODING	ENSRNOP00000044629	YES	ENSRNOT00000043765	ENSRNOG00000031756	-	-	Olr753	40.63	-	chr14:20483235	OR4K14	CCDS32027.1	1.3	-	-	-	-	-	30	-	34	-	12	DP4=0,0,1,2:1/1:82,9,0:16	30	-
3	109150157	3	96919260	A/G	17	141	59	DP4=0,0,10,7:1/1:174,51,0:99	1	Yes	Yes : (12)	Yes : (14)	515	515	172	K/R	aAa/aGa	EXON=1/1	NON_SYNONYMOUS_CODING	ENSRNOP00000044629	YES	ENSRNOT00000043765	ENSRNOG00000031756	-	-	Olr753	40.63	-	chr14:20482835	OR4K14	CCDS32027.1	-1.2	-	-	-	-	-	46	-	27	DP4=5,6,4,10:0/1:225,0,224:99	25	DP4=0,0,16,8:1/1:255,72,0:99	30	-
3	109150301	3	96919404	A/C	21	222	60	DP4=0,0,6,15:1/1:255,63,0:99	1	Yes	Yes : (10)	Yes : (12)	659	659	220	Y/S	tAt/tCt	EXON=1/1	NON_SYNONYMOUS_CODING	ENSRNOP00000044629	YES	ENSRNOT00000043765	ENSRNOG00000031756	-	-	Olr753	40.63	-	chr14:20482691	OR4K14	CCDS32027.1	-1.62	-	-	-	-	-	41	-	25	DP4=11,6,2,6:0/1:130,0,255:99	25	DP4=0,0,12,13:1/1:255,75,0:99	36	-
3	109176537	3	96959553	C/G	19	178	60	DP4=0,0,7,12:1/1:211,57,0:99	1	Yes	Yes : (12)	Yes : (14)	815	815	272	A/G	gCt/gGt	EXON=1/1	NON_SYNONYMOUS_CODING	ENSRNOP00000043230	YES	ENSRNOT00000047138	ENSRNOG00000028806	-	-	Olr754	39	80	chr14:20529018	OR4L1	CCDS32029.1	4.37	-	-	-	-	-	39	-	33	DP4=8,7,6,11:0/1:255,0,255:99	30	DP4=0,0,13,13:1/1:255,78,0:99	30	-
3	109176617	3	96959633	A/G	15	107	60	DP4=0,0,6,9:1/1:140,45,0:87	1	Yes	Yes : (12)	Yes : (14)	895	895	299	R/G	Agg/Ggg	EXON=1/1	NON_SYNONYMOUS_CODING	ENSRNOP00000043230	YES	ENSRNOT00000047138	ENSRNOG00000028806	-	-	Olr754	39	80	chr14:20529098	OR4L1	CCDS32029.1	4.37	-	-	-	-	-	44	-	38	DP4=8,9,12,7:0/1:255,0,255:99	29	DP4=0,0,12,16:1/1:255,84,0:99	31	-
3	109279487	3	97063200	T/A	18	135	55	DP4=0,0,8,10:1/1:168,54,0:99	1	Yes	Yes : (13)	Yes : (17)	77	77	26	F/Y	tTt/tAt	EXON=2/2	NON_SYNONYMOUS_CODING	ENSRNOP00000043682	YES	ENSRNOT00000046220	ENSRNOG00000042991	-	-	Olr763	41.19	80	chr15:102463207	OR4F4	CCDS32343.1	0.4	-	-	-	-	-	46	-	39	DP4=13,12,10,4:0/1:214,0,255:99	29	DP4=0,0,16,13:1/1:255,87,0:99	20	-
3	109337395	3	97121302	A/G	14	127	60	DP4=0,0,7,7:1/1:160,42,0:81	1	Yes	Yes : (10)	Yes : (12)	760	760	254	C/R	Tgt/Cgt	EXON=1/1	NON_SYNONYMOUS_CODING	ENSRNOP00000041030	YES	ENSRNOT00000043664	ENSRNOG00000032528	-	-	Olr766	39.4	-	chr14:20482590	OR4K14	CCDS32027.1	3.87	-	-	-	-	-	33	-	43	DP4=12,13,8,8:0/1:255,0,255:99	30	DP4=0,0,11,13:1/1:255,72,0:99	25	-
3	109455805	3	97238777	G/A	14	113	57	DP4=0,0,7,7:1/1:146,42,0:81	1	Yes	Yes : (10)	Yes : (12)	517	517	173	E/K	Gaa/Aaa	EXON=1/1	NON_SYNONYMOUS_CODING	ENSRNOP00000036305	YES	ENSRNOT00000037906	ENSRNOG00000026885	-	-	Olr771	40.42	-	chr14:20336786	-	-	2.75	-	-	-	-	-	43	-	28	DP4=5,10,5,6:0/1:224,0,255:99	40	DP4=0,0,13,25:1/1:255,114,0:99	25	-
3	109539574	3	97324701	A/C	16	173	58	DP4=0,0,5,11:1/1:206,48,0:93	1	Yes	Yes : (10)	Yes : (12)	87	87	29	L/F	ttA/ttC	EXON=1/1	NON_SYNONYMOUS_CODING	ENSRNOP00000047968	YES	ENSRNOT00000043315	ENSRNOG00000033838	-	-	Olr773	41.67	81	chr14:20388842	OR4K5	CCDS32024.1	4.28	-	-	-	-	-	39	-	23	DP4=6,7,3,6:0/1:165,0,238:99	30	DP4=0,1,10,17:1/1:255,55,0:99	22	-
3	109635154	3	97425197	A/G	20	131	58	DP4=0,0,8,12:1/1:164,60,0:99	1	Yes	Yes : (10)	Yes : (12)	671	671	224	L/P	cTt/cCt	EXON=1/1	NON_SYNONYMOUS_CODING	ENSRNOP00000042076	YES	ENSRNOT00000052294	ENSRNOG00000032681	-	-	Olr775	40.04	-	chr14:20482679	OR4K14	CCDS32027.1	2.09	-	-	-	-	-	47	-	36	DP4=9,6,10,8:0/1:255,0,255:99	23	DP4=0,0,7,16:1/1:255,69,0:99	31	-
3	109635433	3	97425476	T/A	13	222	60	DP4=0,0,9,4:1/1:255,39,0:75	1	No	Yes : (10)	Yes : (12)	392	392	131	H/L	cAc/cTc	EXON=1/1	NON_SYNONYMOUS_CODING	ENSRNOP00000042076	YES	ENSRNOT00000052294	ENSRNOG00000032681	-	-	Olr775	40.04	-	chr14:20482958	OR4K14	CCDS32027.1	4.04	-	-	-	-	-	29	-	36	DP4=7,5,6,14:0/1:255,0,205:99	26	DP4=0,0,16,9:1/1:255,75,0:99	27	-
3	109764289	3	97553310	A/G	20	181	60	DP4=0,0,11,9:1/1:214,60,0:99	1	Yes	Yes : (11)	Yes : (13)	637	637	213	F/L	Ttc/Ctc	EXON=1/1	NON_SYNONYMOUS_CODING	ENSRNOP00000043478	YES	ENSRNOT00000048660	ENSRNOG00000032732	-	-	Olr782	42.06	84	chr15:102359002	OR4F15	CCDS32342.1	-1.95	-	-	-	-	-	35	-	33	DP4=14,8,4,7:0/1:191,0,255:99	24	DP4=0,0,17,5:1/1:255,66,0:99	29	-
3	109764325	3	97553346	C/G	16	222	60	DP4=0,0,10,6:1/1:255,48,0:93	1	Yes	Yes : (10)	Yes : (12)	601	601	201	E/Q	Gaa/Caa	EXON=1/1	NON_SYNONYMOUS_CODING	ENSRNOP00000043478	YES	ENSRNOT00000048660	ENSRNOG00000032732	-	-	Olr782	42.06	84	chr15:102358966	OR4F15	CCDS32342.1	-2.89	-	-	-	-	-	39	-	36	DP4=9,14,7,6:0/1:225,0,255:99	22	DP4=0,0,13,9:1/1:255,66,0:99	27	-
3	109764486	3	97553507	C/T	14	158	60	DP4=0,0,8,6:1/1:191,42,0:81	1	Yes	Yes : (11)	Yes : (12)	440	440	147	R/Q	cGa/cAa	EXON=1/1	NON_SYNONYMOUS_CODING	ENSRNOP00000043478	YES	ENSRNOT00000048660	ENSRNOG00000032732	-	-	Olr782	42.06	84	chr15:102358805	OR4F15	CCDS32342.1	0.346	-	-	-	-	-	31	-	24	DP4=3,9,8,3:0/1:206,0,231:99	37	DP4=0,0,19,18:1/1:255,111,0:99	32	-
3	109793918	3	97583949	T/G	22	109	59	DP4=0,0,17,5:1/1:142,66,0:99	1	Yes	Yes : (10)	Yes : (12)	929	929	310	K/T	aAa/aCa	EXON=1/1	NON_SYNONYMOUS_CODING	ENSRNOP00000051019	YES	ENSRNOT00000047208	ENSRNOG00000034249	-	-	Olr783	38.87	84	chr15:102346851	OR4F6	CCDS32341.1	3.65	-	-	-	-	-	45	-	34	DP4=14,9,5,6:0/1:182,0,255:99	43	DP4=1,0,23,17:1/1:255,84,0:99	29	-
3	109793961	3	97583992	C/T	23	182	60	DP4=0,0,14,9:1/1:215,69,0:99	1	Yes	Yes : (10)	Yes : (12)	886	886	296	V/I	Gta/Ata	EXON=1/1	NON_SYNONYMOUS_CODING	ENSRNOP00000051019	YES	ENSRNOT00000047208	ENSRNOG00000034249	-	-	Olr783	38.87	84	chr15:102346808	OR4F6	CCDS32341.1	-3.4	-	-	-	-	-	42	-	32	DP4=13,9,6,4:0/1:183,0,255:99	41	DP4=1,0,26,13:1/1:255,79,0:99	36	-
3	109794389	3	97584420	T/A	25	204	58	DP4=0,0,8,17:1/1:237,75,0:99	1	Yes	Yes : (10)	Yes : (12)	458	458	153	Y/F	tAc/tTc	EXON=1/1	NON_SYNONYMOUS_CODING	ENSRNOP00000051019	YES	ENSRNOT00000047208	ENSRNOG00000034249	-	-	Olr783	38.87	84	chr15:102346380	OR4F6	CCDS32341.1	2.4	-	-	-	-	-	33	-	27	DP4=6,7,5,9:0/1:236,0,250:99	33	DP4=0,0,12,19:1/1:255,93,0:99	26	-
3	109840238	3	97634021	T/C	28	193	55	DP4=0,0,20,8:1/1:226,84,0:99	1	Yes	Yes : (11)	Yes : (11)	49	49	17	F/L	Ttc/Ctc	EXON=1/1	NON_SYNONYMOUS_CODING	ENSRNOP00000044329	YES	ENSRNOT00000043710	ENSRNOG00000030422	-	-	Olr786	39.96	-	chr15:102368992	OR4F14P	-	5.3	-	-	-	-	-	43	-	32	DP4=8,5,11,8:0/1:255,0,229:99	47	DP4=0,0,22,22:1/1:255,132,0:99	30	-
3	109840504	3	97634287	G/T	27	216	58	DP4=0,0,11,16:1/1:249,81,0:99	1	Yes	Yes : (10)	Yes : (10)	315	315	105	Q/H	caG/caT	EXON=1/1	NON_SYNONYMOUS_CODING	ENSRNOP00000044329	YES	ENSRNOT00000043710	ENSRNOG00000030422	-	-	Olr786	39.96	-	chr15:102369258	OR4F14P	-	-4.76	-	-	-	-	-	43	-	36	DP4=12,9,11,4:0/1:244,0,255:99	28	DP4=0,0,13,15:1/1:255,81,0:99	30	-
3	109840974	3	97634757	C/T	13	80	53	DP4=0,0,2,11:1/1:113,39,0:75	1	Yes	Yes : (10)	Yes : (10)	785	785	262	S/F	tCt/tTt	EXON=1/1	NON_SYNONYMOUS_CODING	ENSRNOP00000044329	YES	ENSRNOT00000043710	ENSRNOG00000030422	-	-	Olr786	39.96	-	chr15:102369728	OR4F14P	-	-6.64	-	-	-	-	-	39	-	21	DP4=4,6,3,8:0/1:199,0,203:99	17	DP4=0,0,6,11:1/1:255,51,0:99	19	-
3	109841001	3	97634784	T/C	12	129	43	DP4=0,0,5,7:1/1:162,36,0:69	1	No	Yes : (10)	Yes : (10)	812	812	271	V/A	gTc/gCc	EXON=1/1	NON_SYNONYMOUS_CODING	ENSRNOP00000044329	YES	ENSRNOT00000043710	ENSRNOG00000030422	-	-	Olr786	39.96	-	chr15:102369758	OR4F14P	-	4.66	-	-	-	-	-	37	-	19	DP4=3,7,3,5:0/1:141,0,208:99	16	DP4=0,0,3,13:1/1:219,48,0:93	19	-
3	109891500	3	97689745	G/A	17	159	43	DP4=0,0,10,7:1/1:192,51,0:99	1	No	Yes : (10)	Yes : (12)	391	391	131	H/Y	Cat/Tat	EXON=1/1	NON_SYNONYMOUS_CODING	ENSRNOP00000047079	YES	ENSRNOT00000046162	ENSRNOG00000031865	-	-	Olr788	39.4	-	chr15:102369334	OR4F14P	-	3.72	-	-	-	-	-	53	-	37	DP4=9,7,10,10:0/1:208,0,255:99	26	DP4=1,0,14,9:1/1:238,32,0:61	29	-
3	109891535	3	97689780	T/G	16	99	48	DP4=0,0,10,6:1/1:132,48,0:93	1	Yes	Yes : (11)	Yes : (16)	356	356	119	D/A	gAt/gCt	EXON=1/1	NON_SYNONYMOUS_CODING	ENSRNOP00000047079	YES	ENSRNOT00000046162	ENSRNOG00000031865	-	-	Olr788	39.4	-	chr15:102369299	OR4F14P	-	4.67	-	-	-	-	-	42	-	35	DP4=7,7,10,8:0/1:221,0,252:99	31	DP4=1,0,16,12:1/1:255,52,0:99	28	-
3	109935684	3	97735263	C/G	15	191	35	DP4=0,0,7,8:1/1:224,45,0:87	1	No	Yes : (10)	Yes : (10)	154	154	52	D/H	Gat/Cat	EXON=1/1	NON_SYNONYMOUS_CODING	ENSRNOP00000043705	YES	ENSRNOT00000049451	ENSRNOG00000033683	-	-	Olr789	40.15	-	chr15:102369097	OR4F14P	-	4.64	-	-	-	-	-	29	-	28	DP4=10,10,4,2:0/1:71,0,255:74	33	DP4=0,0,7,21:1/1:255,84,0:99	22	-
3	109935816	3	97735395	T/C	19	222	43	DP4=0,0,11,8:1/1:255,57,0:99	1	No	Yes : (10)	Yes : (10)	22	22	8	I/V	Att/Gtt	EXON=1/1	NON_SYNONYMOUS_CODING	ENSRNOP00000043705	YES	ENSRNOT00000049451	ENSRNOG00000033683	-	-	Olr789	40.15	-	chr15:102368965	OR4F14P	-	4.39	-	-	-	-	-	44	-	32	DP4=5,9,14,2:0/1:207,0,255:99	21	DP4=0,0,8,9:1/1:255,51,0:99	38	-
3	110234070	3	97994617	T/C	14	222	60	DP4=0,0,7,7:1/1:255,42,0:81	1	Yes	Yes : (11)	Yes : (15)	65	65	22	M/T	aTg/aCg	EXON=1/1	NON_SYNONYMOUS_CODING	ENSRNOP00000039525	YES	ENSRNOT00000047274	ENSRNOG00000029976	-	-	Olr795	39.62	79	chr15:102345987	OR4F6	CCDS32341.1	-1.6	-	-	-	-	-	35	-	33	DP4=6,13,6,6:0/1:232,0,255:99	26	DP4=0,0,13,11:1/1:255,72,0:99	29	-
3	110325961	3	98088599	C/A	18	208	59	DP4=0,0,9,9:1/1:241,54,0:99	1	Yes	Yes : (11)	Yes : (15)	1605	1129	377	R/S	Cgc/Agc	EXON=11/14	NON_SYNONYMOUS_CODING	ENSRNOP00000006776	YES	ENSRNOT00000006776	ENSRNOG00000005058	-	-	Lpcat4	54.18	92	chr15:34653615	LPCAT4	CCDS32191.1	-3.53	-	-	-	-	-	35	-	27	DP4=5,8,3,10:0/1:218,0,238:99	21	DP4=0,0,4,17:1/1:255,63,0:99	19	-
3	110658293	3	98426610	C/G	22	222	59	DP4=0,0,9,13:1/1:255,66,0:99	1	Yes	Yes : (10)	Yes : (12)	270	270	90	K/N	aaG/aaC	EXON=3/6	NON_SYNONYMOUS_CODING	ENSRNOP00000033019	YES	ENSRNOT00000034377	ENSRNOG00000026363	-	-	F1M925_RAT	52.18	89	chr14:70352555	SMOC1	CCDS32110.1	1.45	-	-	-	YES	-	40	-	22	DP4=8,4,5,5:0/1:202,0,241:99	24	DP4=0,0,14,8:1/1:255,66,0:99	22	-
3	110791132	3	98558538	A/G	14	222	60	DP4=0,0,4,10:1/1:255,42,0:81	1	Yes	Yes : (11)	Yes : (15)	9395	9395	3132	I/T	aTa/aCa	EXON=76/113	NON_SYNONYMOUS_CODING	ENSRNOP00000041223	-	ENSRNOT00000040306	ENSRNOG00000006645	-	-	F1LPJ2_RAT	41.57	93	chr15:34078064	RYR3	CCDS45210.1	2.07	-	RYR3	-	-	-	32	-	21	DP4=9,5,5,2:0/1:134,0,254:99	25	DP4=0,0,18,5:1/1:255,69,0:99	19	-
3	110791132	3	98558538	A/G	14	222	60	DP4=0,0,4,10:1/1:255,42,0:81	1	Yes	Yes : (11)	Yes : (15)	9515	9515	3172	I/T	aTa/aCa	EXON=86/124	NON_SYNONYMOUS_CODING	ENSRNOP00000040240	YES	ENSRNOT00000049582	ENSRNOG00000006645	-	-	F1LPJ2_RAT	41.57	93	chr15:34078064	RYR3	CCDS45210.1	2.07	-	RYR3	-	-	-	32	-	21	DP4=9,5,5,2:0/1:134,0,254:99	25	DP4=0,0,18,5:1/1:255,69,0:99	19	-
3	116950674	3	105100780	C/A	12	222	60	DP4=0,0,6,6:1/1:255,36,0:69	1	No	Yes : (5)	Yes : (11)	1909	1909	637	L/M	Ctg/Atg	EXON=14/22	NON_SYNONYMOUS_CODING	ENSRNOP00000010406	YES	ENSRNOT00000010406	ENSRNOG00000007906	-	-	Bub1b	42.07	76	chr15:40498580	BUB1B	CCDS10053.1	3	MOSAIC VARIEGATED ANEUPLOIDY SYNDROME 1; MVA1	-	BUB1B	YES	-	25	-	28	DP4=11,7,3,7:0/1:199,0,255:99	22	DP4=0,0,10,11:1/1:255,63,0:99	24	-
3	117213380	3	105380517	G/A	17	154	60	DP4=0,0,8,9:1/1:187,51,0:99	1	No	Yes : (5)	Yes : (11)	215	215	72	S/N	aGc/aAc	EXON=2/12	NON_SYNONYMOUS_CODING	ENSRNOP00000013829	YES	ENSRNOT00000013829	ENSRNOG00000009421	-	-	Ivd	47.29	77	chr15:40699904	IVD	CCDS10057.2	-4.7	ISOVALERIC ACIDEMIA; IVA	-	-	-	-	35	-	16	DP4=4,3,3,6:0/1:203,0,164:99	22	DP4=0,0,13,8:1/1:255,63,0:99	25	-
3	117262233	3	105429791	T/C	14	182	58	DP4=0,0,8,6:1/1:215,42,0:81	1	No	Yes : (8)	Yes : (16)	764	764	255	V/A	gTt/gCt	EXON=1/6	NON_SYNONYMOUS_CODING	ENSRNOP00000013878	YES	ENSRNOT00000013878	ENSRNOG00000010428	-	-	Bahd1	53.23	91	chr15:40751442	BAHD1	CCDS10058.1	2.39	-	-	-	-	-	41	-	20	DP4=7,1,6,5:0/1:211,0,134:99	29	DP4=0,0,9,17:1/1:255,78,0:99	23	-
3	117262505	3	105430063	G/T	13	173	60	DP4=0,0,8,5:1/1:206,39,0:75	1	No	Yes : (8)	Yes : (16)	1036	1036	346	A/S	Gct/Tct	EXON=1/6	NON_SYNONYMOUS_CODING	ENSRNOP00000013878	YES	ENSRNOT00000013878	ENSRNOG00000010428	-	-	Bahd1	53.23	91	chr15:40751720	BAHD1	CCDS10058.1	0.672	-	-	-	-	-	21	-	16	DP4=4,1,5,6:0/1:198,0,93:96	31	DP4=0,1,15,14:1/1:255,57,0:99	29	-
3	117566893	3	105724609	G/A	12	222	60	DP4=0,0,5,7:1/1:255,36,0:69	1	No	Yes : (6)	Yes : (11)	313	313	105	A/T	Gct/Act	EXON=4/10	NON_SYNONYMOUS_CODING	ENSRNOP00000062953	-	ENSRNOT00000063964	ENSRNOG00000012528	-	-	Zfyve19	49.86	69	chr15:41102129	ZFYVE19	CCDS42025.1	5.7	-	-	-	-	-	32	-	19	DP4=4,4,4,6:0/1:174,0,185:99	18	DP4=0,0,11,5:1/1:255,48,0:93	21	-
3	117566893	3	105724609	G/A	12	222	60	DP4=0,0,5,7:1/1:255,36,0:69	1	No	Yes : (6)	Yes : (11)	393	307	103	A/T	Gct/Act	EXON=4/11	NON_SYNONYMOUS_CODING	ENSRNOP00000016854	YES	ENSRNOT00000016854	ENSRNOG00000012528	-	-	Zfyve19	49.86	69	chr15:41102129	ZFYVE19	CCDS42025.1	5.7	-	-	-	-	-	32	-	19	DP4=4,4,4,6:0/1:174,0,185:99	18	DP4=0,0,11,5:1/1:255,48,0:93	21	-
3	117571994	3	105729710	G/A	11	155	57	DP4=0,0,5,6:1/1:188,33,0:63	1	No	Yes : (5)	Yes : (11)	1168	1082	361	R/Q	cGg/cAg	EXON=10/11	NON_SYNONYMOUS_CODING	ENSRNOP00000016854	YES	ENSRNOT00000016854	ENSRNOG00000012528	-	-	Zfyve19	49.86	69	chr15:41106259	ZFYVE19	CCDS42025.1	5.93	-	-	-	-	-	31	-	23	DP4=3,7,4,9:0/1:251,0,198:99	22	DP4=0,0,9,12:1/1:255,63,0:99	24	-
3	117893572	3	106057070	C/A	12	170	60	DP4=0,0,5,7:1/1:203,36,0:69	1	No	Yes : (10)	Yes : (17)	1096	297	99	K/N	aaG/aaT	EXON=5/12	NON_SYNONYMOUS_CODING	ENSRNOP00000038378	YES	ENSRNOT00000038365	ENSRNOG00000025360	-	-	Exd1	44.1	72	chr15:41508954	EXD1	CCDS10072.1	2.49	-	-	-	-	-	48	-	27	DP4=5,8,3,9:0/1:203,0,236:99	26	DP4=0,0,13,12:1/1:255,75,0:99	17	-
3	117979880	3	106143331	G/A	14	221	59	DP4=0,0,11,3:1/1:254,42,0:81	1	No	Yes : (10)	Yes : (17)	547	278	93	R/H	cGc/cAc	EXON=3/11	NON_SYNONYMOUS_CODING	ENSRNOP00000047167	YES	ENSRNOT00000043200	ENSRNOG00000004921	-	-	Nusap1	42.94	61	chr15:41641408	NUSAP1	CCDS45234.1	-0.141	-	-	-	YES	-	39	-	30	DP4=6,7,10,6:0/1:255,0,250:99	26	DP4=0,0,17,8:1/1:255,75,0:99	21	-
3	117979880	3	106143331	G/A	14	221	59	DP4=0,0,11,3:1/1:254,42,0:81	1	No	Yes : (10)	Yes : (17)	547	278	93	R/H	cGc/cAc	EXON=3/10	NON_SYNONYMOUS_CODING	ENSRNOP00000045376	-	ENSRNOT00000052312	ENSRNOG00000004921	-	-	Nusap1	42.94	61	chr15:41641408	NUSAP1	CCDS45234.1	-0.141	-	-	-	YES	-	39	-	30	DP4=6,7,10,6:0/1:255,0,250:99	26	DP4=0,0,17,8:1/1:255,75,0:99	21	-
3	118104993	3	106269104	G/A	13	174	60	DP4=0,0,5,8:1/1:207,39,0:75	1	No	Yes : (4)	Yes : (9)	764	544	182	P/S	Cct/Tct	EXON=5/14	NON_SYNONYMOUS_CODING	ENSRNOP00000030962	-	ENSRNOT00000030532	ENSRNOG00000025130	-	-	Ltk	52.64	58	chr15:41799345	LTK	CCDS10077.1	1.04	-	-	-	-	-	32	-	30	DP4=3,13,9,5:0/1:232,0,220:99	30	DP4=1,0,10,17:1/1:255,46,0:89	20	-
3	118104993	3	106269104	G/A	13	174	60	DP4=0,0,5,8:1/1:207,39,0:75	1	No	Yes : (4)	Yes : (9)	947	727	243	P/S	Cct/Tct	EXON=6/15	NON_SYNONYMOUS_CODING	ENSRNOP00000045046	YES	ENSRNOT00000050055	ENSRNOG00000025130	-	-	Ltk	52.64	58	chr15:41799345	LTK	CCDS10077.1	1.04	-	-	-	-	-	32	-	30	DP4=3,13,9,5:0/1:232,0,220:99	30	DP4=1,0,10,17:1/1:255,46,0:89	20	-
3	118127420	3	106291526	A/G	11	222	60	DP4=0,0,7,4:1/1:255,33,0:63	1	No	Yes : (6)	Yes : (11)	919	662	221	V/A	gTg/gCg	EXON=7/27	NON_SYNONYMOUS_CODING	ENSRNOP00000007299	YES	ENSRNOT00000007299	ENSRNOG00000005483	-	-	Rpap1	46.24	72	chr15:41827013	RPAP1	CCDS10079.1	1.64	-	-	-	-	-	31	-	22	DP4=3,7,6,5:0/1:231,0,198:99	27	DP4=0,0,17,10:1/1:255,81,0:99	22	-
3	118131433	3	106295539	T/A	15	222	60	DP4=0,0,8,7:1/1:255,45,0:87	1	No	Yes : (6)	Yes : (11)	615	358	120	T/S	Act/Tct	EXON=5/27	NON_SYNONYMOUS_CODING	ENSRNOP00000007299	YES	ENSRNOT00000007299	ENSRNOG00000005483	-	-	Rpap1	46.24	72	chr15:41828389	RPAP1	CCDS10079.1	4.7	-	-	-	-	-	31	-	21	DP4=4,4,3,9:0/1:229,0,161:99	16	DP4=0,0,3,11:1/1:255,42,0:81	35	-
3	118248526	3	106414569	G/A	14	138	58	DP4=0,0,9,5:1/1:171,42,0:81	1	No	Yes : (9)	Yes : (14)	806	806	269	R/K	aGa/aAa	EXON=1/26	NON_SYNONYMOUS_CODING	ENSRNOP00000008528	-	ENSRNOT00000008528	ENSRNOG00000006378	-	-	Mga	37.89	67	chr15:41961898	MGA	CCDS55959.1	4.83	-	-	-	-	-	49	-	31	DP4=5,3,11,12:0/1:255,0,133:99	31	DP4=0,0,17,13:1/1:255,90,0:99	18	-
3	118248526	3	106414569	G/A	14	138	58	DP4=0,0,9,5:1/1:171,42,0:81	1	No	Yes : (9)	Yes : (14)	806	806	269	R/K	aGa/aAa	EXON=1/4	NON_SYNONYMOUS_CODING	ENSRNOP00000009149	-	ENSRNOT00000009149	ENSRNOG00000006378	-	-	Mga	37.89	67	chr15:41961898	MGA	CCDS55959.1	4.83	-	-	-	-	-	49	-	31	DP4=5,3,11,12:0/1:255,0,133:99	31	DP4=0,0,17,13:1/1:255,90,0:99	18	-
3	118248526	3	106414569	G/A	14	138	58	DP4=0,0,9,5:1/1:171,42,0:81	1	No	Yes : (9)	Yes : (14)	806	806	269	R/K	aGa/aAa	EXON=1/24	NON_SYNONYMOUS_CODING	ENSRNOP00000061447	-	ENSRNOT00000064395	ENSRNOG00000006378	-	-	Mga	37.89	67	chr15:41961898	MGA	CCDS55959.1	4.83	-	-	-	-	-	49	-	31	DP4=5,3,11,12:0/1:255,0,133:99	31	DP4=0,0,17,13:1/1:255,90,0:99	18	-
3	118248526	3	106414569	G/A	14	138	58	DP4=0,0,9,5:1/1:171,42,0:81	1	No	Yes : (9)	Yes : (14)	806	806	269	R/K	aGa/aAa	EXON=1/25	NON_SYNONYMOUS_CODING	ENSRNOP00000060519	YES	ENSRNOT00000067865	ENSRNOG00000006378	-	-	Mga	37.89	67	chr15:41961898	MGA	CCDS55959.1	4.83	-	-	-	-	-	49	-	31	DP4=5,3,11,12:0/1:255,0,133:99	31	DP4=0,0,17,13:1/1:255,90,0:99	18	-
3	118248526	3	106414569	G/A	14	138	58	DP4=0,0,9,5:1/1:171,42,0:81	1	No	Yes : (9)	Yes : (14)	806	806	269	R/K	aGa/aAa	EXON=1/20	NON_SYNONYMOUS_CODING	ENSRNOP00000060349	-	ENSRNOT00000064345	ENSRNOG00000006378	-	-	Mga	37.89	67	chr15:41961898	MGA	CCDS55959.1	4.83	-	-	-	-	-	49	-	31	DP4=5,3,11,12:0/1:255,0,133:99	31	DP4=0,0,17,13:1/1:255,90,0:99	18	-
3	118286477	3	106452722	C/T	16	185	60	DP4=0,0,7,9:1/1:218,48,0:93	1	No	Yes : (4)	Yes : (9)	4991	4991	1664	T/I	aCt/aTt	EXON=15/26	NON_SYNONYMOUS_CODING	ENSRNOP00000008528	-	ENSRNOT00000008528	ENSRNOG00000006378	-	-	Mga	37.89	67	chr15:42035161	MGA	CCDS55959.1	4.86	-	-	-	-	-	47	-	32	DP4=7,6,7,12:0/1:255,0,239:99	26	DP4=0,0,13,13:1/1:255,78,0:99	25	-
3	118286477	3	106452722	C/T	16	185	60	DP4=0,0,7,9:1/1:218,48,0:93	1	No	Yes : (4)	Yes : (9)	4754	4754	1585	T/I	aCt/aTt	EXON=13/24	NON_SYNONYMOUS_CODING	ENSRNOP00000061447	-	ENSRNOT00000064395	ENSRNOG00000006378	-	-	Mga	37.89	67	chr15:42035161	MGA	CCDS55959.1	4.86	-	-	-	-	-	47	-	32	DP4=7,6,7,12:0/1:255,0,239:99	26	DP4=0,0,13,13:1/1:255,78,0:99	25	-
3	118286477	3	106452722	C/T	16	185	60	DP4=0,0,7,9:1/1:218,48,0:93	1	No	Yes : (4)	Yes : (9)	4991	4991	1664	T/I	aCt/aTt	EXON=15/25	NON_SYNONYMOUS_CODING	ENSRNOP00000060519	YES	ENSRNOT00000067865	ENSRNOG00000006378	-	-	Mga	37.89	67	chr15:42035161	MGA	CCDS55959.1	4.86	-	-	-	-	-	47	-	32	DP4=7,6,7,12:0/1:255,0,239:99	26	DP4=0,0,13,13:1/1:255,78,0:99	25	-
3	118361536	3	106527892	A/C	14	138	60	DP4=0,0,8,6:1/1:171,42,0:81	1	No	Yes : (9)	Yes : (14)	3262	3113	1038	Q/P	cAa/cCa	EXON=26/31	NON_SYNONYMOUS_CODING	ENSRNOP00000053186	YES	ENSRNOT00000056349	ENSRNOG00000007018	-	-	Mapkbp1	47.13	87	chr15:42114480	MAPKBP1	CCDS45239.1	3.98	-	-	-	-	-	28	-	25	DP4=8,7,5,5:0/1:182,0,255:99	20	DP4=0,0,10,9:1/1:255,57,0:99	34	-
3	118361536	3	106527892	A/C	14	138	60	DP4=0,0,8,6:1/1:171,42,0:81	1	No	Yes : (9)	Yes : (14)	3244	3095	1032	Q/P	cAa/cCa	EXON=25/30	NON_SYNONYMOUS_CODING	ENSRNOP00000009430	-	ENSRNOT00000009430	ENSRNOG00000007018	-	-	Mapkbp1	47.13	87	chr15:42114480	MAPKBP1	CCDS45239.1	3.98	-	-	-	-	-	28	-	25	DP4=8,7,5,5:0/1:182,0,255:99	20	DP4=0,0,10,9:1/1:255,57,0:99	34	-
3	118362781	3	106529137	T/C	15	189	60	DP4=0,0,8,7:1/1:222,45,0:87	1	No	Yes : (9)	Yes : (14)	3870	3721	1241	W/R	Tgg/Cgg	EXON=29/31	NON_SYNONYMOUS_CODING	ENSRNOP00000053186	YES	ENSRNOT00000056349	ENSRNOG00000007018	-	-	Mapkbp1	47.13	87	chr15:42115770	MAPKBP1	CCDS45239.1	5.05	-	-	-	-	-	26	-	34	DP4=6,7,8,9:0/1:255,0,232:99	25	DP4=0,0,13,12:1/1:255,75,0:99	21	-
3	118362781	3	106529137	T/C	15	189	60	DP4=0,0,8,7:1/1:222,45,0:87	1	No	Yes : (9)	Yes : (14)	3852	3703	1235	W/R	Tgg/Cgg	EXON=28/30	NON_SYNONYMOUS_CODING	ENSRNOP00000009430	-	ENSRNOT00000009430	ENSRNOG00000007018	-	-	Mapkbp1	47.13	87	chr15:42115770	MAPKBP1	CCDS45239.1	5.05	-	-	-	-	-	26	-	34	DP4=6,7,8,9:0/1:255,0,232:99	25	DP4=0,0,13,12:1/1:255,75,0:99	21	-
3	118379280	3	106545636	C/T	15	182	60	DP4=0,0,6,9:1/1:215,45,0:87	1	No	Yes : (5)	Yes : (12)	1232	1168	390	R/W	Cgg/Tgg	EXON=13/20	NON_SYNONYMOUS_CODING	ENSRNOP00000061004	-	ENSRNOT00000066685	ENSRNOG00000007447	-	-	Pla2g4b	54.27	82	chr15:42137176	JMJD7-PLA2G4B	CCDS32202.1	3.58	-	-	-	-	-	39	-	41	DP4=6,11,14,8:0/1:255,0,250:99	11	DP4=0,0,4,7:1/1:246,33,0:63	22	-
3	118379280	3	106545636	C/T	15	182	60	DP4=0,0,6,9:1/1:215,45,0:87	1	No	Yes : (5)	Yes : (12)	1837	1837	613	R/W	Cgg/Tgg	EXON=18/25	NON_SYNONYMOUS_CODING	ENSRNOP00000009945	YES	ENSRNOT00000009945	ENSRNOG00000007447	-	-	Pla2g4b	54.27	82	chr15:42137176	JMJD7-PLA2G4B	CCDS32202.1	3.58	-	-	-	-	-	39	-	41	DP4=6,11,14,8:0/1:255,0,250:99	11	DP4=0,0,4,7:1/1:246,33,0:63	22	-
3	118379280	3	106545636	C/T	15	182	60	DP4=0,0,6,9:1/1:215,45,0:87	1	No	Yes : (5)	Yes : (12)	1837	1837	613	R/W	Cgg/Tgg	EXON=18/24	NON_SYNONYMOUS_CODING	ENSRNOP00000060087	-	ENSRNOT00000068705	ENSRNOG00000007447	-	-	Pla2g4b	54.27	82	chr15:42137176	JMJD7-PLA2G4B	CCDS32202.1	3.58	-	-	-	-	-	39	-	41	DP4=6,11,14,8:0/1:255,0,250:99	11	DP4=0,0,4,7:1/1:246,33,0:63	22	-
3	118413471	3	106582782	C/T	21	196	60	DP4=0,0,11,10:1/1:229,63,0:99	1	No	Yes : (9)	Yes : (14)	1871	1871	624	R/Q	cGa/cAa	EXON=8/11	NON_SYNONYMOUS_CODING,SPLICE_SITE	ENSRNOP00000053104	-	ENSRNOT00000056265	ENSRNOG00000034298	-	-	F1LXE0_RAT	54.3	39	chr15:42175194	SPTBN5	-	4.89	-	-	-	-	-	33	-	25	DP4=3,6,12,3:0/1:219,0,180:99	20	DP4=0,0,8,11:1/1:255,57,0:99	28	-
3	118413471	3	106582782	C/T	21	196	60	DP4=0,0,11,10:1/1:229,63,0:99	1	No	Yes : (9)	Yes : (14)	1778	1778	593	R/Q	cGa/cAa	EXON=9/38	NON_SYNONYMOUS_CODING,SPLICE_SITE	ENSRNOP00000053103	YES	ENSRNOT00000056264	ENSRNOG00000034298	-	-	F1LXE0_RAT	54.3	39	chr15:42175194	SPTBN5	-	4.89	-	-	-	-	-	33	-	25	DP4=3,6,12,3:0/1:219,0,180:99	20	DP4=0,0,8,11:1/1:255,57,0:99	28	-
3	118413882	3	106583193	A/G	11	186	57	DP4=0,0,8,3:1/1:219,33,0:63	1	No	Yes : (9)	Yes : (17)	1561	1561	521	C/R	Tgc/Cgc	EXON=7/11	NON_SYNONYMOUS_CODING	ENSRNOP00000053104	-	ENSRNOT00000056265	ENSRNOG00000034298	-	-	F1LXE0_RAT	54.3	39	chr15:42175623	SPTBN5	-	2.93	-	-	-	-	-	35	-	26	DP4=8,2,12,3:0/1:221,0,188:99	23	DP4=0,0,15,8:1/1:255,69,0:99	31	-
3	118413882	3	106583193	A/G	11	186	57	DP4=0,0,8,3:1/1:219,33,0:63	1	No	Yes : (9)	Yes : (17)	1468	1468	490	C/R	Tgc/Cgc	EXON=8/38	NON_SYNONYMOUS_CODING	ENSRNOP00000053103	YES	ENSRNOT00000056264	ENSRNOG00000034298	-	-	F1LXE0_RAT	54.3	39	chr15:42175623	SPTBN5	-	2.93	-	-	-	-	-	35	-	26	DP4=8,2,12,3:0/1:221,0,188:99	23	DP4=0,0,15,8:1/1:255,69,0:99	31	-
3	118515527	3	106684641	G/A	11	197	60	DP4=0,0,4,7:1/1:230,33,0:63	1	No	Yes : (6)	Yes : (11)	857	857	286	A/V	gCg/gTg	EXON=10/19	NON_SYNONYMOUS_CODING	ENSRNOP00000031380	YES	ENSRNOT00000030502	ENSRNOG00000024904	-	-	Pla2g4e	47.38	76	chr15:42289380	PLA2G4E	CCDS55962.1	4.53	-	-	-	-	-	46	-	31	DP4=11,7,5,6:0/1:179,0,255:99	14	DP4=0,0,6,7:1/1:243,39,0:75	21	-
3	119038823	3	107467046	C/A	19	222	60	DP4=0,0,10,9:1/1:255,57,0:99	1	No	Yes : (4)	Yes : (9)	7367	7367	2456	A/D	gCt/gAt	EXON=24/34	NON_SYNONYMOUS_CODING	ENSRNOP00000039716	YES	ENSRNOT00000048141	ENSRNOG00000010050	-	-	D3Z9J4_RAT	43.57	-	chr15:42981608	STARD9	CCDS53935.1	-2.45	-	-	-	-	-	44	-	32	DP4=6,8,8,8:0/1:255,0,235:99	21	DP4=0,0,11,9:1/1:255,60,0:99	30	-
3	119041703	3	107469926	C/T	29	213	60	DP4=0,0,9,20:1/1:246,87,0:99	1	No	Yes : (9)	Yes : (15)	10247	10247	3416	T/I	aCt/aTt	EXON=24/34	NON_SYNONYMOUS_CODING	ENSRNOP00000039716	YES	ENSRNOT00000048141	ENSRNOG00000010050	-	-	D3Z9J4_RAT	43.57	-	chr15:42984737	STARD9	CCDS53935.1	3.77	-	-	-	-	-	35	-	27	DP4=5,10,4,7:0/1:198,0,255:99	19	DP4=0,0,9,10:1/1:255,57,0:99	19	-
3	119930665	3	108229976	A/G	17	138	56	DP4=0,0,9,8:1/1:171,51,0:99	1	No	Yes : (5)	Yes : (5)	439	439	147	K/E	Aag/Gag	EXON=5/14	NON_SYNONYMOUS_CODING	ENSRNOP00000020478	YES	ENSRNOT00000020478	ENSRNOG00000015018	-	-	Pdia3	41.21	92	chr15:44053696	PDIA3	CCDS10101.1	4.94	-	-	-	YES	-	43	-	23	-	24	-	24	-
3	120200757	3	108500449	T/C	16	168	59	DP4=0,0,7,9:1/1:201,48,0:93	1	No	Yes : (4)	Yes : (4)	304	304	102	C/R	Tgt/Cgt	EXON=5/6	NON_SYNONYMOUS_CODING	ENSRNOP00000048635	YES	ENSRNOT00000050366	ENSRNOG00000030595	-	-	D3ZFZ5_RAT	47.43	54	chr20:4610529	-	-	1.22	-	-	-	-	-	34	-	44	-	15	-	27	-
3	120200757	3	108500449	T/C	16	168	59	DP4=0,0,7,9:1/1:201,48,0:93	1	No	Yes : (4)	Yes : (4)	304	304	102	C/R	Tgt/Cgt	EXON=5/6	NON_SYNONYMOUS_CODING	ENSRNOP00000046368	-	ENSRNOT00000047404	ENSRNOG00000030595	-	-	D3ZFZ5_RAT	47.43	54	chr20:4610529	-	-	1.22	-	-	-	-	-	34	-	44	-	15	-	27	-
3	120562567	3	108861959	C/T	10	210	57	DP4=0,0,4,6:1/1:243,30,0:57	1	No	Yes : (2)	Yes : (2)	3821	3821	1274	R/H	cGt/cAt	EXON=22/40	NON_SYNONYMOUS_CODING	ENSRNOP00000022875	YES	ENSRNOT00000022875	ENSRNOG00000021954	-	-	D3Z9Z3_RAT	44.78	90	chr15:44890873	SPG11	CCDS10112.1	5.12	SPASTIC PARAPLEGIA 11, AUTOSOMAL RECESSIVE; SPG11	-	-	-	-	30	-	24	-	31	-	33	-
3	120578144	3	108877827	C/A	10	222	60	DP4=0,0,5,5:1/1:255,30,0:57	1	No	Yes : (3)	Yes : (5)	2785	2785	929	A/S	Gcg/Tcg	EXON=15/40	NON_SYNONYMOUS_CODING	ENSRNOP00000022875	YES	ENSRNOT00000022875	ENSRNOG00000021954	-	-	D3Z9Z3_RAT	44.78	90	chr15:44912410	SPG11	CCDS10112.1	1.48	SPASTIC PARAPLEGIA 11, AUTOSOMAL RECESSIVE; SPG11	-	-	-	-	36	-	25	DP4=5,5,9,5:0/1:248,0,189:99	35	DP4=0,0,19,16:1/1:255,105,0:99	27	-
3	123480139	3	111945745	G/A	16	222	60	DP4=0,0,5,11:1/1:255,48,0:93	1	No	Yes : (1)	Yes : (2)	3231	2741	914	R/H	cGt/cAt	EXON=16/16	NON_SYNONYMOUS_CODING	ENSRNOP00000062577	-	ENSRNOT00000066101	ENSRNOG00000004812	-	-	Sema6d	45.13	-	chr15:48063750	SEMA6D	CCDS32225.1	3.95	-	-	-	-	-	34	-	32	DP4=7,8,10,6:0/1:255,0,255:99	14	DP4=0,0,7,6:1/1:255,39,0:75	31	-
3	123480139	3	111945745	G/A	16	222	60	DP4=0,0,5,11:1/1:255,48,0:93	1	No	Yes : (1)	Yes : (2)	3474	2984	995	R/H	cGt/cAt	EXON=20/20	NON_SYNONYMOUS_CODING	ENSRNOP00000060717	-	ENSRNOT00000064890	ENSRNOG00000004812	-	-	Sema6d	45.13	-	chr15:48063750	SEMA6D	CCDS32225.1	3.95	-	-	-	-	-	34	-	32	DP4=7,8,10,6:0/1:255,0,255:99	14	DP4=0,0,7,6:1/1:255,39,0:75	31	-
3	123480139	3	111945745	G/A	16	222	60	DP4=0,0,5,11:1/1:255,48,0:93	1	No	Yes : (1)	Yes : (2)	3294	2804	935	R/H	cGt/cAt	EXON=17/17	NON_SYNONYMOUS_CODING	ENSRNOP00000042894	-	ENSRNOT00000043447	ENSRNOG00000004812	-	-	Sema6d	45.13	-	chr15:48063750	SEMA6D	CCDS32225.1	3.95	-	-	-	-	-	34	-	32	DP4=7,8,10,6:0/1:255,0,255:99	14	DP4=0,0,7,6:1/1:255,39,0:75	31	-
3	123480139	3	111945745	G/A	16	222	60	DP4=0,0,5,11:1/1:255,48,0:93	1	No	Yes : (1)	Yes : (2)	3423	2933	978	R/H	cGt/cAt	EXON=18/18	NON_SYNONYMOUS_CODING	ENSRNOP00000043944	-	ENSRNOT00000043912	ENSRNOG00000004812	-	-	Sema6d	45.13	-	chr15:48063750	SEMA6D	CCDS32225.1	3.95	-	-	-	-	-	34	-	32	DP4=7,8,10,6:0/1:255,0,255:99	14	DP4=0,0,7,6:1/1:255,39,0:75	31	-
3	123480139	3	111945745	G/A	16	222	60	DP4=0,0,5,11:1/1:255,48,0:93	1	No	Yes : (1)	Yes : (2)	3351	2861	954	R/H	cGt/cAt	EXON=18/18	NON_SYNONYMOUS_CODING	ENSRNOP00000006713	-	ENSRNOT00000006713	ENSRNOG00000004812	-	-	Sema6d	45.13	-	chr15:48063750	SEMA6D	CCDS32225.1	3.95	-	-	-	-	-	34	-	32	DP4=7,8,10,6:0/1:255,0,255:99	14	DP4=0,0,7,6:1/1:255,39,0:75	31	-
3	123480139	3	111945745	G/A	16	222	60	DP4=0,0,5,11:1/1:255,48,0:93	1	No	Yes : (1)	Yes : (2)	3480	2990	997	R/H	cGt/cAt	EXON=19/19	NON_SYNONYMOUS_CODING	ENSRNOP00000040144	YES	ENSRNOT00000046514	ENSRNOG00000004812	-	-	Sema6d	45.13	-	chr15:48063750	SEMA6D	CCDS32225.1	3.95	-	-	-	-	-	34	-	32	DP4=7,8,10,6:0/1:255,0,255:99	14	DP4=0,0,7,6:1/1:255,39,0:75	31	-
3	124712745	3	113337508	C/A	17	187	60	DP4=0,0,8,9:1/1:220,51,0:99	1	No	Yes : (4)	Yes : (7)	452	376	126	Q/K	Cag/Aag	EXON=5/10	NON_SYNONYMOUS_CODING	ENSRNOP00000012447	YES	ENSRNOT00000012447	ENSRNOG00000009289	-	-	Galk2	42.03	89	chr15:49531436	GALK2	CCDS42034.1	-4.09	-	-	-	-	-	28	-	15	DP4=4,5,5,1:0/1:123,0,218:99	24	DP4=0,0,13,11:1/1:255,72,0:99	25	-
3	125879446	3	114418456	G/A	11	132	60	DP4=0,0,8,3:1/1:165,33,0:63	1	No	Yes : (9)	Yes : (13)	153	113	38	G/D	gGt/gAt	EXON=2/5	NON_SYNONYMOUS_CODING	ENSRNOP00000047857	YES	ENSRNOT00000046977	ENSRNOG00000033429	-	-	LOC100363112	40.55	67	chr12:112431947	TMEM116	CCDS55887.1	0.316	-	-	-	-	-	29	-	26	DP4=8,8,5,5:0/1:178,0,255:99	32	DP4=1,0,13,17:1/1:255,57,0:99	30	-
3	126054510	3	114594165	A/G	19	222	60	DP4=0,0,9,10:1/1:255,57,0:99	1	No	Yes : (6)	Yes : (9)	1847	1846	616	M/V	Atg/Gtg	EXON=15/24	NON_SYNONYMOUS_CODING,SPLICE_SITE	ENSRNOP00000036817	YES	ENSRNOT00000038425	ENSRNOG00000022938	-	-	Ap4e1	41.27	80	chr15:51250989	AP4E1	CCDS32240.1	1.5	SPASTIC PARAPLEGIA 51, AUTOSOMAL RECESSIVE; SPG51	-	-	-	-	44	-	27	DP4=5,5,8,9:0/1:255,0,217:99	31	DP4=0,0,17,14:1/1:255,93,0:99	28	-
3	126054510	3	114594165	A/G	19	222	60	DP4=0,0,9,10:1/1:255,57,0:99	1	No	Yes : (6)	Yes : (9)	1847	1846	616	M/V	Atg/Gtg	EXON=14/22	NON_SYNONYMOUS_CODING,SPLICE_SITE	ENSRNOP00000037349	-	ENSRNOT00000037390	ENSRNOG00000022938	-	-	Ap4e1	41.27	80	chr15:51250989	AP4E1	CCDS32240.1	1.5	SPASTIC PARAPLEGIA 51, AUTOSOMAL RECESSIVE; SPG51	-	-	-	-	44	-	27	DP4=5,5,8,9:0/1:255,0,217:99	31	DP4=0,0,17,14:1/1:255,93,0:99	28	-
3	127329700	3	114939039	A/G	31	213	59	DP4=0,0,11,20:1/1:246,93,0:99	1	No	Yes : (1)	Yes : (2)	2360	2360	787	N/S	aAt/aGt	EXON=21/21	NON_SYNONYMOUS_CODING	ENSRNOP00000018677	YES	ENSRNOT00000018677	ENSRNOG00000013906	-	-	Gpat2	53.06	84	chr2:96687953	GPAT2	CCDS42714.1	-0.263	-	-	-	-	-	32	-	27	DP4=3,7,11,5:0/1:255,0,198:99	24	DP4=0,0,11,12:1/1:255,69,0:99	17	-
3	130501482	3	119168796	G/A	13	134	39	DP4=0,0,6,7:1/1:167,39,0:75	1	Yes	Yes : (15)	Yes : (28)	805	805	269	G/S	Ggc/Agc	EXON=4/5	NON_SYNONYMOUS_CODING	ENSRNOP00000057799	YES	ENSRNOT00000061082	ENSRNOG00000021254	-	-	D4A1X0_RAT	45.6	100	chr7:26233228	HNRNPA2B1	CCDS43557.1	6.07	-	-	-	-	-	55	DP4=10,14,8,19:0/1:196,0,255:99	53	DP4=9,7,12,20:0/1:205,0,207:99	33	DP4=8,7,3,10:0/1:139,0,228:99	27	DP4=4,5,8,9:0/1:166,0,118:99
3	130501488	3	119168802	G/A	15	171	41	DP4=0,0,7,8:1/1:204,45,0:87	1	Yes	Yes : (17)	Yes : (28)	811	811	271	G/R	Gga/Aga	EXON=4/5	NON_SYNONYMOUS_CODING	ENSRNOP00000057799	YES	ENSRNOT00000061082	ENSRNOG00000021254	-	-	D4A1X0_RAT	45.6	100	chr7:26233222	HNRNPA2B1	CCDS43557.1	5.2	-	-	-	-	-	58	DP4=12,14,10,19:0/1:204,0,255:99	58	DP4=10,7,14,23:0/1:230,0,214:99	34	DP4=8,7,3,11:0/1:155,0,230:99	30	DP4=4,5,9,11:0/1:174,0,118:99
3	130501505	3	119168819	C/A	14	132	41	DP4=0,0,6,8:1/1:165,42,0:81	1	No	Yes : (1)	Yes : (1)	828	828	276	N/K	aaC/aaA	EXON=4/5	NON_SYNONYMOUS_CODING	ENSRNOP00000057799	YES	ENSRNOT00000061082	ENSRNOG00000021254	-	-	D4A1X0_RAT	45.6	100	chr7:26233205	HNRNPA2B1	CCDS43557.1	6.07	-	-	-	-	-	54	DP4=13,13,10,15:0/1:223,0,255:99	61	DP4=11,8,17,22:0/1:255,0,233:99	42	DP4=8,11,5,10:0/1:180,0,255:99	36	DP4=3,6,10,13:0/1:229,0,125:99
3	163116521	3	151692936	A/G	20	190	60	DP4=0,0,13,7:1/1:223,60,0:99	1	No	No	No	597	575	192	D/G	gAc/gGc	EXON=4/18	NON_SYNONYMOUS_CODING	ENSRNOP00000059868	-	ENSRNOT00000067531	ENSRNOG00000016636	-	-	D4A0B2_RAT	52.14	91	chr20:39977770	LPIN3	CCDS33469.1	4.98	-	-	-	-	-	31	-	27	DP4=11,7,3,6:0/1:175,0,255:99	20	-	27	DP4=6,8,7,6:0/1:239,0,255:99
3	163116521	3	151692936	A/G	20	190	60	DP4=0,0,13,7:1/1:223,60,0:99	1	No	No	No	597	575	192	D/G	gAc/gGc	EXON=4/19	NON_SYNONYMOUS_CODING	ENSRNOP00000022403	YES	ENSRNOT00000022403	ENSRNOG00000016636	-	-	D4A0B2_RAT	52.14	91	chr20:39977770	LPIN3	CCDS33469.1	4.98	-	-	-	-	-	31	-	27	DP4=11,7,3,6:0/1:175,0,255:99	20	-	27	DP4=6,8,7,6:0/1:239,0,255:99
3	163118006	3	151694421	T/C	20	222	60	DP4=0,0,7,13:1/1:255,60,0:99	1	No	Yes : (3)	Yes : (3)	935	913	305	Y/H	Tat/Cat	EXON=6/18	NON_SYNONYMOUS_CODING	ENSRNOP00000059868	-	ENSRNOT00000067531	ENSRNOG00000016636	-	-	D4A0B2_RAT	52.14	91	chr20:39978874	LPIN3	CCDS33469.1	-9.25	-	-	-	-	-	40	-	28	DP4=6,6,8,8:0/1:255,0,244:99	30	-	30	DP4=8,10,7,3:0/1:193,0,255:99
3	163118006	3	151694421	T/C	20	222	60	DP4=0,0,7,13:1/1:255,60,0:99	1	No	Yes : (3)	Yes : (3)	935	913	305	Y/H	Tat/Cat	EXON=6/19	NON_SYNONYMOUS_CODING	ENSRNOP00000022403	YES	ENSRNOT00000022403	ENSRNOG00000016636	-	-	D4A0B2_RAT	52.14	91	chr20:39978874	LPIN3	CCDS33469.1	-9.25	-	-	-	-	-	40	-	28	DP4=6,6,8,8:0/1:255,0,244:99	30	-	30	DP4=8,10,7,3:0/1:193,0,255:99
3	163129466	3	151705881	C/T	12	140	60	DP4=0,0,5,7:1/1:173,36,0:69	1	No	Yes : (1)	Yes : (1)	1124	979	327	V/M	Gtg/Atg	EXON=5/5	NON_SYNONYMOUS_CODING	ENSRNOP00000059373	-	ENSRNOT00000065715	ENSRNOG00000016734	-	-	Emilin3	59.36	84	chr20:39991209	EMILIN3	CCDS13316.1	4.1	-	-	-	-	-	29	-	33	-	24	-	27	-
3	163129466	3	151705881	C/T	12	140	60	DP4=0,0,5,7:1/1:173,36,0:69	1	No	Yes : (1)	Yes : (1)	1142	997	333	V/M	Gtg/Atg	EXON=4/4	NON_SYNONYMOUS_CODING	ENSRNOP00000022424	YES	ENSRNOT00000022424	ENSRNOG00000016734	-	-	Emilin3	59.36	84	chr20:39991209	EMILIN3	CCDS13316.1	4.1	-	-	-	-	-	29	-	33	-	24	-	27	-
3	183265811	3	167390628	C/T	14	162	57	DP4=0,0,6,8:1/1:195,42,0:81	1	Yes	Yes : (15)	Yes : (23)	544	544	182	E/K	Gag/Aag	EXON=2/2	NON_SYNONYMOUS_CODING	ENSRNOP00000050268	YES	ENSRNOT00000001254	ENSRNOG00000000946	-	-	LOC100363736	49.02	89	chr7:102781849	NAPEPLD	CCDS5729.1	0.997	-	-	-	-	-	45	-	31	-	22	-	29	-
3	183265499	3	167390940	A/C	11	136	60	DP4=0,0,4,7:1/1:169,33,0:63	1	Yes	Yes : (16)	Yes : (24)	349	349	117	C/G	Tgc/Ggc	EXON=1/2	NON_SYNONYMOUS_CODING	ENSRNOP00000050268	YES	ENSRNOT00000001254	ENSRNOG00000000946	-	-	LOC100363736	49.02	89	chr7:102782038	NAPEPLD	CCDS5729.1	-0.677	-	-	-	-	-	36	-	30	-	32	-	30	-
3	183196421	3	167447751	T/C	17	222	60	DP4=0,0,10,7:1/1:255,51,0:99	1	Yes	Yes : (15)	Yes : (22)	3400	3247	1083	T/A	Acg/Gcg	EXON=33/44	NON_SYNONYMOUS_CODING	ENSRNOP00000006038	YES	ENSRNOT00000006038	ENSRNOG00000004529	-	-	Sycp2	35.92	-	chr20:58450413	SYCP2	CCDS13482.1	-6.75	-	-	-	-	-	24	-	24	-	34	-	29	-
3	183196421	3	167447751	T/C	17	222	60	DP4=0,0,10,7:1/1:255,51,0:99	1	Yes	Yes : (15)	Yes : (22)	3376	3223	1075	T/A	Acg/Gcg	EXON=35/46	NON_SYNONYMOUS_CODING	ENSRNOP00000063801	-	ENSRNOT00000064898	ENSRNOG00000004529	-	-	Sycp2	35.92	-	chr20:58450413	SYCP2	CCDS13482.1	-6.75	-	-	-	-	-	24	-	24	-	34	-	29	-
3	183175078	3	167470677	G/A	15	222	58	DP4=0,0,7,8:1/1:255,45,0:87	1	Yes	Yes : (15)	Yes : (22)	1934	1781	594	A/V	gCa/gTa	EXON=21/44	NON_SYNONYMOUS_CODING	ENSRNOP00000006038	YES	ENSRNOT00000006038	ENSRNOG00000004529	-	-	Sycp2	35.92	-	chr20:58468221	SYCP2	CCDS13482.1	3.8	-	-	-	-	-	31	-	35	-	36	-	29	-
3	183175078	3	167470677	G/A	15	222	58	DP4=0,0,7,8:1/1:255,45,0:87	1	Yes	Yes : (15)	Yes : (22)	1907	1754	585	A/V	gCa/gTa	EXON=21/46	NON_SYNONYMOUS_CODING	ENSRNOP00000063801	-	ENSRNOT00000064898	ENSRNOG00000004529	-	-	Sycp2	35.92	-	chr20:58468221	SYCP2	CCDS13482.1	3.8	-	-	-	-	-	31	-	35	-	36	-	29	-
3	183099098	3	167547084	A/G	11	141	60	DP4=0,0,8,3:1/1:174,33,0:63	1	Yes	Yes : (11)	Yes : (18)	497	497	166	D/G	gAt/gGt	EXON=5/15	NON_SYNONYMOUS_CODING	ENSRNOP00000006052	YES	ENSRNOT00000006052	ENSRNOG00000004584	-	-	D3ZRX5_RAT	47.67	59	chr20:58559724	CDH26	CCDS13485.1	3.34	-	-	-	-	-	35	-	22	-	30	-	16	-
3	183099098	3	167547084	A/G	11	141	60	DP4=0,0,8,3:1/1:174,33,0:63	1	Yes	Yes : (11)	Yes : (18)	497	497	166	D/G	gAt/gGt	EXON=5/14	NON_SYNONYMOUS_CODING	ENSRNOP00000063049	-	ENSRNOT00000065643	ENSRNOG00000004584	-	-	D3ZRX5_RAT	47.67	59	chr20:58559724	CDH26	CCDS13485.1	3.34	-	-	-	-	-	35	-	22	-	30	-	16	-
3	180301609	3	170229588	G/C	11	104	60	DP4=0,0,6,5:1/1:137,33,0:63	1	Yes	Yes : (18)	Yes : (30)	2562	2447	816	A/G	gCc/gGc	EXON=17/17	NON_SYNONYMOUS_CODING	ENSRNOP00000040830	-	ENSRNOT00000049961	ENSRNOG00000011624	-	-	KCNQ2_RAT	51.08	93	chr20:62038163	KCNQ2	CCDS13520.1	-8.93	EPILEPTIC ENCEPHALOPATHY, EARLY INFANTILE, 7; EIEE7	KCNQ2	KCNQ2	YES	YES	31	-	34	-	23	-	28	DP4=6,11,6,4:0/1:185,0,255:99
3	180301609	3	170229588	G/C	11	104	60	DP4=0,0,6,5:1/1:137,33,0:63	1	Yes	Yes : (18)	Yes : (30)	2616	2501	834	A/G	gCc/gGc	EXON=17/17	NON_SYNONYMOUS_CODING	ENSRNOP00000043732	YES	ENSRNOT00000045508	ENSRNOG00000011624	-	-	KCNQ2_RAT	51.08	93	chr20:62038163	KCNQ2	CCDS13520.1	-8.93	EPILEPTIC ENCEPHALOPATHY, EARLY INFANTILE, 7; EIEE7	KCNQ2	KCNQ2	YES	YES	31	-	34	-	23	-	28	DP4=6,11,6,4:0/1:185,0,255:99
3	180301609	3	170229588	G/C	11	104	60	DP4=0,0,6,5:1/1:137,33,0:63	1	Yes	Yes : (18)	Yes : (30)	2532	2417	806	A/G	gCc/gGc	EXON=16/16	NON_SYNONYMOUS_CODING	ENSRNOP00000051144	-	ENSRNOT00000051170	ENSRNOG00000011624	-	-	KCNQ2_RAT	51.08	93	chr20:62038163	KCNQ2	CCDS13520.1	-8.93	EPILEPTIC ENCEPHALOPATHY, EARLY INFANTILE, 7; EIEE7	KCNQ2	KCNQ2	YES	YES	31	-	34	-	23	-	28	DP4=6,11,6,4:0/1:185,0,255:99
3	180445111	3	170373968	G/A	13	213	58	DP4=0,0,5,8:1/1:246,39,0:75	1	Yes	Yes : (17)	Yes : (25)	5857	5857	1953	R/W	Cgg/Tgg	EXON=8/19	NON_SYNONYMOUS_CODING	ENSRNOP00000043302	YES	ENSRNOT00000050626	ENSRNOG00000013267	-	-	Pric285	55.73	70	chr20:62195008	PRIC285	CCDS33508.1	-2.22	-	-	-	-	-	37	-	27	-	15	-	34	DP4=11,10,6,7:0/1:200,0,255:99
3	180445111	3	170373968	G/A	13	213	58	DP4=0,0,5,8:1/1:246,39,0:75	1	Yes	Yes : (17)	Yes : (25)	5857	5857	1953	R/W	Cgg/Tgg	EXON=8/17	NON_SYNONYMOUS_CODING	ENSRNOP00000051911	-	ENSRNOT00000055032	ENSRNOG00000013267	-	-	Pric285	55.73	70	chr20:62195008	PRIC285	CCDS33508.1	-2.22	-	-	-	-	-	37	-	27	-	15	-	34	DP4=11,10,6,7:0/1:200,0,255:99
3	180445111	3	170373968	G/A	13	213	58	DP4=0,0,5,8:1/1:246,39,0:75	1	Yes	Yes : (17)	Yes : (25)	5857	5857	1953	R/W	Cgg/Tgg	EXON=8/18	NON_SYNONYMOUS_CODING	ENSRNOP00000017787	-	ENSRNOT00000017787	ENSRNOG00000013267	-	-	Pric285	55.73	70	chr20:62195008	PRIC285	CCDS33508.1	-2.22	-	-	-	-	-	37	-	27	-	15	-	34	DP4=11,10,6,7:0/1:200,0,255:99
3	180448389	3	170377246	A/G	19	222	60	DP4=0,0,8,11:1/1:255,57,0:99	1	Yes	Yes : (18)	Yes : (30)	2879	2879	960	M/T	aTg/aCg	EXON=6/19	NON_SYNONYMOUS_CODING	ENSRNOP00000043302	YES	ENSRNOT00000050626	ENSRNOG00000013267	-	-	Pric285	55.73	70	chr20:62198567	PRIC285	CCDS33508.1	2.89	-	-	-	-	-	24	-	27	-	21	-	28	DP4=8,9,4,4:0/1:148,0,255:99
3	180448389	3	170377246	A/G	19	222	60	DP4=0,0,8,11:1/1:255,57,0:99	1	Yes	Yes : (18)	Yes : (30)	2879	2879	960	M/T	aTg/aCg	EXON=6/17	NON_SYNONYMOUS_CODING	ENSRNOP00000051911	-	ENSRNOT00000055032	ENSRNOG00000013267	-	-	Pric285	55.73	70	chr20:62198567	PRIC285	CCDS33508.1	2.89	-	-	-	-	-	24	-	27	-	21	-	28	DP4=8,9,4,4:0/1:148,0,255:99
3	180448389	3	170377246	A/G	19	222	60	DP4=0,0,8,11:1/1:255,57,0:99	1	Yes	Yes : (18)	Yes : (30)	2879	2879	960	M/T	aTg/aCg	EXON=6/18	NON_SYNONYMOUS_CODING	ENSRNOP00000017787	-	ENSRNOT00000017787	ENSRNOG00000013267	-	-	Pric285	55.73	70	chr20:62198567	PRIC285	CCDS33508.1	2.89	-	-	-	-	-	24	-	27	-	21	-	28	DP4=8,9,4,4:0/1:148,0,255:99
3	180450247	3	170379104	T/G	17	222	60	DP4=0,0,10,7:1/1:255,51,0:99	1	Yes	Yes : (18)	Yes : (31)	1966	1966	656	M/L	Atg/Ctg	EXON=5/19	NON_SYNONYMOUS_CODING	ENSRNOP00000043302	YES	ENSRNOT00000050626	ENSRNOG00000013267	-	-	Pric285	55.73	70	chr20:62200210	PRIC285	CCDS33508.1	0.558	-	-	-	-	-	44	-	28	-	21	-	19	DP4=5,2,7,5:0/1:244,0,134:99
3	180450247	3	170379104	T/G	17	222	60	DP4=0,0,10,7:1/1:255,51,0:99	1	Yes	Yes : (18)	Yes : (31)	1966	1966	656	M/L	Atg/Ctg	EXON=5/17	NON_SYNONYMOUS_CODING	ENSRNOP00000051911	-	ENSRNOT00000055032	ENSRNOG00000013267	-	-	Pric285	55.73	70	chr20:62200210	PRIC285	CCDS33508.1	0.558	-	-	-	-	-	44	-	28	-	21	-	19	DP4=5,2,7,5:0/1:244,0,134:99
3	180450247	3	170379104	T/G	17	222	60	DP4=0,0,10,7:1/1:255,51,0:99	1	Yes	Yes : (18)	Yes : (31)	1966	1966	656	M/L	Atg/Ctg	EXON=5/18	NON_SYNONYMOUS_CODING	ENSRNOP00000017787	-	ENSRNOT00000017787	ENSRNOG00000013267	-	-	Pric285	55.73	70	chr20:62200210	PRIC285	CCDS33508.1	0.558	-	-	-	-	-	44	-	28	-	21	-	19	DP4=5,2,7,5:0/1:244,0,134:99
3	180464101	3	170392960	T/C	12	222	60	DP4=0,0,5,7:1/1:255,36,0:69	1	Yes	Yes : (18)	Yes : (30)	1430	1430	477	H/R	cAt/cGt	EXON=10/10	NON_SYNONYMOUS_CODING	ENSRNOP00000060644	-	ENSRNOT00000065498	ENSRNOG00000013339	-	-	Gmeb2	43.37	95	-	GMEB2	-	-	-	-	-	-	-	36	-	19	-	22	-	19	DP4=3,9,1,4:0/1:108,0,219:99
3	180464101	3	170392960	T/C	12	222	60	DP4=0,0,5,7:1/1:255,36,0:69	1	Yes	Yes : (18)	Yes : (30)	1539	1430	477	H/R	cAt/cGt	EXON=12/12	NON_SYNONYMOUS_CODING	ENSRNOP00000049928	-	ENSRNOT00000044026	ENSRNOG00000013339	-	-	Gmeb2	43.37	95	-	GMEB2	-	-	-	-	-	-	-	36	-	19	-	22	-	19	DP4=3,9,1,4:0/1:108,0,219:99
3	181024550	3	170960178	A/T	20	85	60	DP4=1,0,6,13:1/1:118,25,0:47	0.95	Yes	Yes : (15)	Yes : (27)	1986	884	295	N/I	aAt/aTt	EXON=4/15	NON_SYNONYMOUS_CODING	ENSRNOP00000013004	-	ENSRNOT00000013004	ENSRNOG00000017346	-	-	Myt1	45.78	91	chr20:62844982	MYT1	CCDS13558.1	-0.357	-	-	-	YES	-	43	-	18	-	32	-	24	DP4=4,8,3,8:0/1:207,0,240:99
3	181024550	3	170960178	A/T	20	85	60	DP4=1,0,6,13:1/1:118,25,0:47	0.95	Yes	Yes : (15)	Yes : (27)	1436	1436	479	N/I	aAt/aTt	EXON=6/19	NON_SYNONYMOUS_CODING	ENSRNOP00000029161	-	ENSRNOT00000035952	ENSRNOG00000017346	-	-	Myt1	45.78	91	chr20:62844982	MYT1	CCDS13558.1	-0.357	-	-	-	YES	-	43	-	18	-	32	-	24	DP4=4,8,3,8:0/1:207,0,240:99
3	181024550	3	170960178	A/T	20	85	60	DP4=1,0,6,13:1/1:118,25,0:47	0.95	Yes	Yes : (15)	Yes : (27)	1715	1715	572	N/I	aAt/aTt	EXON=9/22	NON_SYNONYMOUS_CODING	ENSRNOP00000023359	YES	ENSRNOT00000023359	ENSRNOG00000017346	-	-	Myt1	45.78	91	chr20:62844982	MYT1	CCDS13558.1	-0.357	-	-	-	YES	-	43	-	18	-	32	-	24	DP4=4,8,3,8:0/1:207,0,240:99
3	181024550	3	170960178	A/T	20	85	60	DP4=1,0,6,13:1/1:118,25,0:47	0.95	Yes	Yes : (15)	Yes : (27)	1986	1004	335	N/I	aAt/aTt	EXON=4/17	NON_SYNONYMOUS_CODING	ENSRNOP00000032420	-	ENSRNOT00000031448	ENSRNOG00000017346	-	-	Myt1	45.78	91	chr20:62844982	MYT1	CCDS13558.1	-0.357	-	-	-	YES	-	43	-	18	-	32	-	24	DP4=4,8,3,8:0/1:207,0,240:99
3	181024550	3	170960178	A/T	20	85	60	DP4=1,0,6,13:1/1:118,25,0:47	0.95	Yes	Yes : (15)	Yes : (27)	818	818	273	N/I	aAt/aTt	EXON=8/20	NON_SYNONYMOUS_CODING	ENSRNOP00000060797	-	ENSRNOT00000068224	ENSRNOG00000017346	-	-	Myt1	45.78	91	chr20:62844982	MYT1	CCDS13558.1	-0.357	-	-	-	YES	-	43	-	18	-	32	-	24	DP4=4,8,3,8:0/1:207,0,240:99
4	19171450	4	18644116	A/C	22	182	60	DP4=0,0,8,14:1/1:215,66,0:99	1	Yes	Yes : (14)	Yes : (22)	2531	1986	662	I/M	atT/atG	EXON=18/18	NON_SYNONYMOUS_CODING	ENSRNOP00000009489	YES	ENSRNOT00000009489	ENSRNOG00000007202	-	-	Sema3d	37.13	92	chr7:84629104	SEMA3D	CCDS34676.1	-2.48	-	-	-	-	-	32	DP4=0,0,19,12:1/1:255,93,0:99	20	DP4=3,4,9,3:0/1:238,0,174:99	29	DP4=0,0,16,13:1/1:255,87,0:99	27	DP4=0,0,16,8:1/1:255,72,0:99
4	19171450	4	18644116	A/C	22	182	60	DP4=0,0,8,14:1/1:215,66,0:99	1	Yes	Yes : (14)	Yes : (22)	2531	1986	662	I/M	atT/atG	EXON=19/19	NON_SYNONYMOUS_CODING	ENSRNOP00000059985	-	ENSRNOT00000066985	ENSRNOG00000007202	-	-	Sema3d	37.13	92	chr7:84629104	SEMA3D	CCDS34676.1	-2.48	-	-	-	-	-	32	DP4=0,0,19,12:1/1:255,93,0:99	20	DP4=3,4,9,3:0/1:238,0,174:99	29	DP4=0,0,16,13:1/1:255,87,0:99	27	DP4=0,0,16,8:1/1:255,72,0:99
4	19177369	4	18650035	C/T	14	148	60	DP4=0,0,9,5:1/1:181,42,0:81	1	No	Yes : (3)	Yes : (5)	2428	1883	628	R/Q	cGg/cAg	EXON=17/18	NON_SYNONYMOUS_CODING	ENSRNOP00000009489	YES	ENSRNOT00000009489	ENSRNOG00000007202	-	-	Sema3d	37.13	92	chr7:84636143	SEMA3D	CCDS34676.1	4.08	-	-	-	-	-	36	DP4=0,0,18,17:1/1:255,105,0:99	43	DP4=8,13,11,11:0/1:255,0,255:99	36	DP4=1,0,15,20:1/1:255,69,0:99	35	DP4=0,1,17,15:1/1:255,80,0:99
4	19177369	4	18650035	C/T	14	148	60	DP4=0,0,9,5:1/1:181,42,0:81	1	No	Yes : (3)	Yes : (5)	2428	1883	628	R/Q	cGg/cAg	EXON=18/19	NON_SYNONYMOUS_CODING	ENSRNOP00000059985	-	ENSRNOT00000066985	ENSRNOG00000007202	-	-	Sema3d	37.13	92	chr7:84636143	SEMA3D	CCDS34676.1	4.08	-	-	-	-	-	36	DP4=0,0,18,17:1/1:255,105,0:99	43	DP4=8,13,11,11:0/1:255,0,255:99	36	DP4=1,0,15,20:1/1:255,69,0:99	35	DP4=0,1,17,15:1/1:255,80,0:99
4	22617200	4	22522767	T/C	19	149	47	DP4=0,0,5,14:1/1:182,57,0:99	1	No	Yes : (17)	Yes : (17)	1868	1718	573	N/S	aAt/aGt	EXON=13/13	NON_SYNONYMOUS_CODING	ENSRNOP00000011351	YES	ENSRNOT00000011351	ENSRNOG00000008513	-	-	Dbf4	38.95	67	chr7:87537219	DBF4	CCDS5611.1	2.81	-	-	-	-	-	50	DP4=10,12,13,12:0/1:255,0,255:99	61	DP4=12,14,17,17:0/1:255,0,255:99	42	DP4=7,10,11,12:0/1:255,0,255:99	57	DP4=13,12,10,16:0/1:255,0,255:99
4	22616945	4	22523022	A/T	14	182	59	DP4=0,0,6,8:1/1:215,42,0:81	1	No	Yes : (17)	Yes : (17)	1613	1463	488	L/Q	cTa/cAa	EXON=13/13	NON_SYNONYMOUS_CODING	ENSRNOP00000011351	YES	ENSRNOT00000011351	ENSRNOG00000008513	-	-	Dbf4	38.95	67	chr7:87536955	DBF4	CCDS5611.1	0.79	-	-	-	-	-	47	DP4=11,10,11,15:0/1:255,0,255:99	53	DP4=16,10,13,14:0/1:255,0,255:99	31	DP4=7,7,8,8:0/1:255,0,224:99	49	DP4=14,16,7,11:0/1:242,0,255:99
4	49666883	4	49204242	C/A	20	121	60	DP4=0,0,12,8:1/1:154,60,0:99	1	No	Yes : (12)	Yes : (20)	279	279	93	L/F	ttG/ttT	EXON=4/5	NON_SYNONYMOUS_CODING,SPLICE_SITE	ENSRNOP00000057303	YES	ENSRNOT00000060566	ENSRNOG00000039512	-	-	F1M7B2_RAT	46.81	18	chr6:43507029	XPO5	CCDS47430.1	1.24	-	-	-	-	-	35	-	41	-	31	-	26	-
4	56537314	4	56372581	G/A	11	222	60	DP4=0,0,5,6:1/1:255,33,0:63	1	No	Yes : (9)	Yes : (13)	2779	2779	927	R/C	Cgc/Tgc	EXON=26/37	NON_SYNONYMOUS_CODING	ENSRNOP00000039255	-	ENSRNOT00000050644	ENSRNOG00000021855	-	-	Kcp	52.92	-	chr7:128526723	KCP	-	-0.764	-	-	-	-	-	31	DP4=3,7,13,8:0/1:255,0,167:99	20	DP4=0,0,11,8:1/1:255,57,0:99	35	DP4=0,0,22,13:1/1:255,105,0:99	21	DP4=0,0,10,8:1/1:255,54,0:99
4	56537314	4	56372581	G/A	11	222	60	DP4=0,0,5,6:1/1:255,33,0:63	1	No	Yes : (9)	Yes : (13)	2779	2779	927	R/C	Cgc/Tgc	EXON=26/39	NON_SYNONYMOUS_CODING	ENSRNOP00000043530	YES	ENSRNOT00000050795	ENSRNOG00000021855	-	-	Kcp	52.92	-	chr7:128526723	KCP	-	-0.764	-	-	-	-	-	31	DP4=3,7,13,8:0/1:255,0,167:99	20	DP4=0,0,11,8:1/1:255,57,0:99	35	DP4=0,0,22,13:1/1:255,105,0:99	21	DP4=0,0,10,8:1/1:255,54,0:99
4	56997795	4	56849347	G/A	18	191	60	DP4=0,0,7,11:1/1:224,54,0:99	1	No	Yes : (8)	Yes : (9)	1970	1970	657	S/N	aGt/aAt	EXON=23/28	NON_SYNONYMOUS_CODING	ENSRNOP00000033117	YES	ENSRNOT00000036735	ENSRNOG00000028742	-	QTL 1 [LOD 4.6]	D4A1D1_RAT	42.62	78	chr7:129110552	FAM40B	CCDS34752.1	5.74	-	-	-	-	-	42	DP4=10,9,8,13:0/1:255,0,255:99	34	DP4=0,0,18,15:1/1:255,99,0:99	18	DP4=0,0,8,8:1/1:255,48,0:93	28	DP4=0,0,17,11:1/1:255,84,0:99
4	56997795	4	56849347	G/A	18	191	60	DP4=0,0,7,11:1/1:224,54,0:99	1	No	Yes : (8)	Yes : (9)	1970	1970	657	S/N	aGt/aAt	EXON=23/24	NON_SYNONYMOUS_CODING	ENSRNOP00000061043	-	ENSRNOT00000066068	ENSRNOG00000028742	-	QTL 1 [LOD 4.6]	D4A1D1_RAT	42.62	78	chr7:129110552	FAM40B	CCDS34752.1	5.74	-	-	-	-	-	42	DP4=10,9,8,13:0/1:255,0,255:99	34	DP4=0,0,18,15:1/1:255,99,0:99	18	DP4=0,0,8,8:1/1:255,48,0:93	28	DP4=0,0,17,11:1/1:255,84,0:99
4	57585767	4	57420157	C/T	24	186	60	DP4=0,0,5,19:1/1:219,72,0:99	1	No	Yes : (10)	Yes : (12)	448	17	6	T/I	aCt/aTt	EXON=1/3	NON_SYNONYMOUS_CODING	ENSRNOP00000036034	YES	ENSRNOT00000030462	ENSRNOG00000010345	-	QTL 1 [LOD 4.6]	RGD1559502	41.6	50	chr7:129845972	TMEM209	CCDS47712.1	-4.06	-	-	-	-	-	28	DP4=4,5,4,15:0/1:255,0,178:99	17	DP4=0,0,8,9:1/1:255,51,0:99	32	DP4=0,0,17,13:1/1:255,90,0:99	29	DP4=0,0,13,16:1/1:255,87,0:99
4	57594924	4	57429097	C/T	13	170	60	DP4=0,0,6,7:1/1:203,39,0:75	1	No	Yes : (8)	Yes : (9)	799	368	123	P/L	cCg/cTg	EXON=3/3	NON_SYNONYMOUS_CODING	ENSRNOP00000036034	YES	ENSRNOT00000030462	ENSRNOG00000010345	-	QTL 1 [LOD 4.6]	RGD1559502	41.6	50	chr7:129856087	C7orf45	CCDS5816.1	1.82	-	-	-	-	-	33	DP4=10,8,6,7:0/1:222,0,255:99	25	DP4=0,0,14,11:1/1:255,75,0:99	28	DP4=0,0,13,13:1/1:255,78,0:99	24	DP4=0,1,10,12:1/1:255,32,0:61
4	61493358	4	61716400	C/T	16	222	59	DP4=0,0,7,9:1/1:255,48,0:93	1	Yes	Yes : (11)	Yes : (13)	105	71	24	T/M	aCg/aTg	EXON=2/10	NON_SYNONYMOUS_CODING	ENSRNOP00000013073	YES	ENSRNOT00000013073	ENSRNOG00000009734	-	QTL 1 [LOD 4.6]	Akr1b8	45.96	82	chr7:134215399	AKR1B10	CCDS5832.1	3.86	-	-	-	-	-	41	DP4=11,10,7,10:0/1:255,0,255:99	26	DP4=0,0,17,8:1/1:255,75,0:99	30	DP4=0,0,10,19:1/1:255,87,0:99	23	DP4=0,0,7,15:1/1:255,66,0:99
4	61990063	4	62124811	G/A	15	222	57	DP4=0,0,7,8:1/1:255,45,0:87	1	No	Yes : (2)	Yes : (6)	154	154	52	A/T	Gcg/Acg	EXON=1/11	NON_SYNONYMOUS_CODING	ENSRNOP00000013630	-	ENSRNOT00000013630	ENSRNOG00000010233	-	QTL 1 [LOD 4.6]	Cald1	44.29	58	chr7:134618262	CALD1	CCDS5835.1	-4.62	-	-	-	YES	-	23	DP4=2,6,8,6:0/1:233,0,164:99	30	DP4=0,0,16,11:1/1:255,81,0:99	16	DP4=0,0,4,10:1/1:255,42,0:81	26	DP4=0,0,13,13:1/1:255,78,0:99
4	62126654	4	62262570	C/T	17	177	60	DP4=0,0,5,12:1/1:210,51,0:99	1	No	Yes : (1)	Yes : (2)	434	19	7	D/N	Gat/Aat	EXON=2/4	NON_SYNONYMOUS_CODING	ENSRNOP00000034483	YES	ENSRNOT00000029818	ENSRNOG00000026958	-	QTL 1 [LOD 4.6]	LOC500077	52.81	65	chr7:134853656	C7orf49	CCDS5838.2	1.39	-	-	-	-	-	28	DP4=11,5,6,6:0/1:232,0,255:99	28	DP4=0,0,9,17:1/1:255,75,0:99	13	DP4=0,0,8,5:1/1:255,39,0:75	16	DP4=0,0,6,9:1/1:255,45,0:87
4	65503894	4	65543102	C/T	16	159	60	DP4=0,0,4,12:1/1:192,48,0:93	1	No	No	No	2402	2401	801	R/C	Cgc/Tgc	EXON=15/15	NON_SYNONYMOUS_CODING	ENSRNOP00000050587	-	ENSRNOT00000047954	ENSRNOG00000013251	-	QTL 1 [LOD 4.6]	Trim24	40.5	91	chr7:138310747	SVOPL	CCDS47721.1	-8.2	THYROID CARCINOMA, PAPILLARY	-	-	-	-	39	-	28	-	17	-	28	-
4	65554625	4	65589504	G/A	15	134	60	DP4=0,0,8,7:1/1:167,45,0:87	1	No	No	No	2376	2363	788	P/L	cCc/cTc	EXON=19/19	NON_SYNONYMOUS_CODING	ENSRNOP00000061018	-	ENSRNOT00000064201	ENSRNOG00000013428	-	QTL 1 [LOD 4.6]	Atp6v0a4	46.76	85	chr7:138391412	ATP6V0A4	CCDS5849.1	4.87	RENAL TUBULAR ACIDOSIS, DISTAL, AUTOSOMAL RECESSIVE; RTADR	-	-	YES	-	40	-	25	-	17	-	19	-
4	65554625	4	65589504	G/A	15	134	60	DP4=0,0,8,7:1/1:167,45,0:87	1	No	No	No	2460	2447	816	P/L	cCc/cTc	EXON=20/20	NON_SYNONYMOUS_CODING	ENSRNOP00000018180	YES	ENSRNOT00000018180	ENSRNOG00000013428	-	QTL 1 [LOD 4.6]	Atp6v0a4	46.76	85	chr7:138391412	ATP6V0A4	CCDS5849.1	4.87	RENAL TUBULAR ACIDOSIS, DISTAL, AUTOSOMAL RECESSIVE; RTADR	-	-	YES	-	40	-	25	-	17	-	19	-
4	65719049	4	65739936	C/T	12	152	58	DP4=0,0,5,7:1/1:185,36,0:69	1	No	No	No	1159	1159	387	D/N	Gat/Aat	EXON=1/19	NON_SYNONYMOUS_CODING	ENSRNOP00000050121	YES	ENSRNOT00000040391	ENSRNOG00000013729	-	QTL 1 [LOD 4.6]	RGD1306271	47	67	chr7:138602736	KIAA1549	CCDS56513.1	3.04	-	-	-	-	-	32	-	31	-	23	-	24	-
4	65719936	4	65740823	T/C	18	188	60	DP4=0,0,6,12:1/1:221,54,0:99	1	Yes	Yes : (7)	Yes : (14)	272	272	91	N/S	aAc/aGc	EXON=1/19	NON_SYNONYMOUS_CODING	ENSRNOP00000050121	YES	ENSRNOT00000040391	ENSRNOG00000013729	-	QTL 1 [LOD 4.6]	RGD1306271	47	67	chr7:138603626	KIAA1549	CCDS56513.1	0.891	-	-	-	-	-	32	DP4=7,13,4,6:0/1:190,0,255:99	27	DP4=0,0,11,14:1/1:255,75,0:99	30	DP4=0,0,13,15:1/1:255,84,0:99	30	DP4=0,0,12,16:1/1:255,84,0:99
4	133592305	4	68168989	A/G	13	222	60	DP4=0,0,9,4:1/1:255,39,0:75	1	No	No	No	267	267	89	I/M	atA/atG	EXON=1/1	NON_SYNONYMOUS_CODING	ENSRNOP00000056404	YES	ENSRNOT00000059651	ENSRNOG00000012214	-	QTL 1 [LOD 4.6]	Olr799	45.5	83	chr7:141618942	OR9A4	CCDS43661.1	1.74	-	-	-	-	-	39	-	26	-	24	-	34	-
4	133672300	4	68250127	C/A	14	112	57	DP4=0,0,6,8:1/1:145,42,0:81	1	No	No	No	2426	2426	809	T/N	aCc/aAc	EXON=20/48	NON_SYNONYMOUS_CODING	ENSRNOP00000035207	YES	ENSRNOT00000038806	ENSRNOG00000026177	-	QTL 1 [LOD 4.6]	D4A3J6_RAT	39.98	76	chr7:141740634	MGAM	CCDS47727.1	5.49	-	-	-	-	-	42	-	24	-	17	-	19	-
4	133672300	4	68250127	C/A	14	112	57	DP4=0,0,6,8:1/1:145,42,0:81	1	No	No	No	2405	2405	802	T/N	aCc/aAc	EXON=20/48	NON_SYNONYMOUS_CODING	ENSRNOP00000016912	-	ENSRNOT00000016912	ENSRNOG00000026177	-	QTL 1 [LOD 4.6]	D4A3J6_RAT	39.98	76	chr7:141740634	MGAM	CCDS47727.1	5.49	-	-	-	-	-	42	-	24	-	17	-	19	-
4	133876643	4	68474692	T/G	20	129	51	DP4=1,0,4,15:1/1:162,23,0:43	0.95	No	Yes : (1)	Yes : (2)	4447	4447	1483	S/A	Tcc/Gcc	EXON=38/43	NON_SYNONYMOUS_CODING	ENSRNOP00000041882	YES	ENSRNOT00000052339	ENSRNOG00000042774	-	QTL 1 [LOD 4.6]	Mgam	38.42	61	chr7:141897215	-	-	2.56	-	-	-	-	-	36	-	32	-	36	-	30	-
4	133877711	4	68475760	A/G	12	96	33	DP4=0,0,8,4:1/1:129,36,0:69	1	No	No	Yes : (2)	4711	4711	1571	K/E	Aaa/Gaa	EXON=40/43	NON_SYNONYMOUS_CODING	ENSRNOP00000041882	YES	ENSRNOT00000052339	ENSRNOG00000042774	-	QTL 1 [LOD 4.6]	Mgam	38.42	61	chr7:141897984	-	-	2.64	-	-	-	-	-	41	-	27	-	30	-	28	-
4	133877714	4	68475763	C/T	12	92	33	DP4=0,0,8,4:1/1:125,36,0:69	1	No	No	Yes : (2)	4714	4714	1572	L/F	Ctt/Ttt	EXON=40/43	NON_SYNONYMOUS_CODING	ENSRNOP00000041882	YES	ENSRNOT00000052339	ENSRNOG00000042774	-	QTL 1 [LOD 4.6]	Mgam	38.42	61	chr7:141897987	-	-	2.11	-	-	-	-	-	40	-	27	-	30	-	30	-
4	133895936	4	68490758	T/C	15	168	46	DP4=0,0,7,8:1/1:201,45,0:87	1	No	Yes : (1)	Yes : (1)	199	199	67	S/P	Tct/Cct	EXON=3/3	NON_SYNONYMOUS_CODING	ENSRNOP00000056401	YES	ENSRNOT00000059648	ENSRNOG00000039010	-	QTL 1 [LOD 4.6]	F1M284_RAT	39.72	-	chr7:141919901	-	-	-7.39	-	-	-	-	-	46	-	33	-	27	-	32	-
4	133896006	4	68490828	C/T	16	127	47	DP4=0,0,8,8:1/1:160,48,0:93	1	No	Yes : (1)	Yes : (2)	269	269	90	S/F	tCc/tTc	EXON=3/3	NON_SYNONYMOUS_CODING	ENSRNOP00000056401	YES	ENSRNOT00000059648	ENSRNOG00000039010	-	QTL 1 [LOD 4.6]	F1M284_RAT	39.72	-	chr7:141919980	-	-	-1.41	-	-	-	-	-	41	-	36	-	30	-	35	-
4	133896069	4	68490891	G/A	19	162	42	DP4=0,0,14,5:1/1:195,57,0:99	1	No	No	No	332	332	111	S/N	aGt/aAt	EXON=3/3	NON_SYNONYMOUS_CODING	ENSRNOP00000056401	YES	ENSRNOT00000059648	ENSRNOG00000039010	-	QTL 1 [LOD 4.6]	F1M284_RAT	39.72	-	chr7:141920043	-	-	-4.7	-	-	-	-	-	44	-	32	-	34	-	38	-
Deleted	Deleted	4	69025879	C/T	14	172	58	DP4=0,0,10,4:1/1:205,42,0:81	1	No	No	No	24	7	3	A/T	Gca/Aca	EXON=1/6	NON_SYNONYMOUS_CODING	ENSRNOP00000043620	-	ENSRNOT00000043527	ENSRNOG00000031327	-	QTL 1 [LOD 4.6]	RGD1560283	41.75	62	chr7:142468270	PRSS3P1	-	-2.37	-	-	-	-	-	33	-	19	-	25	-	31	-
Deleted	Deleted	4	69025879	C/T	14	172	58	DP4=0,0,10,4:1/1:205,42,0:81	1	No	No	No	24	7	3	A/T	Gca/Aca	EXON=1/5	NON_SYNONYMOUS_CODING	ENSRNOP00000060784	YES	ENSRNOT00000066789	ENSRNOG00000031327	-	QTL 1 [LOD 4.6]	RGD1560283	41.75	62	chr7:142468270	PRSS3P1	-	-2.37	-	-	-	-	-	33	-	19	-	25	-	31	-
4	135768838	4	69395115	A/G	12	121	60	DP4=0,0,5,7:1/1:154,36,0:69	1	Yes	No	No	1582	1582	528	F/L	Ttt/Ctt	EXON=13/18	NON_SYNONYMOUS_CODING	ENSRNOP00000021486	YES	ENSRNOT00000021485	ENSRNOG00000015682	-	QTL 1 [LOD 4.6]	Kel	40.94	-	chr7:142640883	KEL	CCDS34766.1	-0.228	-	-	-	-	-	31	-	27	-	26	-	24	-
4	136302785	4	69862821	T/G	19	137	58	DP4=0,0,14,5:1/1:170,57,0:99	1	Yes	Yes : (4)	Yes : (6)	116	116	39	V/G	gTt/gGt	EXON=1/1	NON_SYNONYMOUS_CODING	ENSRNOP00000035471	YES	ENSRNOT00000037220	ENSRNOG00000028135	-	QTL 1 [LOD 4.6]	Tas2r39	43.12	50	chr7:142880681	TAS2R39	CCDS47729.1	3.11	-	-	-	-	-	34	-	33	-	34	-	28	-
4	137422335	4	71038071	G/A	23	222	59	DP4=0,0,10,13:1/1:255,69,0:99	1	No	No	No	1504	1504	502	V/M	Gtg/Atg	EXON=2/16	NON_SYNONYMOUS_CODING	ENSRNOP00000047891	YES	ENSRNOT00000044780	ENSRNOG00000005506	-	QTL 1 [LOD 4.6]	Arhgef5	44.89	64	chr7:144061287	ARHGEF5	CCDS34771.1	1.98	-	-	-	-	-	39	-	29	-	23	-	31	-
4	142143018	4	75931470	C/T	19	186	60	DP4=0,0,10,9:1/1:219,57,0:99	1	Yes	Yes : (15)	Yes : (21)	1706	1490	497	R/Q	cGa/cAa	EXON=9/10	NON_SYNONYMOUS_CODING	ENSRNOP00000008728	YES	ENSRNOT00000008728	ENSRNOG00000006228	-	QTL 1 [LOD 4.6]	Pdia4	45.57	88	chr7:148702259	PDIA4	CCDS5893.1	4.69	-	-	-	-	-	28	-	31	DP4=8,4,6,13:0/1:255,0,229:99	28	DP4=7,8,7,5:0/1:210,0,255:99	18	DP4=1,2,4,9:0/1:255,0,63:66
4	142733596	4	76523032	A/T	14	222	60	DP4=0,0,6,8:1/1:255,42,0:81	1	Yes	Yes : (16)	Yes : (22)	1720	1720	574	S/T	Tca/Aca	EXON=4/4	NON_SYNONYMOUS_CODING	ENSRNOP00000010377	YES	ENSRNOT00000010377	ENSRNOG00000007707	-	QTL 1 [LOD 4.6]	Znf467	52.15	84	chr7:149461868	ZNF467	CCDS5899.1	-4.2	-	-	-	-	-	35	-	25	DP4=5,10,4,6:0/1:177,0,240:99	27	DP4=7,12,1,6:0/1:92,0,255:95	24	DP4=0,0,12,12:1/1:255,72,0:99
4	143147403	4	76920943	G/T	14	222	60	DP4=0,0,8,6:1/1:255,42,0:81	1	No	Yes : (6)	Yes : (9)	210	204	68	Q/H	caG/caT	EXON=2/6	NON_SYNONYMOUS_CODING	ENSRNOP00000048649	YES	ENSRNOT00000049891	ENSRNOG00000023708	-	QTL 1 [LOD 4.6]	Tmem176a	50.96	56	chr7:150499311	TMEM176A	CCDS5909.1	4.6	-	-	-	-	-	32	-	23	DP4=7,4,4,7:0/1:227,0,229:99	25	DP4=5,11,4,3:0/1:148,0,255:99	26	DP4=0,0,17,9:1/1:255,78,0:99
4	143252180	4	77026496	G/A	16	186	60	DP4=0,0,7,9:1/1:219,48,0:93	1	No	Yes : (11)	Yes : (15)	1267	1267	423	A/T	Gct/Act	EXON=1/4	NON_SYNONYMOUS_CODING	ENSRNOP00000033821	YES	ENSRNOT00000032300	ENSRNOG00000023612	-	QTL 1 [LOD 4.6]	Doxl1	50.21	54	chr7:150554825	ABP1	CCDS43679.1	5.49	-	-	-	-	-	26	-	21	DP4=5,8,4,4:0/1:157,0,229:99	21	DP4=6,4,8,3:0/1:218,0,212:99	28	DP4=0,0,9,18:1/1:255,81,0:99
4	143253524	4	77027840	A/G	26	222	59	DP4=0,0,18,8:1/1:255,78,0:99	1	No	Yes : (10)	Yes : (13)	1781	1781	594	H/R	cAc/cGc	EXON=2/4	NON_SYNONYMOUS_CODING	ENSRNOP00000033821	YES	ENSRNOT00000032300	ENSRNOG00000023612	-	QTL 1 [LOD 4.6]	Doxl1	50.21	54	chr7:150556073	ABP1	CCDS43679.1	4.35	-	-	-	-	-	31	-	29	DP4=4,9,7,8:0/1:255,0,216:99	28	DP4=9,7,6,5:0/1:223,0,255:99	27	DP4=0,0,14,11:1/1:255,75,0:99
4	143254265	4	77028581	G/A	19	222	60	DP4=0,0,10,9:1/1:255,57,0:99	1	No	Yes : (10)	Yes : (13)	2009	2009	670	R/H	cGc/cAc	EXON=4/4	NON_SYNONYMOUS_CODING	ENSRNOP00000033821	YES	ENSRNOT00000032300	ENSRNOG00000023612	-	QTL 1 [LOD 4.6]	Doxl1	50.21	54	chr7:150558062	ABP1	CCDS43679.1	5.01	-	-	-	-	-	33	-	21	DP4=3,4,9,4:0/1:226,0,157:99	28	DP4=6,7,7,7:0/1:251,0,239:99	21	DP4=0,0,9,8:1/1:255,51,0:99
4	143254277	4	77028593	G/A	24	222	60	DP4=0,0,12,12:1/1:255,72,0:99	1	No	Yes : (10)	Yes : (13)	2021	2021	674	R/H	cGt/cAt	EXON=4/4	NON_SYNONYMOUS_CODING	ENSRNOP00000033821	YES	ENSRNOT00000032300	ENSRNOG00000023612	-	QTL 1 [LOD 4.6]	Doxl1	50.21	54	chr7:150558074	ABP1	CCDS43679.1	5.01	-	-	-	-	-	31	-	21	DP4=3,5,8,5:0/1:228,0,173:99	26	DP4=5,6,7,8:0/1:255,0,213:99	20	DP4=0,0,11,9:1/1:255,60,0:99
4	143330445	4	77108243	G/A	14	222	60	DP4=0,0,8,6:1/1:255,42,0:81	1	No	Yes : (6)	Yes : (8)	2078	2078	693	R/H	cGc/cAc	EXON=5/8	NON_SYNONYMOUS_CODING	ENSRNOP00000060752	-	ENSRNOT00000067199	ENSRNOG00000008714	-	QTL 1 [LOD 4.6]	Svs1	51.95	56	chr7:150556046	ABP1	CCDS43679.1	5.57	-	-	-	-	-	29	-	21	DP4=4,4,5,7:0/1:236,0,174:99	31	DP4=8,11,8,3:0/1:181,0,255:99	18	DP4=1,0,8,8:1/1:255,30,0:57
4	143330445	4	77108243	G/A	14	222	60	DP4=0,0,8,6:1/1:255,42,0:81	1	No	Yes : (6)	Yes : (8)	2102	2102	701	R/H	cGc/cAc	EXON=3/6	NON_SYNONYMOUS_CODING	ENSRNOP00000011642	-	ENSRNOT00000011642	ENSRNOG00000008714	-	QTL 1 [LOD 4.6]	Svs1	51.95	56	chr7:150556046	ABP1	CCDS43679.1	5.57	-	-	-	-	-	29	-	21	DP4=4,4,5,7:0/1:236,0,174:99	31	DP4=8,11,8,3:0/1:181,0,255:99	18	DP4=1,0,8,8:1/1:255,30,0:57
4	143330445	4	77108243	G/A	14	222	60	DP4=0,0,8,6:1/1:255,42,0:81	1	No	Yes : (6)	Yes : (8)	2360	2360	787	R/H	cGc/cAc	EXON=2/5	NON_SYNONYMOUS_CODING	ENSRNOP00000011588	YES	ENSRNOT00000011588	ENSRNOG00000008714	-	QTL 1 [LOD 4.6]	Svs1	51.95	56	chr7:150556046	ABP1	CCDS43679.1	5.57	-	-	-	-	-	29	-	21	DP4=4,4,5,7:0/1:236,0,174:99	31	DP4=8,11,8,3:0/1:181,0,255:99	18	DP4=1,0,8,8:1/1:255,30,0:57
Deleted	Deleted	4	78446333	C/T	25	222	54	DP4=0,0,14,11:1/1:255,75,0:99	1	Yes	Yes : (16)	Yes : (16)	724	724	242	G/S	Ggt/Agt	EXON=8/12	NON_SYNONYMOUS_CODING	ENSRNOP00000013264	YES	ENSRNOT00000013264	ENSRNOG00000009970	-	QTL 1 [LOD 4.6]	F1MAG0_RAT	44.87	68	chr7:24749981	DFNA5	CCDS5389.1	4.49	DEAFNESS, AUTOSOMAL DOMINANT 5; DFNA5	-	-	-	-	37	DP4=12,6,7,12:0/1:255,0,255:99	15	DP4=0,0,8,7:1/1:255,45,0:87	22	DP4=5,7,8,2:0/1:178,0,255:99	21	DP4=0,0,11,8:1/1:255,57,0:99
4	144752343	4	78574403	C/T	12	222	60	DP4=0,0,4,8:1/1:255,36,0:69	1	No	Yes : (5)	Yes : (6)	902	902	301	R/H	cGc/cAc	EXON=9/20	NON_SYNONYMOUS_CODING	ENSRNOP00000048628	-	ENSRNOT00000042964	ENSRNOG00000010011	-	QTL 1 [LOD 4.6]	Osbpl3	46.39	88	chr7:24902877	OSBPL3	CCDS5390.1	5.87	-	-	-	-	-	29	DP4=9,7,6,6:0/1:213,0,255:99	32	DP4=0,0,12,13:1/1:255,75,0:99	18	DP4=4,4,7,3:0/1:154,0,176:99	37	DP4=0,0,14,21:1/1:255,105,0:99
4	145892180	4	79688831	T/A	16	222	52	DP4=0,0,11,5:1/1:255,48,0:93	1	Yes	Yes : (11)	Yes : (14)	528	528	176	S/R	agT/agA	EXON=2/4	NON_SYNONYMOUS_CODING	ENSRNOP00000014826	YES	ENSRNOT00000014826	ENSRNOG00000010886	-	QTL 1 [LOD 4.6]	D4A7S7_RAT	46.29	64	chr7:26217580	NFE2L3	CCDS5396.1	-0.0665	-	-	-	-	-	39	DP4=2,12,16,8:0/1:255,0,185:99	24	DP4=0,0,11,11:1/1:255,66,0:99	35	DP4=9,6,7,13:0/1:255,0,255:99	33	DP4=0,0,15,15:1/1:255,87,0:99
4	151686735	4	85675320	G/T	20	166	60	DP4=0,0,13,7:1/1:199,60,0:99	1	Yes	Yes : (10)	Yes : (13)	148	148	50	V/L	Gta/Tta	EXON=2/16	NON_SYNONYMOUS_CODING	ENSRNOP00000018426	YES	ENSRNOT00000018425	ENSRNOG00000013314	-	QTL 1 [LOD 4.6]	RGD1564615	38.17	83	chr7:32582807	AVL9	CCDS34613.1	-2.49	-	-	-	-	-	41	DP4=11,11,6,12:0/1:255,0,255:99	33	DP4=0,0,14,18:1/1:255,96,0:99	31	DP4=6,8,6,10:0/1:255,0,255:99	35	DP4=0,0,18,17:1/1:255,105,0:99
4	151945305	4	85928720	A/T	18	222	57	DP4=2,0,9,7:1/1:255,32,0:61	0.888889	Yes	Yes : (5)	Yes : (7)	433	433	145	S/C	Agt/Tgt	EXON=1/2	NON_SYNONYMOUS_CODING	ENSRNOP00000043660	YES	ENSRNOT00000048553	ENSRNOG00000042093	-	QTL 1 [LOD 4.6]	F1LW71_RAT	48.22	98	chr18:29992716	FAM59A	CCDS56057.1	1.25	-	-	-	-	-	41	DP4=9,18,4,9:0/1:210,0,255:99	32	DP4=0,2,12,16:1/1:255,58,0:99	21	DP4=9,3,4,5:0/1:208,0,221:99	40	DP4=1,4,20,14:1/1:255,47,0:91
4	152002981	4	86002456	C/A	19	129	58	DP4=0,0,9,10:1/1:162,57,0:99	1	Yes	Yes : (16)	Yes : (19)	353	353	118	T/K	aCa/aAa	EXON=1/1	NON_SYNONYMOUS_CODING	ENSRNOP00000061768	YES	ENSRNOT00000049978	ENSRNOG00000030230	-	QTL 1 [LOD 4.6]	Vom1r67	38.93	-	chr16:31660012	VN1R66P	-	0.0258	-	-	-	-	-	47	DP4=12,13,9,11:0/1:255,0,255:99	23	DP4=0,0,10,11:1/1:255,63,0:99	34	DP4=9,4,11,9:0/1:255,0,227:99	28	DP4=0,0,11,14:1/1:255,75,0:99
4	152003127	4	86002602	C/A	13	102	59	DP4=0,0,6,7:1/1:135,39,0:75	1	Yes	Yes : (10)	Yes : (13)	499	499	167	P/T	Ccc/Acc	EXON=1/1	NON_SYNONYMOUS_CODING	ENSRNOP00000061768	YES	ENSRNOT00000049978	ENSRNOG00000030230	-	QTL 1 [LOD 4.6]	Vom1r67	38.93	-	chr16:31660157	VN1R66P	-	1.44	-	-	-	-	-	45	DP4=11,15,5,12:0/1:250,0,255:99	27	DP4=0,0,9,16:1/1:255,75,0:99	39	DP4=10,11,2,15:0/1:227,0,255:99	25	DP4=0,0,16,8:1/1:255,72,0:99
4	152003181	4	86002656	G/A	18	222	60	DP4=0,0,8,10:1/1:255,54,0:99	1	No	Yes : (1)	Yes : (1)	553	553	185	V/M	Gtg/Atg	EXON=1/1	NON_SYNONYMOUS_CODING	ENSRNOP00000061768	YES	ENSRNOT00000049978	ENSRNOG00000030230	-	QTL 1 [LOD 4.6]	Vom1r67	38.93	-	chr16:31660211	VN1R66P	-	-0.897	-	-	-	-	-	39	DP4=5,12,8,12:0/1:255,0,255:99	22	DP4=0,0,10,11:1/1:255,63,0:99	33	DP4=7,13,3,8:0/1:200,0,255:99	20	DP4=0,0,10,9:1/1:255,57,0:99
4	152454985	4	86495002	C/G	14	157	60	DP4=0,0,8,6:1/1:190,42,0:81	1	No	Yes : (1)	Yes : (1)	125	125	42	S/C	tCc/tGc	EXON=1/1	NON_SYNONYMOUS_CODING	ENSRNOP00000039212	YES	ENSRNOT00000048410	ENSRNOG00000030798	-	QTL 1 [LOD 4.6]	Vom1r74	38.49	-	chr16:31659784	VN1R66P	-	-2.5	-	-	-	-	-	42	DP4=12,13,7,8:0/1:244,0,255:99	26	DP4=0,0,11,14:1/1:255,75,0:99	32	DP4=8,11,8,5:0/1:223,0,255:99	39	DP4=0,0,19,18:1/1:255,111,0:99
4	152455507	4	86495524	A/G	18	173	60	DP4=0,0,12,6:1/1:206,54,0:99	1	No	Yes : (1)	Yes : (1)	647	647	216	N/S	aAc/aGc	EXON=1/1	NON_SYNONYMOUS_CODING	ENSRNOP00000039212	YES	ENSRNOT00000048410	ENSRNOG00000030798	-	QTL 1 [LOD 4.6]	Vom1r74	38.49	-	chr16:31660305	VN1R66P	-	0.379	-	-	-	-	-	51	DP4=15,11,11,13:0/1:255,0,255:99	23	DP4=0,0,13,10:1/1:255,69,0:99	25	DP4=5,10,3,7:0/1:200,0,255:99	24	DP4=0,0,11,13:1/1:255,72,0:99
4	152455554	4	86495571	G/C	25	204	60	DP4=0,0,13,12:1/1:237,75,0:99	1	No	Yes : (1)	Yes : (1)	694	694	232	V/L	Gtg/Ctg	EXON=1/1	NON_SYNONYMOUS_CODING	ENSRNOP00000039212	YES	ENSRNOT00000048410	ENSRNOG00000030798	-	QTL 1 [LOD 4.6]	Vom1r74	38.49	-	chr16:31660355	VN1R66P	-	-2.88	-	-	-	-	-	46	DP4=16,12,6,9:0/1:227,0,255:99	25	DP4=0,0,10,15:1/1:255,75,0:99	22	DP4=9,1,5,6:0/1:231,0,176:99	31	DP4=0,0,15,15:1/1:255,90,0:99
4	152467970	4	86507987	C/T	17	183	60	DP4=0,0,9,8:1/1:216,51,0:99	1	No	Yes : (1)	Yes : (1)	269	269	90	S/L	tCg/tTg	EXON=1/1	NON_SYNONYMOUS_CODING	ENSRNOP00000049230	YES	ENSRNOT00000040992	ENSRNOG00000031077	-	QTL 1 [LOD 4.6]	Vom1r75	39.87	-	chr20:25715124	VN1R108P	-	-3.05	-	-	-	-	-	36	DP4=8,8,10,7:0/1:255,0,255:99	38	DP4=0,0,21,16:1/1:255,111,0:99	26	DP4=7,5,8,6:0/1:243,0,232:99	32	DP4=0,0,15,17:1/1:255,96,0:99
4	152468197	4	86508214	T/C	14	119	60	DP4=0,0,4,10:1/1:152,42,0:81	1	No	Yes : (1)	Yes : (1)	496	496	166	F/L	Ttc/Ctc	EXON=1/1	NON_SYNONYMOUS_CODING	ENSRNOP00000049230	YES	ENSRNOT00000040992	ENSRNOG00000031077	-	QTL 1 [LOD 4.6]	Vom1r75	39.87	-	chr20:25715354	VN1R108P	-	1.52	-	-	-	-	-	29	DP4=14,8,4,3:0/1:123,0,255:99	34	DP4=0,0,11,20:1/1:255,93,0:99	28	DP4=3,8,4,11:0/1:228,0,204:99	26	DP4=0,0,13,13:1/1:255,78,0:99
4	152468204	4	86508221	A/G	14	102	60	DP4=0,0,3,11:1/1:135,42,0:81	1	No	Yes : (1)	Yes : (1)	503	503	168	K/R	aAg/aGg	EXON=1/1	NON_SYNONYMOUS_CODING	ENSRNOP00000049230	YES	ENSRNOT00000040992	ENSRNOG00000031077	-	QTL 1 [LOD 4.6]	Vom1r75	39.87	-	chr20:25715361	VN1R108P	-	1.52	-	-	-	-	-	31	DP4=14,7,5,3:0/1:126,0,255:99	32	DP4=0,0,11,20:1/1:255,93,0:99	28	DP4=3,7,6,11:0/1:255,0,190:99	27	DP4=0,0,12,14:1/1:255,78,0:99
4	152760939	4	86802766	A/G	20	159	37	DP4=0,0,6,14:1/1:192,60,0:99	1	No	Yes : (2)	Yes : (4)	772	772	258	N/D	Aac/Gac	EXON=1/1	NON_SYNONYMOUS_CODING	ENSRNOP00000046683	YES	ENSRNOT00000040059	ENSRNOG00000029435	-	QTL 1 [LOD 4.6]	Vom1r82	40.69	-	chr20:25715604	VN1R108P	-	-1.98	-	-	-	-	-	33	DP4=7,13,3,3:0/1:30,0,255:28	22	DP4=0,0,6,11:1/1:218,51,0:99	21	DP4=4,4,3,6:0/1:125,0,187:99	24	DP4=0,1,6,9:1/1:212,10,0:17
4	153575799	4	87427524	G/A	14	137	55	DP4=0,0,9,5:1/1:170,42,0:81	1	Yes	Yes : (10)	Yes : (14)	325	325	109	G/S	Ggt/Agt	EXON=4/4	NON_SYNONYMOUS_CODING	ENSRNOP00000042059	YES	ENSRNOT00000037571	ENSRNOG00000023880	-	QTL 1 [LOD 4.6]	D4A783_RAT	53.75	11	chr3:37058136	MLH1	CCDS2663.1	0.381	-	-	-	YES	-	42	DP4=10,12,14,5:0/1:255,0,255:99	35	DP4=0,0,20,13:1/1:255,99,0:99	21	DP4=3,3,6,8:0/1:255,0,135:99	35	DP4=0,0,22,12:1/1:255,102,0:99
4	154512016	4	88378467	G/T	19	145	60	DP4=0,0,8,11:1/1:178,57,0:99	1	No	Yes : (3)	Yes : (6)	276	276	92	N/K	aaC/aaA	EXON=1/2	NON_SYNONYMOUS_CODING	ENSRNOP00000055378	YES	ENSRNOT00000039316	ENSRNOG00000023657	-	QTL 1 [LOD 4.6]	RGD1565690	52.03	60	chr4:90170980	GPRIN3	CCDS34030.1	2.57	-	-	-	-	-	40	DP4=10,8,12,9:0/1:255,0,255:99	15	DP4=0,0,6,9:1/1:255,45,0:87	29	DP4=8,4,10,6:0/1:253,0,223:99	28	DP4=0,0,11,16:1/1:255,81,0:99
4	155798880	4	89829826	A/G	16	188	60	DP4=0,0,8,8:1/1:221,48,0:93	1	Yes	Yes : (22)	Yes : (33)	442	442	148	N/D	Aat/Gat	EXON=1/8	NON_SYNONYMOUS_CODING	ENSRNOP00000035433	YES	ENSRNOT00000030320	ENSRNOG00000024986	-	QTL 1 [LOD 4.6]	Mmrn1	37.77	70	chr4:90816570	MMRN1	CCDS3635.1	-1.64	-	-	-	-	-	38	DP4=12,8,7,9:0/1:255,0,255:99	27	DP4=0,0,16,11:1/1:255,81,0:99	17	DP4=4,4,5,3:0/1:152,0,172:99	25	DP4=0,0,15,10:1/1:255,75,0:99
4	155844279	4	89877113	C/T	15	222	60	DP4=0,0,8,7:1/1:255,45,0:87	1	Yes	Yes : (8)	Yes : (12)	3281	3281	1094	T/M	aCg/aTg	EXON=8/8	NON_SYNONYMOUS_CODING	ENSRNOP00000035433	YES	ENSRNOT00000030320	ENSRNOG00000024986	-	QTL 1 [LOD 4.6]	Mmrn1	37.77	70	chr4:90874217	MMRN1	CCDS3635.1	4.12	-	-	-	-	-	35	DP4=9,9,7,9:0/1:255,0,255:99	28	DP4=0,0,15,12:1/1:255,81,0:99	32	DP4=5,10,9,7:0/1:255,0,255:99	31	DP4=0,0,18,10:1/1:255,84,0:99
4	156183185	4	90254011	T/C	19	186	59	DP4=0,0,10,9:1/1:219,57,0:99	1	Yes	Yes : (16)	Yes : (27)	157	116	39	V/A	gTt/gCt	EXON=1/7	NON_SYNONYMOUS_CODING	ENSRNOP00000044122	YES	ENSRNOT00000043827	ENSRNOG00000029321	-	QTL 1 [LOD 4.6]	Fam190a	36.91	79	chr4:91229551	FAM190A	CCDS47099.1	-0.409	-	-	-	-	-	38	DP4=11,8,12,7:0/1:255,0,255:99	36	DP4=0,0,20,16:1/1:255,108,0:99	26	DP4=4,4,8,8:0/1:255,0,163:99	29	DP4=0,0,13,15:1/1:255,84,0:99
4	156183314	4	90254140	C/T	18	166	60	DP4=0,0,11,7:1/1:199,54,0:99	1	Yes	Yes : (13)	Yes : (18)	286	245	82	P/L	cCc/cTc	EXON=1/7	NON_SYNONYMOUS_CODING	ENSRNOP00000044122	YES	ENSRNOT00000043827	ENSRNOG00000029321	-	QTL 1 [LOD 4.6]	Fam190a	36.91	79	chr4:91229680	FAM190A	CCDS47099.1	4.34	-	-	-	-	-	41	DP4=12,9,10,7:0/1:255,0,255:99	24	DP4=0,0,9,15:1/1:255,72,0:99	23	DP4=5,6,8,3:0/1:198,0,237:99	24	DP4=0,0,7,15:1/1:255,66,0:99
4	160435770	4	94264661	C/A	18	174	60	DP4=0,0,7,11:1/1:207,54,0:99	1	Yes	Yes : (15)	Yes : (23)	257	257	86	T/K	aCa/aAa	EXON=1/3	NON_SYNONYMOUS_CODING	ENSRNOP00000059875	YES	ENSRNOT00000060016	ENSRNOG00000039213	-	-	D4A0A5_RAT	51.37	84	chr5:118309570	DTWD2	CCDS34216.1	-0.472	-	-	-	-	-	41	DP4=11,10,10,9:0/1:255,0,255:99	25	DP4=0,0,10,13:1/1:255,69,0:99	34	DP4=7,8,12,6:0/1:255,0,255:99	39	DP4=0,0,19,15:1/1:255,102,0:99
4	160435788	4	94264679	A/T	14	222	59	DP4=0,0,6,8:1/1:255,42,0:81	1	Yes	Yes : (15)	Yes : (23)	275	275	92	E/V	gAg/gTg	EXON=1/3	NON_SYNONYMOUS_CODING	ENSRNOP00000059875	YES	ENSRNOT00000060016	ENSRNOG00000039213	-	-	D4A0A5_RAT	51.37	84	chr5:118309588	DTWD2	CCDS34216.1	2.25	-	-	-	-	-	42	DP4=9,11,13,9:0/1:255,0,255:99	24	DP4=0,0,12,12:1/1:255,69,0:99	33	DP4=6,7,12,7:0/1:255,0,239:99	31	DP4=0,0,17,13:1/1:255,90,0:99
4	160849553	4	94733135	T/C	23	204	59	DP4=0,0,8,15:1/1:237,69,0:99	1	No	Yes : (11)	Yes : (16)	673	673	225	K/E	Aag/Gag	EXON=4/4	NON_SYNONYMOUS_CODING	ENSRNOP00000008848	YES	ENSRNOT00000008848	ENSRNOG00000006765	-	-	D3ZCY6_RAT	45.78	78	chr4:164854390	MARCH1	#N/A	2.15	-	-	-	-	-	31	DP4=6,4,11,10:0/1:255,0,186:99	18	DP4=0,0,9,8:1/1:255,51,0:99	28	DP4=5,11,7,5:0/1:212,0,255:99	29	DP4=1,1,16,8:1/1:255,0,0:3
4	160849953	4	94733535	G/A	11	147	60	DP4=0,0,3,8:1/1:180,33,0:63	1	No	No	No	275	275	92	T/I	aCc/aTc	EXON=3/4	NON_SYNONYMOUS_CODING	ENSRNOP00000008848	YES	ENSRNOT00000008848	ENSRNOG00000006765	-	-	D3ZCY6_RAT	45.78	78	chr4:164853988	MARCH1	#N/A	1.19	-	-	-	-	-	44	DP4=12,14,4,5:0/1:159,0,255:99	34	DP4=0,1,15,16:1/1:255,78,0:99	31	DP4=7,8,6,6:0/1:249,0,255:99	36	DP4=0,1,14,17:1/1:255,56,0:99
4	158499677	4	97138413	C/G	18	193	60	DP4=0,0,11,7:1/1:226,54,0:99	1	No	Yes : (10)	Yes : (13)	197	197	66	P/R	cCt/cGt	EXON=2/2	NON_SYNONYMOUS_CODING	ENSRNOP00000049335	YES	ENSRNOT00000048461	ENSRNOG00000030372	-	-	D3ZWI6_RAT	43.42	-	chr2:89339869	IGKV1-12	-	-6.51	-	-	-	-	-	40	DP4=0,0,17,19:1/1:255,108,0:99	35	DP4=0,0,17,17:1/1:255,102,0:99	41	DP4=0,0,16,22:1/1:255,114,0:99	32	DP4=0,0,17,14:1/1:255,93,0:99
4	158499767	4	97138503	G/T	13	222	60	DP4=0,0,6,7:1/1:255,39,0:75	1	No	Yes : (10)	Yes : (13)	287	287	96	S/I	aGc/aTc	EXON=2/2	NON_SYNONYMOUS_CODING	ENSRNOP00000049335	YES	ENSRNOT00000048461	ENSRNOG00000030372	-	-	D3ZWI6_RAT	43.42	-	chr2:89339779	IGKV1-12	-	1.36	-	-	-	-	-	27	DP4=0,0,14,13:1/1:255,81,0:99	31	DP4=0,0,17,12:1/1:255,87,0:99	32	DP4=0,0,14,17:1/1:255,93,0:99	34	DP4=0,0,20,14:1/1:255,102,0:99
4	163128306	4	97804656	C/T	14	222	60	DP4=0,0,7,7:1/1:255,42,0:81	1	Yes	Yes : (11)	Yes : (15)	177	109	37	V/I	Gtc/Atc	EXON=1/1	NON_SYNONYMOUS_CODING	ENSRNOP00000010156	YES	ENSRNOT00000010156	ENSRNOG00000007740	-	-	Tacstd2	54.25	79	chr1:59042702	TACSTD2	CCDS609.1	-2.45	CORNEAL DYSTROPHY, GELATINOUS DROP-LIKE; GDLD	-	-	-	-	23	DP4=1,0,12,9:1/1:255,39,0:75	22	DP4=0,0,9,11:1/1:255,60,0:99	25	DP4=0,0,11,13:1/1:255,72,0:99	36	DP4=0,0,19,16:1/1:255,105,0:99
4	171011491	4	98323674	C/A	18	161	32	DP4=0,0,8,10:1/1:194,54,0:99	1	No	Yes : (14)	Yes : (19)	263	263	88	G/V	gGg/gTg	EXON=2/2	NON_SYNONYMOUS_CODING	ENSRNOP00000050685	-	ENSRNOT00000048979	ENSRNOG00000038357	-	-	F1LVN5_RAT	43.32	-	chr2:89495681	IGKV2-26	-	1.44	-	-	-	-	-	18	DP4=0,0,1,2:1/1:49,9,0:15	14	-	13	DP4=0,0,4,0:1/1:65,12,0:21	23	DP4=0,0,3,2:1/1:85,15,0:27
4	171011491	4	98323674	C/A	18	161	32	DP4=0,0,8,10:1/1:194,54,0:99	1	No	Yes : (14)	Yes : (19)	260	260	87	G/V	gGg/gTg	EXON=2/2	NON_SYNONYMOUS_CODING	ENSRNOP00000042499	YES	ENSRNOT00000040075	ENSRNOG00000038357	-	-	F1LVN5_RAT	43.32	-	chr2:89495681	IGKV2-26	-	1.44	-	-	-	-	-	18	DP4=0,0,1,2:1/1:49,9,0:15	14	-	13	DP4=0,0,4,0:1/1:65,12,0:21	23	DP4=0,0,3,2:1/1:85,15,0:27
Deleted	Deleted	4	98728275	C/G	16	138	33	DP4=0,0,13,3:1/1:171,48,0:93	1	No	Yes : (18)	Yes : (18)	286	286	96	G/R	Ggt/Cgt	EXON=1/1	NON_SYNONYMOUS_CODING	ENSRNOP00000063356	YES	ENSRNOT00000064645	ENSRNOG00000042063	-	-	F1M2E8_RAT	44.77	-	chr2:89471535	IGKV1-22	-	-2.22	-	-	-	-	-	33	DP4=0,0,7,21:1/1:255,84,0:99	20	DP4=0,0,7,9:1/1:226,48,0:93	32	DP4=0,0,8,16:1/1:219,72,0:99	30	DP4=0,0,9,14:1/1:255,69,0:99
4	167994547	4	99007538	A/G	30	192	36	DP4=0,1,15,14:1/1:225,75,0:99	0.966667	Yes	Yes : (14)	Yes : (14)	262	260	87	I/T	aTt/aCt	EXON=2/2	NON_SYNONYMOUS_CODING	ENSRNOP00000029321	YES	ENSRNOT00000029570	ENSRNOG00000031359	-	-	F1LTN3_RAT	42.02	-	chr2:90260136	IGKV1D-8	-	1.76	-	-	-	-	-	81	DP4=0,2,29,23:1/1:255,107,0:99	73	DP4=0,0,26,22:1/1:255,144,0:99	57	DP4=2,1,16,19:1/1:224,11,0:19	57	DP4=1,0,26,7:1/1:247,68,0:99
4	167994694	4	99007685	T/G	25	222	50	DP4=0,0,10,15:1/1:255,75,0:99	1	Yes	Yes : (14)	Yes : (14)	115	113	38	Y/S	tAt/tCt	EXON=2/2	NON_SYNONYMOUS_CODING	ENSRNOP00000029321	YES	ENSRNOT00000029570	ENSRNOG00000031359	-	-	F1LTN3_RAT	42.02	-	chr2:90259989	IGKV1D-8	-	1.76	-	-	-	-	-	55	DP4=0,0,17,15:1/1:255,96,0:99	41	DP4=0,0,8,16:1/1:255,72,0:99	58	DP4=0,0,20,13:1/1:255,99,0:99	42	DP4=0,0,8,16:1/1:255,72,0:99
4	168067710	4	99068750	G/C	14	222	56	DP4=1,0,5,8:1/1:255,25,0:47	0.928571	Yes	Yes : (14)	Yes : (14)	255	255	85	D/E	gaC/gaG	EXON=2/2	NON_SYNONYMOUS_CODING	ENSRNOP00000039783	YES	ENSRNOT00000046839	ENSRNOG00000031018	-	-	LOC100363522	42.3	-	chr2:89544369	IGKV2-30	-	0.0203	-	-	-	-	-	41	DP4=1,0,24,15:1/1:255,104,0:99	33	DP4=0,0,17,14:1/1:255,93,0:99	26	DP4=0,1,14,10:1/1:255,61,0:99	34	DP4=0,0,14,14:1/1:255,84,0:99
4	168067738	4	99068778	A/G	12	222	58	DP4=0,0,6,6:1/1:255,36,0:69	1	Yes	Yes : (14)	Yes : (14)	227	227	76	M/T	aTg/aCg	EXON=2/2	NON_SYNONYMOUS_CODING	ENSRNOP00000039783	YES	ENSRNOT00000046839	ENSRNOG00000031018	-	-	LOC100363522	42.3	-	chr2:89544397	IGKV2-30	-	-5.46	-	-	-	-	-	52	DP4=1,0,29,22:1/1:255,139,0:99	33	DP4=0,0,17,14:1/1:255,93,0:99	29	DP4=0,0,16,13:1/1:255,87,0:99	29	DP4=0,0,12,14:1/1:255,78,0:99
4	167037881	4	99170578	C/T	13	116	52	DP4=1,0,5,7:1/1:149,28,0:53	0.923077	No	Yes : (14)	Yes : (14)	340	340	114	G/R	Ggg/Agg	EXON=1/1	NON_SYNONYMOUS_CODING	ENSRNOP00000060332	YES	ENSRNOT00000067872	ENSRNOG00000042324	-	-	F1LWN4_RAT	48.25	-	chr2:89495526	IGKV2-26	-	1.8	-	-	-	-	-	37	DP4=2,1,3,10:1/1:169,13,0:23	22	DP4=0,0,7,2:1/1:149,27,0:51	22	DP4=0,0,3,9:1/1:172,36,0:69	24	DP4=0,0,4,8:1/1:157,36,0:69
4	167037866	4	99170593	T/G	15	98	53	DP4=1,0,4,10:1/1:131,33,0:63	0.933333	No	Yes : (13)	Yes : (13)	325	325	109	K/Q	Aaa/Caa	EXON=1/1	NON_SYNONYMOUS_CODING	ENSRNOP00000060332	YES	ENSRNOT00000067872	ENSRNOG00000042324	-	-	F1LWN4_RAT	48.25	-	chr2:89495541	IGKV2-26	-	-4.39	-	-	-	-	-	37	DP4=3,1,3,10:1/1:185,10,0:17	22	DP4=1,0,2,4:1/1:133,10,0:17	21	DP4=1,1,2,6:1/1:109,6,0:10	26	DP4=0,0,7,9:1/1:242,48,0:93
2	241092560	4	99831599	C/T	26	147	38	DP4=0,0,16,10:1/1:180,78,0:99	1	Yes	Yes : (25)	Yes : (25)	85	85	29	P/S	Cca/Tca	EXON=2/2	NON_SYNONYMOUS_CODING	ENSRNOP00000041096	-	ENSRNOT00000046444	ENSRNOG00000030575	-	-	F1LZG3_RAT	38.77	-	chr2:89953095	IGKV1D-33	-	-6.25	-	-	-	-	-	65	DP4=0,0,20,13:1/1:255,99,0:99	54	DP4=0,0,23,15:1/1:255,114,0:99	54	DP4=0,0,14,19:1/1:241,99,0:99	76	DP4=0,0,23,20:1/1:255,129,0:99
2	241092560	4	99831599	C/T	26	147	38	DP4=0,0,16,10:1/1:180,78,0:99	1	Yes	Yes : (25)	Yes : (25)	25	25	9	P/S	Cca/Tca	EXON=1/2	NON_SYNONYMOUS_CODING	ENSRNOP00000044437	-	ENSRNOT00000043651	ENSRNOG00000030575	-	-	F1LZG3_RAT	38.77	-	chr2:89953095	IGKV1D-33	-	-6.25	-	-	-	-	-	65	DP4=0,0,20,13:1/1:255,99,0:99	54	DP4=0,0,23,15:1/1:255,114,0:99	54	DP4=0,0,14,19:1/1:241,99,0:99	76	DP4=0,0,23,20:1/1:255,129,0:99
2	241092560	4	99831599	C/T	26	147	38	DP4=0,0,16,10:1/1:180,78,0:99	1	Yes	Yes : (25)	Yes : (25)	88	88	30	P/S	Cca/Tca	EXON=2/2	NON_SYNONYMOUS_CODING	ENSRNOP00000046045	YES	ENSRNOT00000045584	ENSRNOG00000030575	-	-	F1LZG3_RAT	38.77	-	chr2:89953095	IGKV1D-33	-	-6.25	-	-	-	-	-	65	DP4=0,0,20,13:1/1:255,99,0:99	54	DP4=0,0,23,15:1/1:255,114,0:99	54	DP4=0,0,14,19:1/1:241,99,0:99	76	DP4=0,0,23,20:1/1:255,129,0:99
2	241092560	4	99831599	C/T	26	147	38	DP4=0,0,16,10:1/1:180,78,0:99	1	Yes	Yes : (25)	Yes : (25)	85	85	29	P/S	Cca/Tca	EXON=2/4	NON_SYNONYMOUS_CODING	ENSRNOP00000046429	-	ENSRNOT00000044699	ENSRNOG00000030575	-	-	F1LZG3_RAT	38.77	-	chr2:89953095	IGKV1D-33	-	-6.25	-	-	-	-	-	65	DP4=0,0,20,13:1/1:255,99,0:99	54	DP4=0,0,23,15:1/1:255,114,0:99	54	DP4=0,0,14,19:1/1:241,99,0:99	76	DP4=0,0,23,20:1/1:255,129,0:99
2	241092563	4	99831602	G/C	26	201	40	DP4=0,0,16,10:1/1:234,78,0:99	1	No	Yes : (24)	Yes : (24)	88	88	30	V/L	Gtc/Ctc	EXON=2/2	NON_SYNONYMOUS_CODING	ENSRNOP00000041096	-	ENSRNOT00000046444	ENSRNOG00000030575	-	-	F1LZG3_RAT	38.77	-	chr2:89953098	IGKV1D-33	-	3.13	-	-	-	-	-	64	DP4=3,0,16,13:1/1:255,59,0:99	53	DP4=3,0,19,15:1/1:255,72,0:99	50	DP4=0,1,14,17:1/1:237,81,0:99	72	DP4=4,0,18,20:1/1:255,76,0:99
2	241092563	4	99831602	G/C	26	201	40	DP4=0,0,16,10:1/1:234,78,0:99	1	No	Yes : (24)	Yes : (24)	28	28	10	V/L	Gtc/Ctc	EXON=1/2	NON_SYNONYMOUS_CODING	ENSRNOP00000044437	-	ENSRNOT00000043651	ENSRNOG00000030575	-	-	F1LZG3_RAT	38.77	-	chr2:89953098	IGKV1D-33	-	3.13	-	-	-	-	-	64	DP4=3,0,16,13:1/1:255,59,0:99	53	DP4=3,0,19,15:1/1:255,72,0:99	50	DP4=0,1,14,17:1/1:237,81,0:99	72	DP4=4,0,18,20:1/1:255,76,0:99
2	241092563	4	99831602	G/C	26	201	40	DP4=0,0,16,10:1/1:234,78,0:99	1	No	Yes : (24)	Yes : (24)	91	91	31	V/L	Gtc/Ctc	EXON=2/2	NON_SYNONYMOUS_CODING	ENSRNOP00000046045	YES	ENSRNOT00000045584	ENSRNOG00000030575	-	-	F1LZG3_RAT	38.77	-	chr2:89953098	IGKV1D-33	-	3.13	-	-	-	-	-	64	DP4=3,0,16,13:1/1:255,59,0:99	53	DP4=3,0,19,15:1/1:255,72,0:99	50	DP4=0,1,14,17:1/1:237,81,0:99	72	DP4=4,0,18,20:1/1:255,76,0:99
2	241092563	4	99831602	G/C	26	201	40	DP4=0,0,16,10:1/1:234,78,0:99	1	No	Yes : (24)	Yes : (24)	88	88	30	V/L	Gtc/Ctc	EXON=2/4	NON_SYNONYMOUS_CODING	ENSRNOP00000046429	-	ENSRNOT00000044699	ENSRNOG00000030575	-	-	F1LZG3_RAT	38.77	-	chr2:89953098	IGKV1D-33	-	3.13	-	-	-	-	-	64	DP4=3,0,16,13:1/1:255,59,0:99	53	DP4=3,0,19,15:1/1:255,72,0:99	50	DP4=0,1,14,17:1/1:237,81,0:99	72	DP4=4,0,18,20:1/1:255,76,0:99
2	241092654	4	99831693	A/T	26	152	32	DP4=0,0,11,15:1/1:185,78,0:99	1	Yes	Yes : (22)	Yes : (30)	179	179	60	H/L	cAt/cTt	EXON=2/2	NON_SYNONYMOUS_CODING	ENSRNOP00000041096	-	ENSRNOT00000046444	ENSRNOG00000030575	-	-	F1LZG3_RAT	38.77	-	chr2:89953189	IGKV1D-33	-	-0.441	-	-	-	-	-	72	DP4=0,0,28,19:1/1:255,141,0:99	59	DP4=0,0,17,13:1/1:255,90,0:99	42	DP4=0,0,16,12:1/1:250,84,0:99	47	DP4=0,0,14,24:1/1:255,114,0:99
2	241092654	4	99831693	A/T	26	152	32	DP4=0,0,11,15:1/1:185,78,0:99	1	Yes	Yes : (22)	Yes : (30)	119	119	40	H/L	cAt/cTt	EXON=1/2	NON_SYNONYMOUS_CODING	ENSRNOP00000044437	-	ENSRNOT00000043651	ENSRNOG00000030575	-	-	F1LZG3_RAT	38.77	-	chr2:89953189	IGKV1D-33	-	-0.441	-	-	-	-	-	72	DP4=0,0,28,19:1/1:255,141,0:99	59	DP4=0,0,17,13:1/1:255,90,0:99	42	DP4=0,0,16,12:1/1:250,84,0:99	47	DP4=0,0,14,24:1/1:255,114,0:99
2	241092654	4	99831693	A/T	26	152	32	DP4=0,0,11,15:1/1:185,78,0:99	1	Yes	Yes : (22)	Yes : (30)	182	182	61	H/L	cAt/cTt	EXON=2/2	NON_SYNONYMOUS_CODING	ENSRNOP00000046045	YES	ENSRNOT00000045584	ENSRNOG00000030575	-	-	F1LZG3_RAT	38.77	-	chr2:89953189	IGKV1D-33	-	-0.441	-	-	-	-	-	72	DP4=0,0,28,19:1/1:255,141,0:99	59	DP4=0,0,17,13:1/1:255,90,0:99	42	DP4=0,0,16,12:1/1:250,84,0:99	47	DP4=0,0,14,24:1/1:255,114,0:99
2	241092654	4	99831693	A/T	26	152	32	DP4=0,0,11,15:1/1:185,78,0:99	1	Yes	Yes : (22)	Yes : (30)	179	179	60	H/L	cAt/cTt	EXON=2/4	NON_SYNONYMOUS_CODING	ENSRNOP00000046429	-	ENSRNOT00000044699	ENSRNOG00000030575	-	-	F1LZG3_RAT	38.77	-	chr2:89953189	IGKV1D-33	-	-0.441	-	-	-	-	-	72	DP4=0,0,28,19:1/1:255,141,0:99	59	DP4=0,0,17,13:1/1:255,90,0:99	42	DP4=0,0,16,12:1/1:250,84,0:99	47	DP4=0,0,14,24:1/1:255,114,0:99
2	241092834	4	99831873	G/A	20	146	42	DP4=0,0,6,14:1/1:179,60,0:99	1	Yes	No	No	362	362	121	S/N	aGc/aAc	EXON=2/2	NON_SYNONYMOUS_CODING	ENSRNOP00000046045	YES	ENSRNOT00000045584	ENSRNOG00000030575	-	-	F1LZG3_RAT	38.77	-	chr2:89953371	IGKV1D-33	-	-5.73	-	-	-	-	-	53	DP4=0,0,13,14:1/1:255,81,0:99	50	DP4=0,0,15,23:1/1:255,114,0:99	32	DP4=0,0,11,7:1/1:235,54,0:99	42	DP4=0,0,14,13:1/1:255,81,0:99
2	241092834	4	99831873	G/A	20	146	42	DP4=0,0,6,14:1/1:179,60,0:99	1	Yes	No	No	359	359	120	S/N	aGc/aAc	EXON=2/4	NON_SYNONYMOUS_CODING	ENSRNOP00000046429	-	ENSRNOT00000044699	ENSRNOG00000030575	-	-	F1LZG3_RAT	38.77	-	chr2:89953371	IGKV1D-33	-	-5.73	-	-	-	-	-	53	DP4=0,0,13,14:1/1:255,81,0:99	50	DP4=0,0,15,23:1/1:255,114,0:99	32	DP4=0,0,11,7:1/1:235,54,0:99	42	DP4=0,0,14,13:1/1:255,81,0:99
3	25890709	4	100056977	C/G	24	184	33	DP4=0,0,9,15:1/1:217,72,0:99	1	Yes	Yes : (23)	Yes : (23)	183	183	61	S/R	agC/agG	EXON=1/2	NON_SYNONYMOUS_CODING	ENSRNOP00000041849	YES	ENSRNOT00000052417	ENSRNOG00000033938	-	-	F1LWW1_RAT	44.18	-	chr2:90193322	IGKV1D-13	-	0.0301	-	-	-	-	-	45	DP4=0,0,5,8:1/1:123,39,0:75	22	DP4=0,0,4,5:1/1:135,27,0:51	29	DP4=0,0,4,9:1/1:184,39,0:75	37	DP4=0,0,4,10:1/1:181,42,0:81
3	25628244	4	100150503	C/T	10	64	37	DP4=0,0,6,4:1/1:97,30,0:57	1	No	Yes : (13)	Yes : (17)	179	179	60	P/L	cCa/cTa	EXON=2/2	NON_SYNONYMOUS_CODING	ENSRNOP00000047097	YES	ENSRNOT00000050341	ENSRNOG00000042723	-	-	D4A9B4_RAT	43.45	-	chr2:89619549	IGKV1-39	-	0.53	-	-	-	-	-	33	DP4=0,0,16,16:1/1:255,96,0:99	22	DP4=0,0,9,10:1/1:249,57,0:99	21	DP4=0,0,10,10:1/1:255,60,0:99	20	DP4=0,0,10,6:1/1:255,48,0:93
3	25670235	4	100294742	T/C	24	174	44	DP4=0,2,9,13:1/1:207,41,0:79	0.916667	Yes	Yes : (14)	Yes : (18)	207	205	69	Y/H	Tat/Cat	EXON=2/2	NON_SYNONYMOUS_CODING	ENSRNOP00000044813	YES	ENSRNOT00000043962	ENSRNOG00000038318	-	-	D3ZJ40_RAT	36.72	-	chr2:89416973	IGKV1-17	-	1.3	-	-	-	-	-	17	DP4=0,0,9,7:1/1:255,48,0:93	22	DP4=0,0,14,7:1/1:255,63,0:99	29	DP4=0,0,17,12:1/1:255,87,0:99	32	DP4=0,0,19,11:1/1:255,90,0:99
3	25556825	4	100383416	C/T	10	118	51	DP4=0,0,3,7:1/1:151,30,0:57	1	No	Yes : (10)	Yes : (10)	262	262	88	G/R	Ggg/Agg	EXON=2/3	NON_SYNONYMOUS_CODING	ENSRNOP00000043461	-	ENSRNOT00000044589	ENSRNOG00000030428	-	-	LOC100363282	37.7	-	chr2:90458580	-	-	0.595	-	-	-	-	-	36	DP4=0,0,20,13:1/1:255,99,0:99	32	DP4=1,0,14,14:1/1:255,73,0:99	24	DP4=1,0,10,12:1/1:255,56,0:99	26	DP4=1,0,11,13:1/1:255,61,0:99
3	25556825	4	100383416	C/T	10	118	51	DP4=0,0,3,7:1/1:151,30,0:57	1	No	Yes : (10)	Yes : (10)	262	262	88	G/R	Ggg/Agg	EXON=2/4	NON_SYNONYMOUS_CODING	ENSRNOP00000048747	YES	ENSRNOT00000046295	ENSRNOG00000030428	-	-	LOC100363282	37.7	-	chr2:90458580	-	-	0.595	-	-	-	-	-	36	DP4=0,0,20,13:1/1:255,99,0:99	32	DP4=1,0,14,14:1/1:255,73,0:99	24	DP4=1,0,10,12:1/1:255,56,0:99	26	DP4=1,0,11,13:1/1:255,61,0:99
3	25556825	4	100383416	C/T	10	118	51	DP4=0,0,3,7:1/1:151,30,0:57	1	No	Yes : (10)	Yes : (10)	196	196	66	G/R	Ggg/Agg	EXON=1/2	NON_SYNONYMOUS_CODING	ENSRNOP00000039625	-	ENSRNOT00000049666	ENSRNOG00000030428	-	-	LOC100363282	37.7	-	chr2:90458580	-	-	0.595	-	-	-	-	-	36	DP4=0,0,20,13:1/1:255,99,0:99	32	DP4=1,0,14,14:1/1:255,73,0:99	24	DP4=1,0,10,12:1/1:255,56,0:99	26	DP4=1,0,11,13:1/1:255,61,0:99
3	25556825	4	100383416	C/T	10	118	51	DP4=0,0,3,7:1/1:151,30,0:57	1	No	Yes : (10)	Yes : (10)	196	196	66	G/R	Ggg/Agg	EXON=1/2	NON_SYNONYMOUS_CODING	ENSRNOP00000048525	-	ENSRNOT00000046373	ENSRNOG00000030428	-	-	LOC100363282	37.7	-	chr2:90458580	-	-	0.595	-	-	-	-	-	36	DP4=0,0,20,13:1/1:255,99,0:99	32	DP4=1,0,14,14:1/1:255,73,0:99	24	DP4=1,0,10,12:1/1:255,56,0:99	26	DP4=1,0,11,13:1/1:255,61,0:99
3	25556825	4	100383416	C/T	10	118	51	DP4=0,0,3,7:1/1:151,30,0:57	1	No	Yes : (10)	Yes : (10)	256	256	86	G/R	Ggg/Agg	EXON=2/4	NON_SYNONYMOUS_CODING	ENSRNOP00000048803	-	ENSRNOT00000049969	ENSRNOG00000030428	-	-	LOC100363282	37.7	-	chr2:90458580	-	-	0.595	-	-	-	-	-	36	DP4=0,0,20,13:1/1:255,99,0:99	32	DP4=1,0,14,14:1/1:255,73,0:99	24	DP4=1,0,10,12:1/1:255,56,0:99	26	DP4=1,0,11,13:1/1:255,61,0:99
3	25556812	4	100383429	C/A	11	98	52	DP4=0,0,3,8:1/1:131,33,0:63	1	No	Yes : (10)	Yes : (10)	249	249	83	R/S	agG/agT	EXON=2/3	NON_SYNONYMOUS_CODING	ENSRNOP00000043461	-	ENSRNOT00000044589	ENSRNOG00000030428	-	-	LOC100363282	37.7	-	chr2:90458567	-	-	0.595	-	-	-	-	-	32	DP4=0,0,18,11:1/1:255,87,0:99	30	DP4=1,0,12,17:1/1:255,76,0:99	35	DP4=1,0,13,18:1/1:255,81,0:99	28	DP4=1,0,13,14:1/1:255,70,0:99
3	25556812	4	100383429	C/A	11	98	52	DP4=0,0,3,8:1/1:131,33,0:63	1	No	Yes : (10)	Yes : (10)	249	249	83	R/S	agG/agT	EXON=2/4	NON_SYNONYMOUS_CODING	ENSRNOP00000048747	YES	ENSRNOT00000046295	ENSRNOG00000030428	-	-	LOC100363282	37.7	-	chr2:90458567	-	-	0.595	-	-	-	-	-	32	DP4=0,0,18,11:1/1:255,87,0:99	30	DP4=1,0,12,17:1/1:255,76,0:99	35	DP4=1,0,13,18:1/1:255,81,0:99	28	DP4=1,0,13,14:1/1:255,70,0:99
3	25556812	4	100383429	C/A	11	98	52	DP4=0,0,3,8:1/1:131,33,0:63	1	No	Yes : (10)	Yes : (10)	183	183	61	R/S	agG/agT	EXON=1/2	NON_SYNONYMOUS_CODING	ENSRNOP00000039625	-	ENSRNOT00000049666	ENSRNOG00000030428	-	-	LOC100363282	37.7	-	chr2:90458567	-	-	0.595	-	-	-	-	-	32	DP4=0,0,18,11:1/1:255,87,0:99	30	DP4=1,0,12,17:1/1:255,76,0:99	35	DP4=1,0,13,18:1/1:255,81,0:99	28	DP4=1,0,13,14:1/1:255,70,0:99
3	25556812	4	100383429	C/A	11	98	52	DP4=0,0,3,8:1/1:131,33,0:63	1	No	Yes : (10)	Yes : (10)	183	183	61	R/S	agG/agT	EXON=1/2	NON_SYNONYMOUS_CODING	ENSRNOP00000048525	-	ENSRNOT00000046373	ENSRNOG00000030428	-	-	LOC100363282	37.7	-	chr2:90458567	-	-	0.595	-	-	-	-	-	32	DP4=0,0,18,11:1/1:255,87,0:99	30	DP4=1,0,12,17:1/1:255,76,0:99	35	DP4=1,0,13,18:1/1:255,81,0:99	28	DP4=1,0,13,14:1/1:255,70,0:99
3	25556812	4	100383429	C/A	11	98	52	DP4=0,0,3,8:1/1:131,33,0:63	1	No	Yes : (10)	Yes : (10)	243	243	81	R/S	agG/agT	EXON=2/4	NON_SYNONYMOUS_CODING	ENSRNOP00000048803	-	ENSRNOT00000049969	ENSRNOG00000030428	-	-	LOC100363282	37.7	-	chr2:90458567	-	-	0.595	-	-	-	-	-	32	DP4=0,0,18,11:1/1:255,87,0:99	30	DP4=1,0,12,17:1/1:255,76,0:99	35	DP4=1,0,13,18:1/1:255,81,0:99	28	DP4=1,0,13,14:1/1:255,70,0:99
3	25556694	4	100383547	C/A	11	116	60	DP4=0,0,4,7:1/1:149,33,0:63	1	No	Yes : (10)	Yes : (12)	131	131	44	S/I	aGt/aTt	EXON=2/3	NON_SYNONYMOUS_CODING	ENSRNOP00000043461	-	ENSRNOT00000044589	ENSRNOG00000030428	-	-	LOC100363282	37.7	-	chr2:90458449	-	-	0.595	-	-	-	-	-	40	DP4=0,0,16,22:1/1:255,114,0:99	32	DP4=0,0,16,16:1/1:255,96,0:99	29	DP4=0,0,16,11:1/1:255,81,0:99	26	DP4=0,0,15,11:1/1:255,78,0:99
3	25556694	4	100383547	C/A	11	116	60	DP4=0,0,4,7:1/1:149,33,0:63	1	No	Yes : (10)	Yes : (12)	131	131	44	S/I	aGt/aTt	EXON=2/4	NON_SYNONYMOUS_CODING	ENSRNOP00000048747	YES	ENSRNOT00000046295	ENSRNOG00000030428	-	-	LOC100363282	37.7	-	chr2:90458449	-	-	0.595	-	-	-	-	-	40	DP4=0,0,16,22:1/1:255,114,0:99	32	DP4=0,0,16,16:1/1:255,96,0:99	29	DP4=0,0,16,11:1/1:255,81,0:99	26	DP4=0,0,15,11:1/1:255,78,0:99
3	25556694	4	100383547	C/A	11	116	60	DP4=0,0,4,7:1/1:149,33,0:63	1	No	Yes : (10)	Yes : (12)	65	65	22	S/I	aGt/aTt	EXON=1/2	NON_SYNONYMOUS_CODING	ENSRNOP00000039625	-	ENSRNOT00000049666	ENSRNOG00000030428	-	-	LOC100363282	37.7	-	chr2:90458449	-	-	0.595	-	-	-	-	-	40	DP4=0,0,16,22:1/1:255,114,0:99	32	DP4=0,0,16,16:1/1:255,96,0:99	29	DP4=0,0,16,11:1/1:255,81,0:99	26	DP4=0,0,15,11:1/1:255,78,0:99
3	25556694	4	100383547	C/A	11	116	60	DP4=0,0,4,7:1/1:149,33,0:63	1	No	Yes : (10)	Yes : (12)	65	65	22	S/I	aGt/aTt	EXON=1/2	NON_SYNONYMOUS_CODING	ENSRNOP00000048525	-	ENSRNOT00000046373	ENSRNOG00000030428	-	-	LOC100363282	37.7	-	chr2:90458449	-	-	0.595	-	-	-	-	-	40	DP4=0,0,16,22:1/1:255,114,0:99	32	DP4=0,0,16,16:1/1:255,96,0:99	29	DP4=0,0,16,11:1/1:255,81,0:99	26	DP4=0,0,15,11:1/1:255,78,0:99
3	25556694	4	100383547	C/A	11	116	60	DP4=0,0,4,7:1/1:149,33,0:63	1	No	Yes : (10)	Yes : (12)	125	125	42	S/I	aGt/aTt	EXON=2/4	NON_SYNONYMOUS_CODING	ENSRNOP00000048803	-	ENSRNOT00000049969	ENSRNOG00000030428	-	-	LOC100363282	37.7	-	chr2:90458449	-	-	0.595	-	-	-	-	-	40	DP4=0,0,16,22:1/1:255,114,0:99	32	DP4=0,0,16,16:1/1:255,96,0:99	29	DP4=0,0,16,11:1/1:255,81,0:99	26	DP4=0,0,15,11:1/1:255,78,0:99
3	25472045	4	100535355	C/T	12	150	60	DP4=0,0,4,8:1/1:183,36,0:69	1	No	Yes : (10)	Yes : (10)	247	247	83	V/I	Gtc/Atc	EXON=2/2	NON_SYNONYMOUS_CODING	ENSRNOP00000042026	YES	ENSRNOT00000050565	ENSRNOG00000034023	-	-	D4A7S8_RAT	44.61	-	chr2:90193311	IGKV1D-13	-	0.139	-	-	-	-	-	44	DP4=0,0,19,25:1/1:255,132,0:99	36	DP4=0,0,19,17:1/1:255,108,0:99	26	DP4=0,0,12,14:1/1:255,78,0:99	33	DP4=0,0,15,17:1/1:255,96,0:99
3	25303585	4	100680540	G/T	17	155	59	DP4=0,0,11,6:1/1:188,51,0:99	1	Yes	Yes : (15)	Yes : (21)	265	265	89	A/S	Gca/Tca	EXON=2/2	NON_SYNONYMOUS_CODING	ENSRNOP00000051089	YES	ENSRNOT00000048021	ENSRNOG00000029302	-	-	D3ZRV5_RAT	43.78	-	chr2:89567844	IGKV1-33	-	0.72	-	-	-	-	-	36	DP4=0,0,16,18:1/1:255,102,0:99	36	DP4=0,0,14,19:1/1:255,99,0:99	25	DP4=0,0,8,15:1/1:255,69,0:99	33	DP4=0,0,16,16:1/1:255,96,0:99
3	25267732	4	100718343	A/T	17	178	60	DP4=0,0,8,9:1/1:211,51,0:99	1	Yes	Yes : (10)	Yes : (18)	7	7	3	F/I	Ttt/Att	EXON=1/2	NON_SYNONYMOUS_CODING	ENSRNOP00000047842	YES	ENSRNOT00000046293	ENSRNOG00000009017	-	-	D3ZRS8_RAT	39.32	-	chr2:89496311	IGKV2-26	-	-3.97	-	-	-	-	-	34	DP4=0,0,15,17:1/1:255,96,0:99	30	DP4=0,0,16,13:1/1:255,87,0:99	24	DP4=0,0,13,11:1/1:255,72,0:99	21	DP4=0,0,8,12:1/1:255,60,0:99
3	24318571	4	101283345	T/C	13	127	43	DP4=0,0,6,7:1/1:160,39,0:75	1	No	Yes : (9)	Yes : (13)	37	37	13	I/V	Atc/Gtc	EXON=1/2	NON_SYNONYMOUS_CODING	ENSRNOP00000062538	YES	ENSRNOT00000068367	ENSRNOG00000042215	-	-	LOC100363970	44.27	59	chr2:89327145	IGKV3-11	-	1.29	-	-	-	-	-	32	DP4=0,0,21,10:1/1:255,93,0:99	26	DP4=0,0,13,11:1/1:255,72,0:99	23	DP4=0,0,8,15:1/1:255,69,0:99	32	DP4=0,0,20,10:1/1:255,90,0:99
3	24089940	4	101329823	C/G	10	155	39	DP4=0,0,6,4:1/1:188,30,0:57	1	No	Yes : (14)	Yes : (19)	24	24	8	K/N	aaG/aaC	EXON=1/2	NON_SYNONYMOUS_CODING	ENSRNOP00000055124	YES	ENSRNOT00000058323	ENSRNOG00000042836	-	-	LOC100363935	43.97	-	-	-	-	-	-	-	-	-	-	28	-	32	DP4=0,0,2,2:1/1:34,12,0:10	14	-	33	DP4=0,0,3,2:1/1:74,15,0:27
3	24089920	4	101329843	T/A	10	106	43	DP4=0,0,6,4:1/1:139,30,0:57	1	No	Yes : (14)	Yes : (19)	4	4	2	S/C	Agc/Tgc	EXON=1/2	NON_SYNONYMOUS_CODING	ENSRNOP00000055124	YES	ENSRNOT00000058323	ENSRNOG00000042836	-	-	LOC100363935	43.97	-	-	-	-	-	-	-	-	-	-	32	DP4=0,0,6,1:1/1:131,21,0:39	36	DP4=0,0,6,10:1/1:208,48,0:93	26	DP4=0,0,8,4:1/1:239,36,0:69	41	DP4=0,0,7,7:1/1:227,42,0:81
3	24539637	4	101564609	G/A	20	128	57	DP4=0,0,10,10:1/1:161,60,0:99	1	No	Yes : (10)	Yes : (12)	28	28	10	L/F	Ctt/Ttt	EXON=1/2	NON_SYNONYMOUS_CODING	ENSRNOP00000039261	YES	ENSRNOT00000040102	ENSRNOG00000032503	-	-	D3ZQR5_RAT	40.76	67	chr2:90060468	IGKV6D-21	-	-2.14	-	-	-	-	-	42	DP4=2,0,16,21:1/1:255,89,0:99	29	DP4=1,0,17,10:1/1:255,70,0:99	32	DP4=0,1,16,13:1/1:255,76,0:99	23	DP4=0,0,10,6:1/1:255,48,0:93
3	24014422	4	101686880	C/A	20	222	59	DP4=0,0,11,9:1/1:255,60,0:99	1	No	Yes : (10)	Yes : (12)	155	155	52	S/I	aGc/aTc	EXON=1/1	NON_SYNONYMOUS_CODING	ENSRNOP00000036083	YES	ENSRNOT00000029146	ENSRNOG00000022230	-	-	F1LV34_RAT	51.31	-	chr2:89214723	IGKV7-3	-	-7.11	-	-	-	-	-	42	DP4=0,0,23,18:1/1:255,123,0:99	38	DP4=0,0,25,13:1/1:255,114,0:99	26	DP4=0,0,13,12:1/1:255,75,0:99	27	DP4=0,0,10,14:1/1:255,72,0:99
3	23970466	4	101751023	T/C	18	132	43	DP4=0,0,9,9:1/1:165,54,0:99	1	No	Yes : (15)	Yes : (18)	290	290	97	N/S	aAc/aGc	EXON=2/2	NON_SYNONYMOUS_CODING	ENSRNOP00000049846	YES	ENSRNOT00000044455	ENSRNOG00000033519	-	-	D3ZHM9_RAT	42.19	-	chr2:89901734	IGKV1D-39	-	-1.93	-	-	-	-	-	32	DP4=0,0,10,15:1/1:255,75,0:99	35	DP4=0,0,12,16:1/1:255,84,0:99	35	DP4=0,0,19,14:1/1:255,99,0:99	31	DP4=0,0,13,14:1/1:255,81,0:99
3	23970465	4	101751024	T/C	18	113	43	DP4=2,1,7,8:1/1:146,20,0:37	0.833333	No	Yes : (14)	Yes : (18)	289	289	97	N/D	Aac/Gac	EXON=2/2	NON_SYNONYMOUS_CODING	ENSRNOP00000049846	YES	ENSRNOT00000044455	ENSRNOG00000033519	-	-	D3ZHM9_RAT	42.19	-	chr2:89901733	IGKV1D-39	-	-0.0189	-	-	-	-	-	32	DP4=2,3,8,12:1/1:255,28,0:53	35	DP4=1,2,11,14:1/1:255,38,0:73	39	DP4=1,0,18,14:1/1:255,84,0:99	31	DP4=0,1,13,13:1/1:255,67,0:99
3	23970084	4	101751405	A/C	14	100	45	DP4=0,2,8,4:1/1:133,18,0:33	0.857143	No	Yes : (10)	Yes : (12)	31	31	11	L/V	Ttg/Gtg	EXON=1/2	NON_SYNONYMOUS_CODING	ENSRNOP00000049846	YES	ENSRNOT00000044455	ENSRNOG00000033519	-	-	D3ZHM9_RAT	42.19	-	chr2:89901351	IGKV1D-39	-	1.68	-	-	-	-	-	36	DP4=0,0,19,13:1/1:255,96,0:99	20	DP4=0,1,10,8:1/1:255,42,0:81	34	DP4=0,0,23,9:1/1:255,96,0:99	31	DP4=0,0,18,12:1/1:255,90,0:99
3	24540094	4	101924361	C/T	15	167	51	DP4=0,0,9,6:1/1:200,45,0:87	1	No	Yes : (16)	Yes : (16)	281	281	94	S/N	aGt/aAt	EXON=2/2	NON_SYNONYMOUS_CODING	ENSRNOP00000038743	YES	ENSRNOT00000036375	ENSRNOG00000005237	-	-	F1M663_RAT	39.2	64	chr2:90060931	IGKV6D-21	-	1.3	-	-	-	-	-	29	DP4=0,0,17,12:1/1:255,87,0:99	27	DP4=0,0,16,10:1/1:255,78,0:99	19	DP4=0,0,9,10:1/1:255,57,0:99	28	DP4=0,0,13,13:1/1:255,78,0:99
Deleted	Deleted	4	101924581	C/T	24	138	55	DP4=0,0,14,10:1/1:171,72,0:99	1	No	Yes : (10)	Yes : (10)	61	61	21	D/N	Gac/Aac	EXON=2/2	NON_SYNONYMOUS_CODING	ENSRNOP00000038743	YES	ENSRNOT00000036375	ENSRNOG00000005237	-	-	F1M663_RAT	39.2	64	chr2:90060711	IGKV6D-21	-	3.33	-	-	-	-	-	49	DP4=0,0,21,25:1/1:255,138,0:99	29	DP4=0,0,11,16:1/1:255,81,0:99	13	DP4=0,0,8,5:1/1:255,39,0:75	28	DP4=0,0,10,17:1/1:255,81,0:99
3	22475458	4	102894945	G/A	16	111	59	DP4=0,1,4,11:1/1:144,19,0:35	0.9375	Yes	Yes : (15)	Yes : (20)	53	53	18	S/F	tCc/tTc	EXON=2/2	NON_SYNONYMOUS_CODING	ENSRNOP00000046772	YES	ENSRNOT00000048477	ENSRNOG00000038288	-	-	LOC100360848	47.43	-	chr2:89214900	IGKV7-3	-	2.78	-	-	-	-	-	49	DP4=0,0,14,23:1/1:255,111,0:99	27	DP4=0,0,8,12:1/1:255,60,0:99	29	DP4=1,0,5,13:1/1:255,39,0:75	36	DP4=0,0,17,13:1/1:255,90,0:99
3	21752231	4	103686361	A/G	20	197	60	DP4=0,0,8,12:1/1:230,60,0:99	1	Yes	Yes : (12)	Yes : (19)	257	257	86	Q/R	cAg/cGg	EXON=1/1	NON_SYNONYMOUS_CODING	ENSRNOP00000040892	YES	ENSRNOT00000048547	ENSRNOG00000038256	-	-	F1M4X3_RAT	48.87	59	chr2:89384722	IGKV3-15	-	3.14	-	-	-	-	-	27	DP4=8,6,5,8:0/1:239,0,255:99	25	DP4=0,0,12,12:1/1:255,69,0:99	39	DP4=7,8,14,9:0/1:255,0,254:99	34	DP4=0,0,21,13:1/1:255,102,0:99
4	164594965	4	105181241	C/T	13	222	60	DP4=0,0,5,8:1/1:255,39,0:75	1	Yes	Yes : (4)	Yes : (7)	312	262	88	V/M	Gtg/Atg	EXON=5/24	NON_SYNONYMOUS_CODING	ENSRNOP00000012622	YES	ENSRNOT00000012622	ENSRNOG00000009484	-	-	Ptcd3	40.36	75	chr2:86343674	PTCD3	CCDS33235.1	3.52	-	-	-	-	-	35	DP4=10,9,4,10:0/1:248,0,255:99	39	DP4=0,0,9,27:1/1:255,108,0:99	34	DP4=10,10,6,7:0/1:224,0,255:99	22	DP4=0,0,12,10:1/1:255,66,0:99
4	164600762	4	105187040	G/A	16	222	59	DP4=0,0,8,8:1/1:255,48,0:93	1	Yes	Yes : (4)	Yes : (7)	64	14	5	A/V	gCg/gTg	EXON=1/24	NON_SYNONYMOUS_CODING	ENSRNOP00000012622	YES	ENSRNOT00000012622	ENSRNOG00000009484	-	-	Ptcd3	40.36	75	chr2:86333384	PTCD3	CCDS33235.1	1	-	-	-	-	-	23	DP4=8,2,6,7:0/1:203,0,181:99	28	DP4=0,0,16,8:1/1:255,72,0:99	17	DP4=4,3,4,5:0/1:187,0,152:99	31	DP4=0,0,16,13:1/1:255,87,0:99
4	164623357	4	105209635	T/C	16	137	60	DP4=0,0,6,10:1/1:170,48,0:93	1	Yes	No	Yes : (11)	1670	1670	557	I/T	aTc/aCc	EXON=14/22	NON_SYNONYMOUS_CODING	ENSRNOP00000013417	-	ENSRNOT00000013417	ENSRNOG00000009545	-	-	Polr1a	46.62	88	chr2:86302178	POLR1A	CCDS42706.1	2.95	-	-	-	-	-	28	DP4=4,8,6,8:0/1:255,0,225:99	34	DP4=0,0,18,14:1/1:255,96,0:99	29	DP4=7,5,8,8:0/1:255,0,232:99	29	DP4=0,0,11,17:1/1:255,84,0:99
4	164623357	4	105209635	T/C	16	137	60	DP4=0,0,6,10:1/1:170,48,0:93	1	Yes	No	Yes : (11)	1656	1607	536	I/T	aTc/aCc	EXON=12/34	NON_SYNONYMOUS_CODING	ENSRNOP00000013587	YES	ENSRNOT00000013587	ENSRNOG00000009545	-	-	Polr1a	46.62	88	chr2:86302178	POLR1A	CCDS42706.1	2.95	-	-	-	-	-	28	DP4=4,8,6,8:0/1:255,0,225:99	34	DP4=0,0,18,14:1/1:255,96,0:99	29	DP4=7,5,8,8:0/1:255,0,232:99	29	DP4=0,0,11,17:1/1:255,84,0:99
4	164869349	4	105531391	G/A	11	162	60	DP4=0,0,6,5:1/1:195,33,0:63	1	No	No	Yes : (5)	728	310	104	P/S	Cct/Tct	EXON=1/3	NON_SYNONYMOUS_CODING	ENSRNOP00000014277	YES	ENSRNOT00000014277	ENSRNOG00000010716	-	-	Atoh8	52.11	89	chr2:85981616	ATOH8	CCDS1985.1	2.54	-	-	-	YES	-	29	DP4=13,6,6,3:0/1:134,0,255:99	28	DP4=0,0,10,14:1/1:255,72,0:99	30	DP4=8,7,6,9:0/1:252,0,255:99	29	DP4=0,0,16,12:1/1:255,84,0:99
[truncated: 1,999 more rows]
