# Supplementary material for: Evaluating whole genome sequence data from the Genetic Absence Epilepsy Rat from Strasbourg and its related non-epileptic strain
Source: PLoS One. 2017 Jul 14;12(7):e0179924. doi: 10.1371/journal.pone.0179924 (PMC5510834; doi:10.1371/journal.pone.0179924)
Supplement: S3 Table — (XLSX) [file pone.0179924.s003.xlsx]

## Sheet: GAERS_frameshifts
Supplemental table: List of genes showing likely-gene-disrupting indels in GAERS genome as compared to BN reference genome.
Chr (rn5)	Position (rn5)	Chr (rn4)	Position (rn4)	Variation	GAERS Coverage	GAERS QUAL	GAERS MQ	GAERS (DP4:GT:PL:GQ)	GAERS %VarAllele	Obs +/-3bp (Atanur 2013)	Obs +/-3bp (Hermsen 2015)	CDS_position	Protein_position	Ensembl gene id	% GC content	Ensembl transcript id	RepeatMasker-Region	Gene symbol	Consequence	Ensembl protein id	EXON	INTRON	CANONICAL	ProteinLengthChange	% identity with human gene	HGNC symbol	Human Ensembl Gene ID	Human %GC content	MIM_MorbidMap	dN/dS	Ion_Channel_list	Lemke_list	cn5_Coverage	cn5_+/- 3bp	cn16_Coverage	cn16_+/- 3bp	cn24_Coverage	cn24_+/- 3bp	cn39_Coverage	cn39_+/- 3bp
1	45727333	1	38478189	AAA/AA	16	214	59	DP4=0,0,5,111/1:255,48,0:93	1	Yes	Yes	3155-3157	1052-1053	ENSRNOG00000016728	46.23	ENSRNOT00000065386	B4A:SINE:B4	LOC100362710	FRAMESHIFT_CODING	ENSRNOP00000060330	14/31	-	-	-657	32	TIAM2	ENSG00000146426	43.49	-	0.0850118	-	-	42	1	21	1	29	1	34	0
1	79050476	1	76232374	TTTTTTTTT/TTTTTTTTTT	15	42.5	57	DP4=0,0,9,61/1:83,45,0:83	1	Yes	Yes	-	-	ENSRNOG00000038251	46.69	ENSRNOT00000058230	-	D3Z8J8_RAT	CODING_UNKNOWN,SPLICE_SITE,ESSENTIAL_SPLICE_SITE,INTRONIC	ENSRNOP00000055029	5/7	-	YES	-	-	-	-	-	-	-	-	-	35	1	19	0	27	0	30	0
1	83679556	1	80832666	T/TT	10	214	60	DP4=0,0,4,61/1:255,30,0:57	1	Yes	Yes	745	249	ENSRNOG00000020596	51.62	ENSRNOT00000027960	-	Atp5sl	FRAMESHIFT_CODING	ENSRNOP00000027960	6/6	-	YES	-4	66	ATP5SL	ENSG00000105341	51	-	0.269259	-	-	24	1	35	1	17	1	21	0
1	85031242	1	82119759	TTTTTTTT/TTTTTTTTTT	16	175	36	DP4=0,0,9,71/1:216,48,0:93	1	Yes	Yes	835-842	279-281	ENSRNOG00000037725	41.93	ENSRNOT00000041995	-	F1LP94_RAT	FRAMESHIFT_CODING	ENSRNOP00000041954	2/2	-	-	-138	88	NEMF	ENSG00000165525	40.44	-	0.115984	-	-	30	1	35	1	29	1	30	0
1	98865822	1	92614905	TTTTTTTT/TTTTTTTTT	13	53.5	60	DP4=0,0,6,71/1:94,39,0:75	1	Yes	Yes	450-457	150-153	ENSRNOG00000014455	40.65	ENSRNOT00000019364	-	LOC499136	FRAMESHIFT_CODING	ENSRNOP00000051281	2/2	-	YES	0	-	-	-	-	-	-	-	-	27	1	39	1	28	1	29	0
1	232777544	1	212164185	G/GG	10	200	49	DP4=0,0,3,71/1:241,30,0:57	1	No	No	235	79	ENSRNOG00000020305	41.09	ENSRNOT00000027502	-	Scgb2a1	SPLICE_SITE,FRAMESHIFT_CODING	ENSRNOP00000027502	2/3	-	YES	-	-	-	-	-	-	-	-	-	46	1	24	1	16	1	21	0
2	68946137	2	50006321	CC/CCC	10	214	58	DP4=0,0,5,51/1:255,30,0:57	1	Yes	Yes	532-533	178	ENSRNOG00000021772	41.03	ENSRNOT00000035746	-	D4AAZ5_RAT	SPLICE_SITE,FRAMESHIFT_CODING	ENSRNOP00000057310	7/8	-	YES	-	-	-	-	-	-	-	-	-	39	1	26	1	34	0	23	1
2	72105900	2	52399751	TGTGTGTGTGTGTGTGTGTGTGTGTGTGTGTGTGTATGTGTGTGTGTATGTGTGTGTGT/TGTGTGTGTGTGTGTGTGTGTGTGTGTATGTGTGTGTGTATGTGTGTGTGT	11	214	48	DP4=0,0,8,31/1:255,33,0:63	1	Yes	Yes	-	-	ENSRNOG00000039477	43.33	ENSRNOT00000060498	(TG)n:Simple_repeat:Simple_repeat	F1M7C7_RAT	ESSENTIAL_SPLICE_SITE,CODING_UNKNOWN,SPLICE_SITE,INTRONIC	ENSRNOP00000057240	4/18	-	YES	-	-	-	-	-	-	-	-	-	20	1	23	1	23	1	28	1
2	72753906	2	53113579	CTTGCCTTTAACTTGC/CTTGC	12	175	36	DP4=0,0,8,41/1:216,36,0:69	1	Yes	Yes	234-249	78-83	ENSRNOG00000029384	48.86	ENSRNOT00000049363	-	RGD1565159	FRAMESHIFT_CODING	ENSRNOP00000045739	1/1	-	YES	0	-	-	-	-	-	-	-	-	29	1	16	1	24	0	24	1
2	217830076	2	191007526	TTCCTTCCTT/TTCCTTCCTTCCTT	13	214	46	DP4=0,0,4,91/1:255,39,0:75	1	Yes	Yes	92-101	31-34	ENSRNOG00000042591	41.8	ENSRNOT00000059414	(TTTC)n:Simple_repeat:Simple_repeat	D4A064_RAT	FRAMESHIFT_CODING	ENSRNOP00000056170	2/2	-	YES	2	-	-	-	-	-	-	-	-	33	1	29	1	33	1	30	1
2	217830085	2	191007535	T/TCCCT	14	215	45	DP4=1,0,4,91/1:255,13,0:23	0.928571	No	No	92	31	ENSRNOG00000042591	41.8	ENSRNOT00000059414	(TTTC)n:Simple_repeat:Simple_repeat	D4A064_RAT	FRAMESHIFT_CODING	ENSRNOP00000056170	2/2	-	YES	2	-	-	-	-	-	-	-	-	32	0	31	0	31	0	28	0
2	228058727	2	201270499	-/GGGGA	15	214	52	DP4=0,0,9,61/1:255,45,0:87	1	No	No	477-478	159-160	ENSRNOG00000032282	39.83	ENSRNOT00000040885	-	F1M9I8_RAT	SPLICE_SITE,FRAMESHIFT_CODING	ENSRNOP00000045596	4/11	-	YES	-	48	CHIA	ENSG00000134216	38.26	-	0.309811	-	-	29	1	34	1	26	1	27	1
2	238658176	2	213291346	T/-	20	214	44	DP4=0,0,10,101/1:255,60,0:99	1	Yes	Yes	10	4	ENSRNOG00000037032	25.45	ENSRNOT00000055731	(TCTA)n:Simple_repeat:Simple_repeat	F1M890_RAT	FRAMESHIFT_CODING	ENSRNOP00000052589	1/1	-	YES	1	-	-	-	-	-	-	-	-	41	1	31	1	28	1	38	1
3	15747959	3	10561310	GGGGGGGGG/GGGGGGGG	15	42.5	60	DP4=0,0,9,61/1:83,45,0:83	1	Yes	Yes	1128-1136	376-379	ENSRNOG00000008820	53.29	ENSRNOT00000034046	-	LOC688582	FRAMESHIFT_CODING	ENSRNOP00000032562	10/14	-	YES	15	0	HMCN2	ENSG00000148357	54.34	-	#DIV/0!	-	-	31	1	25	0	21	1	18	0
3	35436185	3	25896675	ACACACACAC/ACACACACACAC	13	214	60	DP4=0,0,3,101/1:255,39,0:75	1	Yes	Yes	413-422	138-141	ENSRNOG00000039018	41.34	ENSRNOT00000059667	(CA)n:Simple_repeat:Simple_repeat	F1M271_RAT	FRAMESHIFT_CODING	ENSRNOP00000056419	3/9	-	YES	2	12	0	ENSG00000235878	56.96	-	1.20638	-	-	19	1	24	1	17	1	15	1
1	104134001	4	86172930	TCAGTC/TCAGTCAGTC	10	214	55	DP4=0,0,5,51/1:255,30,0:57	1	Yes	Yes	314-319	105-107	ENSRNOG00000031323	39.56	ENSRNOT00000049773	-	Vom1r70	FRAMESHIFT_CODING	ENSRNOP00000048153	1/1	-	YES	-182	-	-	-	-	-	-	-	-	38	1	37	0	25	1	18	0
4	152666680	4	86708255	TTTTTTT/TTTTTT	12	54.5	53	DP4=0,0,8,41/1:95,36,0:69	1	Yes	Yes	68-74	23-25	ENSRNOG00000034112	40.33	ENSRNOT00000046422	-	Vom1r80	FRAMESHIFT_CODING	ENSRNOP00000048634	1/1	-	YES	-270	-	-	-	-	-	-	-	-	29	0	27	0	26	0	27	0
4	153497211	4	87347426	TTTTTTT/TTTTTT	14	47.5	60	DP4=0,0,11,31/1:88,42,0:80	1	Yes	Yes	319-325	107-109	ENSRNOG00000038471	42.53	ENSRNOT00000009001	-	LOC500148	FRAMESHIFT_CODING	ENSRNOP00000042941	2/2	-	YES	-13	74	RPS7	ENSG00000171863	44.76	DIAMOND-BLACKFAN ANEMIA 8; DBA8	0.181143	-	-	38	1	21	0	27	1	29	0
3	23514190	4	102040703	-/C	19	214	60	DP4=0,0,6,131/1:255,57,0:99	1	Yes	Yes	171-172	57-58	ENSRNOG00000029562	47.1	ENSRNOT00000040689	-	F1LVY6_RAT	FRAMESHIFT_CODING	ENSRNOP00000048725	2/2	-	YES	-22	-	-	-	-	-	-	-	-	38	0	32	0	32	0	31	0
4	169574588	4	107788318	TGTGTGTGTGTG/TGTGTGTGTGTGTG	10	214	58	DP4=0,0,5,51/1:255,30,0:57	1	Yes	Yes	791-802	264-268	ENSRNOG00000038064	35.46	ENSRNOT00000057917	(TG)n:Simple_repeat:Simple_repeat	F1M4J2_RAT	FRAMESHIFT_CODING	ENSRNOP00000054726	15/16	-	YES	-13	-	-	-	-	-	-	-	-	36	0	35	0	23	0	26	0
4	169574730	4	107788460	TGTGTGTGTGTGTG/TGTGTGTGTGTG	16	214	59	DP4=0,0,7,91/1:255,48,0:93	1	Yes	Yes	647-660	216-220	ENSRNOG00000038064	35.46	ENSRNOT00000057917	(CGTG)n:Simple_repeat:Simple_repeat	F1M4J2_RAT	FRAMESHIFT_CODING	ENSRNOP00000054726	15/16	-	YES	-13	-	-	-	-	-	-	-	-	27	0	26	0	20	0	29	0
4	182082917	4	119981576	CCCC/CCCCC	12	151	60	DP4=0,0,6,61/1:192,36,0:69	1	No	No	450-453	150-151	ENSRNOG00000015768	49.17	ENSRNOT00000021120	-	Cml5	FRAMESHIFT_CODING	ENSRNOP00000063902	2/2	-	YES	0	54	NAT8	ENSG00000144035	52.62	-	0.501775	-	-	35	1	30	0	29	1	24	1
4	201285905	4	140361623	T/-	11	84.5	36	DP4=0,0,0,111/1:125,33,0:63	1	No	Yes	967	323	ENSRNOG00000032517	36.82	ENSRNOT00000048229	-	Cntn6	SPLICE_SITE,FRAMESHIFT_CODING	ENSRNOP00000045434	7/20	-	-	-	89	CNTN6	ENSG00000134115	36.45	-	0.0988239	-	-	22	1	23	1	22	1	22	1
4	205278655	4	144253111	CTACCTACCTACCTACCTA/CTACCTACCTACCTACCTACCTA	11	162	46	DP4=0,0,3,81/1:203,33,0:63	1	No	No	216-234	72-78	ENSRNOG00000037394	28.19	ENSRNOT00000056591	(TCTA)n:Simple_repeat:Simple_repeat	F1LYW1_RAT	FRAMESHIFT_CODING	ENSRNOP00000053431	1/1	-	YES	78	-	-	-	-	-	-	-	-	45	1	31	1	33	0	17	0
4	208584130	4	149216887	A/-	19	214	59	DP4=0,0,8,111/1:255,57,0:99	1	No	No	608	203	ENSRNOG00000008522	45.46	ENSRNOT00000011352	-	Ogg1	SPLICE_SITE,FRAMESHIFT_CODING	ENSRNOP00000011352	4/8	-	YES	-	20	OGG1	ENSG00000114026	49.74	RENAL CELL CARCINOMA, NONPAPILLARY; RCC	0.339826	-	-	35	1	28	1	25	1	35	1
4	222760832	4	159384547	TTTTTTTTT/TTTTTTTT	12	40.5	55	DP4=0,0,6,61/1:81,36,0:68	1	Yes	Yes	120-128	40-43	ENSRNOG00000030870	44.39	ENSRNOT00000043229	L1_Rat4:LINE:L1	Q6QI20_RAT	SPLICE_SITE,FRAMESHIFT_CODING	ENSRNOP00000045584	1/5	-	YES	-	-	-	-	-	-	-	-	-	40	1	32	1	28	0	34	1
4	229673450	4	170211869	AAAAA/AAAA	15	127	60	DP4=0,0,8,71/1:168,45,0:87	1	Yes	Yes	339-343	113-115	ENSRNOG00000021366	41.54	ENSRNOT00000028970	-	Tas2r116	FRAMESHIFT_CODING	ENSRNOP00000036964	1/1	-	YES	9	48	TAS2R14	ENSG00000212127	36.14	-	0.501649	-	-	39	1	26	1	17	1	27	1
5	4370223	5	4153506	AGTAAGT/AGT	10	214	50	DP4=0,0,7,31/1:255,30,0:57	1	Yes	Yes	-	-	ENSRNOG00000007590	41.83	ENSRNOT00000062014	-	Eya1	CODING_UNKNOWN,SPLICE_SITE,ESSENTIAL_SPLICE_SITE,INTRONIC	ENSRNOP00000058720	2/17	-	-	-	97	EYA1	ENSG00000104313	37.53	BRANCHIOOTIC SYNDROME 1; BOS1	0.0375212	-	-	33	1	38	1	36	1	24	1
5	17387428	5	12845519	ACACACACACACACACAC/ACACACACACACAC	13	214	58	DP4=0,0,7,61/1:255,39,0:75	1	Yes	Yes	120-137	40-46	ENSRNOG00000040211	38.79	ENSRNOT00000061890	(CA)n:Simple_repeat:Simple_repeat	F1LWQ8_RAT	FRAMESHIFT_CODING	ENSRNOP00000058606	3/9	-	YES	46	-	-	-	-	-	-	-	-	33	1	31	1	21	1	25	1
5	65165860	5	61666577	TTGTT/TT	10	71.5	47	DP4=0,0,7,31/1:112,30,0:57	1	Yes	Yes	-	-	ENSRNOG00000043394	47.52	ENSRNOT00000066574	-	LOC100365201	ESSENTIAL_SPLICE_SITE,CODING_UNKNOWN,SPLICE_SITE	ENSRNOP00000061246	4/4	-	YES	-	54	TOMM5	ENSG00000175768	40.98	-	0.00741371	-	-	40	1	32	1	25	1	22	1
5	75710706	5	72645849	CCC/CC	12	211	60	DP4=0,0,5,71/1:252,36,0:69	1	Yes	Yes	1663-1665	555	ENSRNOG00000039059	50.05	ENSRNOT00000059740	-	F1M1A7_RAT	FRAMESHIFT_CODING	ENSRNOP00000056495	8/9	-	-	-14	73	CRAT	ENSG00000095321	58.45	-	0.145485	-	-	29	1	26	1	30	1	28	1
5	89286949	5	86348350	A/AA	14	214	60	DP4=0,0,8,61/1:255,42,0:81	1	No	Yes	1258	420	ENSRNOG00000031875	37.29	ENSRNOT00000050304	-	LOC100361408	FRAMESHIFT_CODING	ENSRNOP00000041012	10/10	-	YES	2	-	-	-	-	-	-	-	-	49	1	22	0	25	1	25	1
5	111681208	5	108790272	G/-	11	169	51	DP4=0,0,2,91/1:210,33,0:63	1	Yes	Yes	60	20	ENSRNOG00000006615	43.85	ENSRNOT00000029486	-	Mtap	FRAMESHIFT_CODING	ENSRNOP00000031214	2/11	-	YES	27	20	0	ENSG00000264545	40.29	-	0.275634	-	-	32	0	26	0	28	0	18	0
5	138290417	5	135908193	CCC/CC	11	136	60	DP4=0,0,10,11/1:177,33,0:63	1	Yes	Yes	582-584	194-195	ENSRNOG00000009597	43.96	ENSRNOT00000051385	-	Cyp4a10	FRAMESHIFT_CODING	ENSRNOP00000041025	7/15	-	-	10	77	CYP4A11	ENSG00000187048	48.46	-	0.221528	-	-	22	1	15	1	20	1	25	1
5	151101235	5	148341631	-/T	16	214	60	DP4=0,0,7,91/1:255,48,0:93	1	Yes	Yes	563-564	188	ENSRNOG00000007099	40.79	ENSRNOT00000056356	-	RGD1564943	FRAMESHIFT_CODING	ENSRNOP00000053193	3/4	-	-	-20	71	S100PBP	ENSG00000116497	41.44	-	0.454999	-	-	29	1	34	1	23	1	38	1
5	151627828	5	148845005	ACACACACACACACACATACACACACACACACAC/ACACACACACACATACACACACACACACAC	18	214	49	DP4=0,0,12,61/1:255,51,0:99	1	Yes	Yes	-	-	ENSRNOG00000023746	49.07	ENSRNOT00000032558	(CA)n:Simple_repeat:Simple_repeat	Tmem39b	SPLICE_SITE,ESSENTIAL_SPLICE_SITE,INTRONIC	ENSRNOP00000032295	-	5/13	YES	-	88	TMEM39B	ENSG00000121775	48.85	-	0.0980849	-	-	28	1	21	1	19	1	16	1
6	7859791	6	8016169	TT/TTT	12	214	58	DP4=0,0,7,51/1:255,36,0:69	1	Yes	Yes	882-883	294-295	ENSRNOG00000005151	45.25	ENSRNOT00000068030	-	Dync2li1	FRAMESHIFT_CODING	ENSRNOP00000063540	9/12	-	-	19	88	DYNC2LI1	ENSG00000138036	37.57	-	0.0855365	-	-	38	0	26	0	23	0	22	0
6	36406188	6	25202744	GGGG/GGGGG	13	141	60	DP4=0,0,9,41/1:182,39,0:75	1	Yes	Yes	2678-2681	893-894	ENSRNOG00000005938	46.65	ENSRNOT00000061038	-	Mpv17l	FRAMESHIFT_CODING	ENSRNOP00000057755	23/23	-	-	1	23	GTF3C2	ENSG00000115207	46.38	-	0.059622	-	-	26	1	32	0	24	0	13	0
6	131888501	6	122857928	AAACAAACAAACAAACAAA/AAACAAACAAACAAACAAACAAACAAA/AAACAAACAAACAAACAAACAAACAAACAAA	11	156	37	DP4=0,0,7,41/1:197,30,0,181,4,178:57	1	Yes	Yes	-	-	ENSRNOG00000003982	45.16	ENSRNOT00000065091	(CAAAAA)n:Simple_repeat:Simple_repeat	Ptpn21	ESSENTIAL_SPLICE_SITE,CODING_UNKNOWN,SPLICE_SITE,INTRONIC	ENSRNOP00000059572	12/20	-	YES	-	87	PTPN21	ENSG00000070778	41.28	-	0.0793418	-	-	45	1	30	1	26	1	36	0
6	155744611	6	146221758	-/C	16	100	41	DP4=0,0,5,111/1:141,48,0:93	1	Yes	Yes	353-354	118	ENSRNOG00000037438	39.5	ENSRNOT00000046846	(TTTC)n:Simple_repeat:Simple_repeat	F1LZ95_RAT	FRAMESHIFT_CODING	ENSRNOP00000039658	2/2	-	YES	1	-	-	-	-	-	-	-	-	38	0	40	0	40	0	16	0
7	117337523	7	114324550	T/TAT	10	64.5	58	DP4=0,0,1,91/1:105,30,0:57	1	Yes	Yes	64	22	ENSRNOG00000037299	57.78	ENSRNOT00000056407	-	LOC100359829	FRAMESHIFT_CODING	ENSRNOP00000053245	1/6	-	YES	-518	-	-	-	-	-	-	-	-	23	1	20	1	20	1	16	1
8	23667147	8	22312560	CACA/CA	16	214	55	DP4=1,0,6,91/1:255,35,0:67	0.9375	No	No	459-462	153-154	ENSRNOG00000039628	55.2	ENSRNOT00000060756	(CACAG)n:Simple_repeat:Simple_repeat	F1M9E2_RAT	FRAMESHIFT_CODING	ENSRNOP00000057483	1/2	-	YES	268	-	-	-	-	-	-	-	-	58	1	26	1	31	1	33	1
8	40760263	8	39672969	AAAAAAA/AAAAAAAA	18	84.5	60	DP4=0,0,8,101/1:125,54,0:99	1	Yes	Yes	910-916	304-306	ENSRNOG00000034113	42.55	ENSRNOT00000042784	-	Olr1217	FRAMESHIFT_CODING	ENSRNOP00000041159	1/1	-	YES	0	-	-	-	-	-	-	-	-	36	1	34	1	43	1	26	1
8	61666199	8	42945722	GTGT/GTGTGT	11	214	38	DP4=0,0,6,51/1:255,33,0:63	1	Yes	Yes	569-572	190-191	ENSRNOG00000031094	50.27	ENSRNOT00000051499	-	Olr1335	FRAMESHIFT_CODING	ENSRNOP00000050754	1/1	-	YES	-115	82	OR10G8	ENSG00000234560	52.82	-	0.157424	-	-	22	1	18	1	17	1	20	1
8	44765443	8	45014907	ACACACACACACACA/ACACACACACA	14	214	47	DP4=0,0,4,101/1:255,42,0:81	1	Yes	Yes	-	-	ENSRNOG00000024374	46.79	ENSRNOT00000059974	(CA)n:Simple_repeat:Simple_repeat	F1M135_RAT	ESSENTIAL_SPLICE_SITE,SPLICE_SITE,INTRONIC	ENSRNOP00000056722	-	19/47	YES	-	72	SORL1	ENSG00000137642	43.56	-	0.164403	-	-	32	1	15	1	17	1	14	1
8	52373891	8	52717828	T/TT	14	214	60	DP4=0,0,7,71/1:255,42,0:81	1	Yes	Yes	991	331	ENSRNOG00000025037	48.78	ENSRNOT00000035169	-	Ankk1	SPLICE_SITE,FRAMESHIFT_CODING	ENSRNOP00000037036	6/9	-	YES	-	78	ANKK1	ENSG00000170209	50.93	-	0.165946	-	-	33	1	29	1	27	1	29	1
8	52375765	8	52719702	GG/G	18	214	59	DP4=0,0,8,101/1:255,54,0:99	1	Yes	Yes	536-537	179	ENSRNOG00000025037	48.78	ENSRNOT00000035169	-	Ankk1	FRAMESHIFT_CODING	ENSRNOP00000037036	3/9	-	YES	-577	78	ANKK1	ENSG00000170209	50.93	-	0.165946	-	-	42	1	30	1	20	1	15	1
8	59993651	8	60506413	CCCCC/CCCCCC	12	113	60	DP4=0,0,5,71/1:154,36,0:69	1	Yes	Yes	106-110	36-37	ENSRNOG00000027113	48.67	ENSRNOT00000046250	-	LOC100360369	FRAMESHIFT_CODING	ENSRNOP00000062407	1/1	-	YES	-58	72	ATP5L	ENSG00000167283	42.83	-	0.498077	-	-	36	1	29	1	29	1	20	1
8	99591944	8	97669520	ACAC/AC	21	214	59	DP4=0,0,10,111/1:255,63,0:99	1	Yes	Yes	344-347	115-116	ENSRNOG00000027605	44.84	ENSRNOT00000031751	-	D3ZQR9_RAT	FRAMESHIFT_CODING	ENSRNOP00000053541	1/6	-	YES	-132	-	-	-	-	-	-	-	-	34	1	31	1	35	1	30	1
8	99746125	8	97831169	AA/A	15	214	60	DP4=0,0,8,71/1:255,45,0:87	1	Yes	Yes	157-158	53	ENSRNOG00000008363	50.1	ENSRNOT00000011090	-	D3ZQT0_RAT	FRAMESHIFT_CODING	ENSRNOP00000053537	2/3	-	YES	-224	-	-	-	-	-	-	-	-	32	1	29	1	37	1	29	1
8	114872380	8	112007005	CGCTTC/C	14	215	40	DP4=0,1,8,51/1:255,13,0:23	0.928571	Yes	Yes	208-213	70-71	ENSRNOG00000043480	55.44	ENSRNOT00000067683	-	Timm8a1	FRAMESHIFT_CODING	ENSRNOP00000059267	1/1	-	YES	-23	78	TIMM8A	ENSG00000126953	45.87	OPTICOACOUSTIC NERVE ATROPHY WITH DEMENTIA	0.213228	-	-	33	0	35	0	31	0	25	0
9	76219531	9	68239038	AAAAAAAAA/AAAAAAAAAA	10	30.5	60	DP4=0,0,6,41/1:71,30,0:54	1	Yes	Yes	19-27	7-9	ENSRNOG00000032306	59.02	ENSRNOT00000066055	-	RGD1562431	FRAMESHIFT_CODING	ENSRNOP00000059554	1/4	-	-	-129	-	-	-	-	-	-	-	-	35	0	32	0	22	0	32	1
10	25756861	10	25779132	TTTT/TTT	18	191	55	DP4=0,0,8,101/1:232,54,0:99	1	Yes	Yes	-	-	ENSRNOG00000003256	41.43	ENSRNOT00000065633	-	Ccng1	ESSENTIAL_SPLICE_SITE,SPLICE_SITE,INTRONIC	ENSRNOP00000063905	-	3/5	YES	-	94	CCNG1	ENSG00000113328	37.5	-	0.0817274	-	-	19	1	31	1	36	0	26	0
10	56488238	10	56980269	CCCCCCCCCC/CCCCCCCCC	13	37.5	57	DP4=0,0,4,91/1:78,39,0:71	1	Yes	Yes	64-73	22-25	ENSRNOG00000043260	49.86	ENSRNOT00000063844	-	D3ZZB9_RAT	SPLICE_SITE,FRAMESHIFT_CODING	ENSRNOP00000063792	2/2	-	YES	-	-	-	-	-	-	-	-	-	15	0	11	0	22	0	21	0
10	84757587	10	85752659	G/GGG	14	214	58	DP4=0,0,7,71/1:255,42,0:81	1	Yes	Yes	-	-	ENSRNOG00000010214	52.52	ENSRNOT00000013580	-	Scrn2	ESSENTIAL_SPLICE_SITE	ENSRNOP00000013580	-	1/7	YES	-	86	SCRN2	ENSG00000141295	59.28	-	0.122741	-	-	25	1	18	1	26	1	11	1
11	57448618	11	52940631	C/CCGTGTAGC	11	203	33	DP4=0,0,5,61/1:244,33,0:63	1	Yes	Yes	1917	639	ENSRNOG00000026322	39.47	ENSRNOT00000033657	-	Myh15	SPLICE_SITE,FRAMESHIFT_CODING	ENSRNOP00000035227	19/43	-	YES	-	75	MYH15	ENSG00000144821	38.87	-	0.298266	-	-	41	1	31	1	34	1	50	1
11	60314523	11	56224734	-/C	16	214	60	DP4=0,0,11,51/1:255,48,0:93	1	Yes	Yes	934-935	312	ENSRNOG00000023030	40.05	ENSRNOT00000035485	-	Cd96	SPLICE_SITE,FRAMESHIFT_CODING	ENSRNOP00000034871	8/16	-	YES	-	57	CD96	ENSG00000153283	38.91	C SYNDROME	0.645277	-	-	31	1	21	1	32	0	34	1
11	88620105	11	83927291	T/-	23	214	59	DP4=0,0,13,101/1:255,69,0:99	1	No	No	329	110	ENSRNOG00000043397	39.24	ENSRNOT00000045807	-	D3ZE07_RAT	FRAMESHIFT_CODING	ENSRNOP00000039961	2/3	-	YES	-1	52	IGLV6-57	ENSG00000211640	56.27	-	0.297896	-	-	51	1	29	1	28	1	33	1
11	90751352	11	85199160	AA/A	13	214	58	DP4=0,0,8,51/1:255,39,0:75	1	No	No	821-822	274	ENSRNOG00000001878	45.49	ENSRNOT00000002569	-	Klhl22	FRAMESHIFT_CODING	ENSRNOP00000002569	4/8	-	YES	-332	92	KLHL22	ENSG00000099910	51.66	-	0.0315566	-	-	28	0	30	0	33	0	25	0
13	4030362	13	21326396	-/T	12	147	60	DP4=0,0,7,51/1:188,36,0:69	1	Yes	Yes	356-357	119	ENSRNOG00000040107	48.65	ENSRNOT00000051710	-	D3ZCI4_RAT	SPLICE_SITE,FRAMESHIFT_CODING,INTRONIC	ENSRNOP00000048780	1/4	-	YES	-	-	-	-	-	-	-	-	-	39	1	25	1	24	1	34	1
13	13487198	13	24599614	AA/-	23	214	50	DP4=0,0,7,161/1:255,69,0:99	1	Yes	Yes	1130-1131	377	ENSRNOG00000030425	49.1	ENSRNOT00000040557	-	F1M8Q6_RAT	FRAMESHIFT_CODING	ENSRNOP00000040384	7/9	-	YES	-97	-	-	-	-	-	-	-	-	57	1	39	1	55	1	40	1
13	52735652	13	43861831	T/TCT	17	214	54	DP4=0,0,9,81/1:255,51,0:99	1	Yes	Yes	464	155	ENSRNOG00000004633	43.91	ENSRNOT00000067006	(TA)n:Simple_repeat:Simple_repeat	D3ZYX1_RAT	FRAMESHIFT_CODING	ENSRNOP00000059229	5/6	-	-	-21	50	IL20	ENSG00000162891	43.7	-	0.565747	-	-	36	1	24	1	31	1	25	1
13	57169326	13	48292670	GTGT/GT	14	214	60	DP4=0,0,5,91/1:255,42,0:81	1	Yes	Yes	456-459	152-153	ENSRNOG00000039526	47.51	ENSRNOT00000047460	L1MC4a:LINE:L1	F1LZ12_RAT	FRAMESHIFT_CODING	ENSRNOP00000046189	7/8	-	YES	0	-	-	-	-	-	-	-	-	43	1	31	1	35	1	24	1
13	110996607	13	104021208	TTTTTTTTTTT/TTTTTTT	13	207	45	DP4=0,0,5,81/1:248,39,0:75	1	Yes	Yes	142-152	48-51	ENSRNOG00000037752	44.65	ENSRNOT00000057311	(T)n:Simple_repeat:Simple_repeat	F1M584_RAT	FRAMESHIFT_CODING	ENSRNOP00000054128	3/5	-	YES	-68	-	-	-	-	-	-	-	-	26	0	16	0	26	0	26	0
15	32362284	15	27581575	ATGCA/ATGCACACACATGCA	10	178	33	DP4=0,0,7,31/1:219,30,0:57	1	Yes	Yes	671-675	224-225	ENSRNOG00000011809	46.95	ENSRNOT00000060495	B3A:SINE:B2	Q4V8G9_RAT	FRAMESHIFT_CODING	ENSRNOP00000057237	5/5	-	YES	5	15	RPGRIP1	ENSG00000092200	44.4	LEBER CONGENITAL AMAUROSIS 6; LCA6	0.222804	-	-	40	0	22	1	16	1	27	1
16	6408327	16	5771031	TT/T	13	214	60	DP4=0,0,7,61/1:255,39,0:75	1	Yes	Yes	642-643	214-215	ENSRNOG00000009738	43.18	ENSRNOT00000012906	Lx8:LINE:L1	Q7TPK4_RAT	FRAMESHIFT_CODING	ENSRNOP00000012906	5/7	-	YES	1	-	-	-	-	-	-	-	-	28	1	28	1	29	1	23	1
16	6718550	16	6133802	GGGG/GGGGG	14	155	60	DP4=0,0,9,51/1:196,42,0:81	1	No	No	140-143	47-48	ENSRNOG00000032349	53.77	ENSRNOT00000040484	-	F1M2I4_RAT	FRAMESHIFT_CODING	ENSRNOP00000044108	2/4	-	YES	-202	59	FDPS	ENSG00000160752	50.48	-	0.372871	-	-	34	1	27	1	32	1	15	1
16	44174469	16	44701430	G/-	12	214	60	DP4=0,0,7,51/1:255,36,0:69	1	Yes	Yes	82	28	ENSRNOG00000020128	36.24	ENSRNOT00000027298	-	D3ZX98_RAT	FRAMESHIFT_CODING	ENSRNOP00000056236	2/6	-	YES	-166	-	-	-	-	-	-	-	-	35	1	32	1	17	1	26	1
16	49858316	16	50232243	T/-	18	214	60	DP4=0,0,5,131/1:255,54,0:99	1	Yes	Yes	1569	523	ENSRNOG00000042426	41.77	ENSRNOT00000019302	-	Cyp4v3	FRAMESHIFT_CODING	ENSRNOP00000019302	11/11	-	YES	0	83	CYP4V2	ENSG00000145476	42.12	BIETTI CRYSTALLINE CORNEORETINAL DYSTROPHY	0.123083	-	-	35	1	19	1	24	1	20	1
17	56224627	17	52997454	A/-	14	214	57	DP4=0,0,6,81/1:255,42,0:81	1	Yes	Yes	75	25	ENSRNOG00000042801	35.77	ENSRNOT00000063993	-	Gpr141	FRAMESHIFT_CODING	ENSRNOP00000061664	1/1	-	YES	16	-	-	-	-	-	-	-	-	31	1	15	1	19	0	25	1
17	56166139	17	53056628	GATGAAGA/GA	11	208	37	DP4=0,0,5,61/1:249,33,0:63	1	Yes	Yes	-	-	ENSRNOG00000027604	38.77	ENSRNOT00000059201	-	Txndc3	CODING_UNKNOWN,SPLICE_SITE,ESSENTIAL_SPLICE_SITE	ENSRNOP00000055973	8/16	-	-	-	61	NME8	ENSG00000086288	37.47	CILIARY DYSKINESIA, PRIMARY, 6; CILD6	0.437419	-	-	38	1	27	1	22	0	30	1
17	71371053	17	77169804	C/-	24	214	60	DP4=0,0,12,121/1:255,72,0:99	1	Yes	Yes	103	35	ENSRNOG00000038319	38.04	ENSRNOT00000058351	-	Akr1c19	FRAMESHIFT_CODING	ENSRNOP00000055152	3/10	-	YES	-283	-	-	-	-	-	-	-	-	34	1	35	1	31	1	20	1
17	83001072	17	88320670	G/-	12	186	60	DP4=0,0,6,61/1:227,36,0:69	1	Yes	Yes	1599	533	ENSRNOG00000026026	40.23	ENSRNOT00000035634	-	Stam	ESSENTIAL_SPLICE_SITE,SPLICE_SITE,FRAMESHIFT_CODING	ENSRNOP00000038700	14/15	-	YES	-	90	STAM	ENSG00000136738	37.21	-	0.0954246	-	-	30	1	28	1	25	1	30	1
18	40172408	18	40739047	TTTTTT/TTTTTTT	10	70.5	60	DP4=0,0,6,41/1:111,30,0:57	1	No	No	110-115	37-39	ENSRNOG00000003578	39.42	ENSRNOT00000004784	-	Fem1c	FRAMESHIFT_CODING	ENSRNOP00000004784	2/3	-	YES	-567	100	FEM1C	ENSG00000145780	35.63	-	0.00472144	-	-	27	0	32	0	24	0	27	0
18	43818441	18	44940482	ATGATGATGATGATGATGATGATGATGA/ATGATGATGATGATGATGATGATGATGATGATGA	14	214	43	DP4=0,0,10,41/1:255,42,0:81	1	Yes	Yes	-	-	ENSRNOG00000024671	36.35	ENSRNOT00000031812	(ATG)n:Simple_repeat:Simple_repeat	D4AA13_RAT	CODING_UNKNOWN,SPLICE_SITE,ESSENTIAL_SPLICE_SITE,INTRONIC	ENSRNOP00000033699	30/44	-	-	-	91	DMXL1	ENSG00000172869	37.58	-	0.118475	-	-	48	1	29	1	35	1	30	1
19	436225	19	14770939	GG/GGG	13	88.5	30	DP4=0,0,9,41/1:129,39,0:75	1	No	No	569-570	190	ENSRNOG00000031663	44.74	ENSRNOT00000060979	-	F1M8L8_RAT	FRAMESHIFT_CODING	ENSRNOP00000057698	4/4	-	YES	-11	66	POLR2M	ENSG00000255529	41.82	-	0.370566	-	-	0	0	0	0	1	0	0	0
19	38405536	19	23099897	TTTTTTT/TTTTTTTT	15	73.5	60	DP4=0,0,8,71/1:114,45,0:87	1	Yes	Yes	2123-2129	708-710	ENSRNOG00000017546	45.35	ENSRNOT00000064200	(TTTTTG)n:Simple_repeat:Simple_repeat	Mylk3	SPLICE_SITE,FRAMESHIFT_CODING	ENSRNOP00000062639	13/13	-	-	-	69	MYLK3	ENSG00000140795	46.98	-	0.388367	-	-	34	0	33	0	37	0	30	0
X	122080009	X	10034488	ATATATATATATATATATAT/ATATATATATATATATATATAT	12	214	60	DP4=0,0,5,71/1:255,36,0:69	1	Yes	Yes	596-615	199-205	ENSRNOG00000039911	40.06	ENSRNOT00000061301	(TA)n:Simple_repeat:Simple_repeat	F1LXB0_RAT	FRAMESHIFT_CODING	ENSRNOP00000058014	11/15	-	-	2	-	-	-	-	-	-	-	-	21	1	17	1	12	1	17	1
X	8609287	X	18743089	-/G	21	214	50	DP4=0,0,10,111/1:255,63,0:99	1	Yes	Yes	528-529	176-177	ENSRNOG00000039780	42.29	ENSRNOT00000061037	-	F1M4F1_RAT	SPLICE_SITE,FRAMESHIFT_CODING,INTRONIC	ENSRNOP00000057754	-	-	YES	-	67	RAE1	ENSG00000101146	44.61	-	0.246643	-	-	17	1	15	1	17	1	20	1
X	31703470	X	50345168	AGAG/AGAGAG	16	214	59	DP4=0,0,7,91/1:255,48,0:93	1	Yes	Yes	742-745	248-249	ENSRNOG00000033459	48.4	ENSRNOT00000050600	-	F1M3X4_RAT	SPLICE_SITE,ESSENTIAL_SPLICE_SITE,FRAMESHIFT_CODING	ENSRNOP00000047342	5/5	-	-	-	82	THRAP3	ENSG00000054118	43.72	-	0.218337	-	-	24	1	16	1	13	1	14	1
X	31703473	X	50345171	G/GTG	10	88.5	58	DP4=0,0,5,51/1:129,30,0:57	1	No	No	745	249	ENSRNOG00000033459	48.4	ENSRNOT00000050600	-	F1M3X4_RAT	SPLICE_SITE,FRAMESHIFT_CODING	ENSRNOP00000047342	5/5	-	-	-	82	THRAP3	ENSG00000054118	43.72	-	0.218337	-	-	23	0	16	0	13	0	14	0
X	61512860	X	79121790	AA/A	19	214	60	DP4=0,0,8,111/1:255,57,0:99	1	Yes	Yes	53-54	18	ENSRNOG00000032361	48.67	ENSRNOT00000051547	-	F1LW59_RAT	FRAMESHIFT_CODING	ENSRNOP00000040032	1/6	-	YES	-462	24	PKM	ENSG00000067225	48.38	-	0.139835	-	-	23	1	14	1	11	1	20	1
X	61513952	X	79122882	T/TT	12	214	60	DP4=0,0,8,41/1:255,36,0:69	1	Yes	Yes	1077	359	ENSRNOG00000032361	48.67	ENSRNOT00000051547	-	F1LW59_RAT	FRAMESHIFT_CODING	ENSRNOP00000040032	5/6	-	YES	37	24	PKM	ENSG00000067225	48.38	-	0.139835	-	-	20	1	11	1	11	1	19	1
^ Bases in BN reference genome / Base in GAERS.
RepeatMasker-Region "repName:repClass:repFamily": acquired from UCSC Server "Rat_rn4_rptmasker" - downloaded 27th September 2012
For HG19 mapping, where multiple transcripts were available, CCDS and then Canonical Transcripts were prioritized.
%GC content, %identity_human, HGNC symbol, Human Ensembl Gene ID, dN/dS: acquired from ensembl BioMart, accessed 24th August 2012
MAPS_to_HG19: derived from ensembl Liftover tool (12th August 2012)
OMIM_MobidMap: downloaded 20th August 2012
Ion_Channel_list: acquired from Klassen et al (2011), Exome Sequencing of Ion Channel Genes Reveals Complex Profiles Confounding Personal Risk Assessment in Epilepsy. Cell; Volume 145, Issue 7, 24 June 2011, Pages 1036–1048
Lemke_list: acquired from Lemke et al (2012), Targeted next generation sequencing as a diagnostic tool in epileptic disorders. Epilepsia; 2012 Aug;53(8):1387-1398. doi: 10.1111/j.1528-1167.2012.03516.x. Epub 2012 May 21
Chr – chromosome. rn5 - Genome sequence Rattus norvegicus version 5. rn4 - Genome sequence Rattus norvegicus version 4. Obs – observed. cDNA – complementary deoxyribonucleic acid.
CDS – coding DNA sequence. GERP - Genomic Evolutionary Rate Profiling. GC - guanine-cytosine. GAERS – Genetic Absence Epilepsy Rats from Strasbourg.
NEC – Non-Epileptic Control. HG19 – human genome version 19. CCDS - Consensus Coding Sequence.
MIM - Motif Independent Measure. MGI – mouse genome informatics. cn5, cn16, cn24, cn39 – F2 rats ID.

## Sheet: GAERS_missense_indels
Supplemental table: List of genes showing missense indels in GAERS genome as compared to BN reference genome.
Chr (rn5)	Position (rn5)	Chr (rn4)	Position (rn4)	Variation	GAERS Coverage	GAERS QUAL	GAERS MQ	GAERS (DP4:GT:PL:GQ)	GAERS %VarAllele	Obs +/-3bp (Atanur 2013)	Obs +/-3bp (Hermsen 2015)	CDS_position	Protein_position	Amino_acids	Codons	Ensembl gene id	% GC content	Ensembl transcript id	RepeatMasker-Region	Gene symbol	Consequence	Ensembl protein id	EXON	CANONICAL	% identity with human gene	HGNC symbol	Human Ensembl Gene ID	Human %GC content	MIM_MorbidMap	dN/dS	Ion_Channel_list	Lemke_List	cn5_Coverage	cn5_+/- 3bp	cn16_Coverage	cn16_+/- 3bp	cn24_Coverage	cn24_+/- 3bp	cn39_Coverage	cn39_+/- 3bp
1	208925611	1	190898528	TGGCCCCTCCCAGACTGGCC/TGGCC	12	174	33	DP4=0,0,8,41/1:215,36,0:69	1	Yes	Yes	99-118	33-40	TASLGGAN/TAN	acGGCCAGTCTGGGAGGGGCCAat/acGGCCAat	ENSRNOG00000029945	44.5	ENSRNOT00000050519	-	Cuzd1	NON_SYNONYMOUS_CODING	ENSRNOP00000045430	2/10	YES	74	CUZD1	ENSG00000138161	40.81	-	0.253704	-	-	31	1	21	1	22	1	27	0
2	48847983	2	30426094	ACTACT/ACT	10	214	50	DP4=0,0,6,41/1:255,30,0:57	1	Yes	Yes	3864-3869	1288-1290	AVV/AV	gcAGTAGTg/gcAGTg	ENSRNOG00000017428	46.11	ENSRNOT00000023460	-	Map1b	NON_SYNONYMOUS_CODING	ENSRNOP00000023460	5/7	YES	91	MAP1B	ENSG00000131711	42.29	-	0.0814444	-	-	31	1	27	1	23	1	24	1
2	228913164	2	202154400	TGATGA/TGA	13	214	50	DP4=0,0,5,81/1:255,39,0:75	1	Yes	Yes	1745-1750	582-584	LMK/LK	tTGATGAaa/tTGAaa	ENSRNOG00000017784	34	ENSRNOT00000024036	-	RGD1306520	NON_SYNONYMOUS_CODING	ENSRNOP00000024036	3/4	YES	68	LRIF1	ENSG00000121931	36.58	-	0.600385	-	-	35	1	31	1	36	1	32	1
3	12988794	3	8067455	AAGAAGAAGAAG/AAGAAGAAG	19	214	55	DP4=0,0,10,91/1:255,57,0:99	1	Yes	Yes	439-450	147-150	KKKK/KKK	AAGAAGAAGAAG/AAGAAGAAG	ENSRNOG00000039777	46.87	ENSRNOT00000061029	-	Ttf1	NON_SYNONYMOUS_CODING	ENSRNOP00000057745	1/11	YES	51	TTF1	ENSG00000125482	44.85	-	0.309808	-	-	35	1	20	0	22	1	21	1
4	134086011	4	68708161	AAGAAG/AAG	28	214	55	DP4=0,0,16,121/1:255,84,0:99	1	Yes	Yes	109-114	37-38	KK/K	AAGAAG/AAG	ENSRNOG00000025929	41.44	ENSRNOT00000035188	-	D4A2T1_RAT	NON_SYNONYMOUS_CODING	ENSRNOP00000035282	2/3	YES	64	TRBV4-2	ENSG00000211745	52.04	-	0.362713	-	-	32	1	27	1	31	1	37	1
4	137034778	4	70640489	CTT/-	13	214	54	DP4=0,0,7,61/1:255,39,0:75	1	Yes	Yes	43-45	15	L/-	CTT/-	ENSRNOG00000032535	45.74	ENSRNOT00000048423	-	Olr807	NON_SYNONYMOUS_CODING	ENSRNOP00000044423	1/1	YES	84	OR2F1	ENSG00000213215	49.08	-	0.145097	-	-	36	1	30	0	24	0	25	0
4	212121000	4	167018179	TC/TCTGAATC	10	191	33	DP4=0,0,5,51/1:232,30,0:57	1	Yes	Yes	631-632	211	E/DSE	GAa/GATTCAGAa	ENSRNOG00000037064	37.81	ENSRNOT00000067678	-	Klri1	NON_SYNONYMOUS_CODING	ENSRNOP00000062814	10/10	YES	-	-	-	-	-	-	-	-	47	1	34	1	23	1	29	1
5	157032956	5	153702009	CTGCTGCTGC/CTGCTGC	21	214	55	DP4=0,0,7,141/1:255,63,0:99	1	Yes	Yes	749-758	250-253	SAAA/SAA	tCTGCTGCTGCa/tCTGCTGCa	ENSRNOG00000017309	47.37	ENSRNOT00000023289	L3_Mars:LINE:CR1	RGD1359529	NON_SYNONYMOUS_CODING	ENSRNOP00000023289	4/5	YES	74	C1orf63	ENSG00000117616	46.4	-	0.169662	-	-	42	1	23	1	29	1	27	1
6	137161766	6	128335960	GAGG/GAGGAGG	24	214	44	DP4=1,0,12,111/1:255,51,0:99	0.958333	Yes	Yes	801-804	267-268	KR/KRR	aaGAGG/aaGAGGAGG	ENSRNOG00000025856	42.53	ENSRNOT00000033897	-	Q7TP87_RAT	NON_SYNONYMOUS_CODING	ENSRNOP00000029694	3/5	YES	-	-	-	-	-	-	-	-	47	1	22	1	25	1	26	1
7	28786842	7	24805157	ACA/ACACACACACATACA	10	144	33	DP4=0,0,5,51/1:185,30,0:57	1	No	Yes	737-739	246-247	HI/HTHTYI	cACAta/cACACACACACATACAta	ENSRNOG00000038932	41.02	ENSRNOT00000041208	(CA)n:Simple_repeat:Simple_repeat	F1LWJ9_RAT	NON_SYNONYMOUS_CODING	ENSRNOP00000044964	4/5	YES	-	-	-	-	-	-	-	-	27	1	20	1	24	1	30	1
10	36186341	10	36490303	TCTTCTTC/TCTTC	11	214	52	DP4=0,0,4,71/1:255,33,0:63	1	Yes	Yes	1017-1024	339-342	RKKT/RKT	agGAAGAAGAcc/agGAAGAcc	ENSRNOG00000029678	43.53	ENSRNOT00000004902	RNSAT1:Satellite:Satellite	D3ZUE7_RAT	NON_SYNONYMOUS_CODING	ENSRNOP00000004902	4/4	YES	78	ZNF354A	ENSG00000169131	46.17	-	0.160744	-	-	31	1	28	1	31	1	23	1
10	36340778	10	36634896	C/CTCC	10	158	30	DP4=0,0,4,61/1:199,30,0:57	1	Yes	Yes	804	268	F/FS	ttC/ttCTCC	ENSRNOG00000032495	50.05	ENSRNOT00000049730	-	Olr1411	NON_SYNONYMOUS_CODING	ENSRNOP00000042053	1/1	YES	-	-	-	-	-	-	-	-	43	1	27	1	34	1	27	1
10	109057849	10	109697665	CAGCAGCAGCAGCAACAGCAGCAGCA/CAGCAGCAGCAACAGCAGCAGCA	13	214	58	DP4=0,0,7,61/1:255,39,0:75	1	Yes	Yes	2851-2876	951-959	QQQQQQQQQ/QQQQQQQQ	CAGCAGCAGCAGCAACAGCAGCAGCAa/CAGCAGCAGCAACAGCAGCAGCAa	ENSRNOG00000043102	55.87	ENSRNOT00000066736	(CAG)n:Simple_repeat:Simple_repeat	RGD1306500	NON_SYNONYMOUS_CODING	ENSRNOP00000063823	10/11	YES	75	BAHCC1	ENSG00000171282	62.96	-	0.157164	-	-	27	1	24	1	23	1	18	1
11	91088138	11	85787978	CTTCTT/CTTCTTCTT	16	214	51	DP4=0,0,11,51/1:255,48,0:93	1	Yes	Yes	4123-4128	1375-1376	KK/KKK	AAGAAG/AAGAAGAAG	ENSRNOG00000030452	57.28	ENSRNOT00000051991	-	Rimbp3	NON_SYNONYMOUS_CODING	ENSRNOP00000054476	1/2	YES	64	RIMBP3	ENSG00000196622	62.54	-	0.313879	-	-	43	1	19	1	20	1	26	1
12	7789191	12	4993872	GGCCACACAG/G	10	176	33	DP4=0,0,6,41/1:217,30,0:57	1	Yes	Yes	2418-2427	806-809	NCVA/N	aaCTGTGTGGCC/aaC	ENSRNOG00000000894	46.09	ENSRNOT00000001194	-	Fry	NON_SYNONYMOUS_CODING	ENSRNOP00000001194	20/20	-	96	FRY	ENSG00000073910	38.87	-	0.028244	-	-	36	1	20	0	23	1	20	1
13	114125091	13	107033477	CTTCTTCT/CTTCT	18	214	57	DP4=0,0,10,81/1:255,54,0:99	1	No	No	644-651	215-217	EKK/EK	gAGAAGAAG/gAGAAG	ENSRNOG00000003832	49.95	ENSRNOT00000005095	-	Vash2	NON_SYNONYMOUS_CODING	ENSRNOP00000005095	5/5	YES	97	VASH2	ENSG00000143494	48.23	-	0.0286772	-	-	37	0	34	0	33	0	21	0
13	116402652	13	108964594	TCTTCTTCTTC/TCTTCTTCTTCTTC	11	214	60	DP4=0,0,7,41/1:255,33,0:63	1	Yes	Yes	271-281	91-94	EEEE/EEEEE	GAAGAAGAAGAg/GAAGAAGAAGAAGAg	ENSRNOG00000004789	45.98	ENSRNOT00000006395	(TCC)n:Simple_repeat:Simple_repeat	LOC305076	NON_SYNONYMOUS_CODING	ENSRNOP00000006395	3/12	-	86	DIEXF	ENSG00000117597	40.9	-	0.106159	-	-	31	0	30	0	20	0	31	0
16	68743555	16	69229712	GAG/GAGGAG	17	214	51	DP4=0,0,8,91/1:255,51,0:99	1	Yes	Yes	2455-2457	819	E/EE	GAG/GAGGAG	ENSRNOG00000012688	48.23	ENSRNOT00000016971	-	Rab11fip1	NON_SYNONYMOUS_CODING	ENSRNOP00000016971	7/10	YES	68	RAB11FIP1	ENSG00000156675	45.87	-	0.361239	-	-	36	1	26	1	23	1	30	1
1	36704259	17	2795848	AGAAG/AG	11	214	56	DP4=0,0,5,61/1:255,33,0:63	1	Yes	Yes	3606-3610	1202-1204	SEG/SG	tcAGAAGga/tcAGga	ENSRNOG00000023053	45.98	ENSRNOT00000061873	-	RGD1309747	NON_SYNONYMOUS_CODING	ENSRNOP00000058589	13/19	YES	61	KIAA0947	ENSG00000164151	38.9	-	0.33686	-	-	33	1	29	1	20	1	24	0
17	12092439	17	15504439	-/TCC	14	214	57	DP4=0,0,9,51/1:255,42,0:81	1	No	No	424-425	142	T/IP	acc/aTCCcc	ENSRNOG00000033993	49.35	ENSRNOT00000044670	(CAT)n:Simple_repeat:Simple_repeat	LOC498705	NON_SYNONYMOUS_CODING	ENSRNOP00000043531	4/4	YES	-	-	-	-	-	-	-	-	40	0	25	0	34	1	26	0
17	17534871	17	21015499	TCTTCCTCTTCCTCTTCCTC/TCTTCCTCTTCCTCTTCCTCTTCCTC	12	180	33	DP4=0,0,7,51/1:221,36,0:69	1	Yes	Yes	1156-1175	386-392	EEEEEED/EEEEEEEED	GAGGAAGAGGAAGAGGAAGAc/GAGGAAGAGGAAGAGGAAGAGGAAGAc	ENSRNOG00000039560	36.63	ENSRNOT00000020648	-	Omd	NON_SYNONYMOUS_CODING	ENSRNOP00000020648	3/3	YES	79	OMD	ENSG00000127083	36.07	-	0.256271	-	-	29	1	31	1	24	1	22	1
17	17608407	17	21091080	TCCTCCTCCTCCTCCTCCTCCTC/TCCTCCTCCTCCTCCTCCTCCTCCTCCTC	11	214	46	DP4=0,0,8,31/1:255,33,0:63	1	Yes	Yes	766-788	256-263	EEEEEEEE/EEEEEEEEEE	GAGGAGGAGGAGGAGGAGGAGGAa/GAGGAGGAGGAGGAGGAGGAGGAGGAGGAa	ENSRNOG00000031716	39.69	ENSRNOT00000043852	(TCC)n:Simple_repeat:Simple_repeat	D3ZS41_RAT	NON_SYNONYMOUS_CODING	ENSRNOP00000051031	8/14	YES	70	ECM2	ENSG00000106823	38.87	-	0.277311	-	-	39	1	27	1	13	1	24	1
17	29231563	17	32878469	CCTCC/CCTCCGCCTCC	10	135	33	DP4=0,0,8,21/1:176,30,0:57	1	Yes	Yes	529-533	177-178	GG/GGGG	GGAGGg/GGAGGCGGAGGg	ENSRNOG00000013928	45.44	ENSRNOT00000018649	-	Dsp	NON_SYNONYMOUS_CODING	ENSRNOP00000018649	4/24	YES	95	DSP	ENSG00000096696	42.32	KERATOSIS PALMOPLANTARIS STRIATA II; PPKS2	0.0333702	-	-	19	1	20	1	21	0	18	1
18	426735	18	148500	TACGAC/-	13	159	32	DP4=1,0,7,51/1:199,13,0:23	0.923077	Yes	Yes	4738-4743	1580-1581	YD/-	TACGAC/-	ENSRNOG00000031197	48.98	ENSRNOT00000045926	-	F8	NON_SYNONYMOUS_CODING	ENSRNOP00000050792	14/26	YES	55	F8	ENSG00000185010	39.69	HEMOPHILIA A; HEMA	0.259296	-	-	27	1	15	1	21	1	12	1
20	45787664	20	43078312	CGCCTGC/CGCCTGCGCCTGC	10	174	33	DP4=0,0,7,31/1:215,30,0:57	1	Yes	Yes	175-181	59-61	RLP/RLRLP	CGCCTGCcg/CGCCTGCGCCTGCcg	ENSRNOG00000042125	43.73	ENSRNOT00000064378	-	D3ZEU2_RAT	NON_SYNONYMOUS_CODING	ENSRNOP00000062987	1/8	YES	87	LAMA4	ENSG00000112769	39.14	-	0.139376	-	-	31	1	28	1	18	1	22	1
X	31702443	X	50344141	GTC/GTCGTC	13	214	54	DP4=0,0,4,91/1:255,39,0:75	1	Yes	Yes	857-859	286-287	SP/SRP	aGTCca/aGTCGTCca	ENSRNOG00000033459	48.4	ENSRNOT00000041752	-	F1M3X4_RAT	NON_SYNONYMOUS_CODING	ENSRNOP00000051035	3/9	YES	82	THRAP3	ENSG00000054118	43.72	-	0.218337	-	-	19	1	13	1	12	1	13	1
14	51657675	X	156841913	TCCTCCTCCTC/TCCTCCTC	10	214	46	DP4=0,0,4,61/1:255,30,0:57	1	No	No	481-491	161-164	EEEE/EEE	GAGGAGGAGGAa/GAGGAGGAa	ENSRNOG00000037349	45.85	ENSRNOT00000056513	(TCC)n:Simple_repeat:Simple_repeat	LOC689665	NON_SYNONYMOUS_CODING	ENSRNOP00000053353	1/1	YES	-	-	-	-	-	-	-	-	10	0	5	0	5	0	11	0
^ Bases in BN reference genome / Base in GAERS.
RepeatMasker-Region "repName:repClass:repFamily": acquired from UCSC Server "Rat_rn4_rptmasker" - downloaded 27th September 2012
For HG19 mapping, where multiple transcripts were available, CCDS and then Canonical Transcripts were prioritized.
%GC content, %identity_human, HGNC symbol, Human Ensembl Gene ID, dN/dS: acquired from ensembl BioMart, accessed 24th August 2012
MAPS_to_HG19: derived from ensembl Liftover tool (12th August 2012)
OMIM_MobidMap: downloaded 20th August 2012
Ion_Channel_list: acquired from Klassen et al (2011), Exome Sequencing of Ion Channel Genes Reveals Complex Profiles Confounding Personal Risk Assessment in Epilepsy. Cell; Volume 145, Issue 7, 24 June 2011, Pages 1036–1048
Lemke_list: acquired from Lemke et al (2012), Targeted next generation sequencing as a diagnostic tool in epileptic disorders. Epilepsia; 2012 Aug;53(8):1387-1398. doi: 10.1111/j.1528-1167.2012.03516.x. Epub 2012 May 21
