# Supplementary material for: Evaluating whole genome sequence data from the Genetic Absence Epilepsy Rat from Strasbourg and its related non-epileptic strain
Source: PLoS One. 2017 Jul 14;12(7):e0179924. doi: 10.1371/journal.pone.0179924 (PMC5510834; doi:10.1371/journal.pone.0179924)
Supplement: S4 Table — (XLSX) [file pone.0179924.s004.xlsx]

## Sheet: NEC_frameshifts
Supplemental table: List of genes showing likely-gene-disrupting indels in NEC genome as compared to BN reference genome.
Chr (rn5)	Position (rn5)	Chr (rn4)	Position (rn4)	Variation	NEC Coverage	NEC QUAL	NEC MQ	NEC (DP4:GT:PL:GQ)	NEC %VarAllele	Obs +/-3bp (Atanur Tally)	Obs +/-3bp (Hermsen 2015)	CDS_position	Protein_position	Ensembl gene id	% GC content	Ensembl transcript id	RepeatMasker-Region	Gene symbol	Consequence	Ensembl protein id	EXON	INTRON	CANONICAL	ProteinLengthChange	% identity with human gene	HGNC symbol	Human Ensembl Gene ID	Human %GC content	MIM_MorbidMap	dN/dS	Ion_Channel_list	Lemke_list	cn5_Coverage	cn5_+/- 3bp	cn16_Coverage	cn16_+/- 3bp	cn24_Coverage	cn24_+/- 3bp	cn39_Coverage	cn39_+/- 3bp
1	55153148	1	48715513	T/TT	12	214	52	DP4=0,0,6,6:1/1:255,36,0:69	1	Yes	Yes	124	42	ENSRNOG00000014157	42.26	ENSRNOT00000018945	-	F1LXZ8_RAT	FRAMESHIFT_CODING	ENSRNOP00000046258	1/3	-	YES	-127	-	-	-	-	-	-	-	-	31	1	17	1	31	1	28	1
1	55035747	1	48837096	T/TAT	23	214	59	DP4=0,0,11,12:1/1:255,69,0:99	1	Yes	Yes	1112	371	ENSRNOG00000023753	40.37	ENSRNOT00000032667	-	Mllt4	FRAMESHIFT_CODING	ENSRNOP00000029044	15/46	-	YES	-1384	77	MLLT4	ENSG00000130396	38.79	-	0.181943	-	-	30	1	34	1	28	1	40	1
1	61054099	1	57788473	-/TG	16	214	53	DP4=0,0,6,10:1/1:255,48,0:93	1	Yes	Yes	658-659	220	ENSRNOG00000026126	32.51	ENSRNOT00000033941	-	F1LW76_RAT	FRAMESHIFT_CODING	ENSRNOP00000038661	5/7	-	-	-121	-	-	-	-	-	-	-	-	40	0	28	1	21	1	41	1
8	3657013	1	62590107	TTTTTTTTT/TTTTTTTTTT	10	35.5	60	DP4=0,0,4,6:1/1:76,30,0:56	1	Yes	Yes	921-929	307-310	ENSRNOG00000029034	39.01	ENSRNOT00000043828	-	Vom1r24	FRAMESHIFT_CODING	ENSRNOP00000045582	1/1	-	YES	0	-	-	-	-	-	-	-	-	31	0	35	0	21	0	38	0
1	83479739	1	80622719	CC/C	13	176	60	DP4=0,0,8,5:1/1:217,39,0:75	1	No	No	4967-4968	1656	ENSRNOG00000020498	53.37	ENSRNOT00000027831	-	Megf8	SPLICE_SITE,FRAMESHIFT_CODING	ENSRNOP00000027831	28/42	-	YES	-	94	MEGF8	ENSG00000105429	54.75	-	0.0340083	-	-	45	1	15	1	26	1	21	1
1	85331447	1	82388485	TTT/TTTT	21	214	59	DP4=0,0,11,10:1/1:255,63,0:99	1	Yes	Yes	916-918	306	ENSRNOG00000020871	52.23	ENSRNOT00000050433	-	D3ZB23_RAT	SPLICE_SITE,FRAMESHIFT_CODING	ENSRNOP00000050641	7/7	-	-	-	89	LTBP4	ENSG00000090006	56.57	CUTIS LAXA WITH SEVERE PULMONARY, GASTROINTESTINAL, AND URINARY ABNORMALITIES	0.0813211	-	-	33	0	32	1	19	1	27	1
1	85854614	1	82906619	AAAAAAAAA/AAAAAAAAAA	11	35.5	60	DP4=0,0,6,5:1/1:76,33,0:61	1	Yes	Yes	342-350	114-117	ENSRNOG00000028124	42.23	ENSRNOT00000066605	ID_Rn2:SINE:ID	D4A801_RAT	FRAMESHIFT_CODING	ENSRNOP00000062932	5/5	-	-	0	13	ZNF780A	ENSG00000197782	38.52	-	1.47003	-	-	34	0	20	0	30	0	23	1
1	88115633	1	83858869	GTAAGTAAG/GTAAG	13	214	48	DP4=0,0,7,6:1/1:255,39,0:75	1	Yes	Yes	-	-	ENSRNOG00000019962	51.59	ENSRNOT00000027166	-	Sars2	SPLICE_SITE,ESSENTIAL_SPLICE_SITE,INTRONIC	ENSRNOP00000027166	-	14/15	YES	-	83	SARS2	ENSG00000104835	49.92	HYPERURICEMIA, PULMONARY HYPERTENSION, RENAL FAILURE, AND ALKALOSIS	0.180694	-	-	32	0	31	1	26	1	20	1
1	89228613	1	84241927	TGTGTGTGT/TGTGTGTGTGT	13	214	46	DP4=0,0,12,1:1/1:255,39,0:75	1	Yes	Yes	705-713	235-238	ENSRNOG00000037589	50.26	ENSRNOT00000056979	(TG)n:Simple_repeat:Simple_repeat	F1LXH8_RAT	FRAMESHIFT_CODING	ENSRNOP00000053813	7/7	-	YES	4	-	-	-	-	-	-	-	-	35	0	25	1	26	1	29	1
1	106215042	1	99633144	TCCTTTCC/TCC	10	214	50	DP4=0,0,5,5:1/1:255,30,0:57	1	Yes	Yes	-	-	ENSRNOG00000014829	43.11	ENSRNOT00000020853	-	Prmt3	ESSENTIAL_SPLICE_SITE,SPLICE_SITE,INTRONIC	ENSRNOP00000020853	-	12/15	YES	-	89	PRMT3	ENSG00000185238	36.02	-	0.0998043	-	-	41	0	22	1	30	1	25	1
1	114496536	1	106347080	GGGGGGGGGGG/GGGGGGGGG	14	107	58	DP4=0,0,5,9:1/1:148,42,0:81	1	Yes	Yes	1089-1099	363-367	ENSRNOG00000031370	47.39	ENSRNOT00000039961	-	F1M4X8_RAT	FRAMESHIFT_CODING	ENSRNOP00000052859	5/6	-	YES	13	-	-	-	-	-	-	-	-	20	0	23	0	22	1	17	1
1	202484091	1	111900311	TTTTTT/TTTTTTT	19	104	45	DP4=0,0,10,9:1/1:145,57,0:99	1	Yes	Yes	297-302	99-101	ENSRNOG00000021990	45.56	ENSRNOT00000034149	-	D3ZUZ0_RAT	FRAMESHIFT_CODING	ENSRNOP00000049186	1/6	-	YES	0	75	COMMD9	ENSG00000110442	40.91	-	0.321627	-	-	43	0	29	0	22	1	23	1
1	121368924	1	114405783	TT/T	11	160	38	DP4=0,0,4,7:1/1:201,33,0:63	1	Yes	Yes	472-473	158	ENSRNOG00000042437	42.66	ENSRNOT00000064980	-	D4A5R8_RAT	FRAMESHIFT_CODING	ENSRNOP00000061660	4/5	-	YES	-366	91	MGAT4A	ENSG00000071073	40.01	-	0.0642215	-	-	32	0	32	0	31	1	28	1
1	127432292	1	119866331	ACACACACACACACA/ACACACACACACA	23	214	58	DP4=0,0,11,12:1/1:255,69,0:99	1	Yes	Yes	438-452	146-151	ENSRNOG00000037092	42.15	ENSRNOT00000049025	(CA)n:Simple_repeat:Simple_repeat	F1M1U2_RAT	FRAMESHIFT_CODING	ENSRNOP00000047697	3/4	-	YES	73	-	-	-	-	-	-	-	-	34	0	34	0	28	1	20	1
1	174780957	1	161240939	G/-	16	214	60	DP4=0,0,7,9:1/1:255,48,0:93	1	Yes	Yes	555	185	ENSRNOG00000015893	45.58	ENSRNOT00000021273	-	Olr106	FRAMESHIFT_CODING	ENSRNOP00000021273	1/1	-	YES	0	-	-	-	-	-	-	-	-	28	0	28	0	33	0	19	0
1	179133949	1	165327783	CAAATCCGTTCA/CA	11	152	32	DP4=0,0,3,8:1/1:193,33,0:63	1	Yes	Yes	8-19	3-7	ENSRNOG00000021858	51.05	ENSRNOT00000038429	-	F1LU03_RAT	FRAMESHIFT_CODING	ENSRNOP00000043492	1/3	-	YES	-225	-	-	-	-	-	-	-	-	36	0	31	0	22	0	22	0
1	179604716	1	165820868	AAAAAAA/AAAAAAAA	20	76.5	60	DP4=0,0,12,8:1/1:117,60,0:99	1	Yes	Yes	610-616	204-206	ENSRNOG00000009748	43.78	ENSRNOT00000012919	-	Olr262	FRAMESHIFT_CODING	ENSRNOP00000012919	1/1	-	YES	-83	71	OR5P2	ENSG00000183303	43.69	-	0.258174	-	-	37	0	29	0	25	0	19	0
1	179751901	1	165960083	TTTTTTTT/TTTTTTTTT	14	57.5	60	DP4=0,0,5,9:1/1:98,42,0:81	1	Yes	Yes	537-544	179-182	ENSRNOG00000033306	43.92	ENSRNOT00000046292	-	Olr268	FRAMESHIFT_CODING	ENSRNOP00000046528	1/1	-	YES	4	71	OR5P2	ENSG00000183303	43.69	-	0.26459	-	-	31	0	35	0	25	0	34	0
1	181440911	1	167450758	TTTGTTTGTTT/TTTGTTT	14	214	49	DP4=0,0,6,8:1/1:255,42,0:81	1	Yes	Yes	1339-1349	447-450	ENSRNOG00000013123	46.39	ENSRNOT00000036003	-	F1LW52_RAT	FRAMESHIFT_CODING	ENSRNOP00000029896	14/21	-	-	-327	92	SCUBE2	ENSG00000175356	44.09	-	0.117873	-	-	30	1	28	0	26	0	21	1
1	196209568	1	177812417	AAAA/AAA	18	186	54	DP4=0,0,9,9:1/1:227,54,0:99	1	No	No	2453-2456	818-819	ENSRNOG00000031211	44.39	ENSRNOT00000049380	RatSatRep2:Unknown:Unknown	ACSM5_RAT	FRAMESHIFT_CODING	ENSRNOP00000043828	20/20	-	YES	-130	80	ACSM5	ENSG00000183549	42.36	-	0.188741	-	-	56	1	31	0	30	0	39	1
1	208915518	1	190888435	-/C	13	214	60	DP4=0,0,6,7:1/1:255,39,0:75	1	Yes	Yes	1635-1636	545-546	ENSRNOG00000029945	44.5	ENSRNOT00000050519	-	Cuzd1	SPLICE_SITE,FRAMESHIFT_CODING,INTRONIC	ENSRNOP00000045430	-	-	YES	-	74	CUZD1	ENSG00000138161	40.81	-	0.253704	-	-	39	1	19	1	25	1	24	1
1	231977950	1	211513503	G/-	10	144	47	DP4=0,0,9,1:1/1:185,30,0:57	1	Yes	Yes	-	-	ENSRNOG00000019636	48.37	ENSRNOT00000065977	PB1D7:SINE:Alu	D4A8T4_RAT	ESSENTIAL_SPLICE_SITE	ENSRNOP00000061399	-	3/18	-	-	62	BSCL2	ENSG00000168000	51.19	NEURONOPATHY, DISTAL HEREDITARY MOTOR, TYPE V; HMN5	0.416986	-	-	38	1	24	0	25	0	23	1
1	235063939	1	214397607	CCCCCCC/CCCCCCCC	16	77.5	60	DP4=0,0,8,8:1/1:118,48,0:93	1	Yes	Yes	486-492	162-164	ENSRNOG00000036624	39.1	ENSRNOT00000042091	-	Plac1l	FRAMESHIFT_CODING	ENSRNOP00000043600	4/4	-	YES	2	50	PLAC1L	ENSG00000149507	38.22	-	0.668694	-	-	39	0	33	0	37	0	35	0
2	125261275	2	105729155	GGGG/GGG	22	138	32	DP4=4,0,6,12:1/1:178,16,0:29	0.818182	Yes	Yes	-	-	ENSRNOG00000042722	35.04	ENSRNOT00000067837	-	F1M2L4_RAT	CODING_UNKNOWN,SPLICE_SITE,ESSENTIAL_SPLICE_SITE	ENSRNOP00000063150	10/13	-	YES	-	-	-	-	-	-	-	-	-	47	1	32	1	39	1	40	1
2	140157079	2	120385161	CCC/CC	10	186	60	DP4=0,0,5,5:1/1:227,30,0:57	1	Yes	Yes	226-228	76	ENSRNOG00000012114	37.27	ENSRNOT00000016179	-	D4A8K1_RAT	SPLICE_SITE,FRAMESHIFT_CODING	ENSRNOP00000016179	7/11	-	YES	-	55	DNAJC19	ENSG00000205981	39.17	3-@METHYLGLUTACONIC ACIDURIA, TYPE V; MGCA5	0.371086	-	-	36	1	31	0	22	1	33	1
2	194919264	2	168038796	CCCCCC/CCCCCCC	18	113	60	DP4=0,0,8,10:1/1:154,54,0:99	1	Yes	Yes	452-457	151-153	ENSRNOG00000031978	45.13	ENSRNOT00000047010	-	D3ZQ40_RAT	FRAMESHIFT_CODING	ENSRNOP00000046616	3/6	-	YES	-150	-	-	-	-	-	-	-	-	35	1	23	1	38	1	30	1
2	208842882	2	182284048	TTTTTTTTTTTT/TTTTTTTTTT	13	91.5	56	DP4=0,0,7,6:1/1:132,39,0:75	1	Yes	Yes	568-579	190-193	ENSRNOG00000017758	41.3	ENSRNOT00000066527	-	LOC361985	SPLICE_SITE,FRAMESHIFT_CODING	ENSRNOP00000061305	7/8	-	-	-	96	C1orf43	ENSG00000143612	45.88	-	0.0453851	-	-	35	0	39	1	26	1	31	0
Deleted	Deleted	2	184579778	CCCC/CCC	15	164	52	DP4=0,0,9,6:1/1:205,45,0:87	1	Yes	Yes	627-630	209-210	ENSRNOG00000042606	39.89	ENSRNOT00000066410	-	D3ZYV3_RAT	FRAMESHIFT_CODING	ENSRNOP00000063591	6/8	-	YES	4	72	PGLYRP3	ENSG00000159527	46.94	-	0.291512	-	-	44	0	29	1	34	1	30	1
2	214981569	2	189240867	CCGGCC/CC	15	214	51	DP4=0,0,6,9:1/1:255,45,0:87	1	Yes	Yes	344-349	115-117	ENSRNOG00000037312	48.76	ENSRNOT00000056458	-	F1LX98_RAT	FRAMESHIFT_CODING	ENSRNOP00000053296	1/8	-	YES	-573	69	ZC3H11A	ENSG00000058673	40.85	-	0.235486	-	-	27	0	26	1	17	1	27	1
2	218471871	2	191662798	GGGGGGGG/GGGGGGGGG	13	50.5	60	DP4=0,0,7,6:1/1:91,39,0:75	1	Yes	Yes	525-532	175-178	ENSRNOG00000000096	47.77	ENSRNOT00000067937	-	NHRF3_RAT	FRAMESHIFT_CODING	ENSRNOP00000061514	4/11	-	-	4	73	PDZK1	ENSG00000174827	44.63	-	0.24813	-	-	39	0	25	1	21	0	19	0
2	261346006	2	235055143	CCC/CCCC	15	214	58	DP4=0,0,10,5:1/1:255,45,0:87	1	Yes	Yes	988-990	330	ENSRNOG00000033088	43.64	ENSRNOT00000043369	-	LOC499715	FRAMESHIFT_CODING	ENSRNOP00000048384	8/8	-	YES	0	-	-	-	-	-	-	-	-	42	1	25	1	24	0	26	1
3	15952749	3	10313788	T/TCT	19	214	59	DP4=0,0,9,10:1/1:255,57,0:99	1	Yes	Yes	-	-	ENSRNOG00000022120	56.22	ENSRNOT00000032114	-	-	WITHIN_NON_CODING_GENE,SPLICE_SITE,ESSENTIAL_SPLICE_SITE	-	3/3	-	YES	-	-	-	-	-	-	-	-	-	29	1	28	1	25	1	25	1
3	39336486	3	26478267	GTGTGTGTGTGTGT/GTGTGTGTGTGTGTGT	19	214	50	DP4=0,0,12,7:1/1:255,54,0:99	1	Yes	Yes	602-615	201-205	ENSRNOG00000039016	46.47	ENSRNOT00000059665	(TATG)n:Simple_repeat:Simple_repeat	F1M273_RAT	FRAMESHIFT_CODING	ENSRNOP00000056417	2/2	-	YES	-51	-	-	-	-	-	-	-	-	42	1	27	1	27	1	22	1
3	39336606	3	26478387	GTGTGTGTGT/GTGTGTGTGTGT	14	214	58	DP4=0,0,5,9:1/1:255,42,0:81	1	Yes	Yes	722-731	241-244	ENSRNOG00000039016	46.47	ENSRNOT00000059665	(TATG)n:Simple_repeat:Simple_repeat	F1M273_RAT	FRAMESHIFT_CODING	ENSRNOP00000056417	2/2	-	YES	-51	-	-	-	-	-	-	-	-	39	1	19	1	19	1	17	1
Deleted	Deleted	3	50913628	TTT/TT	15	176	47	DP4=0,0,10,5:1/1:217,45,0:87	1	Yes	Yes	289-291	97	ENSRNOG00000024655	38.43	ENSRNOT00000033258	-	D3ZP77_RAT	SPLICE_SITE,FRAMESHIFT_CODING	ENSRNOP00000034244	3/5	-	YES	-	-	-	-	-	-	-	-	-	59	1	33	1	29	1	30	1
3	94693031	3	83670210	-/G	20	214	56	DP4=0,0,6,14:1/1:255,60,0:99	1	Yes	Yes	453-454	151-152	ENSRNOG00000029200	42.81	ENSRNOT00000051660	-	F1LY01_RAT	FRAMESHIFT_CODING	ENSRNOP00000047507	3/5	-	YES	-208	-	-	-	-	-	-	-	-	30	1	38	1	20	1	28	0
3	109794314	3	97584345	AAAAA/AAAA	15	115	58	DP4=0,0,5,10:1/1:156,45,0:87	1	Yes	Yes	529-533	177-178	ENSRNOG00000034249	38.87	ENSRNOT00000047208	-	Olr783	FRAMESHIFT_CODING	ENSRNOP00000051019	1/1	-	YES	-117	84	OR4F6	ENSG00000184140	41.03	-	0.142034	-	-	29	0	36	1	38	1	22	0
3	109840600	3	97634383	CCCCC/CCCC	17	110	59	DP4=1,0,10,6:1/1:151,31,0:59	0.941176	No	No	411-415	137-139	ENSRNOG00000030422	39.96	ENSRNOT00000043710	-	Olr786	FRAMESHIFT_CODING	ENSRNOP00000044329	1/1	-	YES	8	-	-	-	-	-	-	-	-	34	0	31	1	27	1	25	0
3	110623689	3	98389395	GGGGGG/GGGGGGG	17	110	59	DP4=0,0,6,11:1/1:151,51,0:99	1	Yes	Yes	-	-	ENSRNOG00000037408	49.72	ENSRNOT00000056607	-	F1LYV2_RAT	CODING_UNKNOWN,SPLICE_SITE,ESSENTIAL_SPLICE_SITE	ENSRNOP00000053446	2/4	-	YES	-	-	-	-	-	-	-	-	-	30	0	30	1	24	1	26	0
3	110623774	3	98389480	GGG/GG	15	214	58	DP4=0,0,7,8:1/1:255,45,0:87	1	Yes	Yes	-	-	ENSRNOG00000037408	49.72	ENSRNOT00000056607	-	F1LYV2_RAT	CODING_UNKNOWN,SPLICE_SITE,ESSENTIAL_SPLICE_SITE	ENSRNOP00000053446	3/4	-	YES	-	-	-	-	-	-	-	-	-	29	0	32	1	19	1	21	0
3	180440172	3	170369029	TT/TTT	13	207	58	DP4=0,0,5,8:1/1:248,39,0:75	1	Yes	Yes	8806-8807	2936	ENSRNOG00000013267	55.73	ENSRNOT00000050626	-	Pric285	FRAMESHIFT_CODING	ENSRNOP00000043302	19/19	-	YES	-24	70	PRIC285	ENSG00000130589	66.08	-	0.146535	-	-	14	0	11	0	10	0	20	0
4	58763953	4	58796748	AA/A	10	180	49	DP4=0,0,4,6:1/1:221,30,0:57	1	Yes	Yes	137-138	46	ENSRNOG00000032847	48.36	ENSRNOT00000049811	-	RGD1561636	FRAMESHIFT_CODING	ENSRNOP00000045213	1/1	-	YES	-14	-	-	-	-	-	-	-	-	37	1	32	1	30	1	31	1
4	167994432	4	99007423	GGG/GGGG	15	195	57	DP4=0,0,6,9:1/1:236,45,0:87	1	Yes	Yes	373-375	125	ENSRNOG00000031359	42.02	ENSRNOT00000029570	-	F1LTN3_RAT	FRAMESHIFT_CODING	ENSRNOP00000029321	2/2	-	YES	1	-	-	-	-	-	-	-	-	59	1	38	1	43	1	42	1
Deleted	Deleted	4	101924821	AAAGAAAGAA/AAAGAA	19	214	41	DP4=0,0,10,9:1/1:255,57,0:99	1	Yes	Yes	15-24	5-8	ENSRNOG00000005237	39.2	ENSRNOT00000036375	-	F1M663_RAT	FRAMESHIFT_CODING	ENSRNOP00000038743	1/2	-	YES	17	64	IGKV6D-21	ENSG00000225523	43.62	-	0.3868	-	-	32	1	24	1	17	1	20	1
4	224278480	4	160865850	C/CGC	12	102	60	DP4=0,1,8,3:1/1:142,19,0:35	0.916667	Yes	Yes	106	36	ENSRNOG00000037142	45.93	ENSRNOT00000056036	-	F1M4W9_RAT	FRAMESHIFT_CODING	ENSRNOP00000052888	3/3	-	YES	-3	-	-	-	-	-	-	-	-	37	1	36	1	28	1	24	1
5	4847280	5	4664198	TTTTTTTTTT/TTTTTTTT	21	138	57	DP4=0,0,12,9:1/1:179,63,0:99	1	Yes	Yes	244-253	82-85	ENSRNOG00000007797	46.25	ENSRNOT00000010277	-	Rbpsuh	FRAMESHIFT_CODING	ENSRNOP00000010277	2/4	-	YES	-406	97	RBPJ	ENSG00000168214	40.8	-	0.0423651	-	-	31	0	29	1	27	1	40	1
5	10486687	5	5228033	GTGGTGGTGGT/GTGGTGGTGGTGGTGGT	12	207	39	DP4=0,0,4,8:1/1:248,36,0:69	1	Yes	Yes	-	-	ENSRNOG00000040277	47.13	ENSRNOT00000061990	(TGG)n:Simple_repeat:Simple_repeat	F1LYC1_RAT	ESSENTIAL_SPLICE_SITE,CODING_UNKNOWN,SPLICE_SITE,INTRONIC	ENSRNOP00000058702	7/9	-	YES	-	-	-	-	-	-	-	-	-	11	0	19	1	19	1	13	1
Deleted	Deleted	5	12845844	GGGGGGGGGG/GGGGGGGG	17	100	46	DP4=0,1,11,5:1/1:141,31,0:59	0.941176	Yes	Yes	-	-	ENSRNOG00000040211	38.79	ENSRNOT00000061890	-	F1LWQ8_RAT	ESSENTIAL_SPLICE_SITE,CODING_UNKNOWN,SPLICE_SITE,INTRONIC	ENSRNOP00000058606	5/9	-	YES	-	-	-	-	-	-	-	-	-	29	0	20	1	18	1	23	1
5	39712121	5	35726732	T/TGT	14	214	47	DP4=0,0,6,8:1/1:255,42,0:81	1	Yes	Yes	59	20	ENSRNOG00000032779	39.09	ENSRNOT00000042209	-	D4AB93_RAT	SPLICE_SITE,FRAMESHIFT_CODING	ENSRNOP00000040783	2/5	-	YES	-	70	CASP3	ENSG00000164305	40.48	-	0.283178	-	-	40	0	29	1	39	0	28	1
5	54946072	5	51534091	-/C	17	214	60	DP4=0,0,9,8:1/1:255,51,0:99	1	Yes	Yes	245-246	82	ENSRNOG00000039674	44.68	ENSRNOT00000012267	-	D4A7L5_RAT	FRAMESHIFT_CODING	ENSRNOP00000047101	2/3	-	YES	-10	-	-	-	-	-	-	-	-	49	0	23	1	32	0	19	1
5	62035035	5	58581181	TTTTTT/TTTTTTT	17	109	55	DP4=0,0,8,9:1/1:150,51,0:99	1	No	No	256-261	86-87	ENSRNOG00000010727	44.33	ENSRNOT00000064954	B2_Rat4:SINE:B2	Ube2r2	FRAMESHIFT_CODING	ENSRNOP00000060524	4/7	-	YES	-151	-	-	-	-	-	-	-	-	39	0	36	0	32	0	24	0
5	63943626	5	60413153	TGGATGGATGGATGGATGGATGGATGG/TGGATGGATGGATGGATGGATGGATGGATGG	16	214	43	DP4=0,0,11,5:1/1:255,48,0:93	1	Yes	Yes	841-867	281-289	ENSRNOG00000039324	47.23	ENSRNOT00000060259	(TTGG)n:Simple_repeat:Simple_repeat	F1M8A6_RAT	FRAMESHIFT_CODING	ENSRNOP00000057010	5/5	-	YES	2	-	-	-	-	-	-	-	-	39	0	38	1	36	0	22	0
6	111802195	6	103472959	TT/T	12	214	58	DP4=0,0,6,6:1/1:255,36,0:69	1	Yes	Yes	71-72	24	ENSRNOG00000025264	50.36	ENSRNOT00000030033	-	D4A602_RAT	FRAMESHIFT_CODING	ENSRNOP00000061256	1/3	-	YES	-73	-	-	-	-	-	-	-	-	36	1	27	1	27	1	35	1
6	123507604	6	114071491	-/TT	10	140	53	DP4=0,0,4,6:1/1:181,30,0:57	1	Yes	Yes	537-538	179-180	ENSRNOG00000043263	51.6	ENSRNOT00000043243	-	F1M4D1_RAT	FRAMESHIFT_CODING	ENSRNOP00000045948	4/4	-	YES	-36	-	-	-	-	-	-	-	-	33	1	21	0	28	1	16	1
Deleted	Deleted	6	137434936	TG/-	11	214	56	DP4=0,0,3,8:1/1:255,33,0:63	1	Yes	Yes	1185-1186	395-396	ENSRNOG00000028650	57.34	ENSRNOT00000031962	-	F1MAJ2_RAT	SPLICE_SITE,FRAMESHIFT_CODING	ENSRNOP00000032170	10/28	-	-	-	62	INF2	ENSG00000203485	63.67	CHARCOT-MARIE-TOOTH DISEASE, DOMINANT INTERMEDIATE E; CMTDIE	0.172844	-	-	35	1	18	1	20	1	20	1
6	147454628	6	138620144	A/-	11	203	58	DP4=0,0,8,3:1/1:244,33,0:63	1	Yes	Yes	353	118	ENSRNOG00000032620	44	ENSRNOT00000046014	-	D4A2V3_RAT	FRAMESHIFT_CODING	ENSRNOP00000042429	2/2	-	-	0	-	-	-	-	-	-	-	-	31	1	19	1	35	1	26	1
6	147560007	6	139473804	ACA/A	20	214	58	DP4=0,0,12,8:1/1:255,60,0:99	1	Yes	Yes	53-55	18-19	ENSRNOG00000034064	50.47	ENSRNOT00000040751	-	F1LXK3_RAT	FRAMESHIFT_CODING	ENSRNOP00000041301	1/1	-	YES	-75	-	-	-	-	-	-	-	-	18	1	5	1	12	1	31	1
6	149774849	6	140444948	TT/TTT	17	214	39	DP4=0,0,7,10:1/1:255,51,0:99	1	Yes	Yes	333-334	111-112	ENSRNOG00000032671	38.05	ENSRNOT00000051475	-	LOC100364840	FRAMESHIFT_CODING	ENSRNOP00000045987	2/2	-	-	6	66	IGHV3-49	ENSG00000211965	50.37	-	0.458102	-	-	18	1	24	1	23	1	25	1
6	150165345	6	140832150	CA/-	13	82.5	60	DP4=0,0,9,4:1/1:123,39,0:75	1	Yes	Yes	303-304	101-102	ENSRNOG00000033376	43.37	ENSRNOT00000064361	-	F1LWD0_RAT	FRAMESHIFT_CODING	ENSRNOP00000062878	1/2	-	YES	2	59	IGHV3-49	ENSG00000211965	50.37	-	0.377833	-	-	31	1	35	1	23	1	30	1
6	150165346	6	140832151	AT/-	19	214	60	DP4=0,0,11,8:1/1:255,57,0:99	1	Yes	Yes	302-303	101	ENSRNOG00000033376	43.37	ENSRNOT00000064361	-	F1LWD0_RAT	FRAMESHIFT_CODING	ENSRNOP00000062878	1/2	-	YES	-19	59	IGHV3-49	ENSG00000211965	50.37	-	0.377833	-	-	31	1	33	1	22	1	30	1
7	102458265	7	98540441	TT/T	10	125	37	DP4=0,0,6,4:1/1:166,30,0:57	1	Yes	Yes	193-194	65	ENSRNOG00000037546	36.48	ENSRNOT00000056887	-	F1LYI1_RAT	FRAMESHIFT_CODING	ENSRNOP00000053726	4/4	-	YES	1	-	-	-	-	-	-	-	-	39	0	35	0	30	0	43	0
7	129655857	7	127287670	-/C	17	214	53	DP4=0,0,10,7:1/1:255,51,0:99	1	Yes	Yes	5-6	2	ENSRNOG00000032871	47.39	ENSRNOT00000055879	-	Mlc1	FRAMESHIFT_CODING	ENSRNOP00000052732	1/12	-	YES	-368	88	MLC1	ENSG00000100427	55.47	MEGALENCEPHALIC LEUKOENCEPHALOPATHY WITH SUBCORTICAL CYSTS 1; MLC1	0.0641328	-	MLC1	34	1	32	0	26	1	22	1
8	24123566	8	22552034	CC/CCC	20	214	59	DP4=0,0,7,13:1/1:255,60,0:99	1	Yes	Yes	482-483	161	ENSRNOG00000039627	44.12	ENSRNOT00000060753	-	LOC367042	FRAMESHIFT_CODING	ENSRNOP00000057480	3/4	-	YES	-179	77	RFC4	ENSG00000163918	40.5	-	0.195976	-	-	49	1	33	1	25	1	27	1
8	40099865	8	38874976	GC/-	10	105	41	DP4=0,0,3,7:1/1:146,30,0:57	1	No	No	1004-1005	335	ENSRNOG00000031266	44.07	ENSRNOT00000044293	-	Siae	SPLICE_SITE,FRAMESHIFT_CODING	ENSRNOP00000042202	7/11	-	YES	-	78	SIAE	ENSG00000110013	40.66	AUTOIMMUNE DISEASE, SUSCEPTIBILITY TO, 6; AIS6	0.247281	-	-	34	0	17	0	18	0	27	0
4	1487812	8	40568022	TT/T	14	214	60	DP4=0,0,9,5:1/1:255,42,0:81	1	Yes	Yes	687-688	229-230	ENSRNOG00000025356	43.38	ENSRNOT00000035054	-	Olr1236	FRAMESHIFT_CODING	ENSRNOP00000032072	1/1	-	YES	16	-	-	-	-	-	-	-	-	38	1	23	1	24	1	26	0
4	1643255	8	40669840	C/-	14	214	60	DP4=0,0,9,5:1/1:255,42,0:81	1	Yes	Yes	911	304	ENSRNOG00000030076	39.12	ENSRNOT00000045364	-	Olr1244	FRAMESHIFT_CODING	ENSRNOP00000046436	1/1	-	YES	1	-	-	-	-	-	-	-	-	38	0	29	0	34	0	33	0
15	39416775	8	41681218	G/-	19	214	60	DP4=0,0,15,4:1/1:255,57,0:99	1	Yes	Yes	488	163	ENSRNOG00000031526	41.8	ENSRNOT00000046234	-	Olr1295	FRAMESHIFT_CODING	ENSRNOP00000050222	1/1	-	YES	-140	-	-	-	-	-	-	-	-	34	0	28	0	22	0	25	0
8	43221099	8	42368198	T/-	18	214	55	DP4=0,0,8,10:1/1:255,54,0:99	1	Yes	Yes	622	208	ENSRNOG00000039239	45.73	ENSRNOT00000060095	-	Olr1304	FRAMESHIFT_CODING	ENSRNOP00000056844	1/1	-	YES	-99	-	-	-	-	-	-	-	-	23	0	23	0	25	0	36	0
8	49190514	8	49258612	TGAGCAGGGATGAGCAGGGAT/TGAGCAGGGATGAGCAGGGATGAGCAGGGAT	12	173	32	DP4=0,0,7,5:1/1:214,36,0:69	1	Yes	Yes	-	-	ENSRNOG00000018481	48.02	ENSRNOT00000025149	-	Zfp259	SPLICE_SITE,ESSENTIAL_SPLICE_SITE,INTRONIC	ENSRNOP00000025149	-	4/13	YES	-	89	ZNF259	ENSG00000109917	44.98	-	0.10706	-	-	34	1	28	1	27	0	21	0
8	58161063	8	58555091	-/TCCTT	10	172	32	DP4=0,0,4,6:1/1:213,30,0:57	1	Yes	Yes	57-58	19-20	ENSRNOG00000023038	43.49	ENSRNOT00000058876	-	F1LVH6_RAT	FRAMESHIFT_CODING	ENSRNOP00000055663	2/7	-	-	-357	78	ZC3H15	ENSG00000065548	37.22	-	0.157771	-	-	25	1	22	0	25	0	20	0
8	83701478	8	82032764	GGGGG/GGGG	17	138	60	DP4=0,0,8,9:1/1:179,51,0:99	1	No	No	1397-1401	466-467	ENSRNOG00000032049	36.85	ENSRNOT00000041567	-	Tinag	FRAMESHIFT_CODING	ENSRNOP00000039634	11/11	-	YES	-6	85	TINAG	ENSG00000137251	34.78	-	0.202464	-	-	37	1	25	1	33	0	29	0
9	37318618	9	2011528	G/-	10	140	60	DP4=0,0,3,7:1/1:181,30,0:57	1	Yes	Yes	9	3	ENSRNOG00000033074	48.56	ENSRNOT00000045419	-	RGD1559808	FRAMESHIFT_CODING	ENSRNOP00000045181	1/1	-	YES	0	-	-	-	-	-	-	-	-	40	1	18	0	26	0	29	1
9	91084924	9	83085611	TAGATAGATAGATAGATAGATAGATAGATAGATAGATAGATAGATAGAT/TAGATAGATAGATAGATAGATAGATAGATAGATAGATAGATAGAT	12	214	49	DP4=0,0,4,8:1/1:255,36,0:69	1	Yes	Yes	13-61	5-21	ENSRNOG00000037606	27.56	ENSRNOT00000051172	(TAGA)n:Simple_repeat:Simple_repeat	F1M2U0_RAT	FRAMESHIFT_CODING	ENSRNOP00000044666	1/1	-	YES	0	-	-	-	-	-	-	-	-	38	0	38	1	34	1	25	1
9	94825303	9	86931953	-/G	12	214	55	DP4=0,0,6,6:1/1:255,36,0:69	1	Yes	Yes	68-69	23	ENSRNOG00000018395	42.39	ENSRNOT00000035085	-	Usp40	FRAMESHIFT_CODING	ENSRNOP00000046645	15/26	-	-	-757	78	USP40	ENSG00000085982	38.86	-	0.274409	-	-	41	1	34	1	26	1	27	1
10	31711169	10	31902079	CTCT/CT	11	214	56	DP4=0,0,5,6:1/1:255,33,0:63	1	Yes	Yes	641-644	214-215	ENSRNOG00000038894	43.05	ENSRNOT00000059448	-	D3ZXT7_RAT	FRAMESHIFT_CODING	ENSRNOP00000056204	5/10	-	YES	-79	44	TIMD4	ENSG00000145850	42.63	-	0.558256	-	-	31	0	24	1	25	1	29	1
10	95291253	10	96716629	AAAAAAAAAAAAAAAAAAAAAAAAAAAAAAAAAAA/AAAAAAAAAAAAAAAAAA	10	166	37	DP4=0,0,5,5:1/1:207,30,0:57	1	No	Yes	-	-	ENSRNOG00000024858	44.07	ENSRNOT00000034773	ID_Rn2:SINE:ID	D3ZZ45_RAT	ESSENTIAL_SPLICE_SITE,CODING_UNKNOWN,SPLICE_SITE,INTRONIC	ENSRNOP00000035916	4/4	-	YES	-	-	-	-	-	-	-	-	-	23	1	32	1	30	1	19	1
11	32111209	11	28384350	G/-	23	214	60	DP4=0,0,15,8:1/1:255,69,0:99	1	No	No	490	164	ENSRNOG00000027686	50.86	ENSRNOT00000032643	-	F1M4V7_RAT	SPLICE_SITE,FRAMESHIFT_CODING	ENSRNOP00000030629	4/4	-	YES	-	32	KANSL2	ENSG00000139620	41.97	-	0.144688	-	-	40	0	27	0	18	0	25	0
11	74596519	11	70093856	C/CTAGGGGTCTCC	15	214	35	DP4=0,0,5,10:1/1:255,45,0:87	1	Yes	Yes	1039	347	ENSRNOG00000025055	50.56	ENSRNOT00000033026	-	Zdhhc19	FRAMESHIFT_CODING	ENSRNOP00000038846	9/9	-	YES	-9	68	ZDHHC19	ENSG00000163958	54.34	-	0.245679	-	-	30	0	17	0	15	0	19	0
12	6796735	12	296410	ATATATATATATATATA/ATATATATATATATA	13	214	57	DP4=0,0,8,5:1/1:255,39,0:75	1	No	No	-	-	ENSRNOG00000021502	37.83	ENSRNOT00000035670	-	F1M744_RAT	ESSENTIAL_SPLICE_SITE,CODING_UNKNOWN,SPLICE_SITE,INTRONIC	ENSRNOP00000033516	2/5	-	YES	-	-	-	-	-	-	-	-	-	27	0	24	1	38	0	30	1
12	14715789	12	10963466	AAAAAAA/AAAAAA	10	51.5	52	DP4=0,0,6,4:1/1:92,30,0:57	1	Yes	Yes	1887-1893	629-631	ENSRNOG00000001036	47.14	ENSRNOT00000034483	B3:SINE:B2	D3ZTH2_RAT	FRAMESHIFT_CODING	ENSRNOP00000037688	18/25	-	YES	53	67	RSPH10B2	ENSG00000169402	48.15	-	0.188967	-	-	22	0	22	1	15	0	16	0
12	14858910	12	11107542	A/AA	17	214	59	DP4=0,0,11,6:1/1:255,51,0:99	1	Yes	Yes	844	282	ENSRNOG00000019888	55.71	ENSRNOT00000026942	-	-	SPLICE_SITE,FRAMESHIFT_CODING	ENSRNOP00000026942	5/6	-	YES	-	75	ALDOA	ENSG00000149925	54.43	GLYCOGEN STORAGE DISEASE XII; GSD12	0.199031	-	-	32	1	22	1	22	1	28	1
12	26170372	12	22279993	C/CC	16	214	51	DP4=0,0,14,2:1/1:255,48,0:93	1	Yes	Yes	230	77	ENSRNOG00000001445	50.38	ENSRNOT00000001964	-	D3ZVJ4_RAT	FRAMESHIFT_CODING	ENSRNOP00000063430	1/1	-	YES	2	-	-	-	-	-	-	-	-	54	1	30	1	39	1	24	1
12	39251770	12	33075116	GGGGGGGG/GGGGGGGGG	18	59.5	60	DP4=0,0,10,8:1/1:100,54,0:99	1	No	Yes	1093-1100	365-367	ENSRNOG00000001019	50.45	ENSRNOT00000049316	-	Tect2	FRAMESHIFT_CODING	ENSRNOP00000039438	18/30	-	-	-483	82	ATP6V0A2	ENSG00000185344	44.44	WRINKLY SKIN SYNDROME; WSS	0.0644875	-	ATP6V0A2	36	0	27	0	25	0	23	0
12	40761596	12	34579935	G/GG	10	130	37	DP4=0,0,5,5:1/1:171,30,0:57	1	No	No	1125	375	ENSRNOG00000001337	54.19	ENSRNOT00000001807	-	F1LWJ1_RAT	FRAMESHIFT_CODING	ENSRNOP00000001807	11/40	-	YES	30	72	SETD1B	ENSG00000139718	56.74	-	0.175611	-	-	32	1	25	1	14	1	17	1
13	22724589	13	4378471	GGG/GG	17	211	60	DP4=0,1,7,9:1/1:251,18,0:33	0.941176	Yes	Yes	78-80	26-27	ENSRNOG00000030028	43.21	ENSRNOT00000061920	-	D3ZPH4_RAT	FRAMESHIFT_CODING	ENSRNOP00000058636	3/6	-	YES	43	54	MAT2B	ENSG00000038274	38.25	-	0.327137	-	-	48	1	31	1	21	0	24	0
13	57247658	13	48371514	GGGG/GGGGG	16	181	59	DP4=0,0,7,9:1/1:222,48,0:93	1	Yes	Yes	389-392	130-131	ENSRNOG00000007369	55.11	ENSRNOT00000029944	-	Shisa4	SPLICE_SITE,FRAMESHIFT_CODING	ENSRNOP00000034894	3/4	-	-	-	91	SHISA4	ENSG00000198892	58.4	-	0.139398	-	-	27	0	26	0	26	0	24	0
13	85678148	13	78601695	TTTTTTTTTTTTTTTTT/TTTTTTTTTTTTTTT	15	45.5	55	DP4=0,0,10,5:1/1:86,45,0:84	1	Yes	Yes	-	-	ENSRNOG00000005241	42.63	ENSRNOT00000059036	-	D3ZE66_RAT	ESSENTIAL_SPLICE_SITE,CODING_UNKNOWN,SPLICE_SITE,INTRONIC	ENSRNOP00000055815	7/7	-	YES	-	-	-	-	-	-	-	-	-	30	1	29	1	22	1	27	1
13	85678257	13	78601804	TTTTTTT/TTTTTT	16	68.5	57	DP4=0,0,10,6:1/1:109,48,0:93	1	Yes	Yes	-	-	ENSRNOG00000005241	42.63	ENSRNOT00000059036	-	D3ZE66_RAT	CODING_UNKNOWN,SPLICE_SITE,ESSENTIAL_SPLICE_SITE	ENSRNOP00000055815	6/7	-	YES	-	-	-	-	-	-	-	-	-	43	0	28	1	38	0	34	0
13	96695218	13	89853260	GCTGTGCAGCTG/GCTG	17	214	32	DP4=0,0,6,11:1/1:255,51,0:99	1	Yes	Yes	142-153	48-51	ENSRNOG00000030059	43.25	ENSRNOT00000045217	-	Olr1590	FRAMESHIFT_CODING	ENSRNOP00000049399	1/1	-	YES	-257	-	-	-	-	-	-	-	-	37	0	30	1	29	1	27	1
13	104335346	13	96790833	TTTT/TTT	11	124	55	DP4=0,0,4,7:1/1:165,33,0:63	1	No	Yes	857-860	286-287	ENSRNOG00000037928	47.21	ENSRNOT00000029787	-	F1LTS8_RAT	FRAMESHIFT_CODING	ENSRNOP00000034917	6/8	-	YES	-158	55	EPHX1	ENSG00000143819	50.77	HYPERCHOLANEMIA, FAMILIAL; FHCA	0.244196	-	-	28	1	35	1	20	1	24	1
13	104343435	13	96798848	CCCC/CCC	21	176	47	DP4=0,0,9,12:1/1:217,63,0:99	1	No	No	1205-1208	402-403	ENSRNOG00000037928	47.21	ENSRNOT00000029787	-	F1LTS8_RAT	FRAMESHIFT_CODING	ENSRNOP00000034917	8/8	-	YES	-42	55	EPHX1	ENSG00000143819	50.77	HYPERCHOLANEMIA, FAMILIAL; FHCA	0.244196	-	-	34	1	38	1	22	1	25	1
13	107409580	13	100817046	C/CC	16	214	59	DP4=0,0,10,6:1/1:255,48,0:93	1	No	Yes	-	-	ENSRNOG00000037850	48.38	ENSRNOT00000067674	URR1B:DNA:MER1_type	D3Z900_RAT	ESSENTIAL_SPLICE_SITE	ENSRNOP00000062267	-	13/18	YES	-	61	MARC2	ENSG00000117791	44.02	-	0.355888	-	-	32	1	17	1	27	1	27	1
13	107755418	13	101148702	C/CC	19	214	42	DP4=0,0,12,7:1/1:255,57,0:99	1	Yes	Yes	532	178	ENSRNOG00000023547	52.08	ENSRNOT00000034990	-	F1M4G6_RAT	FRAMESHIFT_CODING	ENSRNOP00000033769	1/1	-	YES	-120	-	-	-	-	-	-	-	-	31	1	26	1	17	1	25	1
13	110996594	13	104021195	TTTTTTTT/TTTTTTT	14	57.5	60	DP4=0,0,5,9:1/1:98,42,0:81	1	Yes	Yes	158-165	53-55	ENSRNOG00000037752	44.65	ENSRNOT00000057311	(T)n:Simple_repeat:Simple_repeat	F1M584_RAT	FRAMESHIFT_CODING	ENSRNOP00000054128	3/5	-	YES	-67	-	-	-	-	-	-	-	-	28	1	18	1	29	1	24	1
14	106298641	14	102096887	CCCCCC/CCCCCCC	15	94.5	60	DP4=0,0,9,6:1/1:135,45,0:87	1	Yes	Yes	251-256	84-86	ENSRNOG00000008079	43.67	ENSRNOT00000010663	-	Ugp2	FRAMESHIFT_CODING	ENSRNOP00000010663	3/12	-	-	-381	95	UGP2	ENSG00000169764	38.65	-	0.0371187	-	-	36	1	22	0	24	1	34	0
14	107127516	14	102922171	AAAA/AAA	16	176	60	DP4=0,0,5,11:1/1:217,48,0:93	1	Yes	Yes	408-411	136-137	ENSRNOG00000027013	44.02	ENSRNOT00000032878	-	F1M9Z8_RAT	FRAMESHIFT_CODING	ENSRNOP00000048920	3/3	-	YES	0	-	-	-	-	-	-	-	-	42	1	28	0	16	1	39	0
Deleted	Deleted	15	22579110	TGGATGGATGGATGGATGGATGGATGGATGG/TGGATGGATGGATGGATGGATGGATGG	17	214	58	DP4=0,0,10,7:1/1:255,51,0:99	1	Yes	Yes	55-85	19-29	ENSRNOG00000039679	48.47	ENSRNOT00000060862	(TGGA)n:Simple_repeat:Simple_repeat	F1M9I5_RAT	FRAMESHIFT_CODING	ENSRNOP00000057585	1/2	-	YES	-1	-	-	-	-	-	-	-	-	28	1	20	0	23	1	20	0
16	14361158	16	13416590	AGTGTTGTACAAGGTAA/A	11	140	33	DP4=0,0,9,2:1/1:181,33,0:63	1	Yes	Yes	446-462	149-154	ENSRNOG00000022629	47.89	ENSRNOT00000036732	-	D4ABN1_RAT	FRAMESHIFT_CODING	ENSRNOP00000033044	4/10	-	YES	-213	67	C12orf66	ENSG00000174206	39.91	-	0.191578	-	-	21	0	20	1	30	1	21	0
16	20528642	16	19429593	CC/C	14	214	60	DP4=0,0,5,9:1/1:255,42,0:81	1	No	No	162-163	54-55	ENSRNOG00000019990	57.22	ENSRNOT00000063780	-	RGD1566239	FRAMESHIFT_CODING	ENSRNOP00000060266	3/4	-	-	22	58	C19orf60	ENSG00000006015	60.24	-	0.180103	-	-	31	0	25	1	19	0	20	0
16	70906590	16	70850943	TT/T	11	212	60	DP4=0,0,5,6:1/1:253,33,0:63	1	Yes	Yes	454-455	152	ENSRNOG00000026180	44.72	ENSRNOT00000030489	-	LETM2_RAT	FRAMESHIFT_CODING	ENSRNOP00000032494	3/13	-	-	-238	69	LETM2	ENSG00000165046	44.57	-	0.259373	-	-	30	1	34	0	25	0	31	0
17	63105873	17	64997077	GGACG/GGACGGACG	11	214	53	DP4=0,0,8,3:1/1:255,33,0:63	1	Yes	Yes	51-55	17-19	ENSRNOG00000022595	50	ENSRNOT00000034599	-	LOC100362965	FRAMESHIFT_CODING	ENSRNOP00000030887	1/1	-	YES	6	93	SNURF	ENSG00000214265	38.57	-	0.0800572	-	-	38	1	20	1	17	1	20	1
17	92114573	17	66706517	TATTATTATTATTATTATTATTATTATTATTATTATTATTATTATTATT/TATTATTATTATTATTATTATTATTATTATTATTATTATTATT	11	214	43	DP4=0,0,6,5:1/1:255,33,0:63	1	Yes	Yes	-	-	ENSRNOG00000012662	38.3	ENSRNOT00000017270	(TTA)n:Simple_repeat:Simple_repeat	D4A5Y3_RAT	CODING_UNKNOWN,SPLICE_SITE,ESSENTIAL_SPLICE_SITE,INTRONIC	ENSRNOP00000017270	11/93	-	-	-	-	-	-	-	-	-	-	-	19	1	13	0	19	1	17	0
18	11648385	18	11924338	CACACAC/CAC	11	214	46	DP4=0,0,9,2:1/1:255,33,0:63	1	Yes	Yes	396-402	132-134	ENSRNOG00000039969	41.7	ENSRNOT00000061417	-	D3ZJR7_RAT	FRAMESHIFT_CODING	ENSRNOP00000058135	4/18	-	YES	51	70	DSC2	ENSG00000134755	36.77	ARRHYTHMOGENIC RIGHT VENTRICULAR DYSPLASIA, FAMILIAL, 11; ARVD11	0.219063	-	-	27	1	32	1	30	1	22	1
18	17691112	18	12033181	AAAAAAAC/AAAAAACAAAAAACAAAAAAAC	27	214	33	DP4=0,0,9,18:1/1:255,78,0:99	1	Yes	Yes	175-182	59-61	ENSRNOG00000017014	49.86	ENSRNOT00000046289	-	F1M9Z6_RAT	FRAMESHIFT_CODING	ENSRNOP00000048929	2/3	-	YES	-281	78	LAP3	ENSG00000002549	44.17	-	0.204436	-	-	34	1	32	1	28	1	30	1
18	17691221	18	12033290	AGAG/AG	17	214	53	DP4=0,0,14,3:1/1:255,51,0:99	1	Yes	Yes	273-276	91-92	ENSRNOG00000017014	49.86	ENSRNOT00000046289	-	F1M9Z6_RAT	FRAMESHIFT_CODING	ENSRNOP00000048929	3/3	-	YES	16	78	LAP3	ENSG00000002549	44.17	-	0.204436	-	-	28	1	24	1	18	1	16	1
18	25380618	18	25322106	AAAAAAAAA/AAAAAAAAAA	10	35.5	37	DP4=0,0,4,6:1/1:76,30,0:56	1	Yes	Yes	-	-	ENSRNOG00000027355	39.23	ENSRNOT00000031530	-	LOC688637	ESSENTIAL_SPLICE_SITE,CODING_UNKNOWN,SPLICE_SITE,ESSENTIAL_SPLICE_SITE	ENSRNOP00000036935	24/25	-	YES	-	82	WDR36	ENSG00000134987	33.98	GLAUCOMA 1, OPEN ANGLE, G; GLC1G	0.128369	-	-	45	0	24	0	22	0	29	0
18	61834799	18	63426556	AGAGAGA/AGA	13	214	56	DP4=0,0,9,4:1/1:255,39,0:75	1	Yes	Yes	837-843	279-281	ENSRNOG00000023960	50	ENSRNOT00000039569	-	F1LUV3_RAT	FRAMESHIFT_CODING	ENSRNOP00000039874	3/3	-	YES	25	-	-	-	-	-	-	-	-	28	1	18	1	22	0	19	1
19	35554026	19	26405359	CTTCTTCT/CTTCT	21	214	57	DP4=0,0,9,12:1/1:255,63,0:99	1	Yes	Yes	-	-	ENSRNOG00000003755	45.66	ENSRNOT00000005071	-	Clgn	ESSENTIAL_SPLICE_SITE,CODING_UNKNOWN,SPLICE_SITE,INTRONIC	ENSRNOP00000005071	14/15	-	YES	-	80	CLGN	ENSG00000153132	36.07	-	0.109171	-	-	32	0	33	0	24	0	26	0
19	52816303	19	39553764	T/-	17	214	60	DP4=0,0,11,6:1/1:255,51,0:99	1	No	No	5153	1718	ENSRNOG00000033737	46.4	ENSRNOT00000063840	-	D4A3N8_RAT	FRAMESHIFT_CODING	ENSRNOP00000062642	39/39	-	-	1	-	-	-	-	-	-	-	-	24	1	30	1	27	1	19	1
20	540663	20	335365	CCCCCC/CCCCCCC	20	57.5	55	DP4=0,0,1,19:1/1:98,60,0:99	1	Yes	Yes	321-326	107-109	ENSRNOG00000033947	43.34	ENSRNOT00000047478	-	Olr1683	FRAMESHIFT_CODING	ENSRNOP00000040678	1/1	-	YES	14	-	-	-	-	-	-	-	-	32	0	28	0	24	0	33	0
20	720052	20	541011	AAAAA/AAAAAA	26	135	56	DP4=0,1,14,11:1/1:176,62,0:99	0.961538	Yes	Yes	937-941	313-314	ENSRNOG00000030608	42.69	ENSRNOT00000047659	-	Olr1688	FRAMESHIFT_CODING	ENSRNOP00000048950	1/1	-	YES	2	-	-	-	-	-	-	-	-	63	0	32	0	33	0	39	0
20	48202911	20	46171481	CCCC/CCC	13	158	60	DP4=0,0,7,6:1/1:199,39,0:75	1	Yes	Yes	26-29	9-10	ENSRNOG00000037649	45.73	ENSRNOT00000057118	-	D3ZJV8_RAT	FRAMESHIFT_CODING	ENSRNOP00000053946	1/3	-	YES	1	-	-	-	-	-	-	-	-	29	1	29	1	37	0	35	0
X	4496781	X	14964649	AA/A	17	214	55	DP4=0,0,5,12:1/1:255,51,0:99	1	Yes	Yes	93-94	31-32	ENSRNOG00000025358	45.66	ENSRNOT00000045392	-	F1LT53_RAT	FRAMESHIFT_CODING	ENSRNOP00000050612	1/4	-	YES	28	-	-	-	-	-	-	-	-	20	0	13	0	15	0	14	0
^ Bases in BN reference genome / Base in NEC.
RepeatMasker-Region "repName:repClass:repFamily": acquired from UCSC Server "Rat_rn4_rptmasker" - downloaded 27th September 2012
For HG19 mapping, where multiple transcripts were available, CCDS and then Canonical Transcripts were prioritized.
%GC content, %identity_human, HGNC symbol, Human Ensembl Gene ID, dN/dS: acquired from ensembl BioMart, accessed 24th August 2012
MAPS_to_HG19: derived from ensembl Liftover tool (12th August 2012)
OMIM_MobidMap: downloaded 20th August 2012
Ion_Channel_list: acquired from Klassen et al (2011), Exome Sequencing of Ion Channel Genes Reveals Complex Profiles Confounding Personal Risk Assessment in Epilepsy. Cell; Volume 145, Issue 7, 24 June 2011, Pages 1036–1048
Lemke_list: acquired from Lemke et al (2012), Targeted next generation sequencing as a diagnostic tool in epileptic disorders. Epilepsia; 2012 Aug;53(8):1387-1398. doi: 10.1111/j.1528-1167.2012.03516.x. Epub 2012 May 21
Chr – chromosome. rn5 - Genome sequence Rattus norvegicus version 5. rn4 - Genome sequence Rattus norvegicus version 4. Obs – observed. cDNA – complementary deoxyribonucleic acid.
CDS – coding DNA sequence. GERP - Genomic Evolutionary Rate Profiling. GC - guanine-cytosine. GAERS – Genetic Absence Epilepsy Rats from Strasbourg.
NEC – Non-Epileptic Control. HG19 – human genome version 19. CCDS - Consensus Coding Sequence.
MIM - Motif Independent Measure. MGI – mouse genome informatics. cn5, cn16, cn24, cn39 – F2 rats ID.

## Sheet: NEC_missense_indels
Supplemental table: List of genes showing missense indels in NEC genome as compared to BN reference genome.
Chr (rn5)	Position (rn5)	Chr (rn4)	Position (rn4)	Variation	NEC Coverage	NEC QUAL	NEC MQ	NEC (DP4:GT:PL:GQ)	NEC %VarAllele	Obs +/-3bp (Atanur 2013; Tally)	Obs +/-3bp (Hermsen 2015)	CDS_position	Protein_position	Amino_acids	Codons	Ensembl gene id	% GC content	Ensembl transcript id	RepeatMasker-Region	Gene symbol	Consequence	Ensembl protein id	EXON	CANONICAL	% identity with human gene	HGNC symbol	Human Ensembl Gene ID	Human %GC content	MIM_MorbidMap	dN/dS	Ion_Channel_list	Lemke_list	cn5_Coverage	cn5_+/- 3bp	cn16_Coverage	cn16_+/- 3bp	cn24_Coverage	cn24_+/- 3bp	cn39_Coverage	cn39_+/- 3bp
1	58424388	1	54394943	CAGCAGCAGCAGCAGCAGCAGCAGCAACAGCAGCAGCA/CAGCAGCAGCAGCAGCAGCAGCAACAGCAGCAGCA	11	214	60	DP4=0,0,7,4:1/1:255,33,0:63	1	Yes	Yes	172-209	58-70	QQQQQQQQQQQQQ/QQQQQQQQQQQQ	CAGCAGCAGCAGCAGCAGCAGCAGCAACAGCAGCAGCAa/CAGCAGCAGCAGCAGCAGCAGCAACAGCAGCAGCAa	ENSRNOG00000001489	41.2	ENSRNOT00000002039	(CAG)n:Simple_repeat:Simple_repeat	Tbp	NON_SYNONYMOUS_CODING	ENSRNOP00000002039	3/7	-	91	TBP	ENSG00000112592	39.46	SPINOCEREBELLAR ATAXIA 17; SCA17	0.0342577	-	-	30	1	25	1	30	1	24	1
1	121368697	1	114405556	TTCTCCTTCTCC/TTCTCC	15	214	30	DP4=0,0,9,6:1/1:255,45,0:87	1	Yes	Yes	689-700	230-234	WRRRT/WRT	tGGAGAAGGAGAAcg/tGGAGAAcg	ENSRNOG00000042437	42.66	ENSRNOT00000064980	-	D4A5R8_RAT	NON_SYNONYMOUS_CODING	ENSRNOP00000061660	4/5	YES	91	MGAT4A	ENSG00000071073	40.01	-	0.0642215	-	-	31	0	31	0	29	1	14	1
1	231937659	1	211470556	CCAGCCCCACCCCCTGCGCCAGCCCCA/CCAGCCCCA	12	183	33	DP4=0,0,4,8:1/1:224,36,0:69	1	No	No	826-852	276-284	PAPPPAPAP/PAP	CCAGCCCCACCCCCTGCGCCAGCCCCA/CCAGCCCCA	ENSRNOG00000019461	53.11	ENSRNOT00000026321	(CCCCAG)n:Simple_repeat:Simple_repeat	Zbtb3	NON_SYNONYMOUS_CODING	ENSRNOP00000026320	2/2	YES	76	ZBTB3	ENSG00000185670	51.24	-	0.254418	-	-	20	0	23	0	22	0	22	0
1	235058001	1	214391665	T/TACCACCTGCTGAGAT	11	212	37	DP4=0,0,5,6:1/1:253,33,0:63	1	Yes	Yes	37	13	T/ISAGGT	Acc/ATCTCAGCAGGTGGTAcc	ENSRNOG00000036625	38.88	ENSRNOT00000028493	-	Ms4a3	NON_SYNONYMOUS_CODING	ENSRNOP00000028493	1/6	YES	58	MS4A3	ENSG00000149516	39.18	-	0.56524	-	-	35	0	35	0	21	0	24	0
1	249012697	1	227244953	GCAGCCGCAGCCG/GCAGCCG	10	174	33	DP4=0,0,4,6:1/1:215,30,0:57	1	Yes	Yes	114-126	38-42	QQPQP/QQP	caGCAGCCGCAGCCG/caGCAGCCG	ENSRNOG00000014928	44.7	ENSRNOT00000020123	(CCG)n:Simple_repeat:Simple_repeat	Apba1	NON_SYNONYMOUS_CODING	ENSRNOP00000020123	2/13	YES	94	APBA1	ENSG00000107282	41.36	-	0.051929	-	-	23	0	29	0	19	0	28	0
2	160716886	2	140739428	TGCTGCTGCTGCTGCTGCTGCTGCTGCTGTTGCTGCTGCTGCTGCTGCT/TGCTGCTGCTGCTGCTGCTGCTGCTGTTGCTGCTGCTGCTGCTGCT	10	214	58	DP4=0,0,6,4:1/1:255,30,0:57	1	Yes	Yes	71-119	24-40	KQQQQQQQQQQQQQQQQ/KQQQQQQQQQQQQQQQ	aAGCAGCAGCAGCAGCAGCAACAGCAGCAGCAGCAGCAGCAGCAGCAGCAa/aAGCAGCAGCAGCAGCAGCAACAGCAGCAGCAGCAGCAGCAGCAGCAa	ENSRNOG00000013333	46.26	ENSRNOT00000044481	(CTG)n:Simple_repeat:Simple_repeat	D3ZDF2_RAT	NON_SYNONYMOUS_CODING	ENSRNOP00000050321	1/6	-	81	MAML3	ENSG00000196782	41.56	-	0.183344	-	-	39	1	24	1	28	1	26	1
3	15841028	3	10428384	CT/CTCCT	13	200	46	DP4=0,0,6,7:1/1:255,47,14:63	1	Yes	Yes	879-880	293-294	LF/LSF	ctCTtt/ctCTCCTtt	ENSRNOG00000039499	52.48	ENSRNOT00000039978	-	F1LXI8_RAT	NON_SYNONYMOUS_CODING	ENSRNOP00000039514	10/12	YES	0	HMCN2	ENSG00000148357	54.34	-	UND	-	-	40	1	23	1	20	1	28	1
3	52169199	3	42701028	CCC/-	18	214	49	DP4=0,0,8,10:1/1:255,54,0:99	1	Yes	Yes	456-458	152-153	KG/N	aaGGGc/aac	ENSRNOG00000038715	54.18	ENSRNOT00000059115	-	D3ZDK8_RAT	NON_SYNONYMOUS_CODING	ENSRNOP00000055889	3/5	YES	58	PSMD8	ENSG00000099341	53.6	-	0.0927042	-	-	35	1	29	1	16	1	25	1
3	181020399	3	170956027	GATGA/GA	14	214	57	DP4=0,0,5,9:1/1:255,42,0:81	1	Yes	Yes	157-161	53-54	DE/E	GATGAg/GAg	ENSRNOG00000017346	45.78	ENSRNOT00000013004	(GGA)n:Simple_repeat:Simple_repeat	Myt1	NON_SYNONYMOUS_CODING	ENSRNOP00000013004	1/15	-	91	MYT1	ENSG00000196132	54.58	-	0.0783336	-	-	34	0	20	0	20	0	16	1
3	181020402	3	170956030	GAGGAGGAGGAGGAGGAGGAGGAGGA/GAGGAGGAGGAGGAGGAGGAGGA	13	214	56	DP4=0,0,5,8:1/1:255,39,0:75	1	Yes	Yes	160-185	54-62	EEEEEEEEE/EEEEEEEE	GAGGAGGAGGAGGAGGAGGAGGAGGAa/GAGGAGGAGGAGGAGGAGGAGGAa	ENSRNOG00000017346	45.78	ENSRNOT00000013004	(GGA)n:Simple_repeat:Simple_repeat	Myt1	NON_SYNONYMOUS_CODING	ENSRNOP00000013004	1/15	-	91	MYT1	ENSG00000196132	54.58	-	0.0783336	-	-	35	0	20	0	19	0	14	1
4	24916401	4	24535690	TGCTGCTGCTGCTGCTGCTGCTGCTGCTGCTGCTGCTGCTGCTGCTGCTG/TGCTGCTGCTGCTGCTGCTGCTGCTGCTGCTGCTGCTGCTGCTG	10	204	44	DP4=0,0,7,3:1/1:245,30,0:57	1	Yes	Yes	88-137	30-46	QQQQQQQQQQQQQQQQQ/QQQQQQQQQQQQQQQ	CAGCAGCAGCAGCAGCAGCAGCAGCAGCAGCAGCAGCAGCAGCAGCAGCAa/CAGCAGCAGCAGCAGCAGCAGCAGCAGCAGCAGCAGCAGCAGCAa	ENSRNOG00000042339	42.42	ENSRNOT00000056228	(CTG)n:Simple_repeat:Simple_repeat	F1LZF9_RAT	NON_SYNONYMOUS_CODING	ENSRNOP00000053071	2/2	YES	-	-	-	-	-	-	-	-	22	1	13	1	25	1	24	1
5	10492711	5	5234057	GTTGTTGTTGTTG/GTTGTTGTTG	16	214	45	DP4=0,0,5,11:1/1:255,48,0:93	1	Yes	Yes	443-455	148-152	ATTTT/ATTT	gCAACAACAACAACg/gCAACAACAACg	ENSRNOG00000040277	47.13	ENSRNOT00000061990	(TTG)n:Simple_repeat:Simple_repeat	F1LYC1_RAT	NON_SYNONYMOUS_CODING	ENSRNOP00000058702	5/9	YES	-	-	-	-	-	-	-	-	38	0	31	1	32	1	26	1
5	52475853	5	48944171	AA/AAGAA	10	136	50	DP4=0,0,6,4:1/1:177,30,0:57	1	No	No	2191-2192	731	K/KK	AAa/AAGAAa	ENSRNOG00000006487	39.9	ENSRNOT00000009228	-	Casp8ap2	NON_SYNONYMOUS_CODING	ENSRNOP00000009227	7/11	YES	-	-	-	-	-	-	-	-	35	0	21	0	21	0	30	0
5	130125085	5	127753799	CTTCTTCTTC/CTTCTTC	11	214	53	DP4=0,0,9,2:1/1:255,33,0:63	1	Yes	Yes	318-327	106-109	LKKK/LKK	ctGAAGAAGAAG/ctGAAGAAG	ENSRNOG00000042467	46.99	ENSRNOT00000010229	-	F1MAD1_RAT	NON_SYNONYMOUS_CODING	ENSRNOP00000010229	3/10	YES	84	TTC4	ENSG00000243725	42.06	-	0.164168	-	-	27	0	32	1	22	1	19	0
6	108083586	6	98297012	GACGACGACGACGACGACGACGACGACGACGACGACGACGA/GACGACGACGACGACGACGACGACGA	16	207	41	DP4=0,0,8,8:1/1:255,49,7:81	1	Yes	Yes	71-111	24-37	IVVVVVVVVVVVVV/IVVVVVVVV	aTCGTCGTCGTCGTCGTCGTCGTCGTCGTCGTCGTCGTCGTC/aTCGTCGTCGTCGTCGTCGTCGTCGTC	ENSRNOG00000033488	46.67	ENSRNOT00000041132	(CGA)n:Simple_repeat:Simple_repeat	Q6QI27_RAT	NON_SYNONYMOUS_CODING	ENSRNOP00000049271	1/1	YES	-	-	-	-	-	-	-	-	37	1	24	1	22	1	22	1
6	116697944	6	109079046	CCACCTCTCCCACCT/CCACCTCTCCCACCTCTCCCACCT	10	187	33	DP4=0,0,6,4:1/1:228,30,0:57	1	Yes	Yes	3970-3984	1324-1328	PPLPP/PPLPPLPP	CCACCTCTCCCACCT/CCACCTCTCCCACCTCTCCCACCT	ENSRNOG00000027317	40.71	ENSRNOT00000006691	-	Ylpm1	NON_SYNONYMOUS_CODING	ENSRNOP00000006691	6/20	YES	82	YLPM1	ENSG00000119596	39.41	-	0.180148	-	-	36	1	21	1	23	1	21	1
6	137161767	6	128335961	A/AAAA	20	214	46	DP4=0,2,12,6:1/1:255,30,0:57	0.9	No	No	802	268	R/KR	Agg/AAAAgg	ENSRNOG00000025856	42.53	ENSRNOT00000033897	-	Q7TP87_RAT	NON_SYNONYMOUS_CODING	ENSRNOP00000029694	3/5	YES	-	-	-	-	-	-	-	-	47	0	22	0	24	0	26	0
6	146332373	6	137747303	AGCAG/AGCAGCAG	22	214	58	DP4=0,0,10,12:1/1:255,66,0:99	1	Yes	Yes	338-342	113-114	EQ/EQQ	gAGCAG/gAGCAGCAG	ENSRNOG00000028566	55.03	ENSRNOT00000029017	-	Pld4	NON_SYNONYMOUS_CODING	ENSRNOP00000032119	3/11	YES	74	PLD4	ENSG00000166428	63.19	-	0.166345	-	-	24	1	29	1	32	1	19	1
7	78319713	7	74592124	GCA/GCAGCA	18	214	55	DP4=0,0,13,5:1/1:255,54,0:99	1	Yes	Yes	2012-2014	671-672	CT/CST	tGCAct/tGCAGCAct	ENSRNOG00000004660	43.85	ENSRNOT00000006195	-	Fzd6	NON_SYNONYMOUS_CODING	ENSRNOP00000006195	7/7	YES	86	FZD6	ENSG00000164930	37.65	NAIL DISORDER, NONSYNDROMIC CONGENITAL, 10; NDNC10	0.133754	-	-	37	0	25	0	28	1	24	1
7	97683610	7	93891155	TACTA/TA	13	214	60	DP4=0,0,4,9:1/1:255,39,0:75	1	Yes	Yes	183-187	61-63	ISM/IM	atTAGTAtg/atTAtg	ENSRNOG00000004958	36.66	ENSRNOT00000006596	-	RGD1304605	NON_SYNONYMOUS_CODING	ENSRNOP00000006596	2/11	YES	-	-	-	-	-	-	-	-	29	0	21	0	37	0	29	0
8	43318688	8	42465276	TTGTT/TT	23	214	54	DP4=0,0,13,10:1/1:255,69,0:99	1	Yes	Yes	628-632	210-211	NK/K	AACAAg/AAg	ENSRNOG00000005960	40.29	ENSRNOT00000036054	-	D4A389_RAT	NON_SYNONYMOUS_CODING	ENSRNOP00000038608	6/20	-	62	VWA5A	ENSG00000110002	39.29	-	0.35133	-	-	37	0	39	0	19	0	34	0
8	61724616	8	42886639	AGAAGA/AGAAGAAGA	23	214	53	DP4=0,0,12,11:1/1:255,69,0:99	1	Yes	Yes	296-301	99-101	LFY/LFFY	cTCTTCTac/cTCTTCTTCTac	ENSRNOG00000006183	49.14	ENSRNOT00000008096	-	Olr1330	NON_SYNONYMOUS_CODING	ENSRNOP00000008096	1/1	YES	-	-	-	-	-	-	-	-	43	0	36	0	28	0	32	0
8	117686770	8	114622292	GAGGAGGAGGAGGA/GAGGAGGAGGAGGAGGA	15	214	55	DP4=0,0,7,8:1/1:255,45,0:87	1	Yes	Yes	745-758	249-253	EEEED/EEEEED	GAGGAGGAGGAGGAt/GAGGAGGAGGAGGAGGAt	ENSRNOG00000020833	50.96	ENSRNOT00000064944	(GGA)n:Simple_repeat:Simple_repeat	F1M1G7_RAT	NON_SYNONYMOUS_CODING	ENSRNOP00000063684	2/7	YES	75	CSPG5	ENSG00000114646	51.25	-	0.192118	-	-	33	1	16	1	28	1	27	1
8	118163948	8	114933749	AAGAAGA/AAGA	20	214	58	DP4=0,0,14,6:1/1:255,60,0:99	1	Yes	Yes	116-122	39-41	KED/KD	aAAGAAGAt/aAAGAt	ENSRNOG00000020915	40.5	ENSRNOT00000028409	-	D4A5H6_RAT	NON_SYNONYMOUS_CODING	ENSRNOP00000028408	3/26	-	84	SETD2	ENSG00000181555	40.23	-	0.158652	-	-	35	1	41	1	26	1	30	1
12	13225626	12	9699346	C/CGAC	23	214	57	DP4=0,0,14,9:1/1:255,69,0:99	1	Yes	Yes	1268	423	G/GR	gGc/gGTCGc	ENSRNOG00000000982	45.84	ENSRNOT00000039672	-	Zkscan5	NON_SYNONYMOUS_CODING	ENSRNOP00000032486	4/4	-	76	ZKSCAN5	ENSG00000196652	46.16	-	0.162467	-	-	31	1	30	1	27	1	25	1
12	19003226	12	15402164	CT/CTTCT	16	214	52	DP4=0,0,8,8:1/1:255,48,0:93	1	Yes	Yes	2288-2289	763	P/PS	cCT/cCTTCT	ENSRNOG00000022533	52.93	ENSRNOT00000036744	-	D3ZEN0_RAT	NON_SYNONYMOUS_CODING	ENSRNOP00000031199	12/19	YES	60	MICALL2	ENSG00000164877	63.37	-	0.245672	-	-	21	1	20	1	23	1	21	1
12	39287678	12	33110801	TG/TGGTG	10	214	50	DP4=0,0,6,4:1/1:255,30,0:57	1	Yes	Yes	976-977	326	Q/HQ	CAa/CACCAa	ENSRNOG00000001019	50.45	ENSRNOT00000057966	-	Tect2	NON_SYNONYMOUS_CODING	ENSRNOP00000054775	8/18	-	82	ATP6V0A2	ENSG00000185344	44.44	WRINKLY SKIN SYNDROME; WSS	0.0644875	-	ATP6V0A2	35	1	24	1	30	1	25	1
12	39292432	12	33115744	GAAGA/GAAGAAGA	10	214	47	DP4=0,0,3,7:1/1:255,30,0:57	1	Yes	Yes	187-191	63-64	EE/EEE	GAAGAg/GAAGAAGAg	ENSRNOG00000001061	48.79	ENSRNOT00000057959	(GAA)n:Simple_repeat:Simple_repeat	Rilpl2	NON_SYNONYMOUS_CODING	ENSRNOP00000054768	3/7	YES	-	-	-	-	-	-	-	-	18	1	9	0	11	0	15	1
12	39292435	12	33115747	GAGGA/GA	10	214	47	DP4=0,0,3,7:1/1:255,30,0:57	1	Yes	Yes	190-194	64-65	EE/E	GAGGAa/GAa	ENSRNOG00000001061	48.79	ENSRNOT00000057959	(GAA)n:Simple_repeat:Simple_repeat	Rilpl2	NON_SYNONYMOUS_CODING	ENSRNOP00000054768	3/7	YES	-	-	-	-	-	-	-	-	17	1	9	0	12	0	14	1
13	56866637	13	47948732	A/AGAGCCA	17	214	32	DP4=0,0,7,10:1/1:255,51,0:99	1	No	No	2844	948	C/CGS	tgT/tgTGGCTCT	ENSRNOG00000005093	49.69	ENSRNOT00000006969	-	Lgr6	NON_SYNONYMOUS_CODING	ENSRNOP00000006969	18/18	YES	89	LGR6	ENSG00000133067	49.61	-	0.0899861	-	-	30	0	30	0	14	0	14	0
13	85793660	13	78727145	GATGATGATG/GATGATG	18	214	49	DP4=0,0,11,7:1/1:255,54,0:99	1	Yes	Yes	342-351	114-117	NIII/NII	aaCATCATCATC/aaCATCATC	ENSRNOG00000025797	48.59	ENSRNOT00000034533	-	F1M1E8_RAT	NON_SYNONYMOUS_CODING	ENSRNOP00000042858	1/5	YES	-	-	-	-	-	-	-	-	31	0	25	1	20	0	24	0
13	85793980	13	78727465	GGC/-	16	214	51	DP4=0,0,4,12:1/1:255,48,0:93	1	Yes	Yes	29-31	10-11	GH/D	gGCCat/gat	ENSRNOG00000025797	48.59	ENSRNOT00000034533	-	F1M1E8_RAT	NON_SYNONYMOUS_CODING	ENSRNOP00000042858	1/5	YES	-	-	-	-	-	-	-	-	33	0	24	1	28	0	32	0
13	102139812	13	94242539	AAGAAG/AAG	11	214	56	DP4=0,0,3,8:1/1:255,33,0:63	1	No	No	637-642	213-214	KK/K	AAGAAG/AAG	ENSRNOG00000005581	51.61	ENSRNOT00000007380	-	F1LXT7_RAT	NON_SYNONYMOUS_CODING	ENSRNOP00000060071	5/7	YES	-	-	-	-	-	-	-	-	38	1	24	1	27	1	24	1
16	20321598	16	19219198	GT/GTCGT	13	214	48	DP4=0,0,5,8:1/1:255,39,0:75	1	Yes	Yes	128-129	43	N/ND	aAC/aACGAC	ENSRNOG00000043249	52.07	ENSRNOT00000066168	-	B0BNK5_RAT	NON_SYNONYMOUS_CODING	ENSRNOP00000061615	2/5	YES	-	-	-	-	-	-	-	-	38	0	22	1	29	0	17	0
17	16435757	17	20228714	ATCAT/AT	12	214	45	DP4=0,0,4,8:1/1:255,36,0:69	1	Yes	Yes	307-311	103-104	MI/I	ATGATa/ATa	ENSRNOG00000029669	46.56	ENSRNOT00000042373	-	D3ZR74_RAT	NON_SYNONYMOUS_CODING	ENSRNOP00000049450	4/6	YES	-	-	-	-	-	-	-	-	34	0	27	0	25	1	34	0
17	62178107	17	63859734	TTGTT/TT	14	214	53	DP4=0,0,10,4:1/1:255,39,0:75	1	Yes	Yes	157-161	53-54	NK/K	AACAAa/AAa	ENSRNOG00000018934	50.15	ENSRNOT00000051500	-	F1M5C5_RAT	NON_SYNONYMOUS_CODING	ENSRNOP00000061976	1/2	YES	68	PSME1	ENSG00000092010	57.4	-	0.133642	-	-	34	1	24	1	25	1	34	1
18	14411269	18	15522286	TCA/-	16	116	51	DP4=0,1,8,7:1/1:156,19,0:35	0.9375	No	No	1069-1071	357	S/-	TCA/-	ENSRNOG00000016671	41.76	ENSRNOT00000033573	-	Dtna	NON_SYNONYMOUS_CODING	ENSRNOP00000036756	11/12	-	98	DTNA	ENSG00000264568	38.24	-	0.0266285	-	-	36	0	23	0	28	0	13	0
18	51015245	18	52505743	GAGGAGGAGGAGGAGGAG/GAGGAGGAGGAGGAGGAGGAG	14	214	57	DP4=0,0,4,10:1/1:255,42,0:81	1	Yes	Yes	1663-1680	555-560	EEEEEE/EEEEEEE	GAGGAGGAGGAGGAGGAG/GAGGAGGAGGAGGAGGAGGAG	ENSRNOG00000013774	45.36	ENSRNOT00000019351	(GGA)n:Simple_repeat:Simple_repeat	Lmnb1	NON_SYNONYMOUS_CODING	ENSRNOP00000019351	10/11	YES	96	LMNB1	ENSG00000113368	42.33	LEUKODYSTROPHY, DEMYELINATING, ADULT-ONSET, AUTOSOMAL DOMINANT; ADLD	0.0335807	-	-	37	1	23	1	23	1	20	1
18	60225200	18	61628745	CGGCGG/CGG	12	214	56	DP4=0,0,3,9:1/1:255,36,0:69	1	Yes	Yes	1181-1186	394-396	TAG/TG	aCCGCCGgc/aCCGgc	ENSRNOG00000017421	46.84	ENSRNOT00000042352	-	Alpk2	NON_SYNONYMOUS_CODING	ENSRNOP00000043873	1/11	YES	48	ALPK2	ENSG00000198796	44.38	-	0.539673	-	-	26	1	9	1	16	0	21	1
19	25523167	19	13909548	GTGGT/GT	12	214	49	DP4=0,0,6,6:1/1:255,36,0:69	1	Yes	Yes	541-545	181-182	VV/V	GTGGTc/GTc	ENSRNOG00000014093	51.49	ENSRNOT00000018880	-	Tom1	NON_SYNONYMOUS_CODING	ENSRNOP00000018880	6/15	-	89	TOM1	ENSG00000100284	53.51	-	0.0909771	-	-	38	1	29	1	21	1	20	1
X	72049435	X	89373634	AA/AAAAA	17	214	57	DP4=0,0,11,6:1/1:255,51,0:99	1	No	No	6272-6273	2091	Q/QK	cAA/cAAAAA	ENSRNOG00000003848	47.77	ENSRNOT00000046263	(CAG)n:Simple_repeat:Simple_repeat	Med12	NON_SYNONYMOUS_CODING	ENSRNOP00000042116	44/46	-	93	MED12	ENSG00000184634	51.08	LUJAN-FRYNS SYNDROME	0.116662	-	-	15	0	9	0	8	0	9	0
^ Bases in BN reference genome / Base in NEC.
RepeatMasker-Region "repName:repClass:repFamily": acquired from UCSC Server "Rat_rn4_rptmasker" - downloaded 27th September 2012
For HG19 mapping, where multiple transcripts were available, CCDS and then Canonical Transcripts were prioritized.
%GC content, %identity_human, HGNC symbol, Human Ensembl Gene ID, dN/dS: acquired from ensembl BioMart, accessed 24th August 2012
MAPS_to_HG19: derived from ensembl Liftover tool (12th August 2012)
OMIM_MobidMap: downloaded 20th August 2012
Ion_Channel_list: acquired from Klassen et al (2011), Exome Sequencing of Ion Channel Genes Reveals Complex Profiles Confounding Personal Risk Assessment in Epilepsy. Cell; Volume 145, Issue 7, 24 June 2011, Pages 1036–1048
Lemke_list: acquired from Lemke et al (2012), Targeted next generation sequencing as a diagnostic tool in epileptic disorders. Epilepsia; 2012 Aug;53(8):1387-1398. doi: 10.1111/j.1528-1167.2012.03516.x. Epub 2012 May 21
