# Supplementary material for: Evaluating whole genome sequence data from the Genetic Absence Epilepsy Rat from Strasbourg and its related non-epileptic strain
Source: PLoS One. 2017 Jul 14;12(7):e0179924. doi: 10.1371/journal.pone.0179924 (PMC5510834; doi:10.1371/journal.pone.0179924)
Supplement: S5 Table — (XLSX) [file pone.0179924.s005.xlsx]

## Sheet: CNVs
Supplemental table: copy number variations (CNVs) between GAERS, NEC and BN genome predicted using ERDS
Strain	Chromosome	CNV start	CNV end	Length	Type	Reference CN	Genome CN	Specific (1)	Annotation	Genes
GAERS	1	784201	796200	12000	DEL	2	0	0	intergenic	Vom2r2(dist=18287),Vom2r3(dist=213212)
NEC	1	784201	795800	11600	DEL	2	0	0	intergenic	Vom2r2(dist=18287),Vom2r3(dist=213612)
GAERS	1	1673801	1734600	60800	DEL	3	0	0	intergenic	LOC679825(dist=254467),Raet1l(dist=416019)
NEC	1	1673801	1734400	60600	DEL	3	0	0	intergenic	LOC679825(dist=254467),Raet1l(dist=416219)
NEC	1	1739001	1762400	23400	DEL	2	0	0	intergenic	LOC679825(dist=319667),Raet1l(dist=388219)
GAERS	1	1739401	1769600	30200	DEL	2	0	0	intergenic	LOC679825(dist=320067),Raet1l(dist=381019)
GAERS	1	1771001	1812000	41000	DEL	2	0	1	intergenic	LOC679825(dist=351667),Raet1l(dist=338619)
NEC	1	1931594	1946677	15084	DEL	2	0	0	intergenic	LOC679825(dist=512260),Raet1l(dist=203942)
GAERS	1	1932557	1948255	15699	DEL	2	0	0	intergenic	LOC679825(dist=513223),Raet1l(dist=202364)
GAERS	1	1942001	1973800	31800	DEL	2	0	0	intergenic	LOC679825(dist=522667),Raet1l(dist=176819)
NEC	1	1942201	1972800	30600	DEL	2	0	0	intergenic	LOC679825(dist=522867),Raet1l(dist=177819)
GAERS	1	1985401	2076000	90600	DEL	2	0	1	intergenic	LOC679825(dist=566067),Raet1l(dist=74619)
NEC	1	2004601	2049000	44400	DEL	2	0	0	intergenic	LOC679825(dist=585267),Raet1l(dist=101619)
NEC	1	2050401	2076000	25600	DEL	2	0	0	intergenic	LOC679825(dist=631067),Raet1l(dist=74619)
GAERS	1	2082401	2100400	18000	DEL	3	0	0	intergenic	LOC679825(dist=663067),Raet1l(dist=50219)
NEC	1	2082401	2100400	18000	DEL	3	0	0	intergenic	LOC679825(dist=663067),Raet1l(dist=50219)
GAERS	1	2112001	2126800	14800	DEL	3	0	0	intergenic	LOC679825(dist=692667),Raet1l(dist=23819)
NEC	1	2112001	2126000	14000	DEL	3	0	0	intergenic	LOC679825(dist=692667),Raet1l(dist=24619)
GAERS	1	2131001	2162200	31200	DEL	2	0	0	exonic	Raet1l
NEC	1	2134601	2162200	27600	DEL	2	0	0	exonic	Raet1l
GAERS	1	29558601	29573200	14600	DEL	2	0	0	intergenic	LOC292199(dist=132809),Lrrc14b(dist=151671)
NEC	1	29558601	29573400	14800	DEL	2	0	0	intergenic	LOC292199(dist=132809),Lrrc14b(dist=151471)
NEC	1	31155201	31171600	16400	DEL	2	0	1	intergenic	Lpcat1(dist=531054),NONE(dist=NONE)
NEC	1	31246601	31261800	15200	DEL	2	0	1	intergenic	Lpcat1(dist=622454),NONE(dist=NONE)
NEC	1	31293601	31308400	14800	DEL	2	0	1	intergenic	Lpcat1(dist=669454),NONE(dist=NONE)
NEC	1	31442201	31462400	20200	DEL	2	0	1	intergenic	Lpcat1(dist=818054),NONE(dist=NONE)
NEC	1	31492401	31510200	17800	DEL	2	0	1	intergenic	Lpcat1(dist=868254),NONE(dist=NONE)
GAERS	1	36244154	36249269	5116	DEL	2	0	1	intergenic	Esr1(dist=484273),Myct1(dist=65066)
NEC	1	55119579	55128141	8563	DEL	2	0	1	intergenic	Chd1(dist=488422),Riok2(dist=769106)
NEC	1	62449533	62458549	9017	DEL	2	0	1	intergenic	Vom2r25(dist=70446),Vom1r24(dist=131536)
GAERS	1	73856001	73893800	37800	DEL	2	0	1	exonic	Pla2g4c
NEC	1	81314001	81329800	15800	DEL	2	0	1	intergenic	Cyp2b1(dist=23530),Cyp2b2(dist=15625)
NEC	1	81333201	81359000	25800	DEL	2	0	1	exonic	Cyp2b2
NEC	1	81485001	81504800	19800	DEL	2	0	1	intergenic	Cyp2b2(dist=125586),Cyp2b21(dist=153354)
GAERS	1	93603326	93609492	6167	DEL	2	0	0	intergenic	Vom2r38(dist=228513),Siglec5(dist=125363)
NEC	1	93603326	93609492	6167	DEL	2	0	0	intergenic	Vom2r38(dist=228513),Siglec5(dist=125363)
GAERS	1	103128497	103133564	5068	DEL	2	0	1	intergenic	RGD1559980(dist=1305770),NONE(dist=NONE)
GAERS	1	103319301	103327655	8355	DEL	2	0	0	intergenic	RGD1559980(dist=1496574),NONE(dist=NONE)
NEC	1	103319376	103327655	8280	DEL	2	0	0	intergenic	RGD1559980(dist=1496649),NONE(dist=NONE)
GAERS	1	106855401	106866400	11000	DEL	2	0	0	intergenic	NONE(dist=NONE),Tubgcp5(dist=304999)
NEC	1	106855401	106866400	11000	DEL	2	0	0	intergenic	NONE(dist=NONE),Tubgcp5(dist=304999)
GAERS	1	106872001	106890000	18000	DEL	2	0	0	intergenic	NONE(dist=NONE),Tubgcp5(dist=281399)
NEC	1	106872001	106890000	18000	DEL	2	0	0	intergenic	NONE(dist=NONE),Tubgcp5(dist=281399)
NEC	1	110634625	110640071	5447	DEL	2	0	1	intergenic	Atp10a(dist=274410),Ube3a(dist=89071)
NEC	1	111153629	111159233	5605	DEL	2	0	1	intergenic	Ube3a(dist=337138),Snrpn(dist=411353)
NEC	1	111467601	111480000	12400	DEL	2	0	1	intergenic	Ube3a(dist=651110),Snrpn(dist=90586)
GAERS	1	111819401	111847200	27800	DEL	2	0	1	intergenic	Snurf(dist=226508),NONE(dist=NONE)
NEC	1	112951936	112958869	6934	DEL	2	0	1	intergenic	Snurf(dist=1359043),NONE(dist=NONE)
NEC	1	115501201	115535800	34600	DEL	2	0	0	intergenic	Mir344b-1(dist=181648),Mir344a-2(dist=418763)
GAERS	1	115514201	115536000	21800	DEL	2	0	0	intergenic	Mir344b-1(dist=194648),Mir344a-2(dist=418563)
GAERS	1	115537401	115568400	31000	DEL	2	0	0	intergenic	Mir344b-1(dist=217848),Mir344a-2(dist=386163)
NEC	1	115537401	115567200	29800	DEL	2	0	0	intergenic	Mir344b-1(dist=217848),Mir344a-2(dist=387363)
NEC	1	115660001	115683600	23600	DEL	2	0	1	intergenic	Mir344b-1(dist=340448),Mir344a-2(dist=270963)
NEC	1	115710801	115784800	74000	DEL	2	0	1	intergenic	Mir344b-1(dist=391248),Mir344a-2(dist=169763)
GAERS	1	135780979	135786640	5662	DEL	2	0	1	intergenic	RGD1311021(dist=76251),Zfp710(dist=75038)
GAERS	1	139777306	139784169	6864	DEL	2	0	1	intergenic	Mex3b(dist=637499),Tmc3(dist=58405)
GAERS	1	141149401	141164800	15400	DEL	2	0	0	exonic	Olr10
NEC	1	141149401	141164800	15400	DEL	2	0	0	exonic	Olr10
NEC	1	141166001	141184200	18200	DEL	3	0	0	intergenic	Olr10(dist=13100),Olr11(dist=313522)
GAERS	1	141169801	141184200	14400	DEL	3	0	0	intergenic	Olr10(dist=16900),Olr11(dist=313522)
GAERS	1	141191001	141244400	53400	DEL	2	0	0	intergenic	Olr10(dist=38100),Olr11(dist=253322)
NEC	1	141191001	141244400	53400	DEL	2	0	0	intergenic	Olr10(dist=38100),Olr11(dist=253322)
GAERS	1	141250401	141263200	12800	DEL	2	0	0	intergenic	Olr10(dist=97500),Olr11(dist=234522)
NEC	1	141250601	141262800	12200	DEL	2	0	0	intergenic	Olr10(dist=97700),Olr11(dist=234922)
NEC	1	142209601	142219800	10200	DEL	2	0	0	intergenic	Vom2r42(dist=154196),Vom2r43(dist=47994)
GAERS	1	142209626	142228905	19280	DEL	2	0	0	intergenic	Vom2r42(dist=154221),Vom2r43(dist=38889)
GAERS	1	142497201	142511400	14200	DEL	2	0	0	intergenic	Olr19(dist=4669),Olr20(dist=27867)
NEC	1	142497201	142511400	14200	DEL	2	0	0	intergenic	Olr19(dist=4669),Olr20(dist=27867)
GAERS	1	160836601	160856600	20000	DEL	2	0	1	exonic	Olr77
GAERS	1	161682001	161694000	12000	DEL	2	0	0	exonic	Olr130
NEC	1	161682001	161694000	12000	DEL	2	0	0	exonic	Olr130
GAERS	1	165378001	165391400	13400	DEL	2	0	0	intergenic	Olr242(dist=27308),Olr244(dist=16285)
NEC	1	165378001	165391400	13400	DEL	2	0	0	intergenic	Olr242(dist=27308),Olr244(dist=16285)
GAERS	1	168752341	168757401	5061	DEL	2	0	1	intergenic	Mrvi1(dist=11089),Ctr9(dist=26976)
GAERS	1	200078601	200105000	26400	DEL	2	0	0	intergenic	Cd163l1(dist=21489),Olr289(dist=114946)
NEC	1	200081401	200105000	23600	DEL	2	0	0	intergenic	Cd163l1(dist=24289),Olr289(dist=114946)
GAERS	1	200404050	200409858	5809	DEL	2	0	0	intergenic	Olr299(dist=3561),Olr300(dist=18448)
NEC	1	200404050	200410168	6119	DEL	2	0	0	intergenic	Olr299(dist=3561),Olr300(dist=18138)
GAERS	1	200689919	200697287	7369	DEL	2	0	0	intergenic	Olr308(dist=12685),Olr309(dist=10448)
NEC	1	200689919	200697368	7450	DEL	2	0	0	intergenic	Olr308(dist=12685),Olr309(dist=10367)
GAERS	1	202531201	202545800	14600	DEL	2	0	0	exonic	LOC685544
NEC	1	202531201	202547000	15800	DEL	2	0	0	exonic	LOC685544
NEC	1	211978601	211988800	10200	DEL	2	0	1	intergenic	Asrgl1(dist=169658),Scgb1d2(dist=27691)
GAERS	1	240523401	240595200	71800	DEL	2	0	1	splicing	Pcgf5
NEC	2	50580237	50586597	6361	DEL	2	0	1	intergenic	Mrps30(dist=62775),Fgf10(dist=280202)
GAERS	2	51713005	51718711	5707	DEL	2	0	0	downstream	Ccl28
NEC	2	51713005	51718711	5707	DEL	2	0	0	downstream	Ccl28
GAERS	2	65478315	65484839	6525	DEL	2	0	0	intergenic	NONE(dist=NONE),Cdh9(dist=1358647)
NEC	2	65478315	65484839	6525	DEL	2	0	0	intergenic	NONE(dist=NONE),Cdh9(dist=1358647)
GAERS	2	65716294	65722400	6107	DEL	2	0	0	intergenic	NONE(dist=NONE),Cdh9(dist=1121086)
NEC	2	65716294	65722400	6107	DEL	2	0	0	intergenic	NONE(dist=NONE),Cdh9(dist=1121086)
NEC	2	69781465	69786488	5024	DEL	2	0	0	intergenic	Cdh10(dist=84912),NONE(dist=NONE)
NEC	2	71600603	71605693	5091	DEL	2	0	1	intergenic	Cdh10(dist=1904050),NONE(dist=NONE)
NEC	2	86490801	86502000	11200	DEL	2	0	1	intergenic	Zfp455(dist=279436),LOC499565(dist=1428683)
NEC	2	86643401	86687000	43600	DEL	2	0	1	intergenic	Zfp455(dist=432036),LOC499565(dist=1243683)
NEC	2	86695201	86727600	32400	DEL	2	0	1	intergenic	Zfp455(dist=483836),LOC499565(dist=1203083)
NEC	2	86863201	86876600	13400	DEL	2	0	1	intergenic	Zfp455(dist=651836),LOC499565(dist=1054083)
NEC	2	86949401	86961400	12000	DEL	2	0	1	intergenic	Zfp455(dist=738036),LOC499565(dist=969283)
NEC	2	86968801	87307400	338600	DEL	2	0	1	intergenic	Zfp455(dist=757436),LOC499565(dist=623283)
NEC	2	87316801	87330800	14000	DEL	2	0	1	intergenic	Zfp455(dist=1105436),LOC499565(dist=599883)
NEC	2	87344401	87393400	49000	DEL	2	0	1	intergenic	Zfp455(dist=1133036),LOC499565(dist=537283)
NEC	2	87436001	87480800	44800	DEL	2	0	1	intergenic	Zfp455(dist=1224636),LOC499565(dist=449883)
NEC	2	88582801	88603000	20200	DEL	2	0	1	exonic	Lrrcc1
GAERS	2	90420376	90429175	8800	DEL	2	0	0	intergenic	Ralyl(dist=1096673),tGap1(dist=1737835)
NEC	2	92415272	92421941	6670	DEL	2	0	0	intergenic	tGap1(dist=190230),Snx16(dist=852898)
GAERS	2	92415289	92421941	6653	DEL	2	0	0	intergenic	tGap1(dist=190247),Snx16(dist=852898)
NEC	2	102827067	102834676	7610	DEL	2	0	0	intergenic	Mir124-2(dist=127493),Bhlhe22(dist=251731)
GAERS	2	102827124	102834676	7553	DEL	2	0	0	intergenic	Mir124-2(dist=127550),Bhlhe22(dist=251731)
NEC	2	105793601	105805600	12000	DEL	2	0	1	intergenic	Agtr1b(dist=191010),Tbl1xr1(dist=1755815)
GAERS	2	106666385	106674126	7742	DEL	2	0	1	intergenic	Agtr1b(dist=1063794),Tbl1xr1(dist=887289)
NEC	2	122785800	122798988	13189	DEL	2	0	1	intergenic	Qrfpr(dist=65809),Anxa5(dist=150223)
GAERS	2	134877315	134883052	5738	DEL	2	0	0	intergenic	Pabpc4l(dist=716727),NONE(dist=NONE)
NEC	2	134877315	134883052	5738	DEL	2	0	0	intergenic	Pabpc4l(dist=716727),NONE(dist=NONE)
GAERS	2	138175401	138186400	11000	DEL	2	0	0	intergenic	RGD1307595(dist=1005750),Pcdh18(dist=429096)
NEC	2	138175401	138187400	12000	DEL	2	0	0	intergenic	RGD1307595(dist=1005750),Pcdh18(dist=428096)
GAERS	2	146592244	146598340	6097	DEL	2	0	0	intergenic	Tm4sf1(dist=61862),Tm4sf4(dist=70513)
NEC	2	146592301	146598345	6045	DEL	2	0	0	intergenic	Tm4sf1(dist=61919),Tm4sf4(dist=70508)
NEC	2	153891001	153903600	12600	DEL	2	0	1	intergenic	Vom2r44(dist=1345),Vom2r46(dist=86222)
GAERS	2	154179801	154207600	27800	DEL	2	0	0	intergenic	Vom2r46(dist=155138),Vom2r47(dist=276195)
NEC	2	154179801	154207800	28000	DEL	2	0	0	intergenic	Vom2r46(dist=155138),Vom2r47(dist=275995)
GAERS	2	154251801	154287000	35200	DEL	2	0	0	intergenic	Vom2r46(dist=227138),Vom2r47(dist=196795)
NEC	2	154268401	154286000	17600	DEL	2	0	0	intergenic	Vom2r46(dist=243738),Vom2r47(dist=197795)
GAERS	2	154381801	154394800	13000	DEL	2	0	1	intergenic	Vom2r46(dist=357138),Vom2r47(dist=88995)
GAERS	2	162306337	162312394	6058	DEL	2	0	0	intergenic	NONE(dist=NONE),Si(dist=1208581)
NEC	2	162306337	162312394	6058	DEL	2	0	0	intergenic	NONE(dist=NONE),Si(dist=1208581)
NEC	2	182704664	182713536	8873	DEL	2	0	1	intergenic	Slc27a3(dist=56012),Npr1(dist=11380)
NEC	2	183174401	183208000	33600	DEL	2	0	1	intergenic	Pglyrp4(dist=136220),RGD1562234(dist=291183)
NEC	2	183303001	183314200	11200	DEL	2	0	1	intergenic	Pglyrp4(dist=264820),RGD1562234(dist=184983)
NEC	2	184664823	184679132	14310	DEL	2	0	1	intergenic	S100vp(dist=927435),Pglyrp3(dist=195807)
GAERS	2	186941201	186970600	29400	DEL	2	0	0	intergenic	S100a10(dist=286880),NONE(dist=NONE)
NEC	2	186942001	186970800	28800	DEL	2	0	0	intergenic	S100a10(dist=287680),NONE(dist=NONE)
NEC	2	186986001	186997000	11000	DEL	2	0	0	intergenic	S100a10(dist=331680),NONE(dist=NONE)
GAERS	2	186986201	186997000	10800	DEL	2	0	0	intergenic	S100a10(dist=331880),NONE(dist=NONE)
NEC	2	191553129	191561107	7979	DEL	2	0	1	intronic	Zfp364
GAERS	2	249083544	249089509	5966	DEL	2	0	0	intergenic	Lphn2(dist=1361355),Eltd1(dist=675091)
NEC	2	249083561	249089580	6020	DEL	2	0	0	intergenic	Lphn2(dist=1361372),Eltd1(dist=675020)
GAERS	2	252843529	252850998	7470	DEL	2	0	1	intergenic	Tnni3k(dist=19113),Fpgt(dist=27849)
GAERS	2	252850401	252863600	13200	DEL	2	0	0	intergenic	Tnni3k(dist=25985),Fpgt(dist=15247)
NEC	2	252850401	252863800	13400	DEL	2	0	0	intergenic	Tnni3k(dist=25985),Fpgt(dist=15047)
NEC	3	16038557	16043832	5276	DEL	2	0	1	intergenic	Olr403(dist=9560),Olr404(dist=64344)
GAERS	3	22730853	22736728	5876	DEL	2	0	0	intronic	Lrp1b
NEC	3	22730853	22736664	5812	DEL	2	0	0	intronic	Lrp1b
GAERS	3	29936243	29944179	7937	DEL	2	0	0	intergenic	Orc4(dist=84391),Epc2(dist=476426)
NEC	3	29936243	29944179	7937	DEL	2	0	0	intergenic	Orc4(dist=84391),Epc2(dist=476426)
GAERS	3	37025664	37031612	5949	DEL	2	0	1	intergenic	Galnt13(dist=367824),Kcnj3(dist=37060)
NEC	3	47245951	47251127	5177	DEL	2	0	1	intergenic	Grb14(dist=293281),Scn3a(dist=250777)
GAERS	3	69118001	69134000	16000	DEL	2	0	0	exonic	Olr465
NEC	3	69118001	69134200	16200	DEL	2	0	0	exonic	Olr465
NEC	3	69715285	69721306	6022	DEL	2	0	1	intergenic	Olr508(dist=5844),Olr510(dist=27325)
GAERS	3	70150401	70179400	29000	DEL	2	0	0	intergenic	Olr522(dist=36319),Olr526(dist=37421)
NEC	3	70150401	70179400	29000	DEL	2	0	0	intergenic	Olr522(dist=36319),Olr526(dist=37421)
GAERS	3	70353398	70359042	5645	DEL	2	0	0	intergenic	Olr531(dist=3027),Olr532(dist=14573)
NEC	3	70353398	70358724	5327	DEL	2	0	0	intergenic	Olr531(dist=3027),Olr532(dist=14891)
GAERS	3	72475801	72519800	44000	DEL	2	0	0	exonic	Olr639
NEC	3	72475801	72519800	44000	DEL	2	0	0	exonic	Olr639
GAERS	3	74107001	74129800	22800	DEL	2	0	0	exonic	Olr714
NEC	3	74107201	74131000	23800	DEL	2	0	0	exonic	Olr714
NEC	3	84826852	84835601	8750	DEL	2	0	1	intergenic	NONE(dist=NONE),LOC499843(dist=1473754)
GAERS	3	87525637	87535295	9659	DEL	2	0	0	intronic	Trim44
NEC	3	87525637	87535295	9659	DEL	2	0	0	intronic	Trim44
NEC	3	97434207	97441755	7549	DEL	2	0	1	intergenic	Olr775(dist=8340),Olr776(dist=5825)
GAERS	3	149229976	149236754	6779	DEL	2	0	1	intergenic	RGD1306861(dist=14560),Slc32a1(dist=105645)
NEC	3	165449001	165477200	28200	DEL	2	0	0	intergenic	Gnas(dist=234448),RGD1565819(dist=888978)
GAERS	3	165453601	165478000	24400	DEL	2	0	0	intergenic	Gnas(dist=239048),RGD1565819(dist=888178)
GAERS	3	167021001	167036400	15400	DEL	2	0	1	intergenic	Edn3(dist=506950),Phactr3(dist=329000)
GAERS	3	167039601	167061600	22000	DEL	2	0	1	intergenic	Edn3(dist=525550),Phactr3(dist=303800)
GAERS	3	167079001	167095200	16200	DEL	2	0	1	intergenic	Edn3(dist=564950),Phactr3(dist=270200)
GAERS	4	1244001	1255000	11000	DEL	7	0	0	intronic	Lmbr1
NEC	4	1244001	1255000	11000	DEL	7	0	0	intronic	Lmbr1
GAERS	4	17133801	17164200	30400	DEL	2	0	0	intergenic	Sema3e(dist=351923),Sema3a(dist=410912)
NEC	4	17136001	17164200	28200	DEL	2	0	0	intergenic	Sema3e(dist=354123),Sema3a(dist=410912)
GAERS	4	17185801	17204400	18600	DEL	2	0	0	intergenic	Sema3e(dist=403923),Sema3a(dist=370712)
NEC	4	17185801	17204400	18600	DEL	2	0	0	intergenic	Sema3e(dist=403923),Sema3a(dist=370712)
NEC	4	21818184	21824365	6182	DEL	2	0	0	intronic	Grm3
GAERS	4	21818219	21824388	6170	DEL	2	0	0	intronic	Grm3
GAERS	4	27850001	27868000	18000	DEL	3	0	0	intergenic	Cdk6(dist=231995),Hepacam2(dist=398853)
NEC	4	27850001	27868000	18000	DEL	3	0	0	intergenic	Cdk6(dist=231995),Hepacam2(dist=398853)
GAERS	4	43894358	43899926	5569	DEL	2	0	0	intronic	Cftr
NEC	4	43894358	43899926	5569	DEL	2	0	0	intronic	Cftr
GAERS	4	53140449	53145665	5217	DEL	2	0	0	intergenic	Pot1(dist=850875),Grm8(dist=831116)
NEC	4	53140666	53145665	5000	DEL	2	0	0	intergenic	Pot1(dist=851092),Grm8(dist=831116)
NEC	4	73522001	73536600	14600	DEL	2	0	1	intergenic	Tpk1(dist=2000670),NONE(dist=NONE)
NEC	4	85971601	85985000	13400	DEL	2	0	1	exonic	Vom1r66
GAERS	4	97189327	97194522	5196	DEL	2	0	1	intergenic	Il12rb2(dist=193594),Tacstd2(dist=608629)
NEC	4	97881001	97898000	17000	DEL	2	0	1	intergenic	Tacstd2(dist=76150),NONE(dist=NONE)
GAERS	4	98498201	98510600	12400	DEL	2	0	1	intergenic	Tacstd2(dist=693350),NONE(dist=NONE)
GAERS	4	98803801	98825600	21800	DEL	2	0	1	intergenic	Tacstd2(dist=998950),NONE(dist=NONE)
GAERS	4	98919601	98930800	11200	DEL	2	0	0	intergenic	Tacstd2(dist=1114750),NONE(dist=NONE)
NEC	4	98919601	98958600	39000	DEL	2	0	0	intergenic	Tacstd2(dist=1114750),NONE(dist=NONE)
GAERS	4	98932001	98958600	26600	DEL	2	0	0	intergenic	Tacstd2(dist=1127150),NONE(dist=NONE)
NEC	4	99088401	99143800	55400	DEL	2	0	1	intergenic	Tacstd2(dist=1283550),NONE(dist=NONE)
NEC	4	99199801	99219400	19600	DEL	2	0	1	intergenic	Tacstd2(dist=1394950),NONE(dist=NONE)
NEC	4	99847201	99887600	40400	DEL	2	0	1	intergenic	Tacstd2(dist=2042350),NONE(dist=NONE)
NEC	4	99968201	99998200	30000	DEL	2	0	1	intergenic	NONE(dist=NONE),NONE(dist=NONE)
GAERS	4	100639401	100651400	12000	DEL	2	0	1	intergenic	NONE(dist=NONE),NONE(dist=NONE)
GAERS	4	101104401	101140600	36200	DEL	2	0	1	intergenic	NONE(dist=NONE),NONE(dist=NONE)
GAERS	4	101163601	101215600	52000	DEL	2	0	1	intergenic	NONE(dist=NONE),NONE(dist=NONE)
NEC	4	101321194	101326237	5044	DEL	2	0	1	intergenic	NONE(dist=NONE),NONE(dist=NONE)
NEC	4	101386201	101414000	27800	DEL	2	0	1	intergenic	NONE(dist=NONE),NONE(dist=NONE)
NEC	4	101417201	101450400	33200	DEL	2	0	1	intergenic	NONE(dist=NONE),NONE(dist=NONE)
NEC	4	101475001	101488400	13400	DEL	2	0	1	intergenic	NONE(dist=NONE),NONE(dist=NONE)
NEC	4	101495001	101530000	35000	DEL	2	0	1	intergenic	NONE(dist=NONE),NONE(dist=NONE)
GAERS	4	102051601	102063000	11400	DEL	2	0	1	intergenic	NONE(dist=NONE),Rpia(dist=1871938)
GAERS	4	102107601	102151200	43600	DEL	2	0	1	intergenic	NONE(dist=NONE),Rpia(dist=1783738)
GAERS	4	102156801	102201600	44800	DEL	2	0	1	intergenic	NONE(dist=NONE),Rpia(dist=1733338)
GAERS	4	102366401	102388000	21600	DEL	2	0	1	intergenic	NONE(dist=NONE),Rpia(dist=1546938)
GAERS	4	102394001	102409000	15000	DEL	2	0	1	intergenic	NONE(dist=NONE),Rpia(dist=1525938)
GAERS	4	102415601	102456800	41200	DEL	2	0	1	intergenic	NONE(dist=NONE),Rpia(dist=1478138)
GAERS	4	102468201	102479000	10800	DEL	2	0	1	intergenic	NONE(dist=NONE),Rpia(dist=1455938)
GAERS	4	102837601	102848800	11200	DEL	2	0	0	intergenic	NONE(dist=NONE),Rpia(dist=1086138)
NEC	4	102837601	102848800	11200	DEL	2	0	0	intergenic	NONE(dist=NONE),Rpia(dist=1086138)
GAERS	4	103617801	103635800	18000	DEL	2	0	0	intergenic	NONE(dist=NONE),Rpia(dist=299138)
NEC	4	103617801	103636000	18200	DEL	2	0	0	intergenic	NONE(dist=NONE),Rpia(dist=298938)
NEC	4	103694801	103706600	11800	DEL	2	0	1	intergenic	NONE(dist=NONE),Rpia(dist=228338)
NEC	4	103731401	103742000	10600	DEL	2	0	1	intergenic	NONE(dist=NONE),Rpia(dist=192938)
GAERS	4	103744401	103760600	16200	DEL	2	0	0	intergenic	NONE(dist=NONE),Rpia(dist=174338)
NEC	4	103744401	103760200	15800	DEL	2	0	0	intergenic	NONE(dist=NONE),Rpia(dist=174738)
GAERS	4	107999801	108020800	21000	DEL	2	0	1	intergenic	RGD1562515(dist=1202852),NONE(dist=NONE)
NEC	4	112370801	112382200	11400	DEL	2	0	1	intergenic	Reg3a(dist=2034),Reg1a(dist=3871)
NEC	4	142821001	142833600	12600	DEL	2	0	1	intergenic	Crbn(dist=666271),Lrrn1(dist=172270)
GAERS	4	156896510	156910922	14413	DEL	8	0	0	intronic	Cecr5
NEC	4	156896510	156910979	14470	DEL	8	0	0	intronic	Cecr5
GAERS	4	159048187	159055413	7227	DEL	2	0	1	upstream	Apobec1
NEC	4	159826119	159840898	14780	DEL	2	0	0	ncRNA_intronic	Clec6a-ps1
GAERS	4	159826171	159840898	14728	DEL	2	0	0	ncRNA_intronic	Clec6a-ps1
GAERS	4	166955801	166970000	14200	DEL	2	0	1	exonic	Klrc2
GAERS	4	166998601	167010600	12000	DEL	2	0	1	intergenic	Klrc1(dist=12033),Klri1(dist=7309)
GAERS	4	167338201	167359200	21000	DEL	3	0	1	exonic	Ly49si3
GAERS	4	167437201	167449200	12000	DEL	2	0	1	downstream	Ly49si1
GAERS	4	167451001	167541000	90000	DEL	2	0	1	exonic	Ly49si1
GAERS	4	167587801	167627000	39200	DEL	2	0	1	exonic	Ly49i9
GAERS	4	167638001	167687400	49400	DEL	2	0	1	intronic	Ly49i9
GAERS	4	167689201	167707200	18000	DEL	2	0	1	exonic	LOC497796
GAERS	4	168386001	168422600	36600	DEL	3	0	1	intergenic	Ly49i2(dist=21989),Ly49i6(dist=61301)
GAERS	4	168424201	168449200	25000	DEL	2	0	1	intergenic	Ly49i2(dist=60189),Ly49i6(dist=34701)
GAERS	4	168469201	168481000	11800	DEL	2	0	1	intergenic	Ly49i2(dist=105189),Ly49i6(dist=2901)
GAERS	5	6407865	6413254	5390	DEL	2	0	1	intergenic	Sulf1(dist=659759),RGD1564053(dist=67626)
NEC	5	6944401	6961200	16800	DEL	2	0	1	intronic	RGD1564053
GAERS	5	8951310	8957157	5848	DEL	2	0	1	intergenic	Mcmdc2(dist=69483),Vcpip1(dist=131138)
GAERS	5	11411598	11416891	5294	DEL	2	0	0	intergenic	Sntg1(dist=993387),St18(dist=1250192)
NEC	5	11411598	11416891	5294	DEL	2	0	0	intergenic	Sntg1(dist=993387),St18(dist=1250192)
GAERS	5	14234602	14239995	5394	DEL	2	0	1	intergenic	Oprk1(dist=179719),Atp6v1h(dist=338154)
GAERS	5	21852801	21864000	11200	DEL	2	0	1	intergenic	Tox(dist=1251395),Car8(dist=87255)
GAERS	5	40618801	40630600	11800	DEL	2	0	0	intergenic	Ufl1(dist=278739),Fut9(dist=86222)
NEC	5	40618801	40630600	11800	DEL	2	0	0	intergenic	Ufl1(dist=278739),Fut9(dist=86222)
NEC	5	66156201	66189400	33200	DEL	2	0	1	intergenic	Acnat2(dist=5447),Baat(dist=56388)
GAERS	5	91430479	91435876	5398	DEL	2	0	0	intergenic	Tle1(dist=1664735),LOC298139(dist=217354)
NEC	5	91430479	91435876	5398	DEL	2	0	0	intergenic	Tle1(dist=1664735),LOC298139(dist=217354)
NEC	5	92580151	92586752	6602	DEL	2	0	1	intergenic	Kdm4c(dist=291342),RGD1309148(dist=667138)
GAERS	5	96073258	96087467	14210	DEL	2	0	0	intergenic	NONE(dist=NONE),NONE(dist=NONE)
NEC	5	96073258	96087467	14210	DEL	2	0	0	intergenic	NONE(dist=NONE),NONE(dist=NONE)
NEC	5	104071672	104077814	6143	DEL	2	0	1	intergenic	Cntln(dist=21889),Sh3gl2(dist=51460)
NEC	5	109148503	109157936	9434	DEL	2	0	1	intergenic	Cdkn2b(dist=203210),Dmrta1(dist=179831)
NEC	5	131334523	131341526	7004	DEL	2	0	1	intronic	Faf1
GAERS	5	133979401	133991200	11800	DEL	2	0	1	intergenic	Skint1(dist=432826),Cmpk1(dist=1329648)
NEC	5	133997801	134026000	28200	DEL	2	0	0	intergenic	Skint1(dist=451226),Cmpk1(dist=1294848)
GAERS	5	133998001	134064600	66600	DEL	2	0	0	intergenic	Skint1(dist=451426),Cmpk1(dist=1256248)
NEC	5	134029001	134064600	35600	DEL	2	0	0	intergenic	Skint1(dist=482426),Cmpk1(dist=1256248)
GAERS	5	134068001	134082000	14000	DEL	2	0	0	intergenic	Skint1(dist=521426),Cmpk1(dist=1238848)
NEC	5	134068001	134082000	14000	DEL	2	0	0	intergenic	Skint1(dist=521426),Cmpk1(dist=1238848)
GAERS	5	134083401	134142200	58800	DEL	2	0	0	intergenic	Skint1(dist=536826),Cmpk1(dist=1178648)
NEC	5	134083401	134142200	58800	DEL	2	0	0	intergenic	Skint1(dist=536826),Cmpk1(dist=1178648)
GAERS	5	134153801	134174000	20200	DEL	2	0	0	intergenic	Skint1(dist=607226),Cmpk1(dist=1146848)
NEC	5	134153801	134174000	20200	DEL	2	0	0	intergenic	Skint1(dist=607226),Cmpk1(dist=1146848)
NEC	5	134179801	134201200	21400	DEL	2	0	0	intergenic	Skint1(dist=633226),Cmpk1(dist=1119648)
GAERS	5	134180201	134200800	20600	DEL	2	0	0	intergenic	Skint1(dist=633626),Cmpk1(dist=1120048)
NEC	5	134205801	134240000	34200	DEL	2	0	0	intergenic	Skint1(dist=659226),Cmpk1(dist=1080848)
GAERS	5	134210601	134306600	96000	DEL	2	0	0	intergenic	Skint1(dist=664026),Cmpk1(dist=1014248)
NEC	5	134245801	134306800	61000	DEL	2	0	0	intergenic	Skint1(dist=699226),Cmpk1(dist=1014048)
GAERS	5	134312601	134352200	39600	DEL	2	0	0	intergenic	Skint1(dist=766026),Cmpk1(dist=968648)
NEC	5	134312801	134352200	39400	DEL	2	0	0	intergenic	Skint1(dist=766226),Cmpk1(dist=968648)
GAERS	5	134387601	134499400	111800	DEL	2	0	0	intergenic	Skint1(dist=841026),Cmpk1(dist=821448)
NEC	5	134387601	134499400	111800	DEL	2	0	0	intergenic	Skint1(dist=841026),Cmpk1(dist=821448)
GAERS	5	134506601	134533400	26800	DEL	2	0	0	intergenic	Skint1(dist=960026),Cmpk1(dist=787448)
NEC	5	134506801	134533200	26400	DEL	2	0	0	intergenic	Skint1(dist=960226),Cmpk1(dist=787648)
GAERS	5	134538801	134559400	20600	DEL	2	0	0	intergenic	Skint1(dist=992226),Cmpk1(dist=761448)
NEC	5	134538801	134559400	20600	DEL	2	0	0	intergenic	Skint1(dist=992226),Cmpk1(dist=761448)
NEC	5	134565401	134610600	45200	DEL	2	0	0	intergenic	Skint1(dist=1018826),Cmpk1(dist=710248)
GAERS	5	134569401	134610200	40800	DEL	2	0	0	intergenic	Skint1(dist=1022826),Cmpk1(dist=710648)
GAERS	5	135553401	135575200	21800	DEL	2	0	1	exonic	Cyp4a8
NEC	5	141877001	141893400	16400	DEL	2	0	1	intergenic	Zmpste24(dist=199790),Ppt1(dist=260098)
GAERS	6	74435	82616	8182	DEL	2	0	0	intergenic	NONE(dist=NONE),Crim1(dist=879408)
NEC	6	74435	82616	8182	DEL	2	0	0	intergenic	NONE(dist=NONE),Crim1(dist=879408)
GAERS	6	5302612	5310315	7704	DEL	2	0	1	intergenic	Slc8a1(dist=610893),Pkdcc(dist=1243998)
GAERS	6	49691201	49704400	13200	DEL	2	0	1	intergenic	Gpr22(dist=29861),Hbp1(dist=496881)
GAERS	6	50522525	50528238	5714	DEL	2	0	1	intergenic	Prkar2b(dist=197227),Pgam1(dist=85478)
GAERS	6	71338398	71347135	8738	DEL	2	0	1	intergenic	NONE(dist=NONE),G2e3(dist=73914)
GAERS	6	71660001	71672000	12000	DEL	2	0	0	intergenic	Scfd1(dist=127654),Coch(dist=20946)
NEC	6	71660001	71672000	12000	DEL	2	0	0	intergenic	Scfd1(dist=127654),Coch(dist=20946)
NEC	6	83666459	83671564	5106	DEL	2	0	0	intergenic	NONE(dist=NONE),NONE(dist=NONE)
NEC	6	84881049	84902061	21013	DEL	2	0	1	intergenic	NONE(dist=NONE),Fscb(dist=893622)
NEC	6	94442477	94449490	7014	DEL	2	0	1	intronic	Rtn1
GAERS	6	103528967	103536075	7109	DEL	2	0	1	intergenic	Dcaf5(dist=77381),LOC500684(dist=500796)
NEC	6	103612401	103629400	17000	DEL	2	0	1	intergenic	Dcaf5(dist=160815),LOC500684(dist=407471)
GAERS	6	104000401	104019400	19000	DEL	2	0	0	intergenic	Dcaf5(dist=548815),LOC500684(dist=17471)
NEC	6	104002801	104020200	17400	DEL	2	0	0	intergenic	Dcaf5(dist=551215),LOC500684(dist=16671)
GAERS	6	104021601	104034600	13000	DEL	2	0	0	intergenic	Dcaf5(dist=570015),LOC500684(dist=2271)
NEC	6	104021601	104038000	16400	DEL	2	0	0	splicing	LOC500684
GAERS	6	104097001	104108200	11200	DEL	2	0	0	intergenic	LOC500684(dist=56182),Exd2(dist=122915)
NEC	6	104097001	104122000	25000	DEL	2	0	1	intergenic	LOC500684(dist=56182),Exd2(dist=109115)
GAERS	6	104149601	104166400	16800	DEL	2	0	1	intergenic	LOC500684(dist=108782),Exd2(dist=64715)
NEC	6	118156201	118170200	14000	DEL	2	0	1	intergenic	LOC500702(dist=1939304),Flrt2(dist=1399166)
NEC	6	123624401	123638000	13600	DEL	2	0	0	intronic	Foxn3
GAERS	6	123624601	123638000	13400	DEL	2	0	0	intronic	Foxn3
NEC	6	138661919	138676343	14425	DEL	2	0	1	intergenic	Adam6(dist=69164),NONE(dist=NONE)
GAERS	6	138832201	138855600	23400	DEL	2	0	1	intergenic	Adam6(dist=239446),NONE(dist=NONE)
NEC	6	138937001	138956800	19800	DEL	2	0	1	intergenic	Adam6(dist=344246),NONE(dist=NONE)
NEC	6	138979601	139002200	22600	DEL	2	0	1	intergenic	Adam6(dist=386846),NONE(dist=NONE)
NEC	6	139006201	139017400	11200	DEL	2	0	1	intergenic	Adam6(dist=413446),NONE(dist=NONE)
NEC	6	139019001	139070000	51000	DEL	2	0	1	intergenic	Adam6(dist=426246),NONE(dist=NONE)
NEC	6	139071401	139098800	27400	DEL	2	0	1	intergenic	Adam6(dist=478646),NONE(dist=NONE)
NEC	6	139122601	139156200	33600	DEL	2	0	1	intergenic	Adam6(dist=529846),NONE(dist=NONE)
NEC	6	139175001	139276200	101200	DEL	2	0	1	intergenic	Adam6(dist=582246),NONE(dist=NONE)
NEC	6	139285201	139311800	26600	DEL	2	0	1	intergenic	Adam6(dist=692446),NONE(dist=NONE)
NEC	6	139313001	139364000	51000	DEL	2	0	1	intergenic	Adam6(dist=720246),NONE(dist=NONE)
NEC	6	139394001	139426000	32000	DEL	2	0	1	intergenic	Adam6(dist=801246),NONE(dist=NONE)
NEC	6	139516001	139561600	45600	DEL	4	0	0	intergenic	Adam6(dist=923246),NONE(dist=NONE)
NEC	6	139570001	139602000	32000	DEL	4	0	0	intergenic	Adam6(dist=977246),NONE(dist=NONE)
NEC	6	139710601	139722200	11600	DEL	3	0	1	intergenic	Adam6(dist=1117846),NONE(dist=NONE)
NEC	6	139729001	139757600	28600	DEL	3	0	1	intergenic	Adam6(dist=1136246),NONE(dist=NONE)
NEC	6	139907601	139936400	28800	DEL	2	0	1	intergenic	Adam6(dist=1314846),NONE(dist=NONE)
NEC	6	139939001	139963600	24600	DEL	3	0	0	intergenic	Adam6(dist=1346246),NONE(dist=NONE)
NEC	6	140002001	140026200	24200	DEL	3	0	1	intergenic	Adam6(dist=1409246),NONE(dist=NONE)
NEC	6	140564001	140631000	67000	DEL	2	0	1	intergenic	Adam6(dist=1971246),NONE(dist=NONE)
NEC	6	140634294	140642643	8350	DEL	2	0	1	intergenic	NONE(dist=NONE),NONE(dist=NONE)
NEC	6	140952201	140975000	22800	DEL	2	0	1	intergenic	NONE(dist=NONE),Nucks1(dist=1929062)
NEC	6	140979001	141006000	27000	DEL	2	0	1	intergenic	NONE(dist=NONE),Nucks1(dist=1898062)
NEC	6	141011001	141034600	23600	DEL	2	0	1	intergenic	NONE(dist=NONE),Nucks1(dist=1869462)
NEC	6	141036001	141061800	25800	DEL	2	0	1	intergenic	NONE(dist=NONE),Nucks1(dist=1842262)
NEC	6	141072601	141094400	21800	DEL	2	0	1	intergenic	NONE(dist=NONE),Nucks1(dist=1809662)
NEC	7	3866001	4028400	162400	DEL	2	0	0	exonic	Olr916,Olr917
GAERS	7	3866601	3951400	84800	DEL	2	0	0	exonic	Olr916
GAERS	7	3957201	4020000	62800	DEL	2	0	0	exonic	Olr917
GAERS	7	4024201	4042000	17800	DEL	2	0	1	intergenic	Olr917(dist=49468),Olr920(dist=15496)
GAERS	7	4046601	4133000	86400	DEL	2	0	0	exonic	Olr920,Olr921,Olr922
NEC	7	4048001	4133000	85000	DEL	2	0	0	exonic	Olr920,Olr921,Olr922
GAERS	7	4138801	4224600	85800	DEL	2	0	1	intergenic	Olr922(dist=24927),Olr927(dist=15922)
NEC	7	4138801	4177800	39000	DEL	2	0	0	intergenic	Olr922(dist=24927),Olr927(dist=62722)
NEC	7	4180001	4222800	42800	DEL	2	0	0	intergenic	Olr922(dist=66127),Olr927(dist=17722)
GAERS	7	4226601	4243000	16400	DEL	2	0	0	exonic	Olr927
NEC	7	4231801	4243000	11200	DEL	2	0	0	exonic	Olr927
GAERS	7	4247801	4260800	13000	DEL	2	0	0	intergenic	Olr927(dist=6317),Olr931(dist=106241)
NEC	7	4247801	4260800	13000	DEL	2	0	0	intergenic	Olr927(dist=6317),Olr931(dist=106241)
GAERS	7	4267801	4304200	36400	DEL	2	0	0	intergenic	Olr927(dist=26317),Olr931(dist=62841)
NEC	7	4267801	4304200	36400	DEL	2	0	0	intergenic	Olr927(dist=26317),Olr931(dist=62841)
GAERS	7	4318801	4348600	29800	DEL	2	0	0	intergenic	Olr927(dist=77317),Olr931(dist=18441)
NEC	7	4318801	4348600	29800	DEL	2	0	0	intergenic	Olr927(dist=77317),Olr931(dist=18441)
GAERS	7	4354801	4375800	21000	DEL	2	0	0	exonic	Olr931
NEC	7	4354801	4376000	21200	DEL	2	0	0	exonic	Olr931
GAERS	7	4382801	4407600	24800	DEL	2	0	0	exonic	Olr932
NEC	7	4393601	4407600	14000	DEL	2	0	0	intergenic	Olr932(dist=6454),Olr936(dist=49662)
GAERS	7	4409801	4458000	48200	DEL	2	0	0	exonic	Olr936
NEC	7	4409801	4457800	48000	DEL	2	0	0	exonic	Olr936
GAERS	7	4462601	4585800	123200	DEL	2	0	0	exonic	Olr937
NEC	7	4462601	4488400	25800	DEL	2	0	0	intergenic	Olr936(dist=4398),Olr937(dist=8332)
NEC	7	4492001	4585800	93800	DEL	2	0	0	exonic	Olr937
GAERS	7	4588601	4647000	58400	DEL	2	0	0	intergenic	Olr937(dist=90934),Olr943(dist=9806)
NEC	7	4588601	4647200	58600	DEL	2	0	0	intergenic	Olr937(dist=90934),Olr943(dist=9606)
GAERS	7	4654001	4673800	19800	DEL	2	0	0	exonic	Olr943
NEC	7	4654001	4673800	19800	DEL	2	0	0	exonic	Olr943
GAERS	7	4680001	4701600	21600	DEL	2	0	0	intergenic	Olr943(dist=22257),Olr947(dist=74929)
NEC	7	4680001	4701600	21600	DEL	2	0	0	intergenic	Olr943(dist=22257),Olr947(dist=74929)
GAERS	7	4729001	4740800	11800	DEL	4	0	0	intergenic	Olr943(dist=71257),Olr947(dist=35729)
NEC	7	4729001	4740800	11800	DEL	4	0	0	intergenic	Olr943(dist=71257),Olr947(dist=35729)
NEC	7	4742001	4760600	18600	DEL	2	0	1	intergenic	Olr943(dist=84257),Olr947(dist=15929)
GAERS	7	4762401	4773400	11000	DEL	2	0	0	intergenic	Olr943(dist=104657),Olr947(dist=3129)
NEC	7	4762401	4773400	11000	DEL	2	0	0	intergenic	Olr943(dist=104657),Olr947(dist=3129)
GAERS	7	4791001	4847400	56400	DEL	2	0	0	exonic	Olr950
NEC	7	4791401	4847400	56000	DEL	2	0	0	exonic	Olr950
GAERS	7	4849001	4881200	32200	DEL	2	0	0	exonic	Olr951,Olr952
NEC	7	4849001	4881200	32200	DEL	2	0	0	exonic	Olr951,Olr952
GAERS	7	4888001	4900800	12800	DEL	2	0	0	intergenic	Olr952(dist=10852),Olr954(dist=31940)
NEC	7	4888001	4900800	12800	DEL	2	0	0	intergenic	Olr952(dist=10852),Olr954(dist=31940)
GAERS	7	4904401	5044000	139600	DEL	2	0	0	exonic	Olr954,Olr956
NEC	7	4904401	5044000	139600	DEL	2	0	0	exonic	Olr954,Olr956
GAERS	7	5062001	5087000	25000	DEL	4	0	0	intergenic	Olr956(dist=79353),Olr960(dist=16339)
NEC	7	5062001	5087000	25000	DEL	4	0	0	intergenic	Olr956(dist=79353),Olr960(dist=16339)
GAERS	7	5099001	5126600	27600	DEL	3	0	0	exonic	Olr959,Olr960
NEC	7	5099001	5125600	26600	DEL	3	0	0	exonic	Olr959,Olr960
GAERS	7	5135001	5189000	54000	DEL	2	0	0	exonic	Olr962,Olr964
NEC	7	5135001	5224600	89600	DEL	2	0	0	exonic	Olr962,Olr964
GAERS	7	5193001	5225800	32800	DEL	2	0	0	intergenic	Olr964(dist=14094),Olr982(dist=599303)
GAERS	7	5233201	5365000	131800	DEL	2	0	0	intergenic	Olr964(dist=54294),Olr982(dist=460103)
NEC	7	5233201	5365000	131800	DEL	2	0	0	intergenic	Olr964(dist=54294),Olr982(dist=460103)
NEC	7	5372001	5401600	29600	DEL	2	0	0	intergenic	Olr964(dist=193094),Olr982(dist=423503)
GAERS	7	5372201	5401600	29400	DEL	2	0	0	intergenic	Olr964(dist=193294),Olr982(dist=423503)
GAERS	7	5446801	5493600	46800	DEL	2	0	0	intergenic	Olr964(dist=267894),Olr982(dist=331503)
NEC	7	5446801	5493600	46800	DEL	2	0	0	intergenic	Olr964(dist=267894),Olr982(dist=331503)
GAERS	7	5512401	5525600	13200	DEL	2	0	0	intergenic	Olr964(dist=333494),Olr982(dist=299503)
NEC	7	5512401	5523200	10800	DEL	2	0	0	intergenic	Olr964(dist=333494),Olr982(dist=301903)
GAERS	7	5538401	5561400	23000	DEL	2	0	0	intergenic	Olr964(dist=359494),Olr982(dist=263703)
NEC	7	5538401	5561400	23000	DEL	2	0	0	intergenic	Olr964(dist=359494),Olr982(dist=263703)
GAERS	7	5563801	5766200	202400	DEL	2	0	0	intergenic	Olr964(dist=384894),Olr982(dist=58903)
NEC	7	5563801	5724000	160200	DEL	2	0	0	intergenic	Olr964(dist=384894),Olr982(dist=101103)
NEC	7	5725601	5765200	39600	DEL	2	0	0	intergenic	Olr964(dist=546694),Olr982(dist=59903)
NEC	7	5771201	5861200	90000	DEL	2	0	1	exonic	Olr982
GAERS	7	5771401	5791000	19600	DEL	2	0	0	intergenic	Olr964(dist=592494),Olr982(dist=34103)
GAERS	7	5794601	5817800	23200	DEL	2	0	0	intergenic	Olr964(dist=615694),Olr982(dist=7303)
GAERS	7	5820001	5861200	41200	DEL	2	0	0	exonic	Olr982
GAERS	7	5863401	5938400	75000	DEL	2	0	0	exonic	Olr984
NEC	7	5863401	5938400	75000	DEL	2	0	0	exonic	Olr984
NEC	7	5951601	5973600	22000	DEL	2	0	0	intergenic	Olr984(dist=45360),Olr987(dist=4181)
GAERS	7	5951801	5973600	21800	DEL	2	0	0	intergenic	Olr984(dist=45560),Olr987(dist=4181)
GAERS	7	5974801	6156000	181200	DEL	2	0	0	exonic	Olr987,Olr990
NEC	7	5974801	6155600	180800	DEL	2	0	0	exonic	Olr987,Olr990
GAERS	7	6157801	6173400	15600	DEL	2	0	0	intergenic	Olr990(dist=106223),Olr995(dist=162192)
NEC	7	6157801	6173400	15600	DEL	2	0	0	intergenic	Olr990(dist=106223),Olr995(dist=162192)
GAERS	7	6194001	6218800	24800	DEL	2	0	0	intergenic	Olr990(dist=142423),Olr995(dist=116792)
NEC	7	6194001	6243400	49400	DEL	2	0	0	intergenic	Olr990(dist=142423),Olr995(dist=92192)
GAERS	7	6225001	6243400	18400	DEL	2	0	0	intergenic	Olr990(dist=173423),Olr995(dist=92192)
GAERS	7	6246201	6284800	38600	DEL	2	0	0	intergenic	Olr990(dist=194623),Olr995(dist=50792)
NEC	7	6246201	6286600	40400	DEL	2	0	0	intergenic	Olr990(dist=194623),Olr995(dist=48992)
NEC	7	6319801	6361000	41200	DEL	2	0	0	exonic	Olr995,Olr996
GAERS	7	6321201	6361000	39800	DEL	2	0	0	exonic	Olr995,Olr996
NEC	7	6368001	6414200	46200	DEL	2	0	0	intergenic	Olr996(dist=8115),Olr1000(dist=15204)
GAERS	7	6371601	6414200	42600	DEL	2	0	0	intergenic	Olr996(dist=11715),Olr1000(dist=15204)
GAERS	7	8964001	8974400	10400	DEL	2	0	1	intergenic	Zfp347(dist=23411),Zfp709l1(dist=185087)
NEC	7	10402302	10407948	5647	DEL	2	0	1	intergenic	Oaz1(dist=5350),Jsrp1(dist=4172)
NEC	7	12209601	12232400	22800	DEL	2	0	0	exonic	Olr1083
GAERS	7	12211201	12233200	22000	DEL	2	0	0	exonic	Olr1083
GAERS	7	12235201	12255000	19800	DEL	2	0	1	intergenic	Olr1083(dist=6545),Olr1084(dist=21097)
GAERS	7	13495670	13503534	7865	DEL	2	0	0	intergenic	Zfp799(dist=7147),Zfp709l2(dist=65424)
NEC	7	13495670	13503534	7865	DEL	2	0	0	intergenic	Zfp799(dist=7147),Zfp709l2(dist=65424)
GAERS	7	15665001	15700600	35600	DEL	2	0	0	exonic	Vom1r107
NEC	7	15665001	15700400	35400	DEL	2	0	0	exonic	Vom1r107
NEC	7	31799643	31804944	5302	DEL	2	0	1	intergenic	Tmcc3(dist=35289),Ccdc41(dist=106407)
GAERS	7	32795593	32800890	5298	DEL	2	0	1	intergenic	Nudt4(dist=25640),Eea1(dist=501959)
GAERS	7	46794001	46804000	10000	DEL	2	0	0	intergenic	Ptprq(dist=393894),Ppp1r12a(dist=72552)
NEC	7	46794201	46804400	10200	DEL	2	0	0	intergenic	Ptprq(dist=394094),Ppp1r12a(dist=72152)
NEC	7	62062201	62075000	12800	DEL	2	0	0	intergenic	Tmem5(dist=191241),Avpr1a(dist=150537)
GAERS	7	62063401	62075000	11600	DEL	2	0	0	intergenic	Tmem5(dist=192441),Avpr1a(dist=150537)
NEC	7	69256801	69271000	14200	DEL	2	0	1	intergenic	Pgcp(dist=356301),Mtdh(dist=256182)
NEC	7	73589006	73595225	6220	DEL	2	0	1	intergenic	Rrm2b(dist=129465),Odf1(dist=141553)
GAERS	7	110300420	110307111	6692	DEL	2	0	1	intergenic	Kcnk9(dist=32874),Trappc9(dist=9433)
GAERS	7	138013889	138019131	5243	DEL	2	0	0	intergenic	Mcrs1(dist=2524),Fam186b(dist=8391)
NEC	7	138014022	138019147	5126	DEL	2	0	0	intergenic	Mcrs1(dist=2657),Fam186b(dist=8375)
NEC	7	142753401	142769000	15600	DEL	2	0	0	exonic	Spt1
GAERS	7	142755401	142769000	13600	DEL	2	0	0	exonic	Spt1
GAERS	7	142893001	142916000	23000	DEL	3	0	0	intergenic	Spt1(dist=136064),NONE(dist=NONE)
NEC	7	142893001	142916000	23000	DEL	3	0	0	intergenic	Spt1(dist=136064),NONE(dist=NONE)
GAERS	7	142929401	142955000	25600	DEL	2	0	0	intergenic	Spt1(dist=172464),NONE(dist=NONE)
NEC	7	142929401	142955000	25600	DEL	2	0	0	intergenic	Spt1(dist=172464),NONE(dist=NONE)
GAERS	8	16258765	16283499	24735	DEL	2	0	0	intergenic	Olr1119(dist=1659),Mbd3l1(dist=260109)
NEC	8	16258765	16283499	24735	DEL	2	0	0	intergenic	Olr1119(dist=1659),Mbd3l1(dist=260109)
NEC	8	18526771	18536315	9545	DEL	2	0	1	intergenic	Olr1166(dist=78626),Olr1169(dist=8528)
NEC	8	21673692	21680269	6578	DEL	6	0	1	intergenic	Elof1(dist=442633),Rp9(dist=94752)
NEC	8	37189001	37220400	31400	DEL	2	0	1	intergenic	Rup2(dist=505344),LOC171573(dist=553072)
NEC	8	37231801	37295600	63800	DEL	2	0	1	intergenic	Rup2(dist=548144),LOC171573(dist=477872)
NEC	8	41681601	41696600	15000	DEL	2	0	1	exonic	Olr1295
GAERS	8	59424815	59434413	9599	DEL	2	0	1	intergenic	Isl2(dist=314107),Rcn2(dist=208404)
NEC	8	72327377	72333316	5940	DEL	4	0	1	intergenic	Mir190(dist=778270),Rora(dist=718966)
GAERS	8	100379604	100386714	7111	DEL	2	0	0	intergenic	Slc9a9(dist=53369),Paqr9(dist=263928)
NEC	8	100379746	100386714	6969	DEL	2	0	0	intergenic	Slc9a9(dist=53511),Paqr9(dist=263928)
GAERS	8	111404280	111409760	5481	DEL	2	0	0	intergenic	Col6a4p1(dist=271511),Poc1a(dist=3964)
NEC	8	112392116	112397178	5063	DEL	2	0	1	intergenic	Manf(dist=278805),Mapkapk3(dist=100448)
NEC	9	214232	219474	5243	DEL	2	0	1	intergenic	Slc5a7(dist=48291),Sult1c3(dist=267102)
GAERS	9	16500001	16513000	13000	DEL	3	0	0	intergenic	Crisp2(dist=228054),Crisp1(dist=141563)
GAERS	9	19520877	19529166	8290	DEL	2	0	0	intergenic	Il17f(dist=1539),Mcm3(dist=7756)
NEC	9	19520877	19529314	8438	DEL	2	0	0	intergenic	Il17f(dist=1539),Mcm3(dist=7608)
GAERS	9	25590678	25595855	5178	DEL	2	0	0	intergenic	Bai3(dist=1095269),NONE(dist=NONE)
NEC	9	25590678	25595801	5124	DEL	2	0	0	intergenic	Bai3(dist=1095269),NONE(dist=NONE)
GAERS	9	50050801	50064600	13800	DEL	2	0	1	intergenic	NONE(dist=NONE),NONE(dist=NONE)
GAERS	9	64309292	64316565	7274	DEL	2	0	0	intergenic	Pth2r(dist=259887),Crygf(dist=363046)
NEC	9	64309292	64316565	7274	DEL	2	0	0	intergenic	Pth2r(dist=259887),Crygf(dist=363046)
GAERS	9	69029381	69037745	8365	DEL	2	0	1	intronic	Spag16
NEC	9	93764470	93769698	5229	DEL	2	0	1	intergenic	Chchd2(dist=509873),Fam174a(dist=806075)
GAERS	9	95879401	95896000	16600	DEL	2	0	1	intergenic	St8sia4(dist=1019710),Slco4c1(dist=146701)
GAERS	9	95902401	95943400	41000	DEL	2	0	1	intergenic	St8sia4(dist=1042710),Slco4c1(dist=99301)
GAERS	10	11370601	11385600	15000	DEL	3	0	0	exonic	Olr1355
NEC	10	11372001	11385000	13000	DEL	3	0	0	exonic	Olr1355
NEC	10	12124001	12138800	14800	DEL	2	0	0	exonic	Olr1358
GAERS	10	12124201	12138800	14600	DEL	2	0	0	exonic	Olr1358
GAERS	10	12162201	12188200	26000	DEL	2	0	0	intergenic	Olr1358(dist=37725),Olr1361(dist=10966)
NEC	10	12162201	12188200	26000	DEL	2	0	0	intergenic	Olr1358(dist=37725),Olr1361(dist=10966)
NEC	10	12189801	12199800	10000	DEL	3	0	0	exonic	Olr1361
NEC	10	29596201	29607400	11200	DEL	2	0	1	intergenic	Il12b(dist=27870),Ublcp1(dist=4655)
GAERS	10	44561801	44576400	14600	DEL	2	0	0	intergenic	Olr1433(dist=13336),Olr1434(dist=1986)
NEC	10	44561801	44578200	16400	DEL	2	0	0	upstream	Olr1434
GAERS	10	60352201	60367400	15200	DEL	2	0	0	intergenic	Olr1472(dist=19526),Olr1474(dist=54065)
NEC	10	60352201	60366200	14000	DEL	2	0	0	intergenic	Olr1472(dist=19526),Olr1474(dist=55265)
GAERS	10	104859201	104880400	21200	DEL	2	0	1	intergenic	LOC501738(dist=23503),RGD1559482(dist=126161)
GAERS	10	104893201	104919800	26600	DEL	2	0	1	intergenic	LOC501738(dist=57503),RGD1559482(dist=86761)
GAERS	10	104921001	104976200	55200	DEL	2	0	1	intergenic	LOC501738(dist=85303),RGD1559482(dist=30361)
GAERS	11	21072159	21078369	6211	DEL	2	0	0	intergenic	Ncam2(dist=160737),NONE(dist=NONE)
NEC	11	21072159	21078369	6211	DEL	2	0	0	intergenic	Ncam2(dist=160737),NONE(dist=NONE)
GAERS	11	21779164	21795223	16060	DEL	2	0	0	intergenic	Ncam2(dist=867742),NONE(dist=NONE)
NEC	11	21779164	21795223	16060	DEL	2	0	0	intergenic	Ncam2(dist=867742),NONE(dist=NONE)
GAERS	11	42116201	42132600	16400	DEL	2	0	0	upstream	Olr1545
NEC	11	42116201	42132600	16400	DEL	2	0	0	upstream	Olr1545
GAERS	11	49413440	49419064	5625	DEL	2	0	0	intergenic	NONE(dist=NONE),Alcam(dist=5179)
NEC	11	49413440	49419064	5625	DEL	2	0	0	intergenic	NONE(dist=NONE),Alcam(dist=5179)
GAERS	11	56787734	56793667	5934	DEL	2	0	0	intergenic	Slc9a10(dist=18340),Cd200(dist=152794)
NEC	11	56787765	56793794	6030	DEL	2	0	0	intergenic	Slc9a10(dist=18371),Cd200(dist=152667)
NEC	11	65403001	65413000	10000	DEL	2	0	1	intronic	Stxbp5l
GAERS	11	78267993	78275318	7326	DEL	2	0	0	intronic	Lpp
NEC	11	78267993	78275347	7355	DEL	2	0	0	intronic	Lpp
GAERS	11	85254197	85262295	8099	DEL	2	0	1	intergenic	Klhl22(dist=34094),Med15(dist=8208)
GAERS	11	87354401	87368000	13600	DEL	2	0	0	intergenic	Ube2v2(dist=104675),NONE(dist=NONE)
NEC	11	87354401	87368000	13600	DEL	2	0	0	intergenic	Ube2v2(dist=104675),NONE(dist=NONE)
GAERS	12	23444	31241	7798	DEL	3	0	0	intergenic	NONE(dist=NONE),Zfp958(dist=54256)
GAERS	12	90601	101600	11000	DEL	2	0	1	UTR5	Zfp958
GAERS	12	1760401	1783000	22600	DEL	2	0	0	intergenic	Lrrc8e(dist=194389),Cd209b(dist=473452)
NEC	12	1760801	1783000	22200	DEL	2	0	0	intergenic	Lrrc8e(dist=194789),Cd209b(dist=473452)
GAERS	12	1999401	2009600	10200	DEL	2	0	1	intergenic	Lrrc8e(dist=433389),Cd209b(dist=246852)
GAERS	12	2049401	2088600	39200	DEL	2	0	1	intergenic	Lrrc8e(dist=483389),Cd209b(dist=167852)
GAERS	12	2091001	2149000	58000	DEL	2	0	1	intergenic	Lrrc8e(dist=524989),Cd209b(dist=107452)
NEC	12	17662201	17693000	30800	DEL	2	0	0	intergenic	Mblac1(dist=24466),RGD1309735(dist=146249)
GAERS	12	17662401	17693000	30600	DEL	2	0	0	intergenic	Mblac1(dist=24666),RGD1309735(dist=146249)
GAERS	12	18565801	18615000	49200	DEL	2	0	0	intergenic	Vom2r63(dist=326561),Vom2r64(dist=86953)
NEC	12	18565801	18615000	49200	DEL	2	0	0	intergenic	Vom2r63(dist=326561),Vom2r64(dist=86953)
NEC	12	19240001	19257400	17400	DEL	2	0	0	intergenic	Vom2r64(dist=507897),Epo(dist=294368)
GAERS	12	19244401	19263000	18600	DEL	2	0	0	intergenic	Vom2r64(dist=512297),Epo(dist=288768)
GAERS	12	19267601	19290200	22600	DEL	2	0	0	intergenic	Vom2r64(dist=535497),Epo(dist=261568)
NEC	12	19268801	19290200	21400	DEL	2	0	0	intergenic	Vom2r64(dist=536697),Epo(dist=261568)
NEC	12	19309401	19337600	28200	DEL	2	0	0	intergenic	Vom2r64(dist=577297),Epo(dist=214168)
GAERS	12	19309601	19337600	28000	DEL	2	0	0	intergenic	Vom2r64(dist=577497),Epo(dist=214168)
GAERS	12	20035001	20055800	20800	DEL	2	0	0	intergenic	Mepce(dist=181369),LOC685157(dist=20887)
NEC	12	20039001	20055800	16800	DEL	2	0	0	intergenic	Mepce(dist=185369),LOC685157(dist=20887)
NEC	12	20127001	20197600	70600	DEL	4	0	0	intergenic	LOC685157(dist=44528),LOC685157(dist=338801)
GAERS	12	20305001	20358000	53000	DEL	4	0	0	intergenic	LOC685157(dist=222528),LOC685157(dist=178401)
NEC	12	20305001	20358000	53000	DEL	4	0	0	intergenic	LOC685157(dist=222528),LOC685157(dist=178401)
GAERS	12	29996646	30002393	5748	DEL	2	0	1	intergenic	Tmem132d(dist=32114),Slc15a4(dist=109470)
GAERS	13	1485468	1492414	6947	DEL	2	0	1	intergenic	NONE(dist=NONE),NONE(dist=NONE)
NEC	13	4790201	4809400	19200	DEL	2	0	1	intergenic	NONE(dist=NONE),NONE(dist=NONE)
GAERS	13	10120601	10137600	17000	DEL	2	0	1	intergenic	Cntnap5b(dist=1470954),Cdh20(dist=832587)
GAERS	13	12284280	12292370	8091	DEL	2	0	1	intergenic	Zcchc2(dist=89298),Phlpp1(dist=50818)
GAERS	13	14513341	14519518	6178	DEL	2	0	0	intergenic	Serpinb8(dist=771881),NONE(dist=NONE)
NEC	13	14513341	14519518	6178	DEL	2	0	0	intergenic	Serpinb8(dist=771881),NONE(dist=NONE)
NEC	13	14845807	14852145	6339	DEL	2	0	0	intergenic	Serpinb8(dist=1104347),Cdh7(dist=2032272)
GAERS	13	14845852	14852145	6294	DEL	2	0	0	intergenic	Serpinb8(dist=1104392),Cdh7(dist=2032272)
GAERS	13	23565698	23572942	7245	DEL	2	0	1	intronic	Cntnap5c
GAERS	13	24807212	24814245	7034	DEL	2	0	1	intergenic	Cntnap5c(dist=893700),NONE(dist=NONE)
NEC	13	53036601	53074400	37800	DEL	2	0	1	intergenic	F13b(dist=147175),Cfhr1(dist=60997)
NEC	13	53080201	53104600	24400	DEL	2	0	1	intergenic	F13b(dist=190775),Cfhr1(dist=30797)
NEC	13	56168605	56176983	8379	DEL	2	0	0	intergenic	NONE(dist=NONE),Cdc73(dist=1264691)
GAERS	13	56168693	56176983	8291	DEL	2	0	0	intergenic	NONE(dist=NONE),Cdc73(dist=1264691)
GAERS	13	63637599	63645968	8370	DEL	2	0	1	intergenic	LOC652955(dist=594649),Pla2g4a(dist=489762)
GAERS	14	691801	709800	18000	DEL	2	0	0	intergenic	Vom2r68(dist=55990),Vom2r69(dist=14837)
NEC	14	692001	703600	11600	DEL	2	0	0	intergenic	Vom2r68(dist=56190),Vom2r69(dist=21037)
GAERS	14	715601	738200	22600	DEL	2	0	0	exonic	Vom2r69
NEC	14	715601	738200	22600	DEL	2	0	0	exonic	Vom2r69
GAERS	14	838201	865200	27000	DEL	2	0	0	exonic	Vom2r70
NEC	14	838401	865200	26800	DEL	2	0	0	exonic	Vom2r70
GAERS	14	873601	960000	86400	DEL	2	0	0	exonic	Vom2r71
NEC	14	873601	953400	79800	DEL	2	0	0	exonic	Vom2r71
NEC	14	1204801	1241000	36200	DEL	4	0	0	intergenic	Vom2r72(dist=150190),Vom2r73(dist=59254)
GAERS	14	1291001	1304000	13000	DEL	4	0	0	exonic	Vom2r73
NEC	14	1291001	1304000	13000	DEL	4	0	0	exonic	Vom2r73
GAERS	14	1369201	1383800	14600	DEL	3	0	0	intergenic	Vom2r73(dist=58636),Fgfrl1(dist=167094)
NEC	14	1369201	1383800	14600	DEL	3	0	0	intergenic	Vom2r73(dist=58636),Fgfrl1(dist=167094)
GAERS	14	1802984	1811761	8778	DEL	19	0	0	intronic	Pcgf3
NEC	14	1803189	1810718	7530	DEL	19	0	0	intronic	Pcgf3
NEC	14	16642401	16653600	11200	DEL	2	0	0	intergenic	Sept11(dist=93301),Shroom3(dist=4757)
GAERS	14	16642475	16650549	8075	DEL	2	0	0	intergenic	Sept11(dist=93375),Shroom3(dist=7808)
NEC	14	22395006	22400177	5172	DEL	2	0	0	intergenic	Ugt2b17(dist=28146),Ugt2b37(dist=4528)
GAERS	14	22395029	22400333	5305	DEL	2	0	0	intergenic	Ugt2b17(dist=28169),Ugt2b37(dist=4372)
GAERS	14	25098333	25106740	8408	DEL	2	0	0	intergenic	Cenpc1(dist=1268354),Epha5(dist=417430)
NEC	14	25098333	25106567	8235	DEL	2	0	0	intergenic	Cenpc1(dist=1268354),Epha5(dist=417603)
NEC	14	30877554	30883911	6358	DEL	2	0	1	intergenic	Lphn3(dist=2022877),NONE(dist=NONE)
NEC	14	31165944	31171317	5374	DEL	2	0	1	intergenic	NONE(dist=NONE),Igfbp7(dist=1838881)
GAERS	14	41936252	41944392	8141	DEL	2	0	0	intergenic	Kctd8(dist=367465),LOC360933(dist=385288)
NEC	14	41936252	41944293	8042	DEL	2	0	0	intergenic	Kctd8(dist=367465),LOC360933(dist=385387)
GAERS	14	89700343	89705671	5329	DEL	2	0	0	intergenic	Upp1(dist=30713),Abca13(dist=8458)
NEC	14	89700343	89705671	5329	DEL	2	0	0	intergenic	Upp1(dist=30713),Abca13(dist=8458)
NEC	14	101057787	101067393	9607	DEL	2	0	1	intergenic	Rab1(dist=29895),Slc1a4(dist=56347)
NEC	14	111006048	111012044	5997	DEL	2	0	1	intergenic	Rtn4(dist=233466),Sptbn1(dist=64697)
NEC	15	4988801	5007000	18200	DEL	2	0	1	intronic	Spetex-2H
NEC	15	8024801	8034800	10000	DEL	2	0	1	intergenic	Zfp385d(dist=1089470),Ube2e2(dist=520063)
NEC	15	9360227	9365234	5008	DEL	2	0	1	intronic	Thrb
GAERS	15	16622700	16632048	9349	DEL	2	0	0	intronic	Fhit
NEC	15	16622700	16632048	9349	DEL	2	0	0	intronic	Fhit
NEC	15	19372001	19435000	63000	DEL	3	0	0	intergenic	Ptgdrl(dist=19072),Ptgdr(dist=624427)
GAERS	15	19372201	19410000	37800	DEL	2	0	0	intergenic	Ptgdrl(dist=19272),Ptgdr(dist=649427)
NEC	15	19641001	19659000	18000	DEL	3	0	0	intergenic	Ptgdrl(dist=288072),Ptgdr(dist=400427)
GAERS	15	19649001	19659000	10000	DEL	4	0	0	intergenic	Ptgdrl(dist=296072),Ptgdr(dist=400427)
GAERS	15	19749801	19785000	35200	DEL	2	0	1	intergenic	Ptgdrl(dist=396872),Ptgdr(dist=274427)
GAERS	15	19862401	19898200	35800	DEL	3	0	1	intergenic	Ptgdrl(dist=509472),Ptgdr(dist=161227)
GAERS	15	19902001	19944200	42200	DEL	3	0	1	intergenic	Ptgdrl(dist=549072),Ptgdr(dist=115227)
GAERS	15	20316001	20360600	44600	DEL	3	0	0	intergenic	Ptger2(dist=99129),Ptger2(dist=517485)
NEC	15	20329001	20389000	60000	DEL	4	0	0	intergenic	Ptger2(dist=112129),Ptger2(dist=489085)
GAERS	15	20366001	20395000	29000	DEL	4	0	0	intergenic	Ptger2(dist=149129),Ptger2(dist=483085)
NEC	15	20401801	20436000	34200	DEL	5	0	0	intergenic	Ptger2(dist=184929),Ptger2(dist=442085)
NEC	15	26331801	26344000	12200	DEL	2	0	1	exonic	Olr1622
GAERS	15	28148401	28178000	29600	DEL	4	0	0	intergenic	Olr1645(dist=178660),NONE(dist=NONE)
NEC	15	28187601	28203600	16000	DEL	3	0	1	intergenic	Olr1645(dist=217860),NONE(dist=NONE)
NEC	15	28427601	28467000	39400	DEL	4	0	0	intergenic	Olr1645(dist=457860),NONE(dist=NONE)
GAERS	15	28515201	28525600	10400	DEL	2	0	1	intergenic	Olr1645(dist=545460),NONE(dist=NONE)
GAERS	15	28700001	28717600	17600	DEL	2	0	1	intergenic	Olr1645(dist=730260),NONE(dist=NONE)
NEC	15	28737801	28757000	19200	DEL	2	0	1	intergenic	Olr1645(dist=768060),NONE(dist=NONE)
NEC	15	28775001	28832000	57000	DEL	4	0	1	intergenic	Olr1645(dist=805260),NONE(dist=NONE)
NEC	15	28907001	28917000	10000	DEL	3	0	1	intergenic	Olr1645(dist=937260),NONE(dist=NONE)
GAERS	15	28946001	28970000	24000	DEL	4	0	0	intergenic	Olr1645(dist=976260),NONE(dist=NONE)
GAERS	15	28986801	29029400	42600	DEL	2	0	1	intergenic	Olr1645(dist=1017060),NONE(dist=NONE)
GAERS	15	29035801	29051200	15400	DEL	2	0	1	intergenic	Olr1645(dist=1066060),NONE(dist=NONE)
NEC	15	29048801	29059600	10800	DEL	2	0	1	intergenic	Olr1645(dist=1079060),NONE(dist=NONE)
GAERS	15	29133601	29145200	11600	DEL	3	0	1	intergenic	Olr1645(dist=1163860),NONE(dist=NONE)
NEC	15	29159201	29179400	20200	DEL	3	0	0	intergenic	Olr1645(dist=1189460),NONE(dist=NONE)
GAERS	15	29466001	29486600	20600	DEL	3	0	1	intergenic	Olr1645(dist=1496260),NONE(dist=NONE)
NEC	15	29546801	29563200	16400	DEL	2	0	0	intergenic	Olr1645(dist=1577060),NONE(dist=NONE)
GAERS	15	29547801	29563200	15400	DEL	2	0	0	intergenic	Olr1645(dist=1578060),NONE(dist=NONE)
GAERS	15	29603601	29614400	10800	DEL	3	0	1	intergenic	Olr1645(dist=1633860),NONE(dist=NONE)
GAERS	15	29633801	29656800	23000	DEL	2	0	1	intergenic	Olr1645(dist=1664060),NONE(dist=NONE)
GAERS	15	29709001	29724200	15200	DEL	3	0	1	intergenic	Olr1645(dist=1739260),NONE(dist=NONE)
GAERS	15	29749401	29775400	26000	DEL	2	0	0	intergenic	Olr1645(dist=1779660),NONE(dist=NONE)
NEC	15	29753001	29778600	25600	DEL	2	0	0	intergenic	Olr1645(dist=1783260),NONE(dist=NONE)
GAERS	15	29776801	29792400	15600	DEL	2	0	0	intergenic	Olr1645(dist=1807060),NONE(dist=NONE)
GAERS	15	29798601	29818000	19400	DEL	2	0	0	intergenic	Olr1645(dist=1828860),NONE(dist=NONE)
GAERS	15	29970401	29980400	10000	DEL	2	0	0	intergenic	Olr1645(dist=2000660),NONE(dist=NONE)
NEC	15	29982401	29993600	11200	DEL	2	0	1	intergenic	Olr1645(dist=2012660),NONE(dist=NONE)
GAERS	15	30142201	30158000	15800	DEL	3	0	1	intergenic	NONE(dist=NONE),NONE(dist=NONE)
GAERS	15	30177801	30201400	23600	DEL	3	0	1	intergenic	NONE(dist=NONE),Dad1(dist=2084192)
GAERS	15	30204001	30216000	12000	DEL	3	0	1	intergenic	NONE(dist=NONE),Dad1(dist=2069592)
GAERS	15	30220001	30230000	10000	DEL	3	0	1	intergenic	NONE(dist=NONE),Dad1(dist=2055592)
NEC	15	30263601	30280800	17200	DEL	2	0	0	intergenic	NONE(dist=NONE),Dad1(dist=2004792)
GAERS	15	30264001	30280400	16400	DEL	2	0	0	intergenic	NONE(dist=NONE),Dad1(dist=2005192)
GAERS	15	30286201	30315400	29200	DEL	2	0	0	intergenic	NONE(dist=NONE),Dad1(dist=1970192)
NEC	15	30286201	30316600	30400	DEL	2	0	0	intergenic	NONE(dist=NONE),Dad1(dist=1968992)
NEC	15	30357001	30384200	27200	DEL	2	0	1	intergenic	NONE(dist=NONE),Dad1(dist=1901392)
NEC	15	30396001	30413000	17000	DEL	2	0	1	intergenic	NONE(dist=NONE),Dad1(dist=1872592)
NEC	15	30421001	30435800	14800	DEL	2	0	1	intergenic	NONE(dist=NONE),Dad1(dist=1849792)
NEC	15	30579001	30603000	24000	DEL	2	0	0	intergenic	NONE(dist=NONE),Dad1(dist=1682592)
GAERS	15	30587001	30603000	16000	DEL	2	0	0	intergenic	NONE(dist=NONE),Dad1(dist=1682592)
NEC	15	30739001	30782600	43600	DEL	4	0	1	intergenic	NONE(dist=NONE),Dad1(dist=1502992)
NEC	15	30803801	30838000	34200	DEL	2	0	1	intergenic	NONE(dist=NONE),Dad1(dist=1447592)
GAERS	15	30902001	30923200	21200	DEL	3	0	1	intergenic	NONE(dist=NONE),Dad1(dist=1362392)
NEC	15	30934801	30947000	12200	DEL	4	0	1	intergenic	NONE(dist=NONE),Dad1(dist=1338592)
NEC	15	30974001	30989000	15000	DEL	4	0	0	intergenic	NONE(dist=NONE),Dad1(dist=1296592)
NEC	15	30992001	31014400	22400	DEL	3	0	1	intergenic	NONE(dist=NONE),Dad1(dist=1271192)
NEC	15	31155001	31197000	42000	DEL	3	0	0	intergenic	NONE(dist=NONE),Dad1(dist=1088592)
GAERS	15	31166001	31196000	30000	DEL	3	0	0	intergenic	NONE(dist=NONE),Dad1(dist=1089592)
GAERS	15	31696801	31715000	18200	DEL	4	0	0	intergenic	NONE(dist=NONE),Dad1(dist=570592)
NEC	15	31696801	31717800	21000	DEL	4	0	0	intergenic	NONE(dist=NONE),Dad1(dist=567792)
NEC	15	31731601	31747000	15400	DEL	2	0	0	intergenic	NONE(dist=NONE),Dad1(dist=538592)
GAERS	15	31734801	31749000	14200	DEL	2	0	0	intergenic	NONE(dist=NONE),Dad1(dist=536592)
NEC	15	31752201	31762200	10000	DEL	2	0	1	intergenic	NONE(dist=NONE),Dad1(dist=523392)
GAERS	15	34861801	34883400	21600	DEL	2	0	1	intergenic	Gzmf(dist=154183),Gzmc(dist=289971)
GAERS	15	34887801	34912800	25000	DEL	2	0	1	intergenic	Gzmf(dist=180183),Gzmc(dist=260571)
GAERS	15	34922001	34932200	10200	DEL	3	0	1	intergenic	Gzmf(dist=214383),Gzmc(dist=241171)
GAERS	15	34933801	35006600	72800	DEL	2	0	1	intergenic	Gzmf(dist=226183),Gzmc(dist=166771)
GAERS	15	35008401	35052800	44400	DEL	2	0	1	intergenic	Gzmf(dist=300783),Gzmc(dist=120571)
GAERS	15	35055001	35091400	36400	DEL	2	0	1	intergenic	Gzmf(dist=347383),Gzmc(dist=81971)
GAERS	15	64135059	64140431	5373	DEL	2	0	1	intergenic	NONE(dist=NONE),Calm2(dist=21210)
GAERS	15	71439001	71452800	13800	DEL	2	0	0	intergenic	Pcdh20(dist=672181),NONE(dist=NONE)
NEC	15	71440801	71452800	12000	DEL	2	0	0	intergenic	Pcdh20(dist=673981),NONE(dist=NONE)
GAERS	15	93261645	93268029	6385	DEL	2	0	1	intergenic	Slitrk1(dist=51757),Slitrk6(dist=1838335)
NEC	15	97620104	97628524	8421	DEL	2	0	1	intergenic	Slitrk5(dist=1207730),NONE(dist=NONE)
NEC	16	11539001	11564800	25800	DEL	2	0	1	intergenic	Grid1(dist=336840),RGD1559804(dist=45876)
GAERS	16	11688601	11724800	36200	DEL	2	0	1	intergenic	RGD1559804(dist=75503),Rgr(dist=1517536)
GAERS	16	11731601	11753000	21400	DEL	3	0	1	intergenic	RGD1559804(dist=118503),Rgr(dist=1489336)
GAERS	16	11758801	11771600	12800	DEL	3	0	1	intergenic	RGD1559804(dist=145703),Rgr(dist=1470736)
GAERS	16	11774001	11802800	28800	DEL	2	0	1	intergenic	RGD1559804(dist=160903),Rgr(dist=1439536)
NEC	16	12146401	12163000	16600	DEL	2	0	1	intergenic	RGD1559804(dist=533303),Rgr(dist=1079336)
GAERS	16	16061295	16067939	6645	DEL	2	0	1	intergenic	NONE(dist=NONE),Sh2d4b(dist=1165763)
NEC	16	20189326	20196767	7442	DEL	2	0	1	intergenic	Atp13a1(dist=72790),Zfp868(dist=54846)
NEC	16	24449268	24456794	7527	DEL	2	0	1	intergenic	Nat1(dist=572737),Naf1(dist=76467)
GAERS	16	44808201	44822400	14200	DEL	2	0	1	intergenic	NONE(dist=NONE),Odz3(dist=1826371)
GAERS	16	53774201	53787600	13400	DEL	2	0	1	intergenic	Triml2(dist=1487119),Asah1(dist=491653)
NEC	16	70259117	70264128	5012	DEL	2	0	1	intergenic	Zfp703(dist=849980),Thap1(dist=4198)
NEC	16	74506601	74517000	10400	DEL	7	0	1	exonic	Ckap2
GAERS	17	16669874	16675974	6101	DEL	2	0	0	intergenic	Drd1a(dist=11713),Msx2(dist=567288)
NEC	17	16669874	16675974	6101	DEL	2	0	0	intergenic	Drd1a(dist=11713),Msx2(dist=567288)
GAERS	17	20392001	20405000	13000	DEL	2	0	1	intergenic	Fbxw17(dist=105979),Iars(dist=490852)
GAERS	17	20410513	20442142	31630	DEL	2	0	1	intergenic	Fbxw17(dist=124491),Iars(dist=453710)
GAERS	17	20497401	20513600	16200	DEL	2	0	1	intergenic	Fbxw17(dist=211379),Iars(dist=382252)
GAERS	17	20515601	20534800	19200	DEL	2	0	1	intergenic	Fbxw17(dist=229579),Iars(dist=361052)
GAERS	17	21711701	21718571	6871	DEL	2	0	1	intronic	Fam120a
NEC	17	44956475	44963491	7017	DEL	2	0	1	intergenic	Prl(dist=247313),Hdgfl1(dist=182992)
NEC	17	58779001	58799400	20400	DEL	2	0	1	intergenic	Mrpl32(dist=29088),Hecw1(dist=56917)
GAERS	17	60777684	60785914	8231	DEL	2	0	1	intronic	Zfp438
NEC	17	63412401	63426400	14000	DEL	2	0	1	intergenic	RGD1560860(dist=17035),Rab18(dist=71524)
GAERS	17	68008001	68029000	21000	DEL	3	0	0	intergenic	Ero1lb(dist=951945),Lgals8(dist=560595)
NEC	17	68008001	68029000	21000	DEL	3	0	0	intergenic	Ero1lb(dist=951945),Lgals8(dist=560595)
NEC	17	68045001	68056200	11200	DEL	3	0	1	intergenic	Ero1lb(dist=988945),Lgals8(dist=533395)
GAERS	17	70760401	70810600	50200	DEL	2	0	1	intergenic	Zp4(dist=1176891),Chrm3(dist=260017)
NEC	17	97114801	97133000	18200	DEL	2	0	1	intergenic	Yme1l1(dist=318115),NONE(dist=NONE)
NEC	17	97214001	97232200	18200	DEL	4	0	0	intergenic	Yme1l1(dist=417315),NONE(dist=NONE)
GAERS	18	423801	445000	21200	DEL	2	0	0	intergenic	Mtmr1(dist=184804),Cetn1(dist=468895)
NEC	18	423801	445600	21800	DEL	2	0	0	intergenic	Mtmr1(dist=184804),Cetn1(dist=468295)
GAERS	18	2829801	2842400	12600	DEL	2	0	0	intergenic	Gata6(dist=295153),Rbbp8(dist=424165)
NEC	18	2829801	2842400	12600	DEL	2	0	0	intergenic	Gata6(dist=295153),Rbbp8(dist=424165)
GAERS	18	4479462	4485164	5703	DEL	3	0	1	intergenic	Hrh4(dist=187203),Zfp521(dist=500940)
GAERS	18	38188107	38195643	7537	DEL	2	0	1	intronic	Mcc
GAERS	18	45094585	45100987	6403	DEL	2	0	1	intronic	Tnfaip8
NEC	18	47144601	47156800	12200	DEL	2	0	1	intergenic	Prr16(dist=610461),Ftmt(dist=521532)
NEC	18	47353001	47369800	16800	DEL	2	0	1	intergenic	Prr16(dist=818861),Ftmt(dist=308532)
GAERS	18	49574271	49579690	5420	DEL	2	0	1	intergenic	Csnk1g3(dist=122379),Zfp608(dist=724091)
NEC	18	56169201	56193600	24400	DEL	2	0	1	exonic	RGD1309362
NEC	18	56200401	56222200	21800	DEL	2	0	1	intergenic	RGD1309362(dist=20594),MGC108823(dist=28464)
GAERS	18	61289298	61294442	5145	DEL	2	0	1	intronic	Nedd4l
GAERS	18	86326536	86333087	6552	DEL	2	0	0	intronic	Dok6
NEC	18	86326536	86333191	6656	DEL	2	0	0	intronic	Dok6
GAERS	19	2160201	2177800	17600	DEL	2	0	1	intergenic	Cdh5(dist=1344093),Cdh11(dist=47409)
NEC	19	9458601	9469800	11200	DEL	2	0	0	intergenic	Aph1b(dist=143150),Got2(dist=159853)
GAERS	19	9458801	9469800	11000	DEL	2	0	0	intergenic	Aph1b(dist=143350),Got2(dist=159853)
GAERS	19	24131001	24155000	24000	DEL	3	0	0	intergenic	Olr1666(dist=936934),Man2b1(dist=556378)
NEC	19	24138401	24154400	16000	DEL	2	0	0	intergenic	Olr1666(dist=944334),Man2b1(dist=556978)
NEC	19	24156601	24169000	12400	DEL	2	0	1	intergenic	Olr1666(dist=962534),Man2b1(dist=542378)
NEC	19	24194601	24232400	37800	DEL	2	0	0	intergenic	Olr1666(dist=1000534),Man2b1(dist=478978)
GAERS	19	24209001	24236000	27000	DEL	2	0	0	intergenic	Olr1666(dist=1014934),Man2b1(dist=475378)
GAERS	19	24251201	24265200	14000	DEL	2	0	0	intergenic	Olr1666(dist=1057134),Man2b1(dist=446178)
NEC	19	24251201	24265200	14000	DEL	2	0	0	intergenic	Olr1666(dist=1057134),Man2b1(dist=446178)
GAERS	19	24280001	24299200	19200	DEL	2	0	0	intergenic	Olr1666(dist=1085934),Man2b1(dist=412178)
NEC	19	24283401	24299200	15800	DEL	2	0	0	intergenic	Olr1666(dist=1089334),Man2b1(dist=412178)
NEC	19	24631801	24643800	12000	DEL	2	0	1	intergenic	Olr1666(dist=1437734),Man2b1(dist=67578)
GAERS	20	799601	815600	16000	DEL	2	0	1	intergenic	Olr1705(dist=6043),Olr1707(dist=8132)
GAERS	20	839401	855200	15800	DEL	2	0	1	exonic	Olr1709
GAERS	20	2876801	2905000	28200	DEL	2	0	1	ncRNA_exonic	LOC360231,RT1-T24-2
NEC	20	2876801	2889000	12200	DEL	2	0	0	ncRNA_exonic	LOC360231,RT1-T24-2
NEC	20	2893001	2904600	11600	DEL	2	0	0	intergenic	LOC360231(dist=4129),RT1-T24-1(dist=2637)
GAERS	20	4335401	4356200	20800	DEL	2	0	0	exonic	RGD1624210
NEC	20	4336401	4355000	18600	DEL	2	0	0	exonic	RGD1624210
NEC	20	4404601	4437200	32600	DEL	2	0	0	exonic	Btnl8
GAERS	20	4405601	4437000	31400	DEL	2	0	0	exonic	Btnl8
NEC	20	4446601	4477800	31200	DEL	2	0	0	exonic	Btnl7
GAERS	20	4446801	4478600	31800	DEL	2	0	0	exonic	Btnl7
NEC	20	5032102	5040258	8157	DEL	2	0	1	intronic	RT1-A3
GAERS	20	14341917	14348626	6710	DEL	2	0	1	intergenic	Gnaz(dist=167781),Pcdh15(dist=159178)
GAERS	20	14461001	14473200	12200	DEL	2	0	1	intergenic	Gnaz(dist=286865),Pcdh15(dist=34604)
GAERS	20	39364201	39377400	13200	DEL	2	0	0	intergenic	Frk(dist=455024),Hs3st5(dist=1334363)
NEC	20	39364201	39377400	13200	DEL	2	0	0	intergenic	Frk(dist=455024),Hs3st5(dist=1334363)
GAERS	20	39612201	39628200	16000	DEL	2	0	0	intergenic	Frk(dist=703024),Hs3st5(dist=1083563)
NEC	20	39612257	39627576	15320	DEL	2	0	0	intergenic	Frk(dist=703080),Hs3st5(dist=1084187)
NEC	20	48913241	48919189	5949	DEL	2	0	1	intergenic	Prdm1(dist=453393),Prep(dist=105728)
GAERS	20	51678787	51685867	7081	DEL	2	0	1	intergenic	Hace1(dist=1705696),Grik2(dist=1545606)
GAERS	X	5055601	5077200	21600	DEL	2	0	0	intergenic	Gria3(dist=1337115),LOC691215(dist=1277765)
NEC	X	5055601	5071200	15600	DEL	2	0	0	intergenic	Gria3(dist=1337115),LOC691215(dist=1283765)
GAERS	X	9388401	9399400	11000	DEL	2	0	0	intergenic	Dock11(dist=350967),Tesl(dist=157582)
NEC	X	9388801	9399400	10600	DEL	2	0	0	intergenic	Dock11(dist=351367),Tesl(dist=157582)
NEC	X	39257838	39263092	5255	DEL	2	0	1	intergenic	Mageh1(dist=672863),Alas2(dist=537432)
NEC	X	42835809	42842070	6262	DEL	2	0	1	intergenic	Gpr143(dist=329570),Clcn4(dist=1513578)
NEC	X	43549001	43559200	10200	DEL	2	0	1	intergenic	Gpr143(dist=1042762),Clcn4(dist=796448)
GAERS	X	50415401	50423062	7662	DEL	2	0	1	intergenic	Mospd2(dist=213316),Asb9(dist=289203)
NEC	X	63949001	63959400	10400	DEL	2	0	1	intergenic	Sts(dist=25167),Prrg1(dist=243626)
GAERS	X	108373468	108381907	8440	DEL	2	0	0	intergenic	NONE(dist=NONE),Pcdh11x(dist=1452118)
NEC	X	108373468	108381907	8440	DEL	2	0	0	intergenic	NONE(dist=NONE),Pcdh11x(dist=1452118)
NEC	X	111519970	111526446	6477	DEL	2	0	1	intergenic	Pcdh11x(dist=962350),Nap1l3(dist=718076)
GAERS	X	128861801	128879000	17200	DEL	3	0	1	intergenic	Psmd10(dist=70903),NONE(dist=NONE)
GAERS	X	128910001	128921000	11000	DEL	4	0	0	intergenic	Psmd10(dist=119103),NONE(dist=NONE)
GAERS	X	128934001	128945000	11000	DEL	4	0	0	intergenic	Psmd10(dist=143103),NONE(dist=NONE)
GAERS	X	128948601	128963000	14400	DEL	3	0	1	intergenic	Psmd10(dist=157703),NONE(dist=NONE)
GAERS	X	128967601	128979800	12200	DEL	2	0	0	intergenic	Psmd10(dist=176703),NONE(dist=NONE)
GAERS	X	128987601	129013200	25600	DEL	2	0	1	intergenic	Psmd10(dist=196703),NONE(dist=NONE)
GAERS	X	129039801	129061000	21200	DEL	3	0	1	intergenic	Psmd10(dist=248903),NONE(dist=NONE)
GAERS	X	129090001	129126000	36000	DEL	4	0	0	intergenic	Psmd10(dist=299103),NONE(dist=NONE)
GAERS	X	129129401	129140200	10800	DEL	3	0	1	intergenic	Psmd10(dist=338503),NONE(dist=NONE)
GAERS	X	129182801	129206600	23800	DEL	2	0	1	intergenic	Psmd10(dist=391903),NONE(dist=NONE)
GAERS	X	129207801	129226000	18200	DEL	2	0	1	intergenic	Psmd10(dist=416903),NONE(dist=NONE)
GAERS	X	129438001	129457400	19400	DEL	3	0	1	intergenic	Psmd10(dist=647103),NONE(dist=NONE)
GAERS	X	129460601	129493800	33200	DEL	2	0	1	intergenic	Psmd10(dist=669703),NONE(dist=NONE)
GAERS	X	129555601	129569200	13600	DEL	2	0	1	intergenic	Psmd10(dist=764703),NONE(dist=NONE)
NEC	X	130146401	130162400	16000	DEL	2	0	1	intergenic	Psmd10(dist=1355503),NONE(dist=NONE)
NEC	X	130163601	130189200	25600	DEL	2	0	1	intergenic	Psmd10(dist=1372703),NONE(dist=NONE)
NEC	X	130196601	130214400	17800	DEL	3	0	1	intergenic	Psmd10(dist=1405703),NONE(dist=NONE)
NEC	X	130224001	130237200	13200	DEL	2	0	1	intergenic	Psmd10(dist=1433103),NONE(dist=NONE)
NEC	X	130239601	130263600	24000	DEL	2	0	1	intergenic	Psmd10(dist=1448703),NONE(dist=NONE)
NEC	X	130528191	130534074	5884	DEL	2	0	1	intergenic	Psmd10(dist=1737293),NONE(dist=NONE)
GAERS	1	100001	180000	80000	DUP	3	6	0	intergenic	NONE(dist=NONE),Vom2r1(dist=65888)
NEC	1	155001	180000	25000	DUP	3	7	0	intergenic	NONE(dist=NONE),Vom2r1(dist=65888)
GAERS	1	444001	490000	46000	DUP	3	8	0	intergenic	Vom2r1(dist=176990),Vom2r2(dist=270658)
NEC	1	444001	490000	46000	DUP	3	7	0	intergenic	Vom2r1(dist=176990),Vom2r2(dist=270658)
GAERS	1	520001	740000	220000	DUP	2	5	0	intergenic	Vom2r1(dist=252990),Vom2r2(dist=20658)
NEC	1	520001	740000	220000	DUP	2	5	0	intergenic	Vom2r1(dist=252990),Vom2r2(dist=20658)
NEC	1	805001	815000	10000	DUP	4	10	1	intergenic	Vom2r2(dist=39087),Vom2r3(dist=194412)
NEC	1	1095001	1110000	15000	DUP	3	6	1	intergenic	Vom2r3(dist=73078),Vom2r4(dist=24798)
GAERS	1	1125001	1180000	55000	DUP	2	5	0	exonic	Vom2r4
NEC	1	1125001	1185000	60000	DUP	2	5	0	exonic	Vom2r4
NEC	1	1265001	1270000	5000	DUP	6	17	1	intergenic	Vom2r5(dist=21440),Vom2r6(dist=17086)
NEC	1	1570001	1588000	18000	DUP	3	6	0	intergenic	LOC679825(dist=150667),Raet1l(dist=562619)
NEC	1	12365001	12370000	5000	DUP	2	5	1	intergenic	NONE(dist=NONE),Cited2(dist=351500)
NEC	1	15325001	15330000	5000	DUP	2	4	1	intergenic	Pex7(dist=161267),Map7(dist=89523)
GAERS	1	16945001	16950000	5000	DUP	2	5	0	intergenic	Aldh8a1(dist=175102),Ptprk(dist=378577)
NEC	1	16945001	16950000	5000	DUP	2	5	0	intergenic	Aldh8a1(dist=175102),Ptprk(dist=378577)
NEC	1	18740001	18745000	5000	DUP	2	4	1	intergenic	Ptprk(dist=987801),Arhgap18(dist=222840)
GAERS	1	19620001	19625000	5000	DUP	2	5	0	intergenic	Samd3(dist=13455),Tmem200a(dist=158813)
NEC	1	19620001	19625000	5000	DUP	2	5	0	intergenic	Samd3(dist=13455),Tmem200a(dist=158813)
GAERS	1	20895001	20900000	5000	DUP	2	5	0	intergenic	Akap7(dist=190437),Arg1(dist=98824)
NEC	1	20895001	20900000	5000	DUP	2	6	0	intergenic	Akap7(dist=190437),Arg1(dist=98824)
GAERS	1	30775001	30825000	50000	DUP	2	5	1	intergenic	Lpcat1(dist=150854),NONE(dist=NONE)
GAERS	1	30855001	30935000	80000	DUP	2	5	0	intergenic	Lpcat1(dist=230854),NONE(dist=NONE)
GAERS	1	31135001	31195000	60000	DUP	3	6	1	intergenic	Lpcat1(dist=510854),NONE(dist=NONE)
GAERS	1	31199001	31245000	46000	DUP	2	6	1	intergenic	Lpcat1(dist=574854),NONE(dist=NONE)
GAERS	1	31249001	31320000	71000	DUP	2	5	1	intergenic	Lpcat1(dist=624854),NONE(dist=NONE)
NEC	1	31635001	31750000	115000	DUP	2	5	0	intergenic	Lpcat1(dist=1010854),NONE(dist=NONE)
GAERS	1	31734001	31750000	16000	DUP	3	7	0	intergenic	Lpcat1(dist=1109854),NONE(dist=NONE)
GAERS	1	31884001	31915000	31000	DUP	2	4	0	intergenic	Lpcat1(dist=1259854),NONE(dist=NONE)
NEC	1	31884001	31915000	31000	DUP	2	4	0	intergenic	Lpcat1(dist=1259854),NONE(dist=NONE)
GAERS	1	31925001	32030000	105000	DUP	2	5	0	intergenic	Lpcat1(dist=1300854),Ppp1r14c(dist=1974772)
NEC	1	31925001	32030000	105000	DUP	2	6	0	intergenic	Lpcat1(dist=1300854),Ppp1r14c(dist=1974772)
GAERS	1	32224001	32335000	111000	DUP	3	6	0	intergenic	Lpcat1(dist=1599854),Ppp1r14c(dist=1669772)
NEC	1	32224001	32335000	111000	DUP	3	6	0	intergenic	Lpcat1(dist=1599854),Ppp1r14c(dist=1669772)
GAERS	1	32395001	32475000	80000	DUP	3	6	0	intergenic	Lpcat1(dist=1770854),Ppp1r14c(dist=1529772)
NEC	1	32395001	32475000	80000	DUP	3	6	0	intergenic	Lpcat1(dist=1770854),Ppp1r14c(dist=1529772)
GAERS	1	32540001	32570000	30000	DUP	4	9	0	intergenic	Lpcat1(dist=1915854),Ppp1r14c(dist=1434772)
GAERS	1	32575001	32635000	60000	DUP	2	5	0	intergenic	Lpcat1(dist=1950854),Ppp1r14c(dist=1369772)
GAERS	1	32640001	32700000	60000	DUP	2	4	0	intergenic	Lpcat1(dist=2015854),Ppp1r14c(dist=1304772)
GAERS	1	32704001	32925000	221000	DUP	2	6	0	intergenic	NONE(dist=NONE),Ppp1r14c(dist=1079772)
NEC	1	32704001	32715000	11000	DUP	4	15	0	intergenic	NONE(dist=NONE),Ppp1r14c(dist=1289772)
NEC	1	32720001	32940000	220000	DUP	2	4	0	intergenic	NONE(dist=NONE),Ppp1r14c(dist=1064772)
GAERS	1	32945001	33120000	175000	DUP	2	5	0	intergenic	NONE(dist=NONE),Ppp1r14c(dist=884772)
NEC	1	32945001	33120000	175000	DUP	2	4	0	intergenic	NONE(dist=NONE),Ppp1r14c(dist=884772)
GAERS	1	33123001	33140000	17000	DUP	4	8	0	intergenic	NONE(dist=NONE),Ppp1r14c(dist=864772)
NEC	1	33123001	33140000	17000	DUP	4	9	0	intergenic	NONE(dist=NONE),Ppp1r14c(dist=864772)
NEC	1	33170001	33210000	40000	DUP	3	6	0	intergenic	NONE(dist=NONE),Ppp1r14c(dist=794772)
GAERS	1	33180001	33210000	30000	DUP	3	6	0	intergenic	NONE(dist=NONE),Ppp1r14c(dist=794772)
GAERS	1	33225001	33240000	15000	DUP	3	6	0	intergenic	NONE(dist=NONE),Ppp1r14c(dist=764772)
NEC	1	33225001	33240000	15000	DUP	3	6	0	intergenic	NONE(dist=NONE),Ppp1r14c(dist=764772)
GAERS	1	33270001	33335000	65000	DUP	2	5	0	intergenic	NONE(dist=NONE),Ppp1r14c(dist=669772)
NEC	1	33270001	33335000	65000	DUP	2	6	0	intergenic	NONE(dist=NONE),Ppp1r14c(dist=669772)
GAERS	1	33350001	33420000	70000	DUP	2	5	0	intergenic	NONE(dist=NONE),Ppp1r14c(dist=584772)
NEC	1	33350001	33420000	70000	DUP	2	5	0	intergenic	NONE(dist=NONE),Ppp1r14c(dist=584772)
GAERS	1	33445001	33495000	50000	DUP	3	6	0	intergenic	NONE(dist=NONE),Ppp1r14c(dist=509772)
NEC	1	33445001	33495000	50000	DUP	3	6	0	intergenic	NONE(dist=NONE),Ppp1r14c(dist=509772)
GAERS	1	33510001	33535000	25000	DUP	2	4	0	intergenic	NONE(dist=NONE),Ppp1r14c(dist=469772)
NEC	1	33510001	33535000	25000	DUP	2	4	0	intergenic	NONE(dist=NONE),Ppp1r14c(dist=469772)
GAERS	1	33605001	33785000	180000	DUP	2	4	0	intergenic	NONE(dist=NONE),Ppp1r14c(dist=219772)
NEC	1	33630001	33765000	135000	DUP	2	4	0	intergenic	NONE(dist=NONE),Ppp1r14c(dist=239772)
GAERS	1	33815001	33840000	25000	DUP	2	4	0	intergenic	NONE(dist=NONE),Ppp1r14c(dist=164772)
NEC	1	33815001	33840000	25000	DUP	2	4	0	intergenic	NONE(dist=NONE),Ppp1r14c(dist=164772)
NEC	1	36390001	36395000	5000	DUP	2	4	1	intergenic	Vip(dist=20408),Fbxo5(dist=97134)
NEC	1	37840001	37845000	5000	DUP	2	7	1	intergenic	Oprm1(dist=60609),Cnksr3(dist=20904)
NEC	1	38630001	38635000	5000	DUP	2	5	1	intergenic	Tfb1m(dist=73791),Nox3(dist=6566)
GAERS	1	41966001	41986000	20000	DUP	5	11	1	intergenic	Acat3(dist=25927),Tcp1(dist=117543)
GAERS	1	41987001	42060000	73000	DUP	3	10	1	intergenic	Acat3(dist=46927),Tcp1(dist=43543)
NEC	1	42055001	42060000	5000	DUP	2	5	0	intergenic	Acat3(dist=114927),Tcp1(dist=43543)
GAERS	1	42075001	42085000	10000	DUP	5	21	0	intergenic	Acat3(dist=134927),Tcp1(dist=18543)
GAERS	1	47725001	47777000	52000	DUP	4	14	0	intergenic	Ttll2(dist=99465),Smok2a(dist=471766)
NEC	1	47725001	47795000	70000	DUP	4	15	0	intergenic	Ttll2(dist=99465),Smok2a(dist=453766)
GAERS	1	47798001	47830000	32000	DUP	3	9	0	intergenic	Ttll2(dist=172465),Smok2a(dist=418766)
NEC	1	47798001	47975000	177000	DUP	3	11	1	intergenic	Ttll2(dist=172465),Smok2a(dist=273766)
GAERS	1	47835001	47840000	5000	DUP	2	10	0	intergenic	Ttll2(dist=209465),Smok2a(dist=408766)
GAERS	1	47850001	47891000	41000	DUP	3	6	0	intergenic	Ttll2(dist=224465),Smok2a(dist=357766)
GAERS	1	47895001	47935000	40000	DUP	4	12	0	intergenic	Ttll2(dist=269465),Smok2a(dist=313766)
GAERS	1	47939001	47975000	36000	DUP	2	7	0	intergenic	Ttll2(dist=313465),Smok2a(dist=273766)
GAERS	1	48020001	48026000	6000	DUP	2	11	0	intergenic	Ttll2(dist=394465),Smok2a(dist=222766)
NEC	1	48020001	48026000	6000	DUP	2	12	0	intergenic	Ttll2(dist=394465),Smok2a(dist=222766)
GAERS	1	48195001	48235000	40000	DUP	2	6	0	intergenic	Ttll2(dist=569465),Smok2a(dist=13766)
NEC	1	48195001	48245000	50000	DUP	2	7	0	intergenic	Ttll2(dist=569465),Smok2a(dist=3766)
GAERS	1	48240001	48245000	5000	DUP	2	9	0	intergenic	Ttll2(dist=614465),Smok2a(dist=3766)
GAERS	1	48265001	48280000	15000	DUP	3	17	0	intergenic	Smok2a(dist=13573),Mllt4(dist=507947)
NEC	1	48265001	48280000	15000	DUP	3	16	0	intergenic	Smok2a(dist=13573),Mllt4(dist=507947)
GAERS	1	48290001	48323000	33000	DUP	4	13	0	intergenic	Smok2a(dist=38573),Mllt4(dist=464947)
NEC	1	48290001	48330000	40000	DUP	5	15	0	intergenic	Smok2a(dist=38573),Mllt4(dist=457947)
GAERS	1	48334001	48355000	21000	DUP	4	12	0	intergenic	Smok2a(dist=82573),Mllt4(dist=432947)
NEC	1	48334001	48355000	21000	DUP	4	13	0	intergenic	Smok2a(dist=82573),Mllt4(dist=432947)
GAERS	1	48370001	48380000	10000	DUP	2	10	0	intergenic	Smok2a(dist=118573),Mllt4(dist=407947)
NEC	1	48370001	48380000	10000	DUP	2	13	0	intergenic	Smok2a(dist=118573),Mllt4(dist=407947)
NEC	1	48394001	48420000	26000	DUP	3	7	0	intergenic	Smok2a(dist=142573),Mllt4(dist=367947)
GAERS	1	48424001	48431000	7000	DUP	3	7	0	intergenic	Smok2a(dist=172573),Mllt4(dist=356947)
NEC	1	48424001	48431000	7000	DUP	3	10	0	intergenic	Smok2a(dist=172573),Mllt4(dist=356947)
GAERS	1	48440001	48485000	45000	DUP	3	10	0	intergenic	Smok2a(dist=188573),Mllt4(dist=302947)
NEC	1	48440001	48485000	45000	DUP	3	12	0	intergenic	Smok2a(dist=188573),Mllt4(dist=302947)
NEC	1	49030001	49085000	55000	DUP	2	4	0	intergenic	Mllt4(dist=116826),Vom2r7(dist=99902)
GAERS	1	49115001	49120000	5000	DUP	2	4	0	intergenic	Mllt4(dist=201826),Vom2r7(dist=64902)
NEC	1	49115001	49120000	5000	DUP	2	5	0	intergenic	Mllt4(dist=201826),Vom2r7(dist=64902)
GAERS	1	49425001	49445000	20000	DUP	2	4	1	exonic	Vom1r1
NEC	1	49465001	49470000	5000	DUP	2	4	1	intergenic	Vom1r1(dist=26890),Vom2r8(dist=121810)
GAERS	1	49515001	49520000	5000	DUP	2	6	1	intergenic	Vom1r1(dist=76890),Vom2r8(dist=71810)
GAERS	1	49930001	49955000	25000	DUP	3	14	1	intergenic	Vom2r9(dist=144664),NONE(dist=NONE)
NEC	1	49946001	49955000	9000	DUP	4	16	0	intergenic	Vom2r9(dist=160664),NONE(dist=NONE)
GAERS	1	49985001	50040000	55000	DUP	3	7	0	intergenic	Vom2r9(dist=199664),NONE(dist=NONE)
NEC	1	49995001	50040000	45000	DUP	3	7	0	intergenic	Vom2r9(dist=209664),NONE(dist=NONE)
GAERS	1	50055001	50065000	10000	DUP	4	17	0	intergenic	Vom2r9(dist=269664),NONE(dist=NONE)
NEC	1	50060001	50075000	15000	DUP	4	12	0	intergenic	Vom2r9(dist=274664),NONE(dist=NONE)
GAERS	1	50066001	50075000	9000	DUP	4	11	0	intergenic	Vom2r9(dist=280664),NONE(dist=NONE)
GAERS	1	50136001	50148000	12000	DUP	4	15	0	intergenic	Vom2r9(dist=350664),NONE(dist=NONE)
NEC	1	50139001	50154000	15000	DUP	4	11	0	intergenic	Vom2r9(dist=353664),NONE(dist=NONE)
GAERS	1	50160001	50190000	30000	DUP	4	23	0	intergenic	Vom2r9(dist=374664),NONE(dist=NONE)
NEC	1	50160001	50185000	25000	DUP	4	17	0	intergenic	Vom2r9(dist=374664),NONE(dist=NONE)
GAERS	1	50284001	50335000	51000	DUP	4	16	0	intergenic	Vom2r9(dist=498664),NONE(dist=NONE)
NEC	1	50284001	50335000	51000	DUP	4	14	0	intergenic	Vom2r9(dist=498664),NONE(dist=NONE)
GAERS	1	50339001	50374000	35000	DUP	3	15	0	intergenic	Vom2r9(dist=553664),NONE(dist=NONE)
NEC	1	50343001	50375000	32000	DUP	3	12	0	intergenic	Vom2r9(dist=557664),NONE(dist=NONE)
GAERS	1	50470001	50510000	40000	DUP	3	7	0	intergenic	Vom2r9(dist=684664),NONE(dist=NONE)
GAERS	1	50575001	50665000	90000	DUP	3	7	0	intergenic	Vom2r9(dist=789664),NONE(dist=NONE)
NEC	1	50580001	50590000	10000	DUP	3	8	0	intergenic	Vom2r9(dist=794664),NONE(dist=NONE)
NEC	1	50595001	50665000	70000	DUP	3	7	0	intergenic	Vom2r9(dist=809664),NONE(dist=NONE)
GAERS	1	50705001	50710000	5000	DUP	2	4	0	intergenic	Vom2r9(dist=919664),NONE(dist=NONE)
GAERS	1	50728001	50745000	17000	DUP	3	10	1	intergenic	Vom2r9(dist=942664),NONE(dist=NONE)
NEC	1	50728001	50735000	7000	DUP	3	14	0	intergenic	Vom2r9(dist=942664),NONE(dist=NONE)
NEC	1	50785001	50830000	45000	DUP	3	7	0	intergenic	Vom2r9(dist=999664),NONE(dist=NONE)
NEC	1	50834001	50845000	11000	DUP	2	7	0	intergenic	Vom2r9(dist=1048664),NONE(dist=NONE)
GAERS	1	50835001	50845000	10000	DUP	2	7	0	intergenic	Vom2r9(dist=1049664),NONE(dist=NONE)
GAERS	1	50855001	50955000	100000	DUP	3	12	0	intergenic	Vom2r9(dist=1069664),NONE(dist=NONE)
NEC	1	50855001	50870000	15000	DUP	2	6	0	intergenic	Vom2r9(dist=1069664),NONE(dist=NONE)
NEC	1	50874001	51035000	161000	DUP	3	9	0	intergenic	Vom2r9(dist=1088664),Dact2(dist=2049115)
GAERS	1	50959001	51125000	166000	DUP	2	5	1	intergenic	Vom2r9(dist=1173664),Dact2(dist=1959115)
NEC	1	51060001	51125000	65000	DUP	2	5	0	intergenic	Vom2r9(dist=1274664),Dact2(dist=1959115)
GAERS	1	51208001	51230000	22000	DUP	6	41	0	intergenic	Vom2r9(dist=1422664),Dact2(dist=1854115)
NEC	1	51208001	51230000	22000	DUP	6	28	0	intergenic	Vom2r9(dist=1422664),Dact2(dist=1854115)
GAERS	1	51234001	51245000	11000	DUP	6	23	0	intergenic	Vom2r9(dist=1448664),Dact2(dist=1839115)
NEC	1	51234001	51240000	6000	DUP	4	8	0	intergenic	Vom2r9(dist=1448664),Dact2(dist=1844115)
GAERS	1	51255001	51260000	5000	DUP	6	39	0	intergenic	Vom2r9(dist=1469664),Dact2(dist=1824115)
NEC	1	51255001	51260000	5000	DUP	6	29	0	intergenic	Vom2r9(dist=1469664),Dact2(dist=1824115)
GAERS	1	51275001	51465000	190000	DUP	3	14	0	intergenic	Vom2r9(dist=1489664),Dact2(dist=1619115)
NEC	1	51275001	51515000	240000	DUP	4	12	0	intergenic	Vom2r9(dist=1489664),Dact2(dist=1569115)
GAERS	1	51530001	51660000	130000	DUP	3	22	1	intergenic	Vom2r9(dist=1744664),Dact2(dist=1424115)
NEC	1	51530001	51580000	50000	DUP	4	19	0	intergenic	Vom2r9(dist=1744664),Dact2(dist=1504115)
NEC	1	51585001	51590000	5000	DUP	2	5	0	intergenic	Vom2r9(dist=1799664),Dact2(dist=1494115)
NEC	1	51599001	51670000	71000	DUP	3	22	0	intergenic	Vom2r9(dist=1813664),Dact2(dist=1414115)
GAERS	1	51775001	51796000	21000	DUP	3	21	0	intergenic	Vom2r9(dist=1989664),Dact2(dist=1288115)
NEC	1	51775001	51796000	21000	DUP	3	14	0	intergenic	Vom2r9(dist=1989664),Dact2(dist=1288115)
GAERS	1	51808001	51820000	12000	DUP	3	18	0	intergenic	NONE(dist=NONE),Dact2(dist=1264115)
NEC	1	51808001	51835000	27000	DUP	4	19	1	intergenic	NONE(dist=NONE),Dact2(dist=1249115)
GAERS	1	51824001	51835000	11000	DUP	5	32	0	intergenic	NONE(dist=NONE),Dact2(dist=1249115)
GAERS	1	51850001	51875000	25000	DUP	4	8	0	intergenic	NONE(dist=NONE),Dact2(dist=1209115)
GAERS	1	51915001	51930000	15000	DUP	3	22	0	intergenic	NONE(dist=NONE),Dact2(dist=1154115)
NEC	1	51915001	51951000	36000	DUP	4	17	0	intergenic	NONE(dist=NONE),Dact2(dist=1133115)
GAERS	1	51933001	51951000	18000	DUP	4	25	0	intergenic	NONE(dist=NONE),Dact2(dist=1133115)
GAERS	1	51954001	51960000	6000	DUP	4	31	0	intergenic	NONE(dist=NONE),Dact2(dist=1124115)
NEC	1	51954001	51960000	6000	DUP	4	18	0	intergenic	NONE(dist=NONE),Dact2(dist=1124115)
GAERS	1	51964001	51975000	11000	DUP	5	29	0	intergenic	NONE(dist=NONE),Dact2(dist=1109115)
NEC	1	51964001	51980000	16000	DUP	4	18	0	intergenic	NONE(dist=NONE),Dact2(dist=1104115)
GAERS	1	51990001	52000000	10000	DUP	4	22	0	intergenic	NONE(dist=NONE),Dact2(dist=1084115)
NEC	1	51995001	52000000	5000	DUP	4	24	0	intergenic	NONE(dist=NONE),Dact2(dist=1084115)
GAERS	1	52009001	52032000	23000	DUP	3	11	0	intergenic	NONE(dist=NONE),Dact2(dist=1052115)
NEC	1	52009001	52032000	23000	DUP	3	11	0	intergenic	NONE(dist=NONE),Dact2(dist=1052115)
GAERS	1	52045001	52090000	45000	DUP	2	15	0	intergenic	NONE(dist=NONE),Dact2(dist=994115)
NEC	1	52045001	52090000	45000	DUP	2	10	0	intergenic	NONE(dist=NONE),Dact2(dist=994115)
GAERS	1	52230001	52260000	30000	DUP	3	17	0	intergenic	NONE(dist=NONE),Dact2(dist=824115)
NEC	1	52230001	52260000	30000	DUP	3	18	0	intergenic	NONE(dist=NONE),Dact2(dist=824115)
GAERS	1	52264001	52290000	26000	DUP	4	29	0	intergenic	NONE(dist=NONE),Dact2(dist=794115)
NEC	1	52270001	52295000	25000	DUP	4	14	0	intergenic	NONE(dist=NONE),Dact2(dist=789115)
GAERS	1	52319001	52342000	23000	DUP	4	17	1	intergenic	NONE(dist=NONE),Dact2(dist=742115)
NEC	1	52320001	52330000	10000	DUP	2	5	0	intergenic	NONE(dist=NONE),Dact2(dist=754115)
NEC	1	52341001	52365000	24000	DUP	4	16	0	intergenic	NONE(dist=NONE),Dact2(dist=719115)
GAERS	1	52350001	52365000	15000	DUP	3	21	0	intergenic	NONE(dist=NONE),Dact2(dist=719115)
GAERS	1	52369001	52375000	6000	DUP	6	60	1	intergenic	NONE(dist=NONE),Dact2(dist=709115)
GAERS	1	52385001	52435000	50000	DUP	3	7	1	intergenic	NONE(dist=NONE),Dact2(dist=649115)
GAERS	1	52444001	52485000	41000	DUP	2	13	0	intergenic	NONE(dist=NONE),Dact2(dist=599115)
NEC	1	52444001	52485000	41000	DUP	2	8	0	intergenic	NONE(dist=NONE),Dact2(dist=599115)
GAERS	1	52495001	52540000	45000	DUP	2	7	0	intergenic	NONE(dist=NONE),Dact2(dist=544115)
NEC	1	52495001	52540000	45000	DUP	2	4	0	intergenic	NONE(dist=NONE),Dact2(dist=544115)
NEC	1	52545001	52555000	10000	DUP	2	4	0	intergenic	NONE(dist=NONE),Dact2(dist=529115)
GAERS	1	52579001	52605000	26000	DUP	4	26	0	intergenic	NONE(dist=NONE),Dact2(dist=479115)
NEC	1	52579001	52615000	36000	DUP	4	19	0	intergenic	NONE(dist=NONE),Dact2(dist=469115)
GAERS	1	52609001	52615000	6000	DUP	2	24	0	intergenic	NONE(dist=NONE),Dact2(dist=469115)
GAERS	1	52625001	52680000	55000	DUP	2	7	0	intergenic	NONE(dist=NONE),Dact2(dist=404115)
NEC	1	52625001	52700000	75000	DUP	2	10	0	intergenic	NONE(dist=NONE),Dact2(dist=384115)
GAERS	1	52684001	52700000	16000	DUP	3	22	0	intergenic	NONE(dist=NONE),Dact2(dist=384115)
GAERS	1	52708001	52788000	80000	DUP	3	27	0	intergenic	NONE(dist=NONE),Dact2(dist=296115)
NEC	1	52708001	52885000	177000	DUP	3	18	1	intergenic	NONE(dist=NONE),Dact2(dist=199115)
GAERS	1	52795001	52825000	30000	DUP	3	17	0	intergenic	NONE(dist=NONE),Dact2(dist=259115)
GAERS	1	52830001	52885000	55000	DUP	3	33	0	intergenic	NONE(dist=NONE),Dact2(dist=199115)
GAERS	1	52900001	52905000	5000	DUP	4	27	0	intergenic	NONE(dist=NONE),Dact2(dist=179115)
NEC	1	52900001	52905000	5000	DUP	4	17	0	intergenic	NONE(dist=NONE),Dact2(dist=179115)
GAERS	1	52909001	53005000	96000	DUP	4	22	0	intergenic	NONE(dist=NONE),Dact2(dist=79115)
NEC	1	52909001	53005000	96000	DUP	4	15	0	intergenic	NONE(dist=NONE),Dact2(dist=79115)
GAERS	1	55710001	55730000	20000	DUP	2	6	0	intergenic	Chd1(dist=1078844),Riok2(dist=167247)
NEC	1	55710001	55730000	20000	DUP	2	7	0	intergenic	Chd1(dist=1078844),Riok2(dist=167247)
GAERS	1	56185001	56190000	5000	DUP	2	7	0	intergenic	Lnpep(dist=33744),Mir99b(dist=296969)
NEC	1	56185001	56190000	5000	DUP	2	6	0	intergenic	Lnpep(dist=33744),Mir99b(dist=296969)
GAERS	1	56505001	56515000	10000	DUP	2	5	0	exonic	Has1
NEC	1	56505001	56515000	10000	DUP	2	7	0	exonic	Has1
GAERS	1	56940001	56945000	5000	DUP	2	9	0	intergenic	Vom2r10(dist=21276),Vom1r2(dist=178858)
NEC	1	56940001	56945000	5000	DUP	2	11	0	intergenic	Vom2r10(dist=21276),Vom1r2(dist=178858)
GAERS	1	56950001	56955000	5000	DUP	2	5	0	intergenic	Vom2r10(dist=31276),Vom1r2(dist=168858)
NEC	1	56950001	56955000	5000	DUP	2	6	0	intergenic	Vom2r10(dist=31276),Vom1r2(dist=168858)
GAERS	1	58725001	58730000	5000	DUP	2	7	0	intergenic	Vom1r17(dist=42291),Vom1r19(dist=53570)
NEC	1	58725001	58730000	5000	DUP	2	7	0	intergenic	Vom1r17(dist=42291),Vom1r19(dist=53570)
GAERS	1	60300001	60310000	10000	DUP	2	4	0	exonic	Vom2r13
NEC	1	60300001	60310000	10000	DUP	2	4	0	exonic	Vom2r13
GAERS	1	61825001	61830000	5000	DUP	2	5	0	splicing	Vom2r18
NEC	1	61825001	61830000	5000	DUP	2	5	0	splicing	Vom2r18
GAERS	1	61853001	61875000	22000	DUP	3	6	0	intergenic	Vom2r18(dist=25441),Vom2r22(dist=59337)
GAERS	1	61880001	61950000	70000	DUP	2	4	0	exonic	Vom2r22
NEC	1	61890001	61950000	60000	DUP	2	4	0	exonic	Vom2r22
GAERS	1	61999001	62020000	21000	DUP	3	6	0	exonic	Vom2r22
NEC	1	62003001	62025000	22000	DUP	3	6	0	exonic	Vom2r22
NEC	1	62050001	62055000	5000	DUP	2	9	1	intergenic	Vom2r22(dist=40226),Actl9b(dist=83021)
GAERS	1	63000001	63020000	20000	DUP	2	4	0	intergenic	Vom1r26(dist=124160),Vom1r27(dist=117741)
NEC	1	63000001	63020000	20000	DUP	2	4	0	intergenic	Vom1r26(dist=124160),Vom1r27(dist=117741)
GAERS	1	63080001	63105000	25000	DUP	2	4	0	intergenic	Vom1r26(dist=204160),Vom1r27(dist=32741)
NEC	1	63080001	63110000	30000	DUP	2	4	0	intergenic	Vom1r26(dist=204160),Vom1r27(dist=27741)
GAERS	1	64220001	64225000	5000	DUP	2	4	0	exonic	Olr1l
NEC	1	64220001	64225000	5000	DUP	2	4	0	exonic	Olr1l
NEC	1	64710001	64810000	100000	DUP	3	6	0	exonic	Vom1r31
NEC	1	64815001	64835000	20000	DUP	2	5	0	intergenic	Vom1r31(dist=61407),Vom2r28(dist=88948)
NEC	1	65025001	65030000	5000	DUP	2	4	1	intergenic	Zfp418(dist=35179),RGD1308782(dist=70856)
GAERS	1	66340001	66345000	5000	DUP	10	24	0	intergenic	Nlrp5(dist=93715),Nlrp4(dist=452942)
NEC	1	66340001	66356000	16000	DUP	8	18	1	intergenic	Nlrp5(dist=93715),Nlrp4(dist=441942)
GAERS	1	66360001	66367000	7000	DUP	5	10	0	intergenic	Nlrp5(dist=113715),Nlrp4(dist=430942)
GAERS	1	66455001	66460000	5000	DUP	2	13	0	intergenic	Nlrp5(dist=208715),Nlrp4(dist=337942)
NEC	1	66455001	66460000	5000	DUP	2	9	0	intergenic	Nlrp5(dist=208715),Nlrp4(dist=337942)
GAERS	1	66691001	66711000	20000	DUP	9	18	0	intergenic	Nlrp5(dist=444715),Nlrp4(dist=86942)
NEC	1	66691001	66711000	20000	DUP	9	18	0	intergenic	Nlrp5(dist=444715),Nlrp4(dist=86942)
NEC	1	67305001	67315000	10000	DUP	2	4	0	exonic	Vom1r35
NEC	1	70090001	70095000	5000	DUP	2	5	1	intergenic	Vom2r29(dist=95018),Vom2r30(dist=357168)
NEC	1	71295001	71300000	5000	DUP	2	7	1	intergenic	Vom1r41(dist=37298),Vom1r42(dist=286649)
GAERS	1	74360001	74365000	5000	DUP	2	16	0	intronic	Sult2a2
NEC	1	74360001	74365000	5000	DUP	2	16	0	intronic	Sult2a2
GAERS	1	74480001	74485000	5000	DUP	2	7	0	intronic	Sult2a2
NEC	1	74480001	74485000	5000	DUP	2	7	0	intronic	Sult2a2
GAERS	1	74580001	74590000	10000	DUP	2	4	0	exonic	Sult2a4l1
NEC	1	74580001	74590000	10000	DUP	2	4	0	exonic	Sult2a4l1
GAERS	1	74680001	74740000	60000	DUP	2	5	0	exonic	Sult2a2
NEC	1	74680001	74740000	60000	DUP	2	5	0	exonic	Sult2a2
GAERS	1	74935001	74951000	16000	DUP	2	7	0	intronic	Sult2a2
NEC	1	74935001	75010000	75000	DUP	3	6	1	intronic	Sult2a2
GAERS	1	74954001	74980000	26000	DUP	2	6	0	intronic	Sult2a2
GAERS	1	74984001	75010000	26000	DUP	3	7	0	intronic	Sult2a2
GAERS	1	75020001	75095000	75000	DUP	2	5	0	intronic	Sult2a2
NEC	1	75020001	75050000	30000	DUP	2	5	0	intronic	Sult2a2
NEC	1	75055001	75095000	40000	DUP	2	6	0	intronic	Sult2a2
GAERS	1	75115001	75120000	5000	DUP	2	7	0	intronic	Sult2a2
NEC	1	75115001	75120000	5000	DUP	2	7	0	intronic	Sult2a2
GAERS	1	75404001	75429000	25000	DUP	3	6	0	intergenic	Sult2a2(dist=218632),Sult2a1(dist=203632)
NEC	1	75404001	75430000	26000	DUP	3	6	0	intergenic	Sult2a2(dist=218632),Sult2a1(dist=202632)
NEC	1	75450001	75465000	15000	DUP	3	6	0	intergenic	Sult2a2(dist=264632),Sult2a1(dist=167632)
GAERS	1	75480001	75495000	15000	DUP	3	6	0	intergenic	Sult2a2(dist=294632),Sult2a1(dist=137632)
GAERS	1	75504001	75525000	21000	DUP	3	6	0	intergenic	Sult2a2(dist=318632),Sult2a1(dist=107632)
NEC	1	75510001	75525000	15000	DUP	3	7	0	intergenic	Sult2a2(dist=324632),Sult2a1(dist=107632)
GAERS	1	75573001	75605000	32000	DUP	2	5	0	intergenic	Sult2a2(dist=387632),Sult2a1(dist=27632)
NEC	1	75675001	75740000	65000	DUP	3	6	0	exonic	Sult2a1
NEC	1	75745001	75750000	5000	DUP	2	5	0	intergenic	Sult2a1(dist=36979),Crx(dist=440656)
GAERS	1	75810001	75820000	10000	DUP	2	12	0	intergenic	Sult2a1(dist=101979),Crx(dist=370656)
NEC	1	75810001	75820000	10000	DUP	2	10	0	intergenic	Sult2a1(dist=101979),Crx(dist=370656)
GAERS	1	75839001	75850000	11000	DUP	23	50	0	intergenic	Sult2a1(dist=130979),Crx(dist=340656)
NEC	1	75839001	75850000	11000	DUP	23	48	0	intergenic	Sult2a1(dist=130979),Crx(dist=340656)
GAERS	1	75950001	75980000	30000	DUP	2	5	0	intergenic	Sult2a1(dist=241979),Crx(dist=210656)
NEC	1	75950001	75980000	30000	DUP	2	5	0	intergenic	Sult2a1(dist=241979),Crx(dist=210656)
GAERS	1	81305001	81315000	10000	DUP	4	11	0	intergenic	Cyp2b1(dist=14530),Cyp2b2(dist=30425)
NEC	1	81308001	81314000	6000	DUP	4	8	0	intergenic	Cyp2b1(dist=17530),Cyp2b2(dist=31425)
GAERS	1	81840001	81845000	5000	DUP	2	4	0	exonic	Cyp2b15
NEC	1	81840001	81845000	5000	DUP	2	4	0	exonic	Cyp2b15
GAERS	1	84708001	84715000	7000	DUP	6	14	1	intergenic	Sipa1l3(dist=214424),Zfp84(dist=62391)
GAERS	1	86255001	86260000	5000	DUP	2	12	1	intergenic	Gramd1a(dist=65416),LOC292801(dist=68779)
GAERS	1	86440001	86445000	5000	DUP	2	8	0	intergenic	LOC689199(dist=37712),Scgb1b27(dist=101704)
NEC	1	86440001	86445000	5000	DUP	2	8	0	intergenic	LOC689199(dist=37712),Scgb1b27(dist=101704)
GAERS	1	92735001	92745000	10000	DUP	2	9	1	intergenic	LOC499136(dist=118657),Vom2r37(dist=467573)
GAERS	1	92835001	92840000	5000	DUP	2	15	0	intergenic	LOC499136(dist=218657),Vom2r37(dist=372573)
NEC	1	92835001	92840000	5000	DUP	2	14	0	intergenic	LOC499136(dist=218657),Vom2r37(dist=372573)
GAERS	1	94955001	94960000	5000	DUP	2	6	1	intergenic	Josd2(dist=5925),MGC93975(dist=7722)
GAERS	1	96580001	96590000	10000	DUP	2	4	0	downstream	Nomo1
NEC	1	96580001	96590000	10000	DUP	2	5	0	downstream	Nomo1
NEC	1	97255001	97263000	8000	DUP	3	6	1	intergenic	Tph1(dist=47450),Saa4(dist=15428)
GAERS	1	101545001	101550000	5000	DUP	2	10	0	intergenic	Slc17a6(dist=78978),Gas2(dist=147265)
NEC	1	101545001	101550000	5000	DUP	2	11	0	intergenic	Slc17a6(dist=78978),Gas2(dist=147265)
NEC	1	101915001	101920000	5000	DUP	2	5	1	intergenic	RGD1559980(dist=92274),NONE(dist=NONE)
NEC	1	110670001	110680000	10000	DUP	2	4	1	intergenic	Atp10a(dist=309786),Ube3a(dist=49142)
NEC	1	110890001	110910000	20000	DUP	3	6	1	intergenic	Ube3a(dist=73510),Snrpn(dist=660586)
GAERS	1	111110001	111120000	10000	DUP	4	34	0	intergenic	Ube3a(dist=293510),Snrpn(dist=450586)
NEC	1	111115001	111120000	5000	DUP	4	68	0	intergenic	Ube3a(dist=298510),Snrpn(dist=450586)
GAERS	1	111130001	111135000	5000	DUP	2	4	1	intergenic	Ube3a(dist=313510),Snrpn(dist=435586)
GAERS	1	111145001	111150000	5000	DUP	4	27	0	intergenic	Ube3a(dist=328510),Snrpn(dist=420586)
NEC	1	111145001	111150000	5000	DUP	4	48	0	intergenic	Ube3a(dist=328510),Snrpn(dist=420586)
GAERS	1	111270001	111280000	10000	DUP	2	5	1	intergenic	Ube3a(dist=453510),Snrpn(dist=290586)
NEC	1	111285001	111290000	5000	DUP	2	14	1	intergenic	Ube3a(dist=468510),Snrpn(dist=280586)
GAERS	1	111347001	111365000	18000	DUP	5	17	0	intergenic	Ube3a(dist=530510),Snrpn(dist=205586)
NEC	1	111355001	111400000	45000	DUP	3	19	1	intergenic	Ube3a(dist=538510),Snrpn(dist=170586)
GAERS	1	111370001	111375000	5000	DUP	2	10	0	intergenic	Ube3a(dist=553510),Snrpn(dist=195586)
GAERS	1	111385001	111400000	15000	DUP	2	25	0	intergenic	Ube3a(dist=568510),Snrpn(dist=170586)
NEC	1	111674001	111735000	61000	DUP	3	8	1	intergenic	Snurf(dist=81108),NONE(dist=NONE)
GAERS	1	112105001	112120000	15000	DUP	2	4	0	intergenic	Snurf(dist=512108),NONE(dist=NONE)
NEC	1	112105001	112120000	15000	DUP	2	4	0	intergenic	Snurf(dist=512108),NONE(dist=NONE)
GAERS	1	112425001	112515000	90000	DUP	2	4	0	intergenic	Snurf(dist=832108),NONE(dist=NONE)
NEC	1	112425001	112515000	90000	DUP	2	4	0	intergenic	Snurf(dist=832108),NONE(dist=NONE)
GAERS	1	112545001	112650000	105000	DUP	2	5	0	intergenic	Snurf(dist=952108),NONE(dist=NONE)
NEC	1	112545001	112670000	125000	DUP	2	5	0	intergenic	Snurf(dist=952108),NONE(dist=NONE)
GAERS	1	113435001	113630000	195000	DUP	2	5	1	intergenic	Snurf(dist=1842108),Mir344b-1(dist=1689456)
NEC	1	113485001	113505000	20000	DUP	2	4	0	intergenic	Snurf(dist=1892108),Mir344b-1(dist=1814456)
NEC	1	113725001	113750000	25000	DUP	2	5	0	intergenic	NONE(dist=NONE),Mir344b-1(dist=1569456)
GAERS	1	116810001	116815000	5000	DUP	2	6	0	intergenic	Peg12(dist=98775),Chrna7(dist=772580)
NEC	1	116810001	116815000	5000	DUP	2	7	0	intergenic	Peg12(dist=98775),Chrna7(dist=772580)
GAERS	1	125555001	125560000	5000	DUP	2	8	0	intergenic	Nr2f2(dist=268072),Mctp2(dist=1572844)
NEC	1	125555001	125560000	5000	DUP	2	8	0	intergenic	Nr2f2(dist=268072),Mctp2(dist=1572844)
GAERS	1	125880001	125885000	5000	DUP	2	14	0	intergenic	Nr2f2(dist=593072),Mctp2(dist=1247844)
NEC	1	125880001	125885000	5000	DUP	2	14	0	intergenic	Nr2f2(dist=593072),Mctp2(dist=1247844)
NEC	1	141470001	141605000	135000	DUP	3	6	0	exonic	Olr11,Vom2r40
GAERS	1	141709001	141730000	21000	DUP	3	6	0	splicing	Vom2r40
NEC	1	141709001	141735000	26000	DUP	2	6	0	splicing	Vom2r40
GAERS	1	141870001	141895000	25000	DUP	2	5	0	exonic	Vom2r41
NEC	1	141870001	141895000	25000	DUP	2	5	0	exonic	Vom2r41
GAERS	1	144750001	144755000	5000	DUP	2	5	0	intergenic	Ctsc(dist=88818),Rab38(dist=28919)
NEC	1	144750001	144755000	5000	DUP	2	5	0	intergenic	Ctsc(dist=88818),Rab38(dist=28919)
GAERS	1	145515001	145520000	5000	DUP	2	7	0	intergenic	Rab38(dist=650428),Tmem135(dist=144796)
NEC	1	145515001	145520000	5000	DUP	2	6	0	intergenic	Rab38(dist=650428),Tmem135(dist=144796)
GAERS	1	146040001	146045000	5000	DUP	2	6	0	intergenic	Fzd4(dist=76964),Prss23(dist=36552)
NEC	1	146040001	146045000	5000	DUP	2	6	0	intergenic	Fzd4(dist=76964),Prss23(dist=36552)
GAERS	1	157435001	157440000	5000	DUP	2	10	0	intergenic	Chrdl2(dist=35720),Pold3(dist=13059)
NEC	1	157435001	157440000	5000	DUP	2	9	0	intergenic	Chrdl2(dist=35720),Pold3(dist=13059)
GAERS	1	161576001	161600000	24000	DUP	4	9	0	exonic	Hbb,Hbb-b1,LOC100134871,LOC689064
NEC	1	161584001	161600000	16000	DUP	4	8	0	exonic	Hbb,Hbb-b1,LOC100134871
GAERS	1	162010001	162015000	5000	DUP	2	9	0	exonic	Olr149
NEC	1	162010001	162015000	5000	DUP	2	9	0	exonic	Olr149
GAERS	1	162540001	162546000	6000	DUP	4	14	0	intergenic	Olr170(dist=28885),Olr171(dist=17516)
NEC	1	162540001	162546000	6000	DUP	4	13	0	intergenic	Olr170(dist=28885),Olr171(dist=17516)
GAERS	1	164665001	164670000	5000	DUP	2	9	0	intergenic	Olr234(dist=204205),Syt9(dist=52168)
NEC	1	164665001	164670000	5000	DUP	2	11	0	intergenic	Olr234(dist=204205),Syt9(dist=52168)
NEC	1	168295001	168305000	10000	DUP	2	4	0	intronic	RGD1559442
NEC	1	176040001	176045000	5000	DUP	2	4	1	intergenic	Ybx1(dist=859478),Rps15a(dist=276901)
GAERS	1	176260001	176265000	5000	DUP	2	12	0	intergenic	Ybx1(dist=1079478),Rps15a(dist=56901)
NEC	1	176260001	176265000	5000	DUP	2	13	0	intergenic	Ybx1(dist=1079478),Rps15a(dist=56901)
GAERS	1	177955001	177960000	5000	DUP	2	8	0	intergenic	Bucs1(dist=14673),Acsm4(dist=12234)
NEC	1	177955001	177960000	5000	DUP	2	7	0	intergenic	Bucs1(dist=14673),Acsm4(dist=12234)
GAERS	1	179030001	179035000	5000	DUP	2	7	0	intronic	Abca15
NEC	1	179030001	179035000	5000	DUP	2	7	0	intronic	Abca15
GAERS	1	187300001	187305000	5000	DUP	2	6	0	intergenic	Trim72(dist=4039),Itgam(dist=29413)
NEC	1	187300001	187305000	5000	DUP	2	8	0	intergenic	Trim72(dist=4039),Itgam(dist=29413)
GAERS	1	190505001	190590000	85000	DUP	2	12	1	intronic	Dmbt1
NEC	1	190905001	190910000	5000	DUP	2	4	1	downstream	RGD1560958
NEC	1	199915001	199921000	6000	DUP	6	13	0	intronic	Paox
GAERS	1	201110001	201120000	10000	DUP	3	8	0	intergenic	Nlrp6(dist=18082),Ifitm2(dist=14357)
NEC	1	201110001	201120000	10000	DUP	3	9	0	intergenic	Nlrp6(dist=18082),Ifitm2(dist=14357)
GAERS	1	201819001	201825000	6000	DUP	6	31	0	intergenic	Ap2a2(dist=5529),Tollip(dist=183799)
NEC	1	201819001	201825000	6000	DUP	6	31	0	intergenic	Ap2a2(dist=5529),Tollip(dist=183799)
GAERS	1	206510001	206515000	5000	DUP	2	4	0	intergenic	Unc93b1(dist=38762),Acy3(dist=54504)
NEC	1	211160001	211185000	25000	DUP	2	5	1	exonic	Slc22a25
GAERS	1	211175001	211185000	10000	DUP	2	10	0	exonic	Slc22a25
GAERS	1	215495001	215500000	5000	DUP	2	10	0	intergenic	Dtx4(dist=78122),Fam111a(dist=81410)
NEC	1	215495001	215500000	5000	DUP	2	10	0	intergenic	Dtx4(dist=78122),Fam111a(dist=81410)
GAERS	1	215550001	215555000	5000	DUP	4	32	0	intergenic	Dtx4(dist=133122),Fam111a(dist=26410)
NEC	1	215550001	215570000	20000	DUP	3	26	1	intergenic	Dtx4(dist=133122),Fam111a(dist=11410)
GAERS	1	215560001	215605000	45000	DUP	2	23	1	exonic	Fam111a
GAERS	1	218395001	218400000	5000	DUP	2	6	0	intergenic	Tle4(dist=624407),Psat1(dist=868420)
NEC	1	218395001	218400000	5000	DUP	2	6	0	intergenic	Tle4(dist=624407),Psat1(dist=868420)
NEC	1	221800001	221805000	5000	DUP	2	10	1	intergenic	Rfk(dist=867942),Ostf1(dist=377804)
GAERS	1	223965001	223970000	5000	DUP	2	5	0	intronic	Tmc1
NEC	1	223965001	223970000	5000	DUP	2	5	0	intronic	Tmc1
NEC	1	228015001	228020000	5000	DUP	2	9	0	intergenic	Pip5k1b(dist=53330),RGD1359349(dist=77429)
NEC	1	229840001	229845000	5000	DUP	2	18	1	intergenic	Dmrt2(dist=719446),Smarca2(dist=170057)
GAERS	1	243593001	243610000	17000	DUP	4	9	0	intergenic	Cyp2c24(dist=13950),Cyp2c7(dist=229222)
NEC	1	243593001	243610000	17000	DUP	4	9	0	intergenic	Cyp2c24(dist=13950),Cyp2c7(dist=229222)
GAERS	1	243614001	243655000	41000	DUP	3	8	0	intergenic	Cyp2c24(dist=34950),Cyp2c7(dist=184222)
NEC	1	243614001	243715000	101000	DUP	3	8	0	intergenic	Cyp2c24(dist=34950),Cyp2c7(dist=124222)
GAERS	1	243658001	243715000	57000	DUP	3	8	0	intergenic	Cyp2c24(dist=78950),Cyp2c7(dist=124222)
GAERS	1	243725001	243740000	15000	DUP	4	9	0	intergenic	Cyp2c24(dist=145950),Cyp2c7(dist=99222)
NEC	1	243725001	243740000	15000	DUP	4	8	0	intergenic	Cyp2c24(dist=145950),Cyp2c7(dist=99222)
GAERS	1	243747001	243752000	5000	DUP	4	9	0	intergenic	Cyp2c24(dist=167950),Cyp2c7(dist=87222)
NEC	1	243747001	243752000	5000	DUP	4	8	0	intergenic	Cyp2c24(dist=167950),Cyp2c7(dist=87222)
GAERS	1	243800001	243905000	105000	DUP	2	6	0	exonic	Cyp2c6v1,Cyp2c7
NEC	1	243805001	243905000	100000	DUP	2	6	0	exonic	Cyp2c6v1,Cyp2c7
GAERS	1	243945001	243965000	20000	DUP	3	7	0	exonic	Cyp2c7
NEC	1	243945001	243975000	30000	DUP	3	8	0	exonic	Cyp2c7
GAERS	1	243995001	244075000	80000	DUP	3	8	0	intronic	Cyp2c7
NEC	1	243995001	244030000	35000	DUP	3	9	0	intronic	Cyp2c7
NEC	1	244035001	244075000	40000	DUP	3	8	0	intronic	Cyp2c7
NEC	1	244159001	244180000	21000	DUP	2	4	0	intronic	Cyp2c7
GAERS	1	245205001	245220000	15000	DUP	2	4	0	intergenic	Cyp2c7(dist=582536),Cyp2c22(dist=78381)
NEC	1	245205001	245220000	15000	DUP	2	4	0	intergenic	Cyp2c7(dist=582536),Cyp2c22(dist=78381)
NEC	1	251770001	251775000	5000	DUP	2	4	1	intronic	Arl3
GAERS	1	261270001	261275000	5000	DUP	2	5	0	intergenic	Shoc2(dist=996830),Gpam(dist=95264)
NEC	1	261270001	261275000	5000	DUP	2	5	0	intergenic	Shoc2(dist=996830),Gpam(dist=95264)
NEC	1	267850001	267895000	45000	DUP	2	4	1	exonic	Ces2,Ces2c,LOC100365112
GAERS	2	1	10000	10000	DUP	3	8	0	intergenic	NONE(dist=NONE),Erap1(dist=1443878)
NEC	2	1	5000	5000	DUP	4	8	0	intergenic	NONE(dist=NONE),Erap1(dist=1448878)
GAERS	2	15001	20000	5000	DUP	4	48	0	intergenic	NONE(dist=NONE),Erap1(dist=1433878)
NEC	2	15001	20000	5000	DUP	4	54	0	intergenic	NONE(dist=NONE),Erap1(dist=1433878)
GAERS	2	25001	50000	25000	DUP	2	10	0	intergenic	NONE(dist=NONE),Erap1(dist=1403878)
NEC	2	25001	125000	100000	DUP	2	13	0	intergenic	NONE(dist=NONE),Erap1(dist=1328878)
GAERS	2	55001	125000	70000	DUP	2	11	0	intergenic	NONE(dist=NONE),Erap1(dist=1328878)
GAERS	2	129001	325000	196000	DUP	2	14	1	intergenic	NONE(dist=NONE),Erap1(dist=1128878)
NEC	2	129001	205000	76000	DUP	3	16	0	intergenic	NONE(dist=NONE),Erap1(dist=1248878)
NEC	2	210001	240000	30000	DUP	2	13	0	intergenic	NONE(dist=NONE),Erap1(dist=1213878)
NEC	2	245001	290000	45000	DUP	2	16	0	intergenic	NONE(dist=NONE),Erap1(dist=1163878)
NEC	2	295001	350000	55000	DUP	2	16	1	intergenic	NONE(dist=NONE),Erap1(dist=1103878)
GAERS	2	330001	435000	105000	DUP	2	14	1	intergenic	NONE(dist=NONE),Erap1(dist=1018878)
NEC	2	355001	390000	35000	DUP	2	14	0	intergenic	NONE(dist=NONE),Erap1(dist=1063878)
NEC	2	395001	475000	80000	DUP	2	15	1	intergenic	NONE(dist=NONE),Erap1(dist=978878)
GAERS	2	440001	485000	45000	DUP	2	12	0	intergenic	NONE(dist=NONE),Erap1(dist=968878)
NEC	2	480001	490000	10000	DUP	2	6	0	intergenic	NONE(dist=NONE),Erap1(dist=963878)
GAERS	2	500001	540000	40000	DUP	2	12	0	intergenic	NONE(dist=NONE),Erap1(dist=913878)
NEC	2	500001	540000	40000	DUP	2	13	0	intergenic	NONE(dist=NONE),Erap1(dist=913878)
GAERS	2	555001	670000	115000	DUP	3	18	0	intergenic	NONE(dist=NONE),Erap1(dist=783878)
NEC	2	555001	595000	40000	DUP	2	28	0	intergenic	NONE(dist=NONE),Erap1(dist=858878)
NEC	2	600001	670000	70000	DUP	3	18	0	intergenic	NONE(dist=NONE),Erap1(dist=783878)
GAERS	2	680001	690000	10000	DUP	2	5	0	intergenic	NONE(dist=NONE),Erap1(dist=763878)
NEC	2	680001	690000	10000	DUP	2	5	0	intergenic	NONE(dist=NONE),Erap1(dist=763878)
NEC	2	695001	725000	30000	DUP	2	17	0	intergenic	NONE(dist=NONE),Erap1(dist=728878)
GAERS	2	705001	725000	20000	DUP	3	15	0	intergenic	NONE(dist=NONE),Erap1(dist=728878)
GAERS	2	755001	880000	125000	DUP	2	8	0	intergenic	NONE(dist=NONE),Erap1(dist=573878)
NEC	2	755001	875000	120000	DUP	2	10	0	intergenic	NONE(dist=NONE),Erap1(dist=578878)
GAERS	2	890001	900000	10000	DUP	2	15	0	intergenic	NONE(dist=NONE),Erap1(dist=553878)
NEC	2	890001	900000	10000	DUP	2	19	0	intergenic	NONE(dist=NONE),Erap1(dist=553878)
GAERS	2	905001	910000	5000	DUP	2	22	0	intergenic	NONE(dist=NONE),Erap1(dist=543878)
NEC	2	905001	970000	65000	DUP	2	22	1	intergenic	NONE(dist=NONE),Erap1(dist=483878)
GAERS	2	915001	940000	25000	DUP	2	31	0	intergenic	NONE(dist=NONE),Erap1(dist=513878)
GAERS	2	950001	1005000	55000	DUP	3	19	1	intergenic	NONE(dist=NONE),Erap1(dist=448878)
NEC	2	975001	980000	5000	DUP	2	8	0	intergenic	NONE(dist=NONE),Erap1(dist=473878)
NEC	2	990001	1075000	85000	DUP	2	14	0	intergenic	NONE(dist=NONE),Erap1(dist=378878)
GAERS	2	1010001	1150000	140000	DUP	2	12	1	intergenic	NONE(dist=NONE),Erap1(dist=303878)
NEC	2	1080001	1115000	35000	DUP	2	11	0	intergenic	NONE(dist=NONE),Erap1(dist=338878)
NEC	2	1130001	1150000	20000	DUP	2	16	0	intergenic	NONE(dist=NONE),Erap1(dist=303878)
GAERS	2	1170001	1180000	10000	DUP	2	13	0	intergenic	NONE(dist=NONE),Erap1(dist=273878)
NEC	2	1170001	1180000	10000	DUP	2	17	0	intergenic	NONE(dist=NONE),Erap1(dist=273878)
GAERS	2	1200001	1205000	5000	DUP	2	24	1	intergenic	NONE(dist=NONE),Erap1(dist=248878)
GAERS	2	1210001	1240000	30000	DUP	2	22	0	intergenic	NONE(dist=NONE),Erap1(dist=213878)
NEC	2	1210001	1235000	25000	DUP	2	23	0	intergenic	NONE(dist=NONE),Erap1(dist=218878)
GAERS	2	1320001	1325000	5000	DUP	2	20	0	intergenic	NONE(dist=NONE),Erap1(dist=128878)
NEC	2	1320001	1325000	5000	DUP	2	24	0	intergenic	NONE(dist=NONE),Erap1(dist=128878)
GAERS	2	1335001	1345000	10000	DUP	2	20	0	intergenic	NONE(dist=NONE),Erap1(dist=108878)
NEC	2	1340001	1345000	5000	DUP	2	14	0	intergenic	NONE(dist=NONE),Erap1(dist=108878)
GAERS	2	1350001	1355000	5000	DUP	2	18	0	intergenic	NONE(dist=NONE),Erap1(dist=98878)
NEC	2	1350001	1395000	45000	DUP	2	29	1	intergenic	NONE(dist=NONE),Erap1(dist=58878)
GAERS	2	1375001	1398000	23000	DUP	2	9	0	intergenic	NONE(dist=NONE),Erap1(dist=55878)
NEC	2	1415001	1426000	11000	DUP	2	7	0	intergenic	NONE(dist=NONE),Erap1(dist=27878)
NEC	2	1429001	1445000	16000	DUP	3	7	0	intergenic	NONE(dist=NONE),Erap1(dist=8878)
NEC	2	2060001	2065000	5000	DUP	2	5	1	intergenic	Pcsk1(dist=89765),Glrx(dist=823605)
NEC	2	2695001	2700000	5000	DUP	2	6	1	intergenic	Pcsk1(dist=724765),Glrx(dist=188605)
GAERS	2	3575001	3580000	5000	DUP	2	11	0	intergenic	Arsk(dist=393439),Ankrd32(dist=781776)
NEC	2	3575001	3580000	5000	DUP	2	12	0	intergenic	Arsk(dist=393439),Ankrd32(dist=781776)
NEC	2	4335001	4340000	5000	DUP	2	5	1	intergenic	Arsk(dist=1153439),Ankrd32(dist=21776)
NEC	2	4445001	4455000	10000	DUP	7	20	1	intronic	Ankrd32
GAERS	2	5095001	5100000	5000	DUP	2	16	0	intergenic	Ankrd32(dist=625196),Fam172a(dist=166234)
NEC	2	5095001	5100000	5000	DUP	2	17	0	intergenic	Ankrd32(dist=625196),Fam172a(dist=166234)
GAERS	2	8665001	8670000	5000	DUP	2	5	0	intergenic	NONE(dist=NONE),Faim(dist=852803)
NEC	2	8665001	8670000	5000	DUP	2	5	0	intergenic	NONE(dist=NONE),Faim(dist=852803)
GAERS	2	10040001	10045000	5000	DUP	2	4	0	intergenic	Cetn3(dist=117640),NONE(dist=NONE)
NEC	2	10040001	10045000	5000	DUP	2	4	0	intergenic	Cetn3(dist=117640),NONE(dist=NONE)
GAERS	2	10380001	10385000	5000	DUP	2	4	0	intergenic	Cetn3(dist=457640),Mir3597-2(dist=1874488)
NEC	2	10380001	10385000	5000	DUP	2	4	0	intergenic	Cetn3(dist=457640),Mir3597-2(dist=1874488)
GAERS	2	10420001	10430000	10000	DUP	2	6	0	intergenic	Cetn3(dist=497640),Mir3597-2(dist=1829488)
NEC	2	10425001	10430000	5000	DUP	2	5	0	intergenic	Cetn3(dist=502640),Mir3597-2(dist=1829488)
GAERS	2	13815001	13820000	5000	DUP	2	4	0	intergenic	Mir3597-2(dist=1555396),Ccnh(dist=359894)
NEC	2	13815001	13820000	5000	DUP	2	4	0	intergenic	Mir3597-2(dist=1555396),Ccnh(dist=359894)
NEC	2	15195001	15200000	5000	DUP	2	4	1	intergenic	Rasa1(dist=907177),Cox7c(dist=54040)
NEC	2	15690001	15695000	5000	DUP	2	4	1	intergenic	Cox7c(dist=433936),NONE(dist=NONE)
GAERS	2	19125001	19130000	5000	DUP	2	6	0	intergenic	NONE(dist=NONE),Hapln1(dist=446064)
NEC	2	19125001	19130000	5000	DUP	2	4	0	intergenic	NONE(dist=NONE),Hapln1(dist=446064)
GAERS	2	20051001	20060000	9000	DUP	11	55	0	intronic	Xrcc4
NEC	2	20051001	20060000	9000	DUP	11	52	0	intronic	Xrcc4
GAERS	2	21470001	21475000	5000	DUP	2	4	1	intergenic	Atg10(dist=95374),Acot12(dist=509849)
NEC	2	27500001	27505000	5000	DUP	2	5	1	intronic	Enc1
GAERS	2	31770001	31780000	10000	DUP	2	4	1	intergenic	Slc30a5(dist=132346),Pik3r1(dist=822673)
NEC	2	36400001	36405000	5000	DUP	2	4	1	intergenic	Rnf180(dist=146340),Htr1a(dist=29518)
GAERS	2	39160001	39165000	5000	DUP	2	9	0	intergenic	Kif2a(dist=1016569),Ercc8(dist=217963)
NEC	2	39160001	39165000	5000	DUP	2	13	0	intergenic	Kif2a(dist=1016569),Ercc8(dist=217963)
GAERS	2	49230001	49235000	5000	DUP	2	6	0	intergenic	Emb(dist=74780),Hcn1(dist=290949)
NEC	2	49230001	49235000	5000	DUP	2	5	0	intergenic	Emb(dist=74780),Hcn1(dist=290949)
GAERS	2	49855001	49860000	5000	DUP	2	4	0	intronic	Hcn1
NEC	2	49855001	49860000	5000	DUP	2	4	0	intronic	Hcn1
GAERS	2	51810001	51815000	5000	DUP	2	4	0	intergenic	Hmgcs1(dist=55418),Zfp131(dist=2668)
NEC	2	51810001	51815000	5000	DUP	2	4	0	intergenic	Hmgcs1(dist=55418),Zfp131(dist=2668)
NEC	2	51905001	51915000	10000	DUP	2	4	0	intergenic	Zfp131(dist=60367),Sepp1(dist=536883)
NEC	2	51979001	52010000	31000	DUP	3	6	1	intergenic	Zfp131(dist=134367),Sepp1(dist=441883)
NEC	2	52019001	52030000	11000	DUP	3	6	0	intergenic	Zfp131(dist=174367),Sepp1(dist=421883)
GAERS	2	52034001	52045000	11000	DUP	2	6	0	intergenic	Zfp131(dist=189367),Sepp1(dist=406883)
NEC	2	52034001	52045000	11000	DUP	2	7	0	intergenic	Zfp131(dist=189367),Sepp1(dist=406883)
GAERS	2	52048001	52055000	7000	DUP	3	6	0	intergenic	Zfp131(dist=203367),Sepp1(dist=396883)
NEC	2	52048001	52055000	7000	DUP	3	8	0	intergenic	Zfp131(dist=203367),Sepp1(dist=396883)
NEC	2	52070001	52080000	10000	DUP	2	4	1	intergenic	Zfp131(dist=225367),Sepp1(dist=371883)
GAERS	2	52275001	52280000	5000	DUP	2	5	0	intergenic	Zfp131(dist=430367),Sepp1(dist=171883)
NEC	2	52275001	52280000	5000	DUP	2	5	0	intergenic	Zfp131(dist=430367),Sepp1(dist=171883)
GAERS	2	52290001	52297000	7000	DUP	4	29	0	intergenic	Zfp131(dist=445367),Sepp1(dist=154883)
NEC	2	52290001	52297000	7000	DUP	4	42	0	intergenic	Zfp131(dist=445367),Sepp1(dist=154883)
NEC	2	53629001	53640000	11000	DUP	2	5	0	intergenic	Plcxd3(dist=44304),C6(dist=51290)
GAERS	2	53630001	53640000	10000	DUP	2	4	0	intergenic	Plcxd3(dist=45304),C6(dist=51290)
GAERS	2	53720001	53725000	5000	DUP	2	6	0	exonic	C6
NEC	2	53720001	53725000	5000	DUP	2	6	0	exonic	C6
NEC	2	55215001	55220000	5000	DUP	2	4	1	intergenic	Ptger4(dist=781094),Dab2(dist=494877)
GAERS	2	59525001	59530000	5000	DUP	2	9	0	intronic	Prlr
NEC	2	59525001	59530000	5000	DUP	2	7	0	intronic	Prlr
GAERS	2	79590001	79600000	10000	DUP	2	8	0	intergenic	Fam105a(dist=20869),Krt18(dist=443196)
NEC	2	79590001	79600000	10000	DUP	2	7	0	intergenic	Fam105a(dist=20869),Krt18(dist=443196)
NEC	2	81560001	81565000	5000	DUP	2	5	1	intergenic	Krt18(dist=1515441),Ctnnd2(dist=834557)
GAERS	2	82570001	82580000	10000	DUP	2	4	0	intronic	Ctnnd2
GAERS	2	86960001	86970000	10000	DUP	2	4	1	intergenic	Zfp455(dist=748636),LOC499565(dist=960683)
GAERS	2	90330001	90335000	5000	DUP	2	5	0	intergenic	Ralyl(dist=1006298),tGap1(dist=1832010)
NEC	2	90330001	90335000	5000	DUP	2	5	0	intergenic	Ralyl(dist=1006298),tGap1(dist=1832010)
GAERS	2	90605001	90625000	20000	DUP	2	4	0	intergenic	Ralyl(dist=1281298),tGap1(dist=1542010)
NEC	2	90605001	90630000	25000	DUP	2	4	0	intergenic	Ralyl(dist=1281298),tGap1(dist=1537010)
GAERS	2	91665001	91670000	5000	DUP	2	7	0	intergenic	NONE(dist=NONE),tGap1(dist=497010)
NEC	2	91665001	91670000	5000	DUP	2	6	0	intergenic	NONE(dist=NONE),tGap1(dist=497010)
GAERS	2	93155001	93160000	5000	DUP	2	12	0	intergenic	tGap1(dist=929959),Snx16(dist=114839)
NEC	2	93155001	93160000	5000	DUP	2	12	0	intergenic	tGap1(dist=929959),Snx16(dist=114839)
GAERS	2	93765001	93770000	5000	DUP	2	16	0	intergenic	Pmp2(dist=194799),Zbtb10(dist=768617)
NEC	2	93765001	93770000	5000	DUP	2	13	0	intergenic	Pmp2(dist=194799),Zbtb10(dist=768617)
GAERS	2	95995001	96000000	5000	DUP	2	7	0	intergenic	Stmn2(dist=662315),Il7(dist=356083)
NEC	2	95995001	96000000	5000	DUP	2	5	0	intergenic	Stmn2(dist=662315),Il7(dist=356083)
GAERS	2	101185001	101190000	5000	DUP	2	4	0	intergenic	Ythdf3(dist=299227),Mir124-2(dist=1509466)
NEC	2	101185001	101190000	5000	DUP	2	4	0	intergenic	Ythdf3(dist=299227),Mir124-2(dist=1509466)
GAERS	2	103825001	103835000	10000	DUP	2	5	0	intergenic	Cyp7b1(dist=553728),Armc1(dist=393985)
NEC	2	103825001	103835000	10000	DUP	2	4	0	intergenic	Cyp7b1(dist=553728),Armc1(dist=393985)
GAERS	2	107095001	107100000	5000	DUP	2	6	0	intergenic	Agtr1b(dist=1492410),Tbl1xr1(dist=461415)
NEC	2	107095001	107100000	5000	DUP	2	8	0	intergenic	Agtr1b(dist=1492410),Tbl1xr1(dist=461415)
NEC	2	109795001	109800000	5000	DUP	2	5	1	intergenic	NONE(dist=NONE),LOC499584(dist=558724)
GAERS	2	110260001	110265000	5000	DUP	2	6	0	intergenic	NONE(dist=NONE),LOC499584(dist=93724)
NEC	2	110260001	110265000	5000	DUP	2	6	0	intergenic	NONE(dist=NONE),LOC499584(dist=93724)
GAERS	2	111385001	111390000	5000	DUP	2	6	1	intronic	Nlgn1
GAERS	2	115535001	115540000	5000	DUP	2	6	0	intergenic	Pld1(dist=74483),Tnik(dist=59466)
NEC	2	115535001	115540000	5000	DUP	2	7	0	intergenic	Pld1(dist=74483),Tnik(dist=59466)
GAERS	2	116125001	116135000	10000	DUP	2	6	0	intergenic	Slc2a2(dist=59168),Eif5a2(dist=8429)
NEC	2	116125001	116135000	10000	DUP	2	6	0	intergenic	Slc2a2(dist=59168),Eif5a2(dist=8429)
NEC	2	117275001	117280000	5000	DUP	2	4	1	intergenic	Terc(dist=40168),Mecom(dist=14452)
GAERS	2	119465001	119470000	5000	DUP	2	13	0	intergenic	Pex5l(dist=125266),Ttc14(dist=635439)
NEC	2	119465001	119470000	5000	DUP	2	12	0	intergenic	Pex5l(dist=125266),Ttc14(dist=635439)
GAERS	2	119690001	119695000	5000	DUP	2	5	0	intergenic	Pex5l(dist=350266),Ttc14(dist=410439)
NEC	2	119690001	119695000	5000	DUP	2	5	0	intergenic	Pex5l(dist=350266),Ttc14(dist=410439)
GAERS	2	121025001	121030000	5000	DUP	2	5	0	intergenic	Sox2(dist=53571),Dcun1d1(dist=1309553)
NEC	2	121025001	121030000	5000	DUP	2	4	0	intergenic	Sox2(dist=53571),Dcun1d1(dist=1309553)
NEC	2	125130001	125135000	5000	DUP	2	5	1	intergenic	Spry1(dist=911667),Ankrd50(dist=242101)
GAERS	2	125500001	125505000	5000	DUP	2	6	0	intergenic	Ankrd50(dist=92365),Fat4(dist=342465)
NEC	2	125500001	125505000	5000	DUP	2	6	0	intergenic	Ankrd50(dist=92365),Fat4(dist=342465)
GAERS	2	126630001	126635000	5000	DUP	2	8	0	intergenic	Fat4(dist=654381),Hspa4l(dist=1062504)
NEC	2	126630001	126635000	5000	DUP	2	8	0	intergenic	Fat4(dist=654381),Hspa4l(dist=1062504)
NEC	2	129955001	129960000	5000	DUP	2	4	1	intergenic	RGD1359508(dist=1191528),Wdr61(dist=1544987)
GAERS	2	131785001	131790000	5000	DUP	2	5	0	intergenic	Wdr61(dist=278882),NONE(dist=NONE)
NEC	2	131785001	131790000	5000	DUP	2	4	0	intergenic	Wdr61(dist=278882),NONE(dist=NONE)
NEC	2	135575001	135635000	60000	DUP	2	4	0	intergenic	Pabpc4l(dist=1414413),RGD1307595(dist=1531345)
GAERS	2	136020001	136040000	20000	DUP	2	4	0	intergenic	Pabpc4l(dist=1859413),RGD1307595(dist=1126345)
NEC	2	136020001	136040000	20000	DUP	2	4	0	intergenic	Pabpc4l(dist=1859413),RGD1307595(dist=1126345)
GAERS	2	136090001	136095000	5000	DUP	2	4	0	intergenic	Pabpc4l(dist=1929413),RGD1307595(dist=1071345)
NEC	2	136090001	136095000	5000	DUP	2	4	0	intergenic	Pabpc4l(dist=1929413),RGD1307595(dist=1071345)
NEC	2	145710001	145715000	5000	DUP	2	4	1	intergenic	Mab21l1(dist=701481),Eif3i(dist=19687)
GAERS	2	151130001	151135000	5000	DUP	2	7	0	intergenic	Rap2b(dist=302967),Dhx36(dist=987767)
NEC	2	151130001	151135000	5000	DUP	2	7	0	intergenic	Rap2b(dist=302967),Dhx36(dist=987767)
GAERS	2	153555001	153560000	5000	DUP	2	4	0	intronic	Plch1
NEC	2	153555001	153560000	5000	DUP	2	4	0	intronic	Plch1
NEC	2	154245001	154250000	5000	DUP	2	4	1	intergenic	Vom2r46(dist=220338),Vom2r47(dist=233795)
NEC	2	154290001	154335000	45000	DUP	2	6	0	intergenic	Vom2r46(dist=265338),Vom2r47(dist=148795)
NEC	2	154370001	154395000	25000	DUP	2	8	1	intergenic	Vom2r46(dist=345338),Vom2r47(dist=88795)
GAERS	2	154400001	154405000	5000	DUP	2	4	0	intergenic	Vom2r46(dist=375338),Vom2r47(dist=78795)
NEC	2	154400001	154405000	5000	DUP	2	8	0	intergenic	Vom2r46(dist=375338),Vom2r47(dist=78795)
GAERS	2	154415001	154445000	30000	DUP	2	5	0	intergenic	Vom2r46(dist=390338),Vom2r47(dist=38795)
NEC	2	154415001	154445000	30000	DUP	2	6	0	intergenic	Vom2r46(dist=390338),Vom2r47(dist=38795)
GAERS	2	165855001	165860000	5000	DUP	2	10	0	intergenic	Bche(dist=1427007),Zbbx(dist=73067)
NEC	2	165855001	165860000	5000	DUP	2	10	0	intergenic	Bche(dist=1427007),Zbbx(dist=73067)
NEC	2	174430001	174435000	5000	DUP	2	5	1	intergenic	Npy2r(dist=169338),Rbm46(dist=136323)
GAERS	2	183025001	183045000	20000	DUP	2	4	1	exonic	Pglyrp4
GAERS	2	183140001	183150000	10000	DUP	2	6	1	intergenic	Pglyrp4(dist=101820),RGD1562234(dist=349183)
GAERS	2	186305001	186315000	10000	DUP	2	4	1	intergenic	Lce1m(dist=250749),S100a11(dist=305360)
GAERS	2	186440001	186445000	5000	DUP	2	16	1	intergenic	Lce1m(dist=385749),S100a11(dist=175360)
GAERS	2	187205001	187245000	40000	DUP	2	5	0	intergenic	S100a10(dist=550680),RGD1563667(dist=1967358)
NEC	2	187210001	187245000	35000	DUP	2	6	0	intergenic	S100a10(dist=555680),RGD1563667(dist=1967358)
GAERS	2	188400001	188580000	180000	DUP	2	4	0	intergenic	S100a10(dist=1745680),RGD1563667(dist=632358)
NEC	2	188400001	188420000	20000	DUP	2	5	0	intergenic	S100a10(dist=1745680),RGD1563667(dist=792358)
NEC	2	188440001	188600000	160000	DUP	2	4	0	intergenic	S100a10(dist=1785680),RGD1563667(dist=612358)
GAERS	2	188755001	188780000	25000	DUP	2	4	0	intergenic	NONE(dist=NONE),RGD1563667(dist=432358)
NEC	2	188765001	188790000	25000	DUP	2	5	0	intergenic	NONE(dist=NONE),RGD1563667(dist=422358)
GAERS	2	188845001	188970000	125000	DUP	2	4	1	intergenic	NONE(dist=NONE),RGD1563667(dist=242358)
NEC	2	188860001	188910000	50000	DUP	2	5	0	intergenic	NONE(dist=NONE),RGD1563667(dist=302358)
NEC	2	188920001	188970000	50000	DUP	2	4	0	intergenic	NONE(dist=NONE),RGD1563667(dist=242358)
GAERS	2	189010001	189140000	130000	DUP	2	4	0	intergenic	NONE(dist=NONE),RGD1563667(dist=72358)
NEC	2	189040001	189140000	100000	DUP	2	4	0	intergenic	NONE(dist=NONE),RGD1563667(dist=72358)
GAERS	2	189155001	189220000	65000	DUP	2	4	1	exonic	RGD1563667
GAERS	2	191220001	191225000	5000	DUP	2	7	0	intergenic	Fcgr1a(dist=116059),Hfe2(dist=104644)
NEC	2	191220001	191225000	5000	DUP	2	6	0	intergenic	Fcgr1a(dist=116059),Hfe2(dist=104644)
NEC	2	193325001	193335000	10000	DUP	2	4	1	intergenic	Hsd3b5(dist=55022),Hsd3b6(dist=2342)
GAERS	2	194145001	194150000	5000	DUP	2	10	0	intergenic	Tbx15(dist=75989),Wdr3(dist=943948)
NEC	2	194145001	194150000	5000	DUP	2	11	0	intergenic	Tbx15(dist=75989),Wdr3(dist=943948)
NEC	2	194190001	194195000	5000	DUP	2	5	1	intergenic	Tbx15(dist=120989),Wdr3(dist=898948)
NEC	2	197960001	197965000	5000	DUP	2	10	1	intergenic	Tshb(dist=46815),Sycp1(dist=24615)
GAERS	2	198020001	198025000	5000	DUP	2	5	0	intronic	Sycp1
NEC	2	201460001	201465000	5000	DUP	2	4	1	intergenic	Chia(dist=28224),Chi3l3(dist=123788)
NEC	2	207120001	207125000	5000	DUP	2	5	1	intergenic	Prmt6(dist=1204853),Hmox2-ps1(dist=1297407)
NEC	2	209470001	209520000	50000	DUP	2	4	1	exonic	Amy2
NEC	2	211405001	211410000	5000	DUP	2	7	1	intergenic	Olfm3(dist=240677),S1pr1(dist=441304)
GAERS	2	212675001	212680000	5000	DUP	2	5	0	intergenic	Cdc14a(dist=22106),Rtcd1(dist=52742)
NEC	2	212675001	212680000	5000	DUP	2	4	0	intergenic	Cdc14a(dist=22106),Rtcd1(dist=52742)
GAERS	2	212795001	212800000	5000	DUP	2	6	0	exonic	Lrrc39
NEC	2	212795001	212800000	5000	DUP	2	6	0	exonic	Lrrc39
NEC	2	213335001	213340000	5000	DUP	2	5	1	intergenic	Palmd(dist=106702),Lppr4(dist=346580)
NEC	2	215290001	215295000	5000	DUP	2	4	1	intronic	Dpyd
GAERS	2	217615001	217620000	5000	DUP	2	6	0	intergenic	Ptbp2(dist=1365825),Rwdd3(dist=118411)
NEC	2	217615001	217620000	5000	DUP	2	7	0	intergenic	Ptbp2(dist=1365825),Rwdd3(dist=118411)
NEC	2	217935001	217940000	5000	DUP	2	4	0	intronic	Alg14
GAERS	2	221430001	221440000	10000	DUP	2	4	1	intergenic	Tram1l1(dist=334451),Ndst4(dist=1063566)
GAERS	2	221485001	221550000	65000	DUP	2	8	0	intergenic	Tram1l1(dist=389451),Ndst4(dist=953566)
NEC	2	221485001	221550000	65000	DUP	2	6	0	intergenic	Tram1l1(dist=389451),Ndst4(dist=953566)
GAERS	2	222745001	222750000	5000	DUP	2	5	1	intronic	Ndst4
NEC	2	231345001	231350000	5000	DUP	2	4	1	intergenic	Ppa2(dist=445468),Cxxc4(dist=352047)
GAERS	2	242035001	242040000	5000	DUP	2	12	0	intergenic	Pkn2(dist=1025938),Lmo4(dist=458074)
NEC	2	242035001	242040000	5000	DUP	2	13	0	intergenic	Pkn2(dist=1025938),Lmo4(dist=458074)
GAERS	2	248135001	248140000	5000	DUP	2	6	0	intergenic	Lphn2(dist=412812),Eltd1(dist=1624600)
NEC	2	248135001	248140000	5000	DUP	2	5	0	intergenic	Lphn2(dist=412812),Eltd1(dist=1624600)
NEC	2	252700001	252745000	45000	DUP	2	4	0	exonic	Tnni3k
GAERS	2	252705001	252745000	40000	DUP	2	4	0	exonic	Tnni3k
NEC	2	254355001	254365000	10000	DUP	2	4	1	intergenic	Lrriq3(dist=1294936),Negr1(dist=301633)
NEC	3	7001	35000	28000	DUP	4	9	0	intergenic	NONE(dist=NONE),LOC499742(dist=1230892)
NEC	3	45001	55000	10000	DUP	3	8	0	intergenic	NONE(dist=NONE),LOC499742(dist=1210892)
GAERS	3	65001	125000	60000	DUP	2	6	0	intergenic	NONE(dist=NONE),LOC499742(dist=1140892)
NEC	3	65001	80000	15000	DUP	2	8	0	intergenic	NONE(dist=NONE),LOC499742(dist=1185892)
NEC	3	84001	115000	31000	DUP	2	8	0	intergenic	NONE(dist=NONE),LOC499742(dist=1150892)
GAERS	3	129001	151000	22000	DUP	4	16	1	intergenic	NONE(dist=NONE),LOC499742(dist=1114892)
NEC	3	129001	135000	6000	DUP	4	13	0	intergenic	NONE(dist=NONE),LOC499742(dist=1130892)
NEC	3	143001	151000	8000	DUP	4	20	0	intergenic	NONE(dist=NONE),LOC499742(dist=1114892)
GAERS	3	154001	335000	181000	DUP	2	6	1	intergenic	NONE(dist=NONE),LOC499742(dist=930892)
NEC	3	160001	185000	25000	DUP	2	6	0	intergenic	NONE(dist=NONE),LOC499742(dist=1080892)
NEC	3	189001	215000	26000	DUP	2	8	0	intergenic	NONE(dist=NONE),LOC499742(dist=1050892)
NEC	3	220001	305000	85000	DUP	2	6	0	intergenic	NONE(dist=NONE),LOC499742(dist=960892)
NEC	3	315001	335000	20000	DUP	2	13	0	intergenic	NONE(dist=NONE),LOC499742(dist=930892)
GAERS	3	338001	485000	147000	DUP	2	6	1	intergenic	NONE(dist=NONE),LOC499742(dist=780892)
NEC	3	338001	405000	67000	DUP	2	12	0	intergenic	NONE(dist=NONE),LOC499742(dist=860892)
NEC	3	410001	435000	25000	DUP	3	6	0	intergenic	NONE(dist=NONE),LOC499742(dist=830892)
NEC	3	440001	485000	45000	DUP	2	6	0	intergenic	NONE(dist=NONE),LOC499742(dist=780892)
GAERS	3	495001	700000	205000	DUP	2	15	1	intergenic	NONE(dist=NONE),LOC499742(dist=565892)
NEC	3	495001	575000	80000	DUP	2	23	0	intergenic	NONE(dist=NONE),LOC499742(dist=690892)
NEC	3	590001	610000	20000	DUP	2	21	0	intergenic	NONE(dist=NONE),LOC499742(dist=655892)
NEC	3	620001	640000	20000	DUP	3	20	0	intergenic	NONE(dist=NONE),LOC499742(dist=625892)
NEC	3	645001	695000	50000	DUP	2	7	0	intergenic	NONE(dist=NONE),LOC499742(dist=570892)
GAERS	3	710001	745000	35000	DUP	2	4	0	intergenic	NONE(dist=NONE),LOC499742(dist=520892)
NEC	3	715001	745000	30000	DUP	2	5	0	intergenic	NONE(dist=NONE),LOC499742(dist=520892)
GAERS	3	755001	775000	20000	DUP	2	13	0	intergenic	NONE(dist=NONE),LOC499742(dist=490892)
NEC	3	755001	775000	20000	DUP	2	17	0	intergenic	NONE(dist=NONE),LOC499742(dist=490892)
GAERS	3	790001	815000	25000	DUP	4	21	0	intergenic	NONE(dist=NONE),LOC499742(dist=450892)
NEC	3	790001	815000	25000	DUP	4	26	0	intergenic	NONE(dist=NONE),LOC499742(dist=450892)
NEC	3	830001	855000	25000	DUP	2	64	0	intergenic	NONE(dist=NONE),LOC499742(dist=410892)
GAERS	3	835001	900000	65000	DUP	3	19	1	intergenic	NONE(dist=NONE),LOC499742(dist=365892)
NEC	3	860001	875000	15000	DUP	4	22	0	intergenic	NONE(dist=NONE),LOC499742(dist=390892)
NEC	3	880001	885000	5000	DUP	2	15	0	intergenic	NONE(dist=NONE),LOC499742(dist=380892)
NEC	3	889001	895000	6000	DUP	4	13	0	intergenic	NONE(dist=NONE),LOC499742(dist=370892)
GAERS	3	945001	1019000	74000	DUP	4	8	0	intergenic	NONE(dist=NONE),LOC499742(dist=246892)
NEC	3	950001	1001000	51000	DUP	4	12	0	intergenic	NONE(dist=NONE),LOC499742(dist=264892)
NEC	3	1010001	1033000	23000	DUP	4	9	1	intergenic	NONE(dist=NONE),LOC499742(dist=232892)
NEC	3	1080001	1140000	60000	DUP	3	6	0	intergenic	NONE(dist=NONE),LOC499742(dist=125892)
GAERS	3	1155001	1160000	5000	DUP	2	4	0	intergenic	NONE(dist=NONE),LOC499742(dist=105892)
NEC	3	1155001	1160000	5000	DUP	2	4	0	intergenic	NONE(dist=NONE),LOC499742(dist=105892)
GAERS	3	4825001	4835000	10000	DUP	2	4	0	intergenic	Fam69b(dist=7960),Vegp2(dist=27645)
NEC	3	4825001	4835000	10000	DUP	2	4	0	intergenic	Fam69b(dist=7960),Vegp2(dist=27645)
GAERS	3	5875001	5880000	5000	DUP	2	4	0	intergenic	Rexo4(dist=15177),RGD1311501(dist=25478)
NEC	3	5875001	5880000	5000	DUP	2	4	0	intergenic	Rexo4(dist=15177),RGD1311501(dist=25478)
GAERS	3	16110001	16115000	5000	DUP	2	7	0	downstream	Olr404
NEC	3	16110001	16115000	5000	DUP	2	9	0	downstream	Olr404
GAERS	3	16850001	16980000	130000	DUP	2	5	0	intergenic	Olr434(dist=2973),Pdcl(dist=127429)
NEC	3	16855001	16975000	120000	DUP	2	4	0	intergenic	Olr434(dist=7973),Pdcl(dist=132429)
GAERS	3	17025001	17105000	80000	DUP	2	5	0	intergenic	Olr434(dist=177973),Pdcl(dist=2429)
NEC	3	17030001	17105000	75000	DUP	2	5	0	intergenic	Olr434(dist=182973),Pdcl(dist=2429)
GAERS	3	19300001	19305000	5000	DUP	2	8	0	intergenic	Ppp6c(dist=302205),Lrp1b(dist=1456304)
NEC	3	19300001	19305000	5000	DUP	2	10	0	intergenic	Ppp6c(dist=302205),Lrp1b(dist=1456304)
NEC	3	20215001	20220000	5000	DUP	2	5	1	intergenic	Ppp6c(dist=1217205),Lrp1b(dist=541304)
GAERS	3	24280001	24285000	5000	DUP	2	5	0	intronic	Arhgap15
NEC	3	24280001	24285000	5000	DUP	2	5	0	intronic	Arhgap15
NEC	3	36945001	36950000	5000	DUP	2	7	1	intergenic	Galnt13(dist=287161),Kcnj3(dist=118672)
GAERS	3	37990001	37995000	5000	DUP	2	6	1	intergenic	Kcnj3(dist=733011),Nr4a2(dist=871210)
NEC	3	40290001	40295000	5000	DUP	2	4	1	intergenic	Acvr1(dist=29513),Gapdh-ps1(dist=135150)
GAERS	3	42730001	42735000	5000	DUP	2	5	1	intergenic	Rbms1(dist=66272),Tank(dist=661247)
GAERS	3	43795001	43800000	5000	DUP	2	7	0	intergenic	Psmd14(dist=95604),Slc4a10(dist=179103)
NEC	3	43795001	43800000	5000	DUP	2	8	0	intergenic	Psmd14(dist=95604),Slc4a10(dist=179103)
NEC	3	43920001	43925000	5000	DUP	2	5	1	intergenic	Psmd14(dist=220604),Slc4a10(dist=54103)
NEC	3	48100001	48105000	5000	DUP	2	4	0	intergenic	Galnt3(dist=50118),Ttc21b(dist=42053)
GAERS	3	63915001	63920000	5000	DUP	2	5	0	intergenic	Nup35(dist=395312),NONE(dist=NONE)
NEC	3	63915001	63920000	5000	DUP	2	4	0	intergenic	Nup35(dist=395312),NONE(dist=NONE)
GAERS	3	70795001	70805000	10000	DUP	2	4	0	intergenic	Olr550(dist=7729),Olr551(dist=3044)
NEC	3	70795001	70810000	15000	DUP	2	4	0	exonic	Olr551
NEC	3	72593001	72598000	5000	DUP	5	13	1	intergenic	Olr641(dist=53550),Olr646(dist=37560)
GAERS	3	72700001	72705000	5000	DUP	2	7	0	intergenic	Olr649(dist=9282),Olr650(dist=9739)
NEC	3	72700001	72705000	5000	DUP	2	6	0	intergenic	Olr649(dist=9282),Olr650(dist=9739)
NEC	3	90970001	90975000	5000	DUP	2	5	1	intergenic	Rcn1(dist=123606),Pax6(dist=152605)
GAERS	3	95585001	95590000	5000	DUP	2	6	1	intergenic	Ccdc34(dist=74717),Bbox1(dist=157735)
NEC	3	99055001	99060000	5000	DUP	2	5	1	intergenic	Aven(dist=579246),LOC684352(dist=499660)
GAERS	3	101440001	101445000	5000	DUP	2	15	0	intergenic	Atpbd4(dist=903701),Meis2(dist=470966)
NEC	3	101440001	101445000	5000	DUP	2	11	0	intergenic	Atpbd4(dist=903701),Meis2(dist=470966)
GAERS	3	109175001	109250000	75000	DUP	2	6	0	intergenic	Duox1(dist=46586),Slc28a2(dist=100531)
NEC	3	109180001	109250000	70000	DUP	2	5	0	intergenic	Duox1(dist=51586),Slc28a2(dist=100531)
GAERS	3	109295001	109380000	85000	DUP	2	5	0	exonic	Slc28a2
NEC	3	109300001	109380000	80000	DUP	2	5	0	exonic	Slc28a2
GAERS	3	111855001	111860000	5000	DUP	2	7	0	intergenic	NONE(dist=NONE),Sema6d(dist=30235)
NEC	3	111855001	111860000	5000	DUP	2	6	0	intergenic	NONE(dist=NONE),Sema6d(dist=30235)
NEC	3	113340001	113345000	5000	DUP	2	6	1	intronic	Galk2
GAERS	3	115665001	115670000	5000	DUP	2	5	1	intronic	Acoxl
GAERS	3	128030001	128035000	5000	DUP	2	4	0	exonic	Tasp1
NEC	3	128030001	128035000	5000	DUP	2	5	0	exonic	Tasp1
NEC	3	133040001	133045000	5000	DUP	2	4	1	intergenic	Zfp133(dist=26645),Polr3f(dist=29263)
GAERS	3	137055001	137060000	5000	DUP	2	9	0	intergenic	Foxa2(dist=311797),Sstr4(dist=90419)
NEC	3	137055001	137060000	5000	DUP	2	8	0	intergenic	Foxa2(dist=311797),Sstr4(dist=90419)
NEC	3	139930001	139935000	5000	DUP	2	4	1	intergenic	Syndig1(dist=95085),Cst7(dist=1253442)
NEC	3	140080001	140110000	30000	DUP	2	5	0	intergenic	Syndig1(dist=245085),Cst7(dist=1078442)
NEC	3	140200001	140205000	5000	DUP	4	8	1	intergenic	Syndig1(dist=365085),Cst7(dist=983442)
GAERS	3	147395001	147412000	17000	DUP	3	7	0	splicing	Ndrg3
NEC	3	147395001	147425000	30000	DUP	4	9	0	splicing	Ndrg3
NEC	3	147480001	147485000	5000	DUP	4	8	0	exonic	Ndrg3
GAERS	3	161730001	161740000	10000	DUP	3	10	1	downstream	RGD1562846
GAERS	3	165399001	165405000	6000	DUP	2	5	0	intergenic	Gnas(dist=184448),RGD1565819(dist=961178)
NEC	3	165399001	165405000	6000	DUP	2	5	0	intergenic	Gnas(dist=184448),RGD1565819(dist=961178)
NEC	3	165625001	165665000	40000	DUP	3	6	1	intergenic	Gnas(dist=410448),RGD1565819(dist=701178)
GAERS	3	165965001	165970000	5000	DUP	2	4	0	intergenic	Gnas(dist=750448),RGD1565819(dist=396178)
NEC	3	165965001	165990000	25000	DUP	2	5	1	intergenic	Gnas(dist=750448),RGD1565819(dist=376178)
GAERS	3	166685001	166715000	30000	DUP	2	5	0	intergenic	Edn3(dist=170950),Phactr3(dist=650400)
NEC	3	166685001	166715000	30000	DUP	2	5	0	intergenic	Edn3(dist=170950),Phactr3(dist=650400)
GAERS	3	166720001	166755000	35000	DUP	2	4	0	intergenic	Edn3(dist=205950),Phactr3(dist=610400)
NEC	3	166720001	167035000	315000	DUP	2	6	0	intergenic	Edn3(dist=205950),Phactr3(dist=330400)
GAERS	3	166760001	167020000	260000	DUP	2	4	0	intergenic	Edn3(dist=245950),Phactr3(dist=345400)
NEC	3	167040001	167060000	20000	DUP	2	4	1	intergenic	Edn3(dist=525950),Phactr3(dist=305400)
NEC	3	167114001	167160000	46000	DUP	2	7	1	intergenic	Edn3(dist=599950),Phactr3(dist=205400)
GAERS	3	167184001	167200000	16000	DUP	3	7	0	intergenic	Edn3(dist=669950),Phactr3(dist=165400)
GAERS	3	168690001	168695000	5000	DUP	2	4	0	intergenic	Cdh26(dist=1100446),Psma7(dist=405807)
NEC	3	168690001	168695000	5000	DUP	2	4	0	intergenic	Cdh26(dist=1100446),Psma7(dist=405807)
GAERS	4	1	55000	55000	DUP	2	6	0	intergenic	NONE(dist=NONE),Il6(dist=401799)
NEC	4	1	85000	85000	DUP	2	6	0	intergenic	NONE(dist=NONE),Il6(dist=371799)
GAERS	4	1325001	1330000	5000	DUP	4	15	0	intronic	Lmbr1
NEC	4	1325001	1330000	5000	DUP	4	14	0	intronic	Lmbr1
GAERS	4	7975001	7985000	10000	DUP	2	4	0	exonic	Orc5
NEC	4	7975001	7985000	10000	DUP	2	5	0	exonic	Orc5
NEC	4	9710001	9715000	5000	DUP	2	4	1	intronic	Rsbn1l
GAERS	4	9920001	9930000	10000	DUP	3	27	0	intronic	Magi2
NEC	4	9920001	9930000	10000	DUP	3	24	0	intronic	Magi2
GAERS	4	10870001	10875000	5000	DUP	2	6	0	intronic	Magi2
NEC	4	10870001	10875000	5000	DUP	2	7	0	intronic	Magi2
GAERS	4	14470001	14475000	5000	DUP	2	6	0	intergenic	Sema3c(dist=555365),Hgf(dist=389311)
NEC	4	14470001	14475000	5000	DUP	2	5	0	intergenic	Sema3c(dist=555365),Hgf(dist=389311)
NEC	4	16986001	16998000	12000	DUP	6	13	0	intergenic	Sema3e(dist=204123),Sema3a(dist=577112)
NEC	4	17034001	17040000	6000	DUP	5	37	1	intergenic	Sema3e(dist=252123),Sema3a(dist=535112)
GAERS	4	17205001	17220000	15000	DUP	7	31	0	intergenic	Sema3e(dist=423123),Sema3a(dist=355112)
NEC	4	17205001	17220000	15000	DUP	7	30	0	intergenic	Sema3e(dist=423123),Sema3a(dist=355112)
GAERS	4	21930001	21940000	10000	DUP	2	4	0	intronic	Grm3
NEC	4	21930001	21940000	10000	DUP	2	4	0	intronic	Grm3
GAERS	4	22065001	22075000	10000	DUP	2	4	0	splicing	Crot
GAERS	4	23305001	23315000	10000	DUP	2	16	0	intergenic	RGD1564345(dist=37002),Steap1(dist=1647598)
NEC	4	23305001	23315000	10000	DUP	2	12	0	intergenic	RGD1564345(dist=37002),Steap1(dist=1647598)
NEC	4	26715001	26720000	5000	DUP	2	4	1	intergenic	Fzd1(dist=716180),Cyp51(dist=32677)
GAERS	4	37555001	37560000	5000	DUP	2	5	0	intergenic	Phf14(dist=301667),Thsd7a(dist=57357)
NEC	4	37555001	37560000	5000	DUP	2	4	0	intergenic	Phf14(dist=301667),Thsd7a(dist=57357)
GAERS	4	39260001	39265000	5000	DUP	2	5	0	intergenic	LOC500035(dist=98910),Gpr85(dist=31055)
NEC	4	39260001	39265000	5000	DUP	2	6	0	intergenic	LOC500035(dist=98910),Gpr85(dist=31055)
NEC	4	40245001	40250000	5000	DUP	2	6	1	intergenic	Ppp1r3a(dist=9088),Foxp2(dist=153459)
GAERS	4	42280001	42305000	25000	DUP	2	4	1	intergenic	Mdfic(dist=958486),Tfec(dist=117172)
GAERS	4	46495001	46500000	5000	DUP	2	8	0	intergenic	LOC685171(dist=1562528),Kcnd2(dist=1041787)
NEC	4	46495001	46500000	5000	DUP	2	7	0	intergenic	LOC685171(dist=1562528),Kcnd2(dist=1041787)
GAERS	4	49615001	49620000	5000	DUP	2	4	0	intergenic	Aass(dist=75219),Fezf1(dist=21144)
NEC	4	49615001	49620000	5000	DUP	2	4	0	intergenic	Aass(dist=75219),Fezf1(dist=21144)
GAERS	4	57710001	57735000	25000	DUP	4	27	0	intergenic	Cep41(dist=130540),RGD1566215(dist=124160)
NEC	4	57710001	57735000	25000	DUP	4	28	0	intergenic	Cep41(dist=130540),RGD1566215(dist=124160)
GAERS	4	57740001	57745000	5000	DUP	2	15	0	intergenic	Cep41(dist=160540),RGD1566215(dist=114160)
NEC	4	57740001	57745000	5000	DUP	2	11	0	intergenic	Cep41(dist=160540),RGD1566215(dist=114160)
GAERS	4	57750001	57790000	40000	DUP	4	24	0	intergenic	Cep41(dist=170540),RGD1566215(dist=69160)
NEC	4	57750001	57790000	40000	DUP	4	23	0	intergenic	Cep41(dist=170540),RGD1566215(dist=69160)
GAERS	4	57795001	57805000	10000	DUP	2	19	0	intergenic	Cep41(dist=215540),RGD1566215(dist=54160)
NEC	4	57795001	57805000	10000	DUP	2	15	0	intergenic	Cep41(dist=215540),RGD1566215(dist=54160)
GAERS	4	57808001	57845000	37000	DUP	3	36	0	intergenic	Cep41(dist=228540),RGD1566215(dist=14160)
NEC	4	57808001	57830000	22000	DUP	3	30	0	intergenic	Cep41(dist=228540),RGD1566215(dist=29160)
NEC	4	57840001	57845000	5000	DUP	2	13	0	intergenic	Cep41(dist=260540),RGD1566215(dist=14160)
GAERS	4	58745001	58750000	5000	DUP	6	29	0	intergenic	Podxl(dist=86403),Chchd3(dist=1141615)
NEC	4	58745001	58750000	5000	DUP	6	28	0	intergenic	Podxl(dist=86403),Chchd3(dist=1141615)
GAERS	4	60395001	60400000	5000	DUP	2	6	0	intergenic	Chchd3(dist=224098),Exoc4(dist=6942)
NEC	4	60395001	60400000	5000	DUP	2	6	0	intergenic	Chchd3(dist=224098),Exoc4(dist=6942)
GAERS	4	62830001	62835000	5000	DUP	2	9	0	intergenic	Fam180a(dist=84104),Mtpn(dist=61762)
NEC	4	62830001	62835000	5000	DUP	2	9	0	intergenic	Fam180a(dist=84104),Mtpn(dist=61762)
GAERS	4	63340001	63345000	5000	DUP	2	5	0	intergenic	Mtpn(dist=415826),Mir490(dist=470387)
NEC	4	63340001	63345000	5000	DUP	2	5	0	intergenic	Mtpn(dist=415826),Mir490(dist=470387)
GAERS	4	63660001	63665000	5000	DUP	2	8	0	intergenic	Mtpn(dist=735826),Mir490(dist=150387)
NEC	4	63660001	63665000	5000	DUP	2	7	0	intergenic	Mtpn(dist=735826),Mir490(dist=150387)
GAERS	4	64640001	64650000	10000	DUP	2	7	0	intronic	Dgki
NEC	4	64640001	64650000	10000	DUP	2	6	0	intronic	Dgki
GAERS	4	65990001	65995000	5000	DUP	2	4	0	intergenic	Ttc26(dist=8975),Ubn2(dist=4406)
NEC	4	67305001	67310000	5000	DUP	2	4	1	intergenic	Ndufb2(dist=198081),Mrps33(dist=20936)
GAERS	4	73120001	73125000	5000	DUP	2	4	0	intergenic	Tpk1(dist=1598670),NONE(dist=NONE)
NEC	4	73120001	73125000	5000	DUP	2	4	0	intergenic	Tpk1(dist=1598670),NONE(dist=NONE)
GAERS	4	75830001	75842000	12000	DUP	4	63	0	intergenic	Ezh2(dist=56722),Pdia4(dist=87398)
NEC	4	75830001	75842000	12000	DUP	4	66	0	intergenic	Ezh2(dist=56722),Pdia4(dist=87398)
GAERS	4	75905001	75910000	5000	DUP	2	8	0	intergenic	Ezh2(dist=131722),Pdia4(dist=19398)
NEC	4	75905001	75910000	5000	DUP	2	16	0	intergenic	Ezh2(dist=131722),Pdia4(dist=19398)
NEC	4	83195001	83205000	10000	DUP	2	4	1	intergenic	MGC95152(dist=89870),Znrf2(dist=19883)
GAERS	4	86260001	86265000	5000	DUP	2	5	0	upstream	Vom1r71
NEC	4	86260001	86265000	5000	DUP	2	5	0	upstream	Vom1r71
NEC	4	88708001	88715000	7000	DUP	3	6	1	intergenic	Fam13a(dist=776551),Snca(dist=898731)
GAERS	4	89190001	89210000	20000	DUP	2	5	0	intergenic	Fam13a(dist=1258551),Snca(dist=403731)
NEC	4	89190001	89210000	20000	DUP	2	4	0	intergenic	Fam13a(dist=1258551),Snca(dist=403731)
GAERS	4	94200001	94205000	5000	DUP	2	4	0	intergenic	Atoh1(dist=88256),Smarcad1(dist=345328)
NEC	4	94200001	94205000	5000	DUP	2	4	0	intergenic	Atoh1(dist=88256),Smarcad1(dist=345328)
GAERS	4	95570001	95575000	5000	DUP	2	5	0	intergenic	RGD1560028(dist=548806),RSA-14-44(dist=60659)
NEC	4	95570001	95575000	5000	DUP	2	5	0	intergenic	RGD1560028(dist=548806),RSA-14-44(dist=60659)
NEC	4	96350001	96355000	5000	DUP	2	4	1	intergenic	Lin28a(dist=504990),Mad2l1(dist=25039)
GAERS	4	97215001	97220000	5000	DUP	2	6	0	intergenic	Il12rb2(dist=219268),Tacstd2(dist=583151)
NEC	4	97215001	97220000	5000	DUP	2	6	0	intergenic	Il12rb2(dist=219268),Tacstd2(dist=583151)
NEC	4	98840001	98845000	5000	DUP	2	4	1	intergenic	Tacstd2(dist=1035150),NONE(dist=NONE)
GAERS	4	99805001	99835000	30000	DUP	2	5	0	intergenic	Tacstd2(dist=2000150),NONE(dist=NONE)
NEC	4	99805001	99830000	25000	DUP	2	4	0	intergenic	Tacstd2(dist=2000150),NONE(dist=NONE)
GAERS	4	99935001	99980000	45000	DUP	2	5	1	intergenic	NONE(dist=NONE),NONE(dist=NONE)
GAERS	4	103095001	103175000	80000	DUP	2	4	0	intergenic	NONE(dist=NONE),Rpia(dist=759938)
NEC	4	103095001	103175000	80000	DUP	2	4	0	intergenic	NONE(dist=NONE),Rpia(dist=759938)
NEC	4	111930001	111935000	5000	DUP	2	5	1	intergenic	Ctnna2(dist=7519),Reg3b(dist=420773)
GAERS	4	114875001	114880000	5000	DUP	2	6	0	intronic	Lrrtm4
NEC	4	114875001	114880000	5000	DUP	2	6	0	intronic	Lrrtm4
GAERS	4	115445001	115450000	5000	DUP	2	19	0	intergenic	Lrrtm4(dist=504045),Gcfc2(dist=717383)
NEC	4	115445001	115450000	5000	DUP	2	19	0	intergenic	Lrrtm4(dist=504045),Gcfc2(dist=717383)
GAERS	4	115900001	115905000	5000	DUP	2	4	1	intergenic	Lrrtm4(dist=959045),Gcfc2(dist=262383)
GAERS	4	119630001	119635000	5000	DUP	2	5	0	intergenic	Sfxn5(dist=46638),Noto(dist=42428)
NEC	4	119630001	119635000	5000	DUP	2	5	0	intergenic	Sfxn5(dist=46638),Noto(dist=42428)
GAERS	4	121655001	121660000	5000	DUP	2	4	1	exonic	Arhgap25
NEC	4	124500001	124510000	10000	DUP	2	4	1	intergenic	Vom1r105(dist=23552),Vom1r104(dist=4727)
GAERS	4	139205001	139215000	10000	DUP	2	4	1	intergenic	Cntn3(dist=1783920),Cntn6(dist=863007)
NEC	4	150442001	150448000	6000	DUP	5	16	0	intergenic	Hrh1(dist=9302),Atg7(dist=366706)
GAERS	4	150445001	150456000	11000	DUP	7	50	1	intergenic	Hrh1(dist=12302),Atg7(dist=358706)
GAERS	4	150570001	150589000	19000	DUP	8	69	1	intergenic	Hrh1(dist=137302),Atg7(dist=225706)
NEC	4	150581001	150596000	15000	DUP	11	126	0	intergenic	Hrh1(dist=148302),Atg7(dist=218706)
GAERS	4	150627001	150635000	8000	DUP	9	56	0	intergenic	Hrh1(dist=194302),Atg7(dist=179706)
NEC	4	150627001	150635000	8000	DUP	9	146	0	intergenic	Hrh1(dist=194302),Atg7(dist=179706)
NEC	4	150734001	150742000	8000	DUP	11	219	0	intergenic	Hrh1(dist=301302),Atg7(dist=72706)
GAERS	4	150735001	150742000	7000	DUP	11	101	0	intergenic	Hrh1(dist=302302),Atg7(dist=72706)
GAERS	4	150751001	150765000	14000	DUP	19	123	0	intergenic	Hrh1(dist=318302),Atg7(dist=49706)
NEC	4	150751001	150765000	14000	DUP	19	340	0	intergenic	Hrh1(dist=318302),Atg7(dist=49706)
NEC	4	150769001	150780000	11000	DUP	3	8	1	intergenic	Hrh1(dist=336302),Atg7(dist=34706)
GAERS	4	157690001	157695000	5000	DUP	2	4	0	exonic	Usp18
GAERS	4	165125001	165130000	5000	DUP	2	11	0	intergenic	Senp17(dist=386300),MGC94282(dist=248057)
NEC	4	165125001	165130000	5000	DUP	2	11	0	intergenic	Senp17(dist=386300),MGC94282(dist=248057)
GAERS	4	169965001	169970000	5000	DUP	2	7	0	intergenic	RGD1306750(dist=6398),Tas2r120(dist=10422)
NEC	4	169965001	169970000	5000	DUP	2	7	0	intergenic	RGD1306750(dist=6398),Tas2r120(dist=10422)
GAERS	4	170550001	170555000	5000	DUP	2	9	0	intronic	Grpca,Grpcb
NEC	4	170550001	170555000	5000	DUP	2	8	0	intronic	Grpca,Grpcb
GAERS	4	172180001	172185000	5000	DUP	2	4	1	exonic	RGD1306151
GAERS	4	174750001	174755000	5000	DUP	2	7	0	intergenic	Ptpro(dist=163307),Strap(dist=108502)
NEC	4	174750001	174755000	5000	DUP	2	7	0	intergenic	Ptpro(dist=163307),Strap(dist=108502)
GAERS	4	178365001	178370000	5000	DUP	6	29	0	intergenic	Aebp2(dist=488328),Pde3a(dist=288896)
NEC	4	178365001	178370000	5000	DUP	6	28	0	intergenic	Aebp2(dist=488328),Pde3a(dist=288896)
GAERS	4	183475001	183480000	5000	DUP	2	4	0	intronic	Rassf8
NEC	4	183475001	183480000	5000	DUP	2	4	0	intronic	Rassf8
NEC	4	184110001	184115000	5000	DUP	2	4	0	intergenic	Itpr2(dist=43871),LOC690728(dist=6971)
NEC	5	735001	740000	5000	DUP	2	5	1	intergenic	Pi15(dist=242832),Gdap1(dist=266203)
NEC	5	745001	750000	5000	DUP	2	5	1	intergenic	Pi15(dist=252832),Gdap1(dist=256203)
GAERS	5	1835001	1840000	5000	DUP	2	6	0	intergenic	Ly96(dist=129761),Tceb1(dist=119566)
NEC	5	1835001	1840000	5000	DUP	2	7	0	intergenic	Ly96(dist=129761),Tceb1(dist=119566)
NEC	5	2315001	2320000	5000	DUP	2	4	1	exonic	Rpl7
GAERS	5	6555001	6565000	10000	DUP	2	9	0	intronic	RGD1564053
NEC	5	6555001	6565000	10000	DUP	2	7	0	intronic	RGD1564053
NEC	5	8780001	8790000	10000	DUP	2	4	0	exonic	Ppp1r42
GAERS	5	9430001	9435000	5000	DUP	2	9	0	intergenic	Rrs1(dist=123920),Sntg1(dist=608321)
NEC	5	9430001	9435000	5000	DUP	2	9	0	intergenic	Rrs1(dist=123920),Sntg1(dist=608321)
GAERS	5	11335001	11340000	5000	DUP	2	6	1	intergenic	Sntg1(dist=916790),St18(dist=1327083)
GAERS	5	19695001	19700000	5000	DUP	2	9	0	intergenic	Ubxn2b(dist=39987),Cyp7a1(dist=7159)
NEC	5	19695001	19700000	5000	DUP	2	8	0	intergenic	Ubxn2b(dist=39987),Cyp7a1(dist=7159)
NEC	5	25325001	25330000	5000	DUP	6	20	1	intergenic	Esrp1(dist=95822),RGD1559904(dist=357472)
GAERS	5	25335001	25345000	10000	DUP	4	35	0	intergenic	Esrp1(dist=105822),RGD1559904(dist=342472)
NEC	5	25335001	25345000	10000	DUP	4	17	0	intergenic	Esrp1(dist=105822),RGD1559904(dist=342472)
NEC	5	25490001	25495000	5000	DUP	2	4	1	intergenic	Esrp1(dist=260822),RGD1559904(dist=192472)
GAERS	5	27675001	27680000	5000	DUP	2	10	0	intergenic	Triqk(dist=383469),Runx1t1(dist=550322)
NEC	5	27675001	27680000	5000	DUP	2	11	0	intergenic	Triqk(dist=383469),Runx1t1(dist=550322)
NEC	5	35640001	35645000	5000	DUP	2	5	1	intergenic	Nkain3(dist=162705),Ccnc(dist=820490)
GAERS	5	44435001	44440000	5000	DUP	2	5	0	intergenic	NONE(dist=NONE),Epha7(dist=288037)
NEC	5	44435001	44440000	5000	DUP	2	4	0	intergenic	NONE(dist=NONE),Epha7(dist=288037)
GAERS	5	47055001	47060000	5000	DUP	2	6	0	intergenic	NONE(dist=NONE),Map3k7(dist=1192628)
NEC	5	47055001	47060000	5000	DUP	2	6	0	intergenic	NONE(dist=NONE),Map3k7(dist=1192628)
GAERS	5	48950001	48955000	5000	DUP	2	7	0	exonic	Casp8ap2
NEC	5	48950001	48955000	5000	DUP	2	7	0	exonic	Casp8ap2
NEC	5	53440001	53510000	70000	DUP	2	4	1	ncRNA_exonic	Mir873
NEC	5	53525001	53555000	30000	DUP	2	4	1	intergenic	Mir873(dist=70010),NONE(dist=NONE)
NEC	5	58455001	58460000	5000	DUP	2	5	1	intergenic	Aqp7(dist=7148),Aqp3(dist=41642)
GAERS	5	59040001	59050000	10000	DUP	3	15	1	exonic	Dnai1
GAERS	5	59385001	59390000	5000	DUP	2	4	0	intergenic	LOC500445(dist=31188),Dnajb5(dist=47972)
NEC	5	59385001	59390000	5000	DUP	2	4	0	intergenic	LOC500445(dist=31188),Dnajb5(dist=47972)
NEC	5	64250001	64255000	5000	DUP	2	4	1	intergenic	Sec61b(dist=144919),Nr4a3(dist=458468)
GAERS	5	65600001	65605000	5000	DUP	2	4	0	intergenic	Murc(dist=234380),Lppr1(dist=377029)
GAERS	5	68960001	68965000	5000	DUP	2	7	0	intergenic	NONE(dist=NONE),Smc2(dist=596142)
NEC	5	68960001	68965000	5000	DUP	2	6	0	intergenic	NONE(dist=NONE),Smc2(dist=596142)
GAERS	5	70065001	70070000	5000	DUP	2	10	0	intergenic	Olr841(dist=56110),Olr844(dist=15971)
NEC	5	70065001	70070000	5000	DUP	2	10	0	intergenic	Olr841(dist=56110),Olr844(dist=15971)
GAERS	5	70180001	70190000	10000	DUP	2	6	0	exonic	Olr847
NEC	5	70180001	70195000	15000	DUP	2	4	0	exonic	Olr847
GAERS	5	72525001	72530000	5000	DUP	2	7	0	intergenic	Tmem38b(dist=1213462),Rad23b(dist=726542)
NEC	5	72525001	72530000	5000	DUP	2	8	0	intergenic	Tmem38b(dist=1213462),Rad23b(dist=726542)
GAERS	5	75525001	75530000	5000	DUP	2	7	0	intergenic	Epb41l4b(dist=465905),Akap2(dist=284965)
NEC	5	75525001	75530000	5000	DUP	2	6	0	intergenic	Epb41l4b(dist=465905),Akap2(dist=284965)
GAERS	5	78360001	78575000	215000	DUP	2	4	1	exonic	LOC298109,Mup5
GAERS	5	78635001	78880000	245000	DUP	2	4	1	exonic	LOC259245,LOC259246,LOC298111,LOC298116
GAERS	5	79140001	79145000	5000	DUP	2	6	0	intronic	Zfp37
NEC	5	79140001	79145000	5000	DUP	2	6	0	intronic	Zfp37
GAERS	5	79245001	79250000	5000	DUP	2	4	0	intergenic	Zfp37(dist=92731),Slc31a2(dist=31931)
NEC	5	79245001	79250000	5000	DUP	2	4	0	intergenic	Zfp37(dist=92731),Slc31a2(dist=31931)
GAERS	5	81610001	81615000	5000	DUP	2	14	0	intergenic	Tnfsf15(dist=893843),Pappa(dist=211649)
NEC	5	81610001	81615000	5000	DUP	2	15	0	intergenic	Tnfsf15(dist=893843),Pappa(dist=211649)
GAERS	5	82295001	82300000	5000	DUP	2	6	0	intronic	Astn2
NEC	5	82295001	82300000	5000	DUP	2	7	0	intronic	Astn2
NEC	5	84415001	84420000	5000	DUP	2	7	1	intergenic	Tlr4(dist=837266),Dbc1(dist=1650269)
GAERS	5	92970001	92975000	5000	DUP	2	6	1	intergenic	Kdm4c(dist=681192),RGD1309148(dist=278890)
NEC	5	99725001	99730000	5000	DUP	2	4	1	intergenic	RGD1308059(dist=77960),Mpdz(dist=278985)
NEC	5	99790001	99797000	7000	DUP	3	6	1	intergenic	RGD1308059(dist=142960),Mpdz(dist=211985)
GAERS	5	107765001	107770000	5000	DUP	2	24	1	intergenic	Ptplad2(dist=32678),Ifnb1(dist=67628)
GAERS	5	108244001	108285000	41000	DUP	2	5	0	intergenic	Klhl9(dist=42836),Mir3554(dist=212643)
NEC	5	108244001	108275000	31000	DUP	2	6	0	intergenic	Klhl9(dist=42836),Mir3554(dist=222643)
NEC	5	108289001	108315000	26000	DUP	2	6	1	intergenic	Klhl9(dist=87836),Mir3554(dist=182643)
GAERS	5	108329001	108365000	36000	DUP	2	4	0	intergenic	Klhl9(dist=127836),Mir3554(dist=132643)
NEC	5	108329001	108360000	31000	DUP	2	4	0	intergenic	Klhl9(dist=127836),Mir3554(dist=137643)
NEC	5	112275001	112280000	5000	DUP	2	6	1	intergenic	Elavl2(dist=970021),NONE(dist=NONE)
GAERS	5	114470001	114475000	5000	DUP	2	8	0	intergenic	NONE(dist=NONE),MGC125002(dist=325966)
NEC	5	114470001	114475000	5000	DUP	2	13	0	intergenic	NONE(dist=NONE),MGC125002(dist=325966)
NEC	5	120035001	120040000	5000	DUP	2	5	1	intergenic	Atg4c(dist=142197),Alg6(dist=364086)
GAERS	5	128405001	128415000	10000	DUP	2	5	0	upstream	Dio1
NEC	5	128405001	128415000	10000	DUP	2	4	0	upstream	Dio1
GAERS	5	130755001	130760000	5000	DUP	2	5	1	intergenic	Eps15(dist=15987),Ttc39a(dist=1328)
GAERS	5	131350001	131355000	5000	DUP	2	13	0	intronic	Faf1
NEC	5	131350001	131355000	5000	DUP	2	12	0	intronic	Faf1
NEC	5	131950001	131960000	10000	DUP	2	4	1	intergenic	Elavl4(dist=182051),Agbl4(dist=18122)
GAERS	5	133880001	133885000	5000	DUP	2	4	0	intergenic	Skint1(dist=333426),Cmpk1(dist=1435848)
GAERS	5	135620001	135650000	30000	DUP	2	4	1	intronic	Cyp4a2
NEC	5	135745001	135750000	5000	DUP	2	4	1	intronic	Cyp4a2
GAERS	5	137905001	137930000	25000	DUP	2	4	0	intergenic	Tmem53(dist=329261),Dmap1(dist=67648)
NEC	5	137905001	137930000	25000	DUP	2	4	0	intergenic	Tmem53(dist=329261),Dmap1(dist=67648)
GAERS	5	138030001	138040000	10000	DUP	2	7	0	intergenic	Dmap1(dist=24349),Slc6a9(dist=260869)
NEC	5	138030001	138040000	10000	DUP	2	7	0	intergenic	Dmap1(dist=24349),Slc6a9(dist=260869)
GAERS	5	138044001	138070000	26000	DUP	3	8	0	intergenic	Dmap1(dist=38349),Slc6a9(dist=230869)
NEC	5	138044001	138070000	26000	DUP	3	8	0	intergenic	Dmap1(dist=38349),Slc6a9(dist=230869)
GAERS	5	141010001	141015000	5000	DUP	2	4	0	intergenic	Edn2(dist=262421),Scmh1(dist=24645)
NEC	5	141010001	141015000	5000	DUP	2	4	0	intergenic	Edn2(dist=262421),Scmh1(dist=24645)
GAERS	5	144590001	144595000	5000	DUP	2	13	0	intergenic	Zc3h12a(dist=122726),Grik3(dist=247374)
NEC	5	144590001	144595000	5000	DUP	2	10	0	intergenic	Zc3h12a(dist=122726),Grik3(dist=247374)
GAERS	5	156600001	156610000	10000	DUP	2	12	0	intergenic	Alpl(dist=41274),Ece1(dist=25656)
NEC	5	156600001	156605000	5000	DUP	2	8	0	intergenic	Alpl(dist=41274),Ece1(dist=30656)
NEC	5	164270001	164275000	5000	DUP	2	6	1	intergenic	Tnfrsf8(dist=507774),Miip(dist=664214)
NEC	5	164490001	164495000	5000	DUP	2	4	1	intergenic	Tnfrsf8(dist=727774),Miip(dist=444214)
NEC	5	164770001	164775000	5000	DUP	2	7	1	intergenic	Tnfrsf8(dist=1007774),Miip(dist=164214)
GAERS	5	171475001	171480000	5000	DUP	2	4	0	exonic	Actrt2
NEC	5	171475001	171480000	5000	DUP	2	4	0	exonic	Actrt2
GAERS	5	172170001	172175000	5000	DUP	2	4	0	upstream	Prkcz
NEC	5	172170001	172175000	5000	DUP	2	4	0	upstream	Prkcz
GAERS	6	335001	340000	5000	DUP	2	5	0	intergenic	NONE(dist=NONE),Crim1(dist=622024)
NEC	6	335001	340000	5000	DUP	2	5	0	intergenic	NONE(dist=NONE),Crim1(dist=622024)
NEC	6	2879001	2885000	6000	DUP	2	40	1	intergenic	Atl2(dist=107919),Galm(dist=139123)
GAERS	6	4079001	4087000	8000	DUP	3	7	1	intergenic	Thumpd2(dist=52117),Slc8a1(dist=330929)
GAERS	6	5430001	5435000	5000	DUP	2	9	1	intergenic	Slc8a1(dist=738282),Pkdcc(dist=1119313)
GAERS	6	12700001	12705000	5000	DUP	2	6	0	intergenic	Lhcgr(dist=48414),Fshr(dist=220894)
NEC	6	12700001	12705000	5000	DUP	2	6	0	intergenic	Lhcgr(dist=48414),Fshr(dist=220894)
GAERS	6	12950001	12955000	5000	DUP	2	6	0	intronic	Fshr
NEC	6	12950001	12955000	5000	DUP	2	8	0	intronic	Fshr
GAERS	6	14715001	14720000	5000	DUP	2	8	0	intronic	Nrxn1
NEC	6	14715001	14720000	5000	DUP	2	4	0	intronic	Nrxn1
NEC	6	16955001	16960000	5000	DUP	2	4	0	intergenic	Nrxn1(dist=1600932),NONE(dist=NONE)
NEC	6	20370001	20500000	130000	DUP	2	4	1	exonic	Ttc27
GAERS	6	35065001	35070000	5000	DUP	2	6	1	intergenic	Vsnl1(dist=169781),Fam49a(dist=760497)
NEC	6	36880001	36885000	5000	DUP	2	4	1	intergenic	Ddx1(dist=54528),Fam84a(dist=897015)
GAERS	6	37140001	37145000	5000	DUP	2	4	1	intergenic	Ddx1(dist=314528),Fam84a(dist=637015)
NEC	6	37360001	37365000	5000	DUP	2	6	0	intergenic	Ddx1(dist=534528),Fam84a(dist=417015)
GAERS	6	42635001	42640000	5000	DUP	2	5	0	intergenic	Mboat2(dist=26997),Kidins220(dist=9878)
NEC	6	42635001	42640000	5000	DUP	2	6	0	intergenic	Mboat2(dist=26997),Kidins220(dist=9878)
NEC	6	45060001	45065000	5000	DUP	2	4	1	intergenic	Cmpk2(dist=920655),Sox11(dist=76371)
GAERS	6	47415001	47420000	5000	DUP	2	5	0	intergenic	Tssc1(dist=667453),Myt1l(dist=15167)
NEC	6	47415001	47420000	5000	DUP	2	5	0	intergenic	Tssc1(dist=667453),Myt1l(dist=15167)
NEC	6	66525001	66530000	5000	DUP	2	5	1	intergenic	NONE(dist=NONE),NONE(dist=NONE)
NEC	6	67470001	67475000	5000	DUP	2	4	1	intergenic	NONE(dist=NONE),Foxg1(dist=1742672)
GAERS	6	68005001	68010000	5000	DUP	2	8	1	intergenic	NONE(dist=NONE),Foxg1(dist=1207672)
NEC	6	69295001	69305000	10000	DUP	2	4	1	intergenic	Foxg1(dist=74519),NONE(dist=NONE)
NEC	6	73185001	73190000	5000	DUP	2	4	1	intronic	Akap6
GAERS	6	78030001	78035000	5000	DUP	2	6	0	intronic	RGD1560556
NEC	6	78030001	78035000	5000	DUP	2	7	0	intronic	RGD1560556
GAERS	6	86830001	86835000	5000	DUP	2	4	0	intergenic	Mis18bp1(dist=300930),Mdga2(dist=1320410)
NEC	6	86830001	86835000	5000	DUP	2	4	0	intergenic	Mis18bp1(dist=300930),Mdga2(dist=1320410)
GAERS	6	90285001	90300000	15000	DUP	2	4	0	intergenic	Mdga2(dist=1264302),Rps29(dist=815709)
NEC	6	90285001	90300000	15000	DUP	2	4	0	intergenic	Mdga2(dist=1264302),Rps29(dist=815709)
NEC	6	91430001	91440000	10000	DUP	2	110	1	intergenic	Arf6(dist=91357),Sos2(dist=169463)
GAERS	6	93610001	93615000	5000	DUP	2	4	0	intergenic	Arid4a(dist=408074),Daam1(dist=466666)
NEC	6	93610001	93615000	5000	DUP	2	4	0	intergenic	Arid4a(dist=408074),Daam1(dist=466666)
GAERS	6	94940001	94950000	10000	DUP	2	4	0	intergenic	Lrrc9(dist=140544),Dhrs7(dist=55675)
NEC	6	94940001	94950000	10000	DUP	2	4	0	intergenic	Lrrc9(dist=140544),Dhrs7(dist=55675)
GAERS	6	103865001	103918000	53000	DUP	2	4	1	intergenic	Dcaf5(dist=413415),LOC500684(dist=118871)
NEC	6	103895001	103907000	12000	DUP	2	5	0	intergenic	Dcaf5(dist=443415),LOC500684(dist=129871)
GAERS	6	103920001	103940000	20000	DUP	3	9	0	intergenic	Dcaf5(dist=468415),LOC500684(dist=96871)
NEC	6	103920001	103940000	20000	DUP	3	8	0	intergenic	Dcaf5(dist=468415),LOC500684(dist=96871)
GAERS	6	105365001	105370000	5000	DUP	2	8	0	exonic	Synj2bp
NEC	6	105365001	105370000	5000	DUP	2	9	0	exonic	Synj2bp
NEC	6	111720001	111795000	75000	DUP	2	4	1	intergenic	Snw1(dist=7175),Adck1(dist=77315)
GAERS	6	112115001	112120000	5000	DUP	2	4	0	intergenic	Adck1(dist=122388),Nrxn3(dist=153955)
NEC	6	112115001	112120000	5000	DUP	2	4	0	intergenic	Adck1(dist=122388),Nrxn3(dist=153955)
GAERS	6	115495001	115500000	5000	DUP	2	9	0	intergenic	Sel1l(dist=22100),LOC500702(dist=664539)
NEC	6	115495001	115500000	5000	DUP	2	8	0	intergenic	Sel1l(dist=22100),LOC500702(dist=664539)
GAERS	6	115610001	115615000	5000	DUP	2	6	0	intergenic	Sel1l(dist=137100),LOC500702(dist=549539)
NEC	6	115610001	115615000	5000	DUP	2	6	0	intergenic	Sel1l(dist=137100),LOC500702(dist=549539)
GAERS	6	117755001	117760000	5000	DUP	2	4	0	intergenic	LOC500702(dist=1538104),Flrt2(dist=1809366)
NEC	6	117755001	117760000	5000	DUP	2	4	0	intergenic	LOC500702(dist=1538104),Flrt2(dist=1809366)
GAERS	6	119245001	119250000	5000	DUP	2	6	0	intergenic	NONE(dist=NONE),Flrt2(dist=319366)
NEC	6	119245001	119255000	10000	DUP	2	6	0	intergenic	NONE(dist=NONE),Flrt2(dist=314366)
GAERS	6	123035001	123040000	5000	DUP	2	6	0	exonic	Eml5
NEC	6	123035001	123040000	5000	DUP	2	6	0	exonic	Eml5
NEC	6	123370001	123375000	5000	DUP	2	4	1	intergenic	Cpg1(dist=126660),Foxn3(dist=10156)
NEC	6	125810001	125815000	5000	DUP	2	4	1	intergenic	G6pd(dist=307689),Tc2n(dist=56936)
GAERS	6	126335001	126340000	5000	DUP	4	9	0	intergenic	Cpsf2(dist=60857),Slc24a4(dist=63837)
NEC	6	126335001	126340000	5000	DUP	4	10	0	intergenic	Cpsf2(dist=60857),Slc24a4(dist=63837)
GAERS	6	128245001	128280000	35000	DUP	2	4	0	intergenic	Serpina3m(dist=39935),Serpina3k(dist=99391)
NEC	6	128275001	128280000	5000	DUP	2	4	0	intergenic	Serpina3m(dist=69935),Serpina3k(dist=99391)
GAERS	6	133030001	133035000	5000	DUP	2	4	0	intronic	Degs2
NEC	6	133030001	133035000	5000	DUP	2	4	0	intronic	Degs2
NEC	6	134265001	134325000	60000	DUP	3	7	1	intergenic	Mir136(dist=77943),Mir379(dist=63198)
GAERS	6	135884001	135890000	6000	DUP	6	12	1	intergenic	Rcor1(dist=21683),Traf3(dist=35375)
GAERS	6	138655001	138675000	20000	DUP	2	4	1	intergenic	Adam6(dist=62246),NONE(dist=NONE)
GAERS	6	138980001	139100000	120000	DUP	2	4	1	intergenic	Adam6(dist=387246),NONE(dist=NONE)
GAERS	6	139175001	139371000	196000	DUP	2	6	1	intergenic	Adam6(dist=582246),NONE(dist=NONE)
GAERS	6	139380001	139505000	125000	DUP	2	5	1	intergenic	Adam6(dist=787246),NONE(dist=NONE)
GAERS	6	139750001	139860000	110000	DUP	2	5	1	intergenic	Adam6(dist=1157246),NONE(dist=NONE)
GAERS	6	146345001	146350000	5000	DUP	2	9	0	intergenic	Sp8(dist=173172),Itgb8(dist=144978)
NEC	6	146345001	146350000	5000	DUP	2	10	0	intergenic	Sp8(dist=173172),Itgb8(dist=144978)
GAERS	6	146960001	146965000	5000	DUP	2	6	0	intergenic	Itgb8(dist=386937),Macc1(dist=23261)
GAERS	6	147480001	147485000	5000	DUP	2	7	1	intergenic	Macc1(dist=473214),Tmem196(dist=69825)
GAERS	7	545001	660000	115000	DUP	5	12	0	intergenic	Cwf19l2(dist=59199),Hsd17b6(dist=458183)
NEC	7	545001	560000	15000	DUP	2	5	0	intergenic	Cwf19l2(dist=59199),Hsd17b6(dist=558183)
NEC	7	575001	660000	85000	DUP	3	8	0	intergenic	Cwf19l2(dist=89199),Hsd17b6(dist=458183)
GAERS	7	670001	760000	90000	DUP	2	6	0	intergenic	Cwf19l2(dist=184199),Hsd17b6(dist=358183)
NEC	7	670001	760000	90000	DUP	2	8	0	intergenic	Cwf19l2(dist=184199),Hsd17b6(dist=358183)
GAERS	7	785001	820000	35000	DUP	3	6	0	intergenic	Cwf19l2(dist=299199),Hsd17b6(dist=298183)
NEC	7	785001	817000	32000	DUP	2	5	0	intergenic	Cwf19l2(dist=299199),Hsd17b6(dist=301183)
GAERS	7	823001	1030000	207000	DUP	3	14	0	intergenic	Cwf19l2(dist=337199),Hsd17b6(dist=88183)
NEC	7	823001	1030000	207000	DUP	3	17	0	intergenic	Cwf19l2(dist=337199),Hsd17b6(dist=88183)
GAERS	7	1175001	1200000	25000	DUP	4	13	0	intergenic	Hsd17b6(dist=37334),Prim1(dist=93137)
NEC	7	1175001	1200000	25000	DUP	4	14	0	intergenic	Hsd17b6(dist=37334),Prim1(dist=93137)
GAERS	7	1204001	1225000	21000	DUP	3	13	0	intergenic	Hsd17b6(dist=66334),Prim1(dist=68137)
NEC	7	1204001	1225000	21000	DUP	3	17	0	intergenic	Hsd17b6(dist=66334),Prim1(dist=68137)
GAERS	7	8405001	8415000	10000	DUP	2	7	0	intergenic	Olr1070(dist=87241),Olr1071(dist=9057)
NEC	7	8405001	8415000	10000	DUP	2	7	0	intergenic	Olr1070(dist=87241),Olr1071(dist=9057)
NEC	7	8815001	8820000	5000	DUP	2	4	1	intergenic	Neurod4(dist=267871),Zfp347(dist=110166)
GAERS	7	11755001	11845000	90000	DUP	4	14	1	exonic	Vom2r53
NEC	7	11760001	11767000	7000	DUP	10	26	0	intergenic	Giot1(dist=5322),Vom2r53(dist=18460)
GAERS	7	12295001	12305000	10000	DUP	2	26	0	intergenic	Olr1084(dist=17972),Olr1085(dist=32405)
NEC	7	12295001	12305000	10000	DUP	2	25	0	intergenic	Olr1084(dist=17972),Olr1085(dist=32405)
GAERS	7	13950001	13955000	5000	DUP	2	13	0	intergenic	Olr1090(dist=10819),Olr1091(dist=78129)
NEC	7	13950001	13955000	5000	DUP	2	13	0	intergenic	Olr1090(dist=10819),Olr1091(dist=78129)
NEC	7	14635001	14645000	10000	DUP	2	4	1	exonic	Vom2r55
GAERS	7	14920001	14925000	5000	DUP	2	4	0	intergenic	Vom2r55(dist=255756),Vom1r106(dist=626964)
NEC	7	14920001	14925000	5000	DUP	2	4	0	intergenic	Vom2r55(dist=255756),Vom1r106(dist=626964)
GAERS	7	15405001	15445000	40000	DUP	2	4	0	intergenic	Vom2r55(dist=740756),Vom1r106(dist=106964)
NEC	7	15405001	15445000	40000	DUP	2	4	0	intergenic	Vom2r55(dist=740756),Vom1r106(dist=106964)
NEC	7	15875001	15880000	5000	DUP	2	5	1	intergenic	Vom1r108(dist=149430),Actl9(dist=64094)
GAERS	7	16614001	16619000	5000	DUP	4	8	0	intergenic	Olr1096(dist=62898),Vom2r56(dist=1558623)
NEC	7	16614001	16630000	16000	DUP	3	7	1	intergenic	Olr1096(dist=62898),Vom2r56(dist=1547623)
NEC	7	16634001	17115000	481000	DUP	3	6	0	intergenic	Olr1096(dist=82898),Vom2r56(dist=1062623)
GAERS	7	16644001	17115000	471000	DUP	2	6	0	intergenic	Olr1096(dist=92898),Vom2r56(dist=1062623)
GAERS	7	17118001	17130000	12000	DUP	3	7	0	intergenic	Olr1096(dist=566898),Vom2r56(dist=1047623)
NEC	7	17119001	17130000	11000	DUP	3	7	0	intergenic	Olr1096(dist=567898),Vom2r56(dist=1047623)
GAERS	7	17139001	17160000	21000	DUP	4	8	0	intergenic	Olr1096(dist=587898),Vom2r56(dist=1017623)
NEC	7	17139001	17160000	21000	DUP	4	8	0	intergenic	Olr1096(dist=587898),Vom2r56(dist=1017623)
NEC	7	17166001	17176000	10000	DUP	4	10	0	intergenic	Olr1096(dist=614898),Vom2r56(dist=1001623)
GAERS	7	17167001	17176000	9000	DUP	4	9	0	intergenic	Olr1096(dist=615898),Vom2r56(dist=1001623)
GAERS	7	17179001	17185000	6000	DUP	4	10	0	intergenic	Olr1096(dist=627898),Vom2r56(dist=992623)
NEC	7	17179001	17185000	6000	DUP	4	9	0	intergenic	Olr1096(dist=627898),Vom2r56(dist=992623)
GAERS	7	17203001	17366000	163000	DUP	3	8	0	intergenic	Olr1096(dist=651898),Vom2r56(dist=811623)
NEC	7	17203001	17310000	107000	DUP	3	7	0	intergenic	Olr1096(dist=651898),Vom2r56(dist=867623)
NEC	7	17330001	17366000	36000	DUP	4	9	0	intergenic	Olr1096(dist=778898),Vom2r56(dist=811623)
NEC	7	17391001	17397000	6000	DUP	4	8	0	intergenic	Olr1096(dist=839898),Vom2r56(dist=780623)
NEC	7	17403001	17430000	27000	DUP	4	9	0	intergenic	Olr1096(dist=851898),Vom2r56(dist=747623)
GAERS	7	17413001	17440000	27000	DUP	4	9	0	intergenic	Olr1096(dist=861898),Vom2r56(dist=737623)
NEC	7	17432001	17440000	8000	DUP	4	10	0	intergenic	Olr1096(dist=880898),Vom2r56(dist=737623)
GAERS	7	17442001	17466000	24000	DUP	4	9	0	intergenic	Olr1096(dist=890898),Vom2r56(dist=711623)
NEC	7	17442001	17466000	24000	DUP	4	9	0	intergenic	Olr1096(dist=890898),Vom2r56(dist=711623)
GAERS	7	17469001	17491000	22000	DUP	4	8	0	intergenic	Olr1096(dist=917898),Vom2r56(dist=686623)
NEC	7	17469001	17491000	22000	DUP	4	8	0	intergenic	Olr1096(dist=917898),Vom2r56(dist=686623)
GAERS	7	17985001	18000000	15000	DUP	3	6	0	intergenic	Olr1096(dist=1433898),Vom2r56(dist=177623)
NEC	7	17985001	18000000	15000	DUP	3	6	0	intergenic	Olr1096(dist=1433898),Vom2r56(dist=177623)
NEC	7	18024001	18080000	56000	DUP	3	6	0	intergenic	Olr1096(dist=1472898),Vom2r56(dist=97623)
GAERS	7	18025001	18116000	91000	DUP	3	6	0	intergenic	Olr1096(dist=1473898),Vom2r56(dist=61623)
NEC	7	18083001	18116000	33000	DUP	3	6	0	intergenic	Olr1096(dist=1531898),Vom2r56(dist=61623)
GAERS	7	18140001	18150000	10000	DUP	2	9	0	intergenic	Olr1096(dist=1588898),Vom2r56(dist=27623)
NEC	7	18140001	18150000	10000	DUP	2	9	0	intergenic	Olr1096(dist=1588898),Vom2r56(dist=27623)
GAERS	7	18164001	18182000	18000	DUP	2	6	0	exonic	Vom2r56
NEC	7	18164001	18182000	18000	DUP	2	6	0	exonic	Vom2r56
GAERS	7	18199001	18370000	171000	DUP	2	8	0	exonic	Vom2r56,Vom2r57
NEC	7	18199001	18370000	171000	DUP	2	7	0	exonic	Vom2r56,Vom2r57
GAERS	7	18425001	18445000	20000	DUP	3	8	0	intergenic	Vom2r57(dist=110933),LOC300308(dist=410215)
NEC	7	18425001	18445000	20000	DUP	3	8	0	intergenic	Vom2r57(dist=110933),LOC300308(dist=410215)
GAERS	7	18466001	18490000	24000	DUP	4	9	0	intergenic	Vom2r57(dist=151933),LOC300308(dist=365215)
NEC	7	18466001	18490000	24000	DUP	4	9	0	intergenic	Vom2r57(dist=151933),LOC300308(dist=365215)
GAERS	7	18494001	18575000	81000	DUP	3	10	0	intergenic	Vom2r57(dist=179933),LOC300308(dist=280215)
NEC	7	18494001	18575000	81000	DUP	3	10	0	intergenic	Vom2r57(dist=179933),LOC300308(dist=280215)
GAERS	7	18579001	18620000	41000	DUP	3	8	0	intergenic	Vom2r57(dist=264933),LOC300308(dist=235215)
NEC	7	18579001	18620000	41000	DUP	3	8	0	intergenic	Vom2r57(dist=264933),LOC300308(dist=235215)
GAERS	7	18625001	18670000	45000	DUP	2	4	0	intergenic	Vom2r57(dist=310933),LOC300308(dist=185215)
NEC	7	18625001	18670000	45000	DUP	2	4	0	intergenic	Vom2r57(dist=310933),LOC300308(dist=185215)
GAERS	7	18674001	18705000	31000	DUP	3	6	0	intergenic	Vom2r57(dist=359933),LOC300308(dist=150215)
NEC	7	18674001	18705000	31000	DUP	3	7	0	intergenic	Vom2r57(dist=359933),LOC300308(dist=150215)
GAERS	7	18780001	18930000	150000	DUP	3	7	0	exonic	LOC300308
NEC	7	18780001	18805000	25000	DUP	4	9	0	intergenic	Vom2r57(dist=465933),LOC300308(dist=50215)
NEC	7	18809001	18900000	91000	DUP	2	4	0	exonic	LOC300308
GAERS	7	18935001	19030000	95000	DUP	3	8	0	intronic	LOC300308
NEC	7	18935001	19030000	95000	DUP	3	8	0	intronic	LOC300308
GAERS	7	19038001	19145000	107000	DUP	3	9	0	intronic	LOC300308
NEC	7	19038001	19145000	107000	DUP	3	9	0	intronic	LOC300308
GAERS	7	19148001	19255000	107000	DUP	3	8	0	splicing	LOC300308
NEC	7	19148001	19215000	67000	DUP	3	8	0	intronic	LOC300308
NEC	7	19220001	19255000	35000	DUP	3	7	0	splicing	LOC300308
NEC	7	19263001	19291000	28000	DUP	3	7	0	intergenic	LOC300308(dist=17229),Syn3(dist=253439)
GAERS	7	19264001	19291000	27000	DUP	3	7	0	intergenic	LOC300308(dist=18229),Syn3(dist=253439)
GAERS	7	19309001	19347000	38000	DUP	3	6	0	intergenic	LOC300308(dist=63229),Syn3(dist=197439)
NEC	7	19309001	19340000	31000	DUP	3	6	0	intergenic	LOC300308(dist=63229),Syn3(dist=204439)
GAERS	7	19350001	19375000	25000	DUP	2	8	0	intergenic	LOC300308(dist=104229),Syn3(dist=169439)
NEC	7	19350001	19375000	25000	DUP	2	8	0	intergenic	LOC300308(dist=104229),Syn3(dist=169439)
GAERS	7	19395001	19480000	85000	DUP	2	7	0	intergenic	LOC300308(dist=149229),Syn3(dist=64439)
NEC	7	19395001	19480000	85000	DUP	2	6	0	intergenic	LOC300308(dist=149229),Syn3(dist=64439)
GAERS	7	19490001	19500000	10000	DUP	2	4	0	intergenic	LOC300308(dist=244229),Syn3(dist=44439)
GAERS	7	22474001	22485000	11000	DUP	3	10	1	intergenic	Mir3561(dist=21630),RGD1563365(dist=13460)
NEC	7	23640001	23650000	10000	DUP	2	10	1	intergenic	Nt5dc3(dist=175951),Ascl1(dist=495578)
NEC	7	38545001	38600000	55000	DUP	2	4	0	intergenic	LOC500827(dist=271734),Mgat4c(dist=1571454)
GAERS	7	40965001	40970000	5000	DUP	2	5	0	intergenic	Rassf9(dist=423330),Alx1(dist=120482)
NEC	7	40965001	40970000	5000	DUP	2	6	0	intergenic	Rassf9(dist=423330),Alx1(dist=120482)
GAERS	7	42040001	42045000	5000	DUP	2	8	0	intergenic	Slc6a15(dist=487973),Tmtc2(dist=1622983)
NEC	7	42040001	42045000	5000	DUP	2	7	0	intergenic	Slc6a15(dist=487973),Tmtc2(dist=1622983)
GAERS	7	43325001	43330000	5000	DUP	2	15	1	intergenic	Slc6a15(dist=1772973),Tmtc2(dist=337983)
GAERS	7	44830001	44835000	5000	DUP	2	6	0	intergenic	Ccdc59(dist=327377),Ppfia2(dist=305154)
NEC	7	44830001	44835000	5000	DUP	2	6	0	intergenic	Ccdc59(dist=327377),Ppfia2(dist=305154)
NEC	7	53025001	53035000	10000	DUP	2	4	0	intergenic	Atxn7l3b(dist=1145751),Trhde(dist=556770)
GAERS	7	58550001	58560000	10000	DUP	2	11	1	intergenic	Cand1(dist=50909),Grip1(dist=590116)
GAERS	7	63360001	63365000	5000	DUP	2	5	0	intergenic	Usp15(dist=398596),Slc16a7(dist=1845150)
NEC	7	63360001	63365000	5000	DUP	2	4	0	intergenic	Usp15(dist=398596),Slc16a7(dist=1845150)
GAERS	7	65670001	65675000	5000	DUP	2	6	0	intergenic	Slc16a7(dist=356429),LOC500846(dist=195578)
NEC	7	65670001	65675000	5000	DUP	2	6	0	intergenic	Slc16a7(dist=356429),LOC500846(dist=195578)
GAERS	7	67760001	67770000	10000	DUP	2	4	0	exonic	Rdh16
NEC	7	67760001	67770000	10000	DUP	2	4	0	exonic	Rdh16
NEC	7	71660001	71665000	5000	DUP	2	4	1	intergenic	Cox6c(dist=181477),Fbxo43(dist=5329)
GAERS	7	72585001	72590000	5000	DUP	2	4	0	intergenic	Zfp706(dist=67325),Grhl2(dist=152859)
GAERS	7	77770001	77775000	5000	DUP	2	7	0	intergenic	Abra(dist=259048),Angpt1(dist=420504)
NEC	7	77770001	77775000	5000	DUP	2	8	0	intergenic	Abra(dist=259048),Angpt1(dist=420504)
GAERS	7	89230001	89235000	5000	DUP	2	12	0	intergenic	Med30(dist=210647),Ext1(dist=157854)
NEC	7	89230001	89240000	10000	DUP	2	6	0	intergenic	Med30(dist=210647),Ext1(dist=152854)
NEC	7	94570001	94580000	10000	DUP	2	8	1	exonic	Derl1
GAERS	7	99280001	99285000	5000	DUP	2	5	1	intergenic	Myc(dist=321942),Gsdmc(dist=1823796)
GAERS	7	101745001	101755000	10000	DUP	2	11	0	intergenic	Asap1(dist=169145),Adcy8(dist=202807)
NEC	7	101745001	101755000	10000	DUP	2	15	0	intergenic	Asap1(dist=169145),Adcy8(dist=202807)
NEC	7	108810001	108815000	5000	DUP	2	4	1	intergenic	NONE(dist=NONE),Kcnk9(dist=1417743)
GAERS	7	112975001	113045000	70000	DUP	2	5	0	exonic	Cyp11b1,Cyp11b2,Cyp11b3
GAERS	7	114135001	114140000	5000	DUP	4	11	0	intergenic	Nrbp2(dist=11384),Plec(dist=62742)
NEC	7	114135001	114140000	5000	DUP	4	12	0	intergenic	Nrbp2(dist=11384),Plec(dist=62742)
NEC	7	114760001	114765000	5000	DUP	2	4	1	exonic	Lrrc14
GAERS	7	124505001	124510000	5000	DUP	2	18	0	intergenic	Cerk(dist=322931),Fam19a5(dist=1325416)
NEC	7	124505001	124510000	5000	DUP	2	14	0	intergenic	Cerk(dist=322931),Fam19a5(dist=1325416)
NEC	7	126100001	126105000	5000	DUP	2	4	1	intergenic	Fam19a5(dist=43656),Brd1(dist=882011)
GAERS	7	126435001	126440000	5000	DUP	2	5	0	intergenic	Fam19a5(dist=378656),Brd1(dist=547011)
NEC	7	126435001	126440000	5000	DUP	2	4	0	intergenic	Fam19a5(dist=378656),Brd1(dist=547011)
NEC	7	142845001	142850000	5000	DUP	2	6	1	intergenic	Spt1(dist=88064),NONE(dist=NONE)
GAERS	8	5260001	5265000	5000	DUP	2	8	0	intergenic	LOC654482(dist=378731),Trpc6(dist=207515)
NEC	8	5260001	5265000	5000	DUP	2	9	0	intergenic	LOC654482(dist=378731),Trpc6(dist=207515)
NEC	8	5675001	5680000	5000	DUP	2	5	1	intergenic	Trpc6(dist=97465),Pgr(dist=104717)
GAERS	8	8365001	8370000	5000	DUP	2	7	0	intergenic	Cntn5(dist=1174407),Jrkl(dist=1744758)
NEC	8	8365001	8370000	5000	DUP	2	8	0	intergenic	Cntn5(dist=1174407),Jrkl(dist=1744758)
NEC	8	9945001	9950000	5000	DUP	2	5	1	intergenic	NONE(dist=NONE),Jrkl(dist=164758)
GAERS	8	13735001	13740000	5000	DUP	2	24	0	intergenic	Fat3(dist=451412),LOC500948(dist=883822)
NEC	8	13735001	13740000	5000	DUP	2	20	0	intergenic	Fat3(dist=451412),LOC500948(dist=883822)
GAERS	8	13755001	13775000	20000	DUP	2	15	0	intergenic	Fat3(dist=471412),LOC500948(dist=848822)
NEC	8	13760001	13775000	15000	DUP	2	10	0	intergenic	Fat3(dist=476412),LOC500948(dist=848822)
GAERS	8	14455001	14460000	5000	DUP	2	6	0	intergenic	Fat3(dist=1171412),LOC500948(dist=163822)
NEC	8	14455001	14460000	5000	DUP	2	6	0	intergenic	Fat3(dist=1171412),LOC500948(dist=163822)
NEC	8	16300001	16305000	5000	DUP	2	5	1	intergenic	Olr1119(dist=42895),Mbd3l1(dist=238608)
NEC	8	19365001	19370000	5000	DUP	2	4	1	intergenic	Olr1193(dist=33471),Zfp26(dist=71643)
NEC	8	22515001	22520000	5000	DUP	2	5	0	intergenic	Rp9(dist=719023),Bmper(dist=463185)
NEC	8	24035001	24040000	5000	DUP	2	6	1	intergenic	Npsr1(dist=64759),Dpy19l1(dist=32770)
GAERS	8	26585001	26605000	20000	DUP	3	8	0	intergenic	Bin2a(dist=13508),Jam3(dist=92127)
NEC	8	26585001	26605000	20000	DUP	3	7	0	intergenic	Bin2a(dist=13508),Jam3(dist=92127)
GAERS	8	33090001	33095000	5000	DUP	2	4	0	intergenic	Ets1(dist=544764),Kirrel3(dist=1205350)
NEC	8	33090001	33095000	5000	DUP	2	4	0	intergenic	Ets1(dist=544764),Kirrel3(dist=1205350)
GAERS	8	33490001	33495000	5000	DUP	2	19	0	intergenic	Ets1(dist=944764),Kirrel3(dist=805350)
NEC	8	33490001	33495000	5000	DUP	2	19	0	intergenic	Ets1(dist=944764),Kirrel3(dist=805350)
NEC	8	35405001	35420000	15000	DUP	2	4	0	exonic	Pate4
NEC	8	36780001	36865000	85000	DUP	2	5	0	intergenic	Rup2(dist=96344),LOC171573(dist=908472)
GAERS	8	36785001	36865000	80000	DUP	2	6	0	intergenic	Rup2(dist=101344),LOC171573(dist=908472)
GAERS	8	36874001	36930000	56000	DUP	2	4	0	intergenic	Rup2(dist=190344),LOC171573(dist=843472)
NEC	8	36874001	36930000	56000	DUP	2	4	0	intergenic	Rup2(dist=190344),LOC171573(dist=843472)
GAERS	8	37760001	37785000	25000	DUP	2	4	0	exonic	LOC171573
GAERS	8	38665001	38670000	5000	DUP	2	7	0	exonic	Robo4
NEC	8	38665001	38670000	5000	DUP	2	7	0	exonic	Robo4
NEC	8	39064001	39110000	46000	DUP	3	6	1	exonic	Olr1197
GAERS	8	39763001	39786000	23000	DUP	4	10	1	intergenic	Olr1217(dist=90009),Olr1218(dist=536799)
GAERS	8	39789001	39795000	6000	DUP	5	17	0	intergenic	Olr1217(dist=116009),Olr1218(dist=527799)
NEC	8	39789001	39801000	12000	DUP	5	22	0	intergenic	Olr1217(dist=116009),Olr1218(dist=521799)
NEC	8	39865001	39890000	25000	DUP	2	6	0	intergenic	Olr1217(dist=192009),Olr1218(dist=432799)
GAERS	8	39870001	39950000	80000	DUP	2	10	0	intergenic	Olr1217(dist=197009),Olr1218(dist=372799)
NEC	8	39895001	39950000	55000	DUP	2	9	0	intergenic	Olr1217(dist=222009),Olr1218(dist=372799)
GAERS	8	39954001	40115000	161000	DUP	3	10	1	intergenic	Olr1217(dist=281009),Olr1218(dist=207799)
NEC	8	39985001	40035000	50000	DUP	4	10	0	intergenic	Olr1217(dist=312009),Olr1218(dist=287799)
NEC	8	40066001	40115000	49000	DUP	3	11	0	intergenic	Olr1217(dist=393009),Olr1218(dist=207799)
GAERS	8	40130001	40150000	20000	DUP	7	19	0	intergenic	Olr1217(dist=457009),Olr1218(dist=172799)
NEC	8	40130001	40150000	20000	DUP	7	29	0	intergenic	Olr1217(dist=457009),Olr1218(dist=172799)
GAERS	8	40154001	40175000	21000	DUP	7	22	0	intergenic	Olr1217(dist=481009),Olr1218(dist=147799)
NEC	8	40154001	40175000	21000	DUP	7	34	0	intergenic	Olr1217(dist=481009),Olr1218(dist=147799)
GAERS	8	40209001	40265000	56000	DUP	4	9	1	intergenic	Olr1217(dist=536009),Olr1218(dist=57799)
NEC	8	40230001	40236000	6000	DUP	4	12	0	intergenic	Olr1217(dist=557009),Olr1218(dist=86799)
GAERS	8	41724001	41736000	12000	DUP	4	14	0	intergenic	Olr1297(dist=12310),Olr1301(dist=560096)
NEC	8	41724001	41736000	12000	DUP	4	12	0	intergenic	Olr1297(dist=12310),Olr1301(dist=560096)
GAERS	8	41747001	41756000	9000	DUP	5	10	0	intergenic	Olr1297(dist=35310),Olr1301(dist=540096)
NEC	8	41747001	41756000	9000	DUP	5	16	0	intergenic	Olr1297(dist=35310),Olr1301(dist=540096)
NEC	8	41773001	41810000	37000	DUP	3	8	0	intergenic	Olr1297(dist=61310),Olr1301(dist=486096)
GAERS	8	41844001	41860000	16000	DUP	4	9	0	intergenic	Olr1297(dist=132310),Olr1301(dist=436096)
NEC	8	41844001	41860000	16000	DUP	4	8	0	intergenic	Olr1297(dist=132310),Olr1301(dist=436096)
GAERS	8	42050001	42135000	85000	DUP	5	14	0	intergenic	Olr1297(dist=338310),Olr1301(dist=161096)
NEC	8	42065001	42135000	70000	DUP	5	18	0	intergenic	Olr1297(dist=353310),Olr1301(dist=161096)
GAERS	8	42147001	42162000	15000	DUP	6	18	0	intergenic	Olr1297(dist=435310),Olr1301(dist=134096)
NEC	8	42147001	42175000	28000	DUP	6	21	0	intergenic	Olr1297(dist=435310),Olr1301(dist=121096)
GAERS	8	42165001	42175000	10000	DUP	4	10	0	intergenic	Olr1297(dist=453310),Olr1301(dist=121096)
GAERS	8	42200001	42220000	20000	DUP	6	16	0	intergenic	Olr1297(dist=488310),Olr1301(dist=76096)
NEC	8	42200001	42220000	20000	DUP	6	24	0	intergenic	Olr1297(dist=488310),Olr1301(dist=76096)
GAERS	8	42224001	42250000	26000	DUP	3	10	1	intergenic	Olr1297(dist=512310),Olr1301(dist=46096)
NEC	8	42224001	42230000	6000	DUP	3	13	0	intergenic	Olr1297(dist=512310),Olr1301(dist=66096)
NEC	8	42240001	42250000	10000	DUP	4	8	0	intergenic	Olr1297(dist=528310),Olr1301(dist=46096)
GAERS	8	50931001	50941000	10000	DUP	11	25	0	intronic	Cadm1
NEC	8	50931001	50941000	10000	DUP	11	22	0	intronic	Cadm1
GAERS	8	51225001	51230000	5000	DUP	2	4	1	intergenic	Cadm1(dist=116039),RGD1566243(dist=477471)
NEC	8	56040001	56045000	5000	DUP	2	6	1	intergenic	Zc3h12c(dist=508148),LOC100125362(dist=53448)
GAERS	8	59520001	59525000	5000	DUP	2	9	0	intergenic	Isl2(dist=409293),Rcn2(dist=117817)
NEC	8	59520001	59525000	5000	DUP	2	9	0	intergenic	Isl2(dist=409293),Rcn2(dist=117817)
GAERS	8	71189001	71195000	6000	DUP	2	7	0	intronic	Rab8b
NEC	8	71189001	71195000	6000	DUP	2	5	0	intronic	Rab8b
GAERS	8	72327001	72335000	8000	DUP	6	15	1	intergenic	Mir190(dist=777894),Rora(dist=717282)
GAERS	8	79605001	79610000	5000	DUP	2	7	0	intergenic	Wdr72(dist=554250),Onecut1(dist=34305)
NEC	8	83255001	83285000	30000	DUP	2	6	0	intergenic	Gsta5(dist=43004),Gsta2(dist=14249)
GAERS	8	83260001	83285000	25000	DUP	2	6	0	intergenic	Gsta5(dist=48004),Gsta2(dist=14249)
GAERS	8	85495001	85500000	5000	DUP	2	5	0	intronic	Impg1
NEC	8	85495001	85500000	5000	DUP	2	5	0	intronic	Impg1
NEC	8	89135001	89140000	5000	DUP	2	4	1	intronic	Bckdhb
NEC	8	90570001	90575000	5000	DUP	2	4	1	intergenic	Fam46a(dist=63872),Tpbg(dist=500960)
GAERS	8	92740001	92745000	5000	DUP	2	5	0	intergenic	Mrap2(dist=297519),Tbx18(dist=239336)
NEC	8	92740001	92745000	5000	DUP	2	5	0	intergenic	Mrap2(dist=297519),Tbx18(dist=239336)
GAERS	8	95325001	95330000	5000	DUP	2	6	0	intergenic	Tbc1d2b(dist=146225),Zic1(dist=984692)
NEC	8	95325001	95330000	5000	DUP	2	5	0	intergenic	Tbc1d2b(dist=146225),Zic1(dist=984692)
GAERS	8	104420001	104425000	5000	DUP	2	7	0	intronic	Armc8
NEC	8	104420001	104430000	10000	DUP	2	5	0	intronic	Armc8
GAERS	8	108635001	108640000	5000	DUP	2	6	0	intergenic	Cdv3(dist=258738),Nphp3(dist=425400)
NEC	8	108635001	108640000	5000	DUP	2	6	0	intergenic	Cdv3(dist=258738),Nphp3(dist=425400)
GAERS	8	116645001	116650000	5000	DUP	2	20	1	intergenic	Dclk3(dist=761441),Arpp21(dist=24803)
NEC	8	119818001	119824000	6000	DUP	8	16	1	intergenic	Stt3b(dist=70251),Tgfbr2(dist=769595)
GAERS	8	120170001	120175000	5000	DUP	2	12	0	intergenic	Stt3b(dist=422251),Tgfbr2(dist=418595)
NEC	8	120170001	120175000	5000	DUP	2	15	0	intergenic	Stt3b(dist=422251),Tgfbr2(dist=418595)
NEC	8	125915001	125920000	5000	DUP	2	4	1	intergenic	Rpl14(dist=330036),Ctnnb1(dist=58161)
GAERS	8	126230001	126235000	5000	DUP	2	5	0	intergenic	Ctnnb1(dist=242331),Trak1(dist=137084)
NEC	8	126230001	126235000	5000	DUP	2	4	0	intergenic	Ctnnb1(dist=242331),Trak1(dist=137084)
GAERS	8	126975001	126980000	5000	DUP	2	5	0	intergenic	RGD1304827(dist=20965),Pcbp2(dist=18921)
NEC	8	126975001	126980000	5000	DUP	2	5	0	intergenic	RGD1304827(dist=20965),Pcbp2(dist=18921)
GAERS	8	127600001	127605000	5000	DUP	2	7	1	intronic	Zfp167
NEC	9	605001	610000	5000	DUP	2	15	0	intergenic	Sult1c3(dist=73039),LOC301165(dist=213575)
[truncated: 1,188 more rows]
