# Supplementary material for: Evaluating whole genome sequence data from the Genetic Absence Epilepsy Rat from Strasbourg and its related non-epileptic strain
Source: PLoS One. 2017 Jul 14;12(7):e0179924. doi: 10.1371/journal.pone.0179924 (PMC5510834; doi:10.1371/journal.pone.0179924)
Supplement: S6 Table — (XLSX) [file pone.0179924.s006.xlsx]

## Sheet: CNVs
Supplemental table: non-intergenic copy number variants (CNVs) specific to GAERS or NEC genome predicted using ERDS
Strain	Chromosome	CNV start	CNV end	Length	Type	Reference CN	Genome CN	Specific (1)	Annotation	Genes	HGNC Ortholog	Ion Channel	Lemke et al	MGI Seizure
GAERS	1	73856001	73893800	37800	DEL	2	0	1	exonic	Pla2g4c	-	-	-	-
NEC	1	81333201	81359000	25800	DEL	2	0	1	exonic	Cyp2b2	CYP2B6	-	-	-
GAERS	1	160836601	160856600	20000	DEL	2	0	1	exonic	Olr77	-	-	-	-
GAERS	1	240523401	240595200	71800	DEL	2	0	1	splicing	Pcgf5	PCGF5	-	-	-
NEC	2	88582801	88603000	20200	DEL	2	0	1	exonic	Lrrcc1	LRRCC1	-	-	-
NEC	2	191553129	191561107	7979	DEL	2	0	1	intronic	Zfp364	-	-	-	-
NEC	4	85971601	85985000	13400	DEL	2	0	1	exonic	Vom1r66	-	-	-	-
GAERS	4	159048187	159055413	7227	DEL	2	0	1	upstream	Apobec1	APOBEC1	-	-	-
GAERS	4	166955801	166970000	14200	DEL	2	0	1	exonic	Klrc2	KLRC2	-	-	-
GAERS	4	167338201	167359200	21000	DEL	3	0	1	exonic	Ly49si3	-	-	-	-
GAERS	4	167437201	167449200	12000	DEL	2	0	1	downstream	Ly49si1	-	-	-	-
GAERS	4	167451001	167541000	90000	DEL	2	0	1	exonic	Ly49si1	-	-	-	-
GAERS	4	167587801	167627000	39200	DEL	2	0	1	exonic	Ly49i9	-	-	-	-
GAERS	4	167638001	167687400	49400	DEL	2	0	1	intronic	Ly49i9	-	-	-	-
GAERS	4	167689201	167707200	18000	DEL	2	0	1	exonic	LOC497796	-	-	-	-
NEC	5	6944401	6961200	16800	DEL	2	0	1	intronic	RGD1564053	C8orf34	-	-	-
NEC	5	131334523	131341526	7004	DEL	2	0	1	intronic	Faf1	FAF1	-	-	-
GAERS	5	135553401	135575200	21800	DEL	2	0	1	exonic	Cyp4a8	CYP4A22	-	-	-
NEC	6	94442477	94449490	7014	DEL	2	0	1	intronic	Rtn1	RTN1	-	-	-
NEC	7	5771201	5861200	90000	DEL	2	0	1	exonic	Olr982	OR6C65	-	-	-
NEC	8	41681601	41696600	15000	DEL	2	0	1	exonic	Olr1295	-	-	-	-
GAERS	9	69029381	69037745	8365	DEL	2	0	1	intronic	Spag16	SPAG16	-	-	-
NEC	11	65403001	65413000	10000	DEL	2	0	1	intronic	Stxbp5l	STXBP5L	-	-	-
GAERS	12	90601	101600	11000	DEL	2	0	1	UTR5	Zfp958	ZNF878	-	-	-
GAERS	13	23565698	23572942	7245	DEL	2	0	1	intronic	Cntnap5c	-	-	-	-
NEC	15	4988801	5007000	18200	DEL	2	0	1	intronic	Spetex-2H	-	-	-	-
NEC	15	9360227	9365234	5008	DEL	2	0	1	intronic	Thrb	THRB	-	-	THRB
NEC	15	26331801	26344000	12200	DEL	2	0	1	exonic	Olr1622	-	-	-	-
NEC	16	74506601	74517000	10400	DEL	7	0	1	exonic	Ckap2	CKAP2	-	-	-
GAERS	17	21711701	21718571	6871	DEL	2	0	1	intronic	Fam120a	FAM120A	-	-	-
GAERS	17	60777684	60785914	8231	DEL	2	0	1	intronic	Zfp438	ZNF438	-	-	-
GAERS	18	38188107	38195643	7537	DEL	2	0	1	intronic	Mcc	MCC	-	-	-
GAERS	18	45094585	45100987	6403	DEL	2	0	1	intronic	Tnfaip8	TNFAIP8	-	-	-
NEC	18	56169201	56193600	24400	DEL	2	0	1	exonic	RGD1309362	-	-	-	-
GAERS	18	61289298	61294442	5145	DEL	2	0	1	intronic	Nedd4l	NEDD4L	-	-	-
GAERS	20	839401	855200	15800	DEL	2	0	1	exonic	Olr1709	-	-	-	-
GAERS	20	2876801	2905000	28200	DEL	2	0	1	ncRNA_exonic	LOC360231,RT1-T24-2	-, -	-	-	-
NEC	20	5032102	5040258	8157	DEL	2	0	1	intronic	RT1-A3	-	-	-	-
GAERS	1	49425001	49445000	20000	DUP	2	4	1	exonic	Vom1r1	-	-	-	-
NEC	1	74935001	75010000	75000	DUP	3	6	1	intronic	Sult2a2	-	-	-	-
GAERS	1	190505001	190590000	85000	DUP	2	12	1	intronic	Dmbt1	DMBT1	-	-	-
NEC	1	190905001	190910000	5000	DUP	2	4	1	downstream	RGD1560958	-	-	-	-
NEC	1	211160001	211185000	25000	DUP	2	5	1	exonic	Slc22a25	-	-	-	-
GAERS	1	215560001	215605000	45000	DUP	2	23	1	exonic	Fam111a	FAM111A	-	-	-
NEC	1	251770001	251775000	5000	DUP	2	4	1	intronic	Arl3	ARL3	-	-	-
NEC	1	267850001	267895000	45000	DUP	2	4	1	exonic	Ces2,Ces2c,LOC100365112	-, -, -	-	-	-
NEC	2	4445001	4455000	10000	DUP	7	20	1	intronic	Ankrd32	ANKRD32	-	-	-
NEC	2	27500001	27505000	5000	DUP	2	5	1	intronic	Enc1	ENC1	-	-	-
GAERS	2	111385001	111390000	5000	DUP	2	6	1	intronic	Nlgn1	NLGN1	-	-	-
GAERS	2	183025001	183045000	20000	DUP	2	4	1	exonic	Pglyrp4	PGLYRP4	-	-	-
GAERS	2	189155001	189220000	65000	DUP	2	4	1	exonic	RGD1563667	-	-	-	-
NEC	2	209470001	209520000	50000	DUP	2	4	1	exonic	Amy2	-	-	-	-
NEC	2	215290001	215295000	5000	DUP	2	4	1	intronic	Dpyd	DPYD	-	DPYD	-
GAERS	2	222745001	222750000	5000	DUP	2	5	1	intronic	Ndst4	NDST4	-	-	-
NEC	3	113340001	113345000	5000	DUP	2	6	1	intronic	Galk2	GALK2	-	-	-
GAERS	3	115665001	115670000	5000	DUP	2	5	1	intronic	Acoxl	ACOXL	-	-	-
GAERS	3	161730001	161740000	10000	DUP	3	10	1	downstream	RGD1562846	-	-	-	-
NEC	4	9710001	9715000	5000	DUP	2	4	1	intronic	Rsbn1l	RSBN1L	-	-	-
GAERS	4	121655001	121660000	5000	DUP	2	4	1	exonic	Arhgap25	ARHGAP25	-	-	-
GAERS	4	172180001	172185000	5000	DUP	2	4	1	exonic	RGD1306151	KIAA1467	-	-	-
NEC	5	2315001	2320000	5000	DUP	2	4	1	exonic	Rpl7	RPL7	-	-	-
NEC	5	53440001	53510000	70000	DUP	2	4	1	ncRNA_exonic	Mir873	-	-	-	-
GAERS	5	59040001	59050000	10000	DUP	3	15	1	exonic	Dnai1	DNAI1	-	-	-
GAERS	5	78360001	78575000	215000	DUP	2	4	1	exonic	LOC298109,Mup5	-, -	-	-	-
GAERS	5	78635001	78880000	245000	DUP	2	4	1	exonic	LOC259245,LOC259246,LOC298111,LOC298116	-, -, -, -	-	-	-
GAERS	5	135620001	135650000	30000	DUP	2	4	1	intronic	Cyp4a2	-	-	-	-
NEC	5	135745001	135750000	5000	DUP	2	4	1	intronic	Cyp4a2	-	-	-	-
NEC	6	20370001	20500000	130000	DUP	2	4	1	exonic	Ttc27	TTC27	-	-	-
NEC	6	73185001	73190000	5000	DUP	2	4	1	intronic	Akap6	AKAP6	-	-	-
GAERS	7	11755001	11845000	90000	DUP	4	14	1	exonic	Vom2r53	-	-	-	-
NEC	7	14635001	14645000	10000	DUP	2	4	1	exonic	Vom2r55	-	-	-	-
NEC	7	94570001	94580000	10000	DUP	2	8	1	exonic	Derl1	DERL1	-	-	-
NEC	7	114760001	114765000	5000	DUP	2	4	1	exonic	Lrrc14	LRRC14	-	-	-
NEC	8	39064001	39110000	46000	DUP	3	6	1	exonic	Olr1197	-	-	-	-
NEC	8	89135001	89140000	5000	DUP	2	4	1	intronic	Bckdhb	BCKDHB	-	-	-
GAERS	8	127600001	127605000	5000	DUP	2	7	1	intronic	Zfp167	ZNF167	-	-	-
GAERS	9	793001	860000	67000	DUP	2	7	1	exonic	LOC301165	-	-	-	-
NEC	9	969001	1000000	31000	DUP	5	20	1	exonic	Sult1c2	SULT1C2	-	-	-
NEC	9	1060001	1065000	5000	DUP	4	21	1	intronic	Sult1c2a	-	-	-	-
GAERS	9	1065001	1095000	30000	DUP	2	10	1	intronic	Sult1c2a	-	-	-	-
NEC	9	1114001	1135000	21000	DUP	4	14	1	intronic	Sult1c2a	-	-	-	-
NEC	9	1168001	1180000	12000	DUP	4	12	1	splicing	Sult1c2a	-	-	-	-
GAERS	9	4855001	4900000	45000	DUP	2	4	1	splicing	Plcl2	PLCL2	-	-	-
GAERS	9	5879001	5900000	21000	DUP	2	7	1	exonic	Dazl	DAZL	-	-	-
NEC	9	5900001	5905000	5000	DUP	2	7	1	exonic	Dazl	DAZL	-	-	-
NEC	9	67210001	67215000	5000	DUP	2	4	1	intronic	Erbb4	ERBB4	-	-	-
GAERS	10	43335001	43340000	5000	DUP	2	5	1	intronic	Galnt10	GALNT10	-	-	-
NEC	10	73160001	73190000	30000	DUP	2	4	1	exonic	Myo19	MYO19	-	-	-
GAERS	11	37565001	37575000	10000	DUP	2	4	1	exonic	Mx2	-	-	-	-
NEC	11	53530001	53535000	5000	DUP	2	4	1	intronic	Morc1	MORC1	-	-	-
GAERS	11	63603001	63608000	5000	DUP	6	12	1	intronic	Igsf11	IGSF11	-	-	-
GAERS	12	55001	90000	35000	DUP	2	4	1	exonic	Zfp958	ZNF878	-	-	-
NEC	12	1155001	1170000	15000	DUP	2	5	1	intronic	Vom2r60	-	-	-	-
GAERS	12	18168001	18290000	122000	DUP	2	5	1	exonic	Vom2r63	-	-	-	-
NEC	12	46145001	46155000	10000	DUP	3	8	1	downstream	Ddx51	DDX51	-	-	-
GAERS	13	87510001	87550000	40000	DUP	3	6	1	exonic	Cd244	CD244	-	-	-
GAERS	13	107395001	107400000	5000	DUP	2	4	1	intronic	Tmem206	TMEM206	-	-	-
GAERS	14	440001	445000	5000	DUP	2	5	1	exonic	Vom2r67	-	-	-	-
GAERS	14	7780001	7785000	5000	DUP	2	5	1	intronic	Mapk10	MAPK10	-	MAPK10	-
GAERS	14	21890001	21950000	60000	DUP	2	7	1	exonic	Sult1e1,ste2	SULT1E1, -	-	-	-
GAERS	14	21955001	21970000	15000	DUP	2	4	1	exonic	Sult1e1,ste2	SULT1E1, -	-	-	-
NEC	14	28430001	28435000	5000	DUP	2	10	1	intronic	Lphn3	LPHN3	-	-	-
GAERS	14	80775001	80785000	10000	DUP	2	5	1	exonic	Acox3	ACOX3	-	-	-
GAERS	15	4960001	4995000	35000	DUP	2	6	1	exonic	Spetex-2H	-	-	-	-
GAERS	15	5309001	5320000	11000	DUP	5	12	1	intronic	Spetex-2H	-	-	-	-
GAERS	15	5540001	5552000	12000	DUP	3	7	1	exonic	Spetex-2G	-	-	-	-
GAERS	15	5759001	5799000	40000	DUP	4	12	1	exonic	Spetex-2C	-	-	-	-
GAERS	15	5805001	5871000	66000	DUP	4	9	1	exonic	Spetex-2H	-	-	-	-
GAERS	15	5925001	5940000	15000	DUP	2	4	1	intronic	Spetex-2C	-	-	-	-
GAERS	15	5944001	5950000	6000	DUP	3	6	1	intronic	Spetex-2C	-	-	-	-
GAERS	15	6247001	6285000	38000	DUP	3	9	1	intronic	Spetex-2C	-	-	-	-
NEC	15	17275001	17280000	5000	DUP	2	4	1	intronic	Fhit	FHIT	-	-	-
GAERS	15	34200001	34205000	5000	DUP	2	4	1	exonic	Mcpt3	-	-	-	-
NEC	15	87645001	87650000	5000	DUP	2	4	1	exonic	Scel	SCEL	-	-	-
GAERS	15	109240001	109245000	5000	DUP	2	5	1	intronic	Fgf14	FGF14	-	-	FGF14
GAERS	16	11580001	11615000	35000	DUP	4	9	1	exonic	RGD1559804	-	-	-	-
NEC	16	80475001	80480000	5000	DUP	2	4	1	intronic	LOC498662	C8orf42	-	-	-
NEC	16	89935001	89945000	10000	DUP	2	4	1	exonic	Slc10a2	SLC10A2	-	-	-
NEC	17	40165001	40170000	5000	DUP	2	4	1	downstream	Irf4	IRF4	-	-	-
NEC	17	42985001	43050000	65000	DUP	2	4	1	exonic	Prl5a2	-	-	-	-
GAERS	17	44495001	44570000	75000	DUP	2	9	1	exonic	Prl3d2	-	-	-	-
NEC	18	14660001	14665000	5000	DUP	2	4	1	intronic	Nol4	-	-	-	-
NEC	19	12445001	12450000	5000	DUP	2	4	1	intronic	Large	-	-	-	-
NEC	19	53810001	53815000	5000	DUP	2	4	1	exonic	Afg3l1	AFG3L1P	-	-	-
NEC	20	785001	840000	55000	DUP	2	6	1	exonic	Olr1705,Olr1707,Olr1708	-, -, -	-	-	-
NEC	20	1670001	1675000	5000	DUP	2	4	1	upstream	RT1-M6-2	-	-	-	-
NEC	20	3505001	3615000	110000	DUP	2	5	1	exonic	Ddx39b,RT1-CE1,RT1-CE14,RT1-CE2,RT1-CE3,RT1-CE4,RT1-CE5	DDX39B,-,-,-,-,-,-	-	-	-
NEC	20	3950001	3960000	10000	DUP	2	4	1	exonic	Hspa1a,Hspa1b	HSPA1A, HSPA1B	-	-	-
NEC	20	11518001	11525000	7000	DUP	17	48	1	exonic	Fam207a	FAM207A	-	-	-
NEC	20	38900001	38905000	5000	DUP	2	5	1	exonic	Frk	FRK	-	-	-
GAERS	X	26910001	26915000	5000	DUP	2	8	1	exonic	Cacna1f	CACNA1F	Cacna1f	-	-
NEC	X	49885001	49890000	5000	DUP	2	4	1	intronic	Glra2	GLRA2	Glra2	-	-
NEC	X	74110001	74115000	5000	DUP	2	5	1	intronic	Il1rapl1	IL1RAPL1	-	-	-
GAERS	X	79300001	79350000	50000	DUP	5	13	1	intronic	RGD1561997	-	-	-	-
GAERS	X	81825001	81855000	30000	DUP	2	4	1	intronic	Apoo	APOO	-	-	-
NEC	X	158430001	158435000	5000	DUP	2	4	1	intronic	Gabra3	GABRA3	Gabra3	-	-
HGNC Ortholog - The HGNC equivalent human ortholog
Ion Channel - List of Ion Channel genes as reported by Klassen et al (2012)
Lemke et al - List of OMIM genes with seizure phenotypes, as reported in Lemke et al (2012)
MGI Seizure - List of mouse orthologs linked to a "seizure" phenotype
CNVs - copy number variations
GAERS – Genetic Absence Epilepsy Rats from Strasbourg.
NEC – Non-Epileptic Control
